# Supplementary material for: Development of Natural Compound Molecular Fingerprint (NC-MFP) with the Dictionary of Natural Products (DNP) for natural product-based drug development
Source: J Cheminform. 2020 Jan 22;12:6. doi: 10.1186/s13321-020-0410-3 (PMC6977316; doi:10.1186/s13321-020-0410-3)
Supplement: Supplementary file 2 — Additional file 2. Python code to generate NC-MFP algorithm and select optimized scaffolds. [file 13321_2020_410_MOESM2_ESM.zip]

Archive with 46 entries (34 files):
- NC-MFP_Algorithm_python/
- NC-MFP_Algorithm_python/.idea/
- NC-MFP_Algorithm_python/.idea/inspectionProfiles/
- NC-MFP_Algorithm_python/.idea/inspectionProfiles/Project_Default.xml
- NC-MFP_Algorithm_python/.idea/libraries/
- NC-MFP_Algorithm_python/.idea/libraries/R_User_Library.xml
- NC-MFP_Algorithm_python/.idea/misc.xml
- NC-MFP_Algorithm_python/.idea/modules.xml
- NC-MFP_Algorithm_python/.idea/NC-MFP.iml
- NC-MFP_Algorithm_python/.idea/snapshots/
- NC-MFP_Algorithm_python/.idea/vcs.xml
- NC-MFP_Algorithm_python/.idea/workspace.xml
- NC-MFP_Algorithm_python/Accuracy_of_Classification/
- NC-MFP_Algorithm_python/Accuracy_of_Classification/__pycache__/
- NC-MFP_Algorithm_python/Accuracy_of_Classification/__pycache__/Structure_matching.cpython-36.pyc
- NC-MFP_Algorithm_python/Accuracy_of_Classification/Main.py
- NC-MFP_Algorithm_python/Accuracy_of_Classification/Structure_matching.py
- NC-MFP_Algorithm_python/Data/
- NC-MFP_Algorithm_python/Data/All_Optimized_Scaffold_List.txt
- NC-MFP_Algorithm_python/Data/QueryMols_Accuracy_of_Classification_Flavonoid_class.txt
- NC-MFP_Algorithm_python/Data/QueryMols_DB_coverage_Specs.txt
- NC-MFP_Algorithm_python/Data/QueryMols_NC_MFP_Algorithm_TestSet.txt
- NC-MFP_Algorithm_python/Data/Scaffold_List_Lv0.txt
- NC-MFP_Algorithm_python/Data/Scaffold_List_Lv1.txt
- NC-MFP_Algorithm_python/Data/Scaffold_List_Lv2.txt
- NC-MFP_Algorithm_python/Data/Scaffold_List_Lv3.txt
- NC-MFP_Algorithm_python/DB_coverage/
- NC-MFP_Algorithm_python/DB_coverage/__pycache__/
- NC-MFP_Algorithm_python/DB_coverage/__pycache__/Stucture_matching.cpython-36.pyc
- NC-MFP_Algorithm_python/DB_coverage/Main.py
- NC-MFP_Algorithm_python/DB_coverage/Stucture_matching.py
- NC-MFP_Algorithm_python/NC_MFP_Algorithm/
- NC-MFP_Algorithm_python/NC_MFP_Algorithm/__pycache__/
- NC-MFP_Algorithm_python/NC_MFP_Algorithm/__pycache__/Fingerprint_representation_step.cpython-36.pyc
- NC-MFP_Algorithm_python/NC_MFP_Algorithm/__pycache__/Fragment_identifying_step.cpython-36.pyc
- NC-MFP_Algorithm_python/NC_MFP_Algorithm/__pycache__/Fragment_list_generation_step.cpython-36.pyc
- NC-MFP_Algorithm_python/NC_MFP_Algorithm/__pycache__/Preprocessing_step.cpython-36.pyc
- NC-MFP_Algorithm_python/NC_MFP_Algorithm/__pycache__/Scaffold_matching_step.cpython-36.pyc
- NC-MFP_Algorithm_python/NC_MFP_Algorithm/__pycache__/SFCP_assigning_step.cpython-36.pyc
- NC-MFP_Algorithm_python/NC_MFP_Algorithm/Fingerprint_representation_step.py
- NC-MFP_Algorithm_python/NC_MFP_Algorithm/Fragment_identifying_step.py
- NC-MFP_Algorithm_python/NC_MFP_Algorithm/Fragment_list_generation_step.py
- NC-MFP_Algorithm_python/NC_MFP_Algorithm/Main.py
- NC-MFP_Algorithm_python/NC_MFP_Algorithm/Preprocessing_step.py
- NC-MFP_Algorithm_python/NC_MFP_Algorithm/Scaffold_matching_step.py
- NC-MFP_Algorithm_python/NC_MFP_Algorithm/SFCP_assigning_step.py
