# Supplementary material for: Development of Natural Compound Molecular Fingerprint (NC-MFP) with the Dictionary of Natural Products (DNP) for natural product-based drug development
Source: J Cheminform. 2020 Jan 22;12:6. doi: 10.1186/s13321-020-0410-3 (PMC6977316; doi:10.1186/s13321-020-0410-3)
Supplement: Supplementary file 2 — Additional file 2. Python code to generate NC-MFP algorithm and select optimized scaffolds. [file 13321_2020_410_MOESM2_ESM.zip › NC-MFP_Algorithm_python/Data/QueryMols_DB_coverage_Specs.txt]

1	[#6](-[#7+](-[#1])(-[#6](-[#6](-[#1])(-[#1])-[c]1:[c]2:[c](-[#1]):[c](-[#8]-[#1]):[c](-[#1]):[c]1-[#1])(-[#1])-[c](:[c]2:[c](-[#8]-[#6](-[#1])(-[#1])-[#1]):[c](-[#8]-[#6](-[#1])(-[#1])-[#1]):[c]3-[#1]):[c]3-[#6]4(-[#1])-[#1])-[#6]4(-[#1])-[#1])(-[#1])(-[#1])-[#1]	312.38288	C19H22NO3	Specs
2	[#6](-[#7+](-[#1])(-[#6](-[#6](-[#1])(-[#1])-[c]1:[c]2:[c](-[#1]):[c](-[#1]):[c](-[#1]):[c]1-[#1])(-[#1])-[c](:[c]2:[c](-[#8]-[#1]):[c](-[#8]-[#6](-[#1])(-[#1])-[#1]):[c]3-[#1]):[c]3-[#6]4(-[#1])-[#1])-[#6]4(-[#1])-[#1])(-[#1])(-[#1])-[#1]	282.3569	C18H20NO2	Specs
3	[#6](-[#1])(-[#1])(-[#1])\-[#6](-[#1])=[#6](/-[#6](-[#8]-[#6](-[#6]1(-[#6](-[#1])(-[#1])-[c]2:[c](-[#8]1):[c](-[#1]):[c](-[#1]):[c]3:[c]2-[#8]-[#6](-[#6](-[#1])=[#6]3-[#1])=[#8])-[#1])(-[#6](-[#1])(-[#1])-[#1])-[#6](-[#1])(-[#1])-[#1])=[#8])\-[#6](-[#1])(-[#1])-[#1]	328.3591	C19H20O5	Specs
4	[#6](-[#1])(-[#1])(-[#1])-[#6](-[#8]-[c]1:[c](-[#1]):[c](-[#1]):[c]2:[c](-[#8]-[#6](-[#1])=[#6](-[#6](-[#1])=[#8])-[#6]2=[#8]):[c]1-[#1])=[#8]	232.18891	C12H8O5	Specs
5	[#6](-[#1])(-[#1])(-[#1])-[#7+]1(-[#1])-[#6](-[#1])(-[#1])-[#6](-[#1])(-[#1])-[#6]2(-[c](:[c](-[#6]1(-[#1])-[#1]):[c](-[#1]):[c](-[#1]):[c]3-[#8]-[#6](-[#1])(-[#1])-[#1]):[c]3-[#8]4)-[#6]4(-[#1])-[#6](-[#1])(-[#1])-[#6](-[#8]-[#1])(-[#1])-[#6](-[#1])=[#6]2-[#1]	288.36148	C17H22NO3	Specs
6	[#6](-[#7+](-[#1])(-[#6](-[#6]1(-[#1])-[#1])(-[#1])-[#6](-[#1])(-[#6](-[#1])(-[#1])-[#6](-[#1])=[#6]2-[#8]-[#6](-[#1])(-[#1])-[#1])-[#6](-[c](:[c]13):[c]4:[c](-[#8]-[#6](-[#1])(-[#1])-[#1]):[c](-[#1]):[c]3-[#1])(-[#6]2(-[#1])-[#8]4)-[#6]5(-[#1])-[#1])-[#6]5(-[#1])-[#1])(-[#1])(-[#1])-[#1]	314.39876	C19H24NO3	Specs
7	[#6](-[#1])(-[#1])(-[#1])\-[#6](=[#6](-[#1])\-[#6]1(-[#1])-[#1])\-[#6](-[#1])(-[#1])-[#6](-[#1])(-[#1])-[#6](-[#6](-[#6](-[#8]2)=[#8])=[#6](-[#1])-[#1])(-[#1])-[#6]2(-[#1])-[#6](-[#8]3)(-[#1])-[#6]3(-[#6](-[#1])(-[#1])-[#1])-[#6]1(-[#1])-[#1]	248.31749	C15H20O3	Specs
8	[#6](-[#1])(-[#1])(-[#1])-[#6]1(-[#6](-[#1])(-[#1])-[#1])-[#6](-[#1])=[#6](-[#1])-[c]2:[c](-[#8]1):[c](-[#8]-[#6](-[#1])(-[#1])-[#1]):[c]3:[c](-[#6](-[#1])=[#6](-[#1])-[#6](-[#8]3)=[#8]):[c]2-[#8]-[#6](-[#1])(-[#1])-[#1]	288.29524	C16H16O5	Specs
9	[#6](-[#1])(-[#1])(-[#1])-[#6](-[#1])(-[#1])-[#6](-[#1])(-[#1])-[#6]1=[#6](-[#1])-[#6](-[#8]-[c]2:[c]1:[c](-[#8]-[#1]):[c](-[#6](-[#1])(-[#1])\-[#6](-[#1])=[#6](\-[#6](-[#1])(-[#1])-[#6](-[#1])(-[#1])\-[#6](-[#1])=[#6](\-[#6](-[#1])(-[#1])-[#1])/-[#6](-[#1])(-[#1])-[#1])/-[#6](-[#1])(-[#1])-[#1]):[c](-[#8]-[#1]):[c]2-[#6](-[#6](-[#6](-[#1])(-[#1])-[#6](-[#1])(-[#1])-[#1])(-[#6](-[#1])(-[#1])-[#1]…	440.57174	C27H36O5	Specs
10	[#6](-[#1])(-[#1])(-[#1])-[#6](-[#1])(-[#1])-[#8]-[#6](-[#6](-[#7](-[#1])-[#16](-[#6](-[#1])(-[#1])-[#6]12-[#6](-[#6](-[#1])(-[#1])-[#1])(-[#6](-[#1])(-[#1])-[#1])-[#6](-[#6](-[#1])(-[#1])-[#6]1=[#8])(-[#1])-[#6](-[#1])(-[#1])-[#6]2(-[#1])-[#1])(=[#8])=[#8])(-[#6](-[#1])(-[#1])-[c]3:[c](-[#1]):[n](:[c]4:[c]3:[c](-[#1]):[c](-[#1]):[c](-[#1]):[c]4-[#1])-[#1])-[#1])=[#8]	446.5597	C23H30N2O5S	Specs
11	[#6](-[#1])(-[#1])(-[#1])-[#6](-[#1])(-[#1])-[#6](-[#6](-[c]1:[c](-[#8]-[#1]):[c](-[#6](-[#1])(-[#1])\-[#6](-[#1])=[#6](\-[#6](-[#1])(-[#1])-[#6](-[#1])(-[#1])\-[#6](-[#1])=[#6](\-[#6](-[#1])(-[#1])-[#1])/-[#6](-[#1])(-[#1])-[#1])/-[#6](-[#1])(-[#1])-[#1]):[c](-[#8]-[#1]):[c]2:[c]1-[#8]-[#6](-[#6](-[#1])=[#6]2-[#6](-[#8]-[#6](-[#6](-[#1])(-[#1])-[#1])=[#8])(-[#6](-[#1])(-[#1])-[#6](-[#1])(-[#1])-…	498.60782	C29H38O7	Specs
12	[#6](-[#1])(-[#1])(-[#1])-[c]1:[c](-[#8]-[#1]):[c](-[#1]):[c](-[#8]-[#1]):[c]2:[c]1-[#8]-[#6](-[c]3:[c](-[#1]):[c](-[#1]):[c](-[#1]):[c](-[#1]):[c]3-[#1])(-[#6](-[#1])(-[#1])-[#6]2=[#8])-[#1]	270.27996	C16H14O4	Specs
13	[#6](-[#1])(-[#1])(-[#1])-[#8]-[c]1:[c](-[#1]):[c](-[#1]):[c]2:[c](:[n](:[c]3:[c]2-[#6](-[#1])(-[#1])-[#6](-[#7+](-[#1])(-[#6](-[#1])(-[#1])-[#6](-[#6](-[#1])(-[#1])-[#6](-[#8]-[#6](-[c]4:[c](-[#1]):[c](-[#8]-[#6](-[#1])(-[#1])-[#1]):[c](-[#8]-[#6](-[#1])(-[#1])-[#1]):[c](-[#8]-[#6](-[#1])(-[#1])-[#1]):[c]4-[#1])=[#8])(-[#6](-[#8]-[#6](-[#1])(-[#1])-[#1])(-[#6]5(-[#6](-[#8]-[#6](-[#1])(-[#1])-[#1…	609.68663	C33H41N2O9	Specs
14	[#6](-[#1])(-[#1])(-[#1])\-[#6](\-[#6](-[#1])(-[#1])-[#1])=[#6](-[#1])/-[#6](-[#1])(-[#1])-[#6](-[#1])(-[#1])\-[#6](\-[#6](-[#1])(-[#1])-[#1])=[#6](-[#1])\-[#6](-[#1])(-[#1])-[#8]-[c]1:[c](-[#1]):[c](-[#1]):[c]2:[c](:[c]1-[#1])-[#8]-[#6](=[#8])-[#6](-[#1])=[#6]2-[#1]	298.37618	C19H22O3	Specs
15	[#6](-[#1])(-[#1])(-[#1])-[#8]-[c]1:[c](-[#1]):[c](-[#1]):[c](-[#6](-[#8-])=[#8]):[c](-[#8]-[#1]):[c]1-[#1]	167.13877	C8H7O4	Specs
16	[#6](-[#1])(-[#1])(-[#1])-[#8]-[c]1:[c](-[#1]):[c](-[#6]2=[#6](-[#8]-[#6](-[#1])(-[#1])-[#1])-[#6](-[c]3:[c](:[c](-[#8]-[#6](-[#1])(-[#1])-[#1]):[c](-[#8]-[#6](-[#1])(-[#1])-[#1]):[c](-[#8]-[#6](-[#1])(-[#1])-[#1]):[c]3-[#8]-[#6](-[#1])(-[#1])-[#1])-[#8]2)=[#8]):[c](-[#1]):[c](-[#8]-[#6](-[#1])(-[#1])-[#1]):[c]1-[#8]-[#6](-[#1])(-[#1])-[#1]	462.44654	C23H26O10	Specs
17	[c]1(-[#1]):[c](-[#1]):[c](-[#8]-[#1]):[c](-[#8]-[#1]):[c](-[#1]):[c]1-[#6]2=[#6](-[#8]-[#1])-[#6](-[c]3:[c](-[#8]2):[c](-[#1]):[c](-[#8]-[#1]):[c](-[#1]):[c]3-[#8]-[#1])=[#8]	302.2357	C15H10O7	Specs
18	[#6](-[#1])(-[#1])(-[#1])-[#6]1=[#6](-[#6](-[#6](-[#1])(-[#1])-[#1])=[#8])-[#6](-[c](:[c](-[#6](-[#6]1(-[#1])-[#1])=[#6]2-[#8]-[#6](-[#1])(-[#1])-[#1]):[c](:[c]3:[c](-[#8]-[#6](-[#1])(-[#1])-[#1]):[c](-[#1]):[c]4-[#8]-[#1]):[c]4-[#6]2=[#8]):[c](:[c]5:[c](-[#8]-[#1]):[c](-[#1]):[c]6-[#8]-[#6](-[#1])(-[#1])-[#1]):[c]36)=[#6](-[#8]-[#6](-[#1])(-[#1])-[#1])-[#6]5=[#8]	528.50615	C30H24O9	Specs
19	[c]1(-[#1]):[c](-[#1]):[c](-[#1]):[c](-[#6]2(-[#6](-[#1])(-[#1])-[#6](-[c]3:[c](-[#8]2):[c](:[c](-[#1]):[c](-[#1]):[c](-[#1]):[c]4-[#1]):[c]4:[c](-[#1]):[c]3-[#1])=[#8])-[#1]):[c](-[#1]):[c]1-[#1]	274.31326	C19H14O2	Specs
20	[#6](-[#1])(-[#1])(-[#1])-[#7+]1(-[#6](-[#1])(-[#1])-[#1])-[#6](-[#1])(-[#1])-[#6](-[#1])(-[#1])-[c]2:[c](-[#6]1(-[#6](-[#1])(-[#1])-[c]3:[c]4:[c](-[#8]-[#1]):[c](-[#8]-[#6](-[#1])(-[#1])-[#1]):[c](-[#1]):[c]3-[#1])-[#1]):[c]4:[c](-[#8]-[#1]):[c](-[#8]-[#6](-[#1])(-[#1])-[#1]):[c]2-[#1]	342.40886	C20H24NO4	Specs
21	[#6](-[#1])(-[#1])=[#6](-[#1])-[#6](-[#1])(-[#1])-[#7+]1(-[#1])-[#6](-[#1])(-[#1])-[#6](-[#1])(-[#1])-[#6](-[c](:[c]23):[c]4:[c](-[#8]-[#1]):[c](-[#1]):[c]2-[#1])(-[#6](-[#8]-[#1])(-[#6]1(-[#6]3(-[#1])-[#1])-[#1])-[#6](-[#1])(-[#1])-[#6](-[#1])(-[#1])-[#6]5=[#8])-[#6]5(-[#1])-[#8]4	328.38228	C19H22NO4	Specs
22	[#6](-[#1])(-[#1])(-[#1])\-[#6](\-[#6](-[#1])(-[#1])-[#1])=[#6](-[#1])/-[#6](-[#1])(-[#1])-[#8]-[c]1:[c](-[#1]):[c](-[#1]):[c]2:[c](:[c]1-[#1])-[#8]-[#6](=[#8])-[#6](-[#1])=[#6]2-[#1]	230.25915	C14H14O3	Specs
23	[#6](-[#1])(-[#1])(-[#1])-[c]1:[c](-[#1]):[c]2:[c](:[c]3:[c]1-[#8]-[#6](-[#6](-[#1])(-[#1])-[#1])(-[#6](-[#1])(-[#1])-[#1])-[#6](-[#1])=[#6]3-[#1]):[n](-[#1]):[c](:[c](-[#1]):[c](-[#1]):[c](-[#8]-[#6](-[#1])(-[#1])-[#1]):[c]4-[#1]):[c]24	293.35966	C19H19NO2	Specs
24	[#6](-[#1])(-[#1])(-[#1])-[#6]1(-[#6](-[#1])(-[#1])-[#6](-[#1])(-[#1])-[#6]2(-[#6]1(-[#6]3(-[#6](-[#6](-[#1])(-[#1])-[#6](-[#1])(-[#1])-[#6]2(-[#8]-[#1])-[#6](-[#1])(-[#1])-[#1])(-[#6]3(-[#6](-[#1])(-[#1])-[#1])-[#6](-[#1])(-[#1])-[#1])-[#1])-[#1])-[#1])-[#1])-[#1]	222.36633	C15H26O	Specs
25	[#6](-[#1])(-[#1])(-[#1])-[#6]1(-[#6](-[#1])(-[#1])-[#6](-[#1])(-[#1])-[#6]2(-[#6](-[#8]-[#6](-[#1])(-[#1])-[#1])=[#8])-[#6](-[#6]1(-[#6](-[#1])(-[#1])-[#1])-[#1])(-[#1])-[#6](=[#6](-[#1])-[#6](-[#1])(-[#1])-[#6]3(-[#6]4(-[#6](-[#1])(-[#1])-[#1])-[#6](-[#1])(-[#1])-[#6](-[#1])(-[#1])-[#6]5(-[#6]3(-[#6](-[#1])(-[#1])-[#1])-[#6](-[#1])(-[#1])-[#6](-[#1])(-[#1])-[#6](-[#8]-[#1])(-[#6]5(-[#6](-[#1])(…	470.7269	C31H50O3	Specs
26	[c]1(-[#1]):[c](-[#1]):[c](-[#8]-[#6]2(-[#6](-[#8]-[#1])(-[#6](-[#8]-[#1])(-[#6](-[#8]-[#1])(-[#6](-[#6](-[#1])(-[#1])-[#8]-[#1])(-[#8]2)-[#1])-[#1])-[#1])-[#1])-[#1]):[c](-[#1]):[c](-[#1]):[c]1-[#8]-[#1]	272.25124	C12H16O7	Specs
27	[#6](-[#1])(-[#1])(-[#1])-[#8]-[c]1:[c](-[#1]):[c](-[#6]2(-[c]3:[c](-[#6](-[#7](-[#1])-[#6](\-[#6](-[#1])=[#6](-[#1])\-[c]4:[c](-[#1]):[c](-[#1]):[c](-[#1]):[c](-[#1]):[c]4-[#1])=[#8])(-[#6]5(-[#6]2(-[#6](-[#8]-[#6]5(-[#1])-[#1])=[#8])-[#1])-[#1])-[#1]):[c](-[#1]):[c](-[#8]-[#6](-[#1])(-[#1])-[#8]6):[c]6:[c]3-[#1])-[#1]):[c](-[#1]):[c](-[#8]-[#6](-[#1])(-[#1])-[#1]):[c]1-[#8]-[#6](-[#1])(-[#1])-[…	543.56385	C31H29NO8	Specs
28	[#6](-[#1])(-[#1])(-[#1])-[#8]-[#6](-[#6]1(-[#6](-[#1])(-[#1])-[#6]23-[#6](-[#7+](-[#1])(-[#6](-[#1])(-[#1])-[#6](-[#1])=[#6]2-[#1])-[#6](-[#1])(-[#1])-[#6]4(-[#1])-[#1])(-[#1])-[#6]4(-[c]5:[c](-[#7]6-[#1]):[c](-[#1]):[c](-[#1]):[c](-[#1]):[c]5-[#1])-[#6]16-[#6](-[#1])(-[#1])-[#6]3(-[#1])-[#1])-[#1])=[#8]	337.4354	C21H25N2O2	Specs
29	[#6](-[#1])(-[#1])(-[#1])-[#6]12-[#6](-[#6](-[#1])(-[#1])-[#6](-[#1])(-[#1])-[#6]1(-[#8]-[#1])-[#1])(-[#1])-[#6](-[#1])(-[#6](-[#1])(-[#1])-[#6](-[#1])(-[#1])-[c](:[c](-[#1]):[c](-[#8]-[#1]):[c](-[#1]):[c]3-[#1]):[c]34)-[#6]4(-[#1])-[#6](-[#1])(-[#1])-[#6]2(-[#1])-[#1]	272.38196	C18H24O2	Specs
30	[#6](-[#1])(-[#1])(-[#1])-[#6](-[#8]-[#6]1(-[#6](-[#1])(-[#1])-[#6]2(-[#6](-[#6](-[#1])(-[#1])-[#1])(-[#6]3(-[#6]1(-[#6](-[#1])(-[#1])-[#1])-[#6]4(-[#6]5(-[#8]4)-[#1])-[#6](-[#6](-[#1])(-[#1])-[#1])(-[#6](-[#1])(-[#1])-[#6]3(-[#1])-[#1])-[#6](-[c]6:[c](-[#1]):[c](-[#1]):[o]:[c]6-[#1])(-[#1])-[#8]-[#6]5=[#8])-[#1])-[#6](-[#1])=[#6](-[#1])-[#6](-[#8]-[#6]2(-[#6](-[#1])(-[#1])-[#1])-[#6](-[#1])(-[#1…	498.56476	C28H34O8	Specs
31	[#6](-[#1])(-[#1])(-[#1])-[#7]1-[#6](-[#1])(-[#1])-[#6](-[#1])(-[#1])-[c]2:[c](-[#6](-[#6](-[#1])(-[#1])-[c]3:[c](-[#6]1(-[#1])-[#1]):[c](-[#8]-[#6](-[#1])(-[#1])-[#8]4):[c]4:[c](-[#1]):[c]3-[#1])=[#8]):[c](-[#1]):[c](-[#8]-[#6](-[#1])(-[#1])-[#8]5):[c]5:[c]2-[#1]	353.36856	C20H19NO5	Specs
32	[#6](-[#1])(-[#1])(-[#1])-[#6]1(-[#6](-[#1])(-[#1])-[#6]2(-[#6](-[#6](-[#6](-[#8]2)=[#8])=[#6](-[#1])-[#1])(-[#6](-[#8]-[#1])(-[#6]3(-[#6](-[#1])(-[#1])-[#1])-[#6]1(-[#6](-[#8]-[#6](-[#6](-[#1])(-[#1])-[#1])=[#8])(-[#6](-[#1])(-[#1])-[#6]3(-[#8]-[#6](-[#6](-[#1])(-[#1])-[#1])=[#8])-[#1])-[#1])-[#1])-[#1])-[#1])-[#1])-[#1]	366.40554	C19H26O7	Specs
33	[#6](-[#1])(-[#1])(-[#1])-[#7]1-[c]2:[c](-[#6](-[c]3:[c]1:[c](-[#1]):[c](-[#8]-[#6](-[#1])(-[#1])-[#1]):[c](-[#1]):[c]3-[#8-])=[#8]):[c](-[#1]):[c](-[#1]):[c](-[#1]):[c]2-[#1]	254.26067	C15H12NO3	Specs
34	[#6](-[#1])(-[#1])(-[#1])-[#6]12-[#6]3(-[#6](-[#6](-[#1])(-[#1])-[#6]1(-[c]4:[c](-[#1]):[c](-[#1]):[o]:[c]4-[#1])-[#1])(-[#8]3)-[#1])-[#6](-[#6](-[#1])(-[#1])-[#1])(-[#6](=[#8])-[#6](-[#8]-[#1])=[#6](-[#6](-[#6](-[#1])(-[#1])-[#1])(-[#6](-[#1])(-[#1])-[#1])-[#6](=[#8])-[#6](-[#1])=[#6]5-[#1])-[#6]56-[#6](-[#1])(-[#1])-[#1])-[#6]6(-[#1])-[#6](-[#1])(-[#1])-[#6]2(-[#1])-[#1]	422.5134	C26H30O5	Specs
35	[#6](-[#1])(-[#1])(-[#1])-[#6]1(-[#6]2(-[#6](-[#1])(-[#1])-[#1])-[#6](-[#6](-[#1])(-[#1])-[#6](-[#1])(-[#1])-[#6](-[#8]1)=[#8])(-[#1])-[#6](-[#6](-[#1])(-[#1])-[#1])(-[#6](-[#1])(-[#1])-[#6](-[#1])(-[#1])-[#6]3(-[#6](-[#1])(-[#1])-[#1])-[#6]4(-[#6](-[#1])(-[#1])-[#1])-[#6](-[#1])(-[#1])-[#6](-[#1])(-[#1])-[#6]5(-[#6](-[#1])(-[#1])-[#8]-[#1])-[#6]3(-[#6](-[#1])(-[#1])-[#6](-[#6](-[#1])(-[#1])-[#1]…	458.7162	C30H50O3	Specs
36	[#6](-[#1])(-[#1])(-[#1])-[#6](-[#6]1(-[#6](-[#1])(-[#1])-[#6](-[#1])(-[#1])-[#6]2(-[#6]1(-[#6](-[#1])(-[#1])-[#1])-[#6](-[#1])(-[#1])-[#6](-[#1])(-[#1])-[#6]3(-[#6]2(-[#6](-[#1])(-[#1])-[#6](-[#1])=[#6]4-[#6]3(-[#6](-[#1])(-[#1])-[#1])-[#6](-[#1])(-[#1])-[#6](-[#1])(-[#1])-[#6](-[#8]-[#1])(-[#6]4(-[#1])-[#1])-[#1])-[#1])-[#1])-[#1])-[#1])(-[#6](-[#1])(-[#1])-[#6](-[#1])(-[#1])-[#6](-[#1])(-[#1])…	386.65354	C27H46O	Specs
37	[#6](-[#1])(-[#1])(-[#1])-[c]1:[c](-[#8]-[#6](-[#1])(-[#1])-[#1]):[c](-[#1]):[c]2:[c](-[#6](-[#6](-[#1])(-[#1])-[#6](-[c]3:[c](-[#1]):[c](-[#1]):[c](-[#1]):[c](-[#1]):[c]3-[#1])(-[#8]2)-[#1])=[#8]):[c]1-[#8]-[#1]	284.30654	C17H16O4	Specs
38	[#6](-[#1])(-[#1])(-[#1])-[#6]1(-[#6](-[#6](-[#8]-[#6]2(-[#6](-[#6]3(-[#6]4(-[#6](-[#6](-[#1])(-[#1])-[#1])(-[#6](-[#1])(-[#1])-[#6](-[#1])(-[#1])\-[#6](-[#1])=[#6](\-[#6](-[#8]-[#6](-[#1])(-[#1])-[#1])=[#8])/-[#6]2(-[#8]-[#6](-[#6](-[#1])(-[#1])-[#1])=[#8])-[#1])-[#8]4)-[#1])-[#1])(-[#6](=[#6](-[#1])-[#1])-[#6](=[#8])-[#8]3)-[#1])-[#1])=[#8])(-[#6](-[#1])(-[#1])-[#1])-[#8]1)-[#1]	464.46242	C23H28O10	Specs
39	[#6](-[#1])(-[#1])(-[#1])-[#8]-[c]1:[c](-[#1]):[c]2:[c](:[c](-[#1]):[c]1-[#8]-[#6](-[#1])(-[#1])-[#1])-[#6](=[#8])-[#7](-[#6](-[#1])(-[#1])-[#6](-[#1])(-[#1])-[c]3:[c]4:[c](-[#1]):[c](-[#8]-[#6](-[#1])(-[#1])-[#1]):[c](-[#8]-[#6](-[#1])(-[#1])-[#1]):[c]3-[#1])-[#6]4=[#6]2-[#1]	367.39514	C21H21NO5	Specs
40	[c]1(-[#1]):[c](-[#1]):[c](-[#1]):[c]2:[c](:[c]3:[c](:[n]2-[#6](-[#6](-[#1])=[#6]4-[#1])=[#8]):[c]4:[n]:[c](-[#1]):[c]3-[#1]):[c]1-[#1]	220.22611	C14H8N2O	Specs
41	[#6](-[#7+](-[#1])(-[#6](-[#6](-[#1])(-[#1])-[#6]12-[#6](-[#1])(-[#1])-[#6](-[#1])(-[#1])-[#6](-[#6](-[#1])(-[#1])-[#6]1(-[#1])-[#1])=[#8])(-[#1])-[c](:[c]2:[c](-[#8]-[#6](-[#1])(-[#1])-[#8]3):[c]3:[c]4-[#1]):[c]4-[#6]5(-[#1])-[#1])-[#6]5(-[#1])-[#1])(-[#1])(-[#1])-[#1]	300.37218	C18H22NO3	Specs
42	[#6](-[#7+](-[#1])(-[#6](-[#6](-[#1])(-[#1])-[c]1:[c](-[#1]):[c](-[#1]):[c](-[#8]-[#6](-[#1])(-[#1])-[#1]):[c](-[#8]-[#1]):[c]1-[#1])(-[#1])-[c](:[c](-[#1]):[c](-[#8]-[#1]):[c](-[#8]-[#6](-[#1])(-[#1])-[#1]):[c]2-[#1]):[c]2-[#6]3(-[#1])-[#1])-[#6]3(-[#1])-[#1])(-[#1])(-[#1])-[#1]	330.39816	C19H24NO4	Specs
43	[#6](-[#1])(-[#1])(-[#1])-[#8]-[c]1:[c](-[#1]):[c](-[#1]):[c](-[#6](-[#1])(-[#1])-[#6]2(-[#7+](-[#1])(-[#1])-[#6](-[#1])(-[#1])-[#6](-[#1])(-[#1])-[c](:[c](-[#1]):[c](-[#8]-[#6](-[#1])(-[#1])-[#1]):[c](-[#8]-[#1]):[c]3-[#1]):[c]23)-[#1]):[c](-[#1]):[c]1-[#8]-[#1]	316.37158	C18H22NO4	Specs
44	[#6](-[#1])(-[#1])(-[#1])-[#6](-[#6]1(-[#6](-[#1])(-[#1])-[#6](-[#1])(-[#1])-[#6]2(-[#6]1(-[#6](-[#1])(-[#1])-[#1])-[#6](-[#1])(-[#1])-[#6](-[#1])(-[#1])-[#6]3(-[#6]2(-[#6](-[#1])(-[#1])-[#6](-[#8]-[#1])(-[#6]4(-[#8]-[#1])-[#6]3(-[#6](-[#1])(-[#1])-[#1])-[#6](-[#1])(-[#1])-[#6](-[#1])(-[#1])-[#6](-[#8]-[#1])(-[#6]4(-[#1])-[#1])-[#1])-[#1])-[#1])-[#1])-[#1])-[#1])(-[#6](-[#1])(-[#1])-[#6](-[#1])(-…	420.66822	C27H48O3	Specs
45	[c]1(-[#1]):[c](-[#1]):[c]2:[c](-[#6](-[#6](-[#6](-[#1])=[#8])=[#6](-[#7](-[#1])-[#1])-[#8]2)=[#8]):[c](-[#1]):[c]1-[#17]	223.61253	C10H6ClNO3	Specs
46	[#6](-[#1])(-[#1])(-[#1])-[c]1:[c](-[#1]):[c]2:[c](-[#6](-[c]3:[c](-[#6]2=[#8]):[c](-[#1]):[c](-[#8]-[#6](-[#1])(-[#1])-[#1]):[c](-[#1]):[c]3-[#8]-[#1])=[#8]):[c](-[#1]):[c]1-[#8]-[#1]	284.26348	C16H12O5	Specs
47	[#6](-[#1])(-[#1])(-[#1])-[#6]12-[#6](-[#6](-[#1])(-[#1])-[#6](-[#1])(-[#1])-[#6]1(-[#8]-[#1])-[#1])(-[#1])-[#6](-[#6](-[#1])(-[#1])-[#6](-[#1])=[#6]3-[#6]4(-[#6](-[#1])(-[#1])-[#1])-[#6](-[#1])(-[#1])-[#6](-[#1])(-[#1])-[#6](-[#8]-[#1])=[#6]3-[#1])(-[#1])-[#6]4(-[#1])-[#6](-[#1])(-[#1])-[#6]2(-[#1])-[#1]	288.42442	C19H28O2	Specs
48	[c]1(-[#1]):[c](-[#1]):[c](-[#1]):[c](-[#6](-[#1])(-[#1])-[#6](-[#7+](-[#1])(-[#1])-[#6](-[#1])(-[#1])-[c]2:[c](-[#1]):[c](-[#1]):[c](-[#1]):[c](-[#1]):[c]2-[#1])(-[#6](-[#8-])=[#8])-[#1]):[c](-[#1]):[c]1-[#1]	255.31167	C16H17NO2	Specs
49	[c]1(-[#1]):[c](-[#1]):[c](-[#1]):[c](-[#6](-[#1])(-[#1])-[#6](-[#7](-[#1])-[#6](-[#6](-[#1])(-[#1])-[#7](-[#1])-[#6](-[#8]-[#6](-[#1])(-[#1])-[c]2:[c](-[#1]):[c](-[#1]):[c](-[#1]):[c](-[#1]):[c]2-[#1])=[#8])=[#8])(-[#6](-[#8-])=[#8])-[#1]):[c](-[#1]):[c]1-[#1]	355.36456	C19H19N2O5	Specs
50	[#6](-[#1])(-[#1])(-[#1])-[#8]-[c]1:[c](-[#1]):[c](-[#1]):[c]2:[c](:[c]1-[#8]-[#6](-[#1])(-[#1])-[#1])-[#8]-[#6](=[#8])-[#6](-[#1])=[#6]2-[#1]	206.19469	C11H10O4	Specs
51	[#6](-[#1])(-[#1])(-[#1])-[c]1:[c]2:[c](:[c](-[#1]):[c](-[#1]):[n]1):[c](-[#1]):[c](-[#8]-[#6](-[#1])(-[#1])-[#1]):[c](-[#8]-[#6](-[#1])(-[#1])-[#1]):[c]2-[#1]	203.23711	C12H13NO2	Specs
52	[#6](-[#1])(-[#1])(-[#1])\-[#6](\-[#6](-[#1])(-[#1])-[#1])=[#6](-[#1])/-[#6](-[#1])(-[#1])-[c]1:[c]2:[c](-[#6](-[#6](-[#1])(-[#1])-[#6](-[c]3:[c](-[#8]-[#6](-[#1])(-[#1])-[#1]):[c](-[#1]):[c](-[#8]-[#6](-[#1])(-[#1])-[#1]):[c](-[#1]):[c]3-[#8]-[#6](-[#1])(-[#1])-[#1])(-[#8]2)-[#1])=[#8]):[c](-[#8]-[#6](-[#1])(-[#1])-[#1]):[c](-[#6](-[#1])(-[#1])\-[#6](-[#1])=[#6](\-[#6](-[#1])(-[#1])-[#1])/-[#6](…	510.61852	C30H38O7	Specs
53	[#6](-[#1])(-[#1])(-[#1])\-[#6](\-[#6](-[#1])(-[#1])-[#1])=[#6](-[#1])/-[#6](-[#1])(-[#1])-[c]1:[c](-[#8]-[#6](-[#1])(-[#1])-[#1]):[c](-[#1]):[c](-[#8]-[#6](-[#1])(-[#1])-[#1]):[c](-[#6](\-[#6](-[#1])=[#6](-[#1])\-[c]2:[c](-[#8]-[#6](-[#1])(-[#1])-[#1]):[c](-[#1]):[c](-[#8]-[#6](-[#1])(-[#1])-[#1]):[c](-[#1]):[c]2-[#8]-[#6](-[#1])(-[#1])-[#1])=[#8]):[c]1-[#8]-[#1]	442.5015	C25H30O7	Specs
54	[#6](-[#1])(-[#1])(-[#1])-[#8]-[#6](-[#1])(-[#1])-[#6]1(-[#6](-[c]2:[c](-[#1]):[c](-[#1]):[c](-[#8]-[#6](-[#1])(-[#1])-[#1]):[c](-[#8]-[#6](-[#1])(-[#1])-[#1]):[c]2-[#1])(-[#8]-[c]3:[c](-[#8]1):[c](-[#1]):[c](-[#1]):[c](-[#6]4=[#6](-[#8]-[#6](-[#1])(-[#1])-[#1])-[#6](-[c]5:[c](:[c](-[#1]):[c](-[#8]-[#6](-[#1])(-[#1])-[#1]):[c](-[#1]):[c]5-[#8]-[#6](-[#1])(-[#1])-[#1])-[#8]4)=[#8]):[c]3-[#1])-[#1]…	550.55319	C30H30O10	Specs
55	[#6](-[#1])(-[#1])(-[#1])-[#6](-[#8]-[c]1:[c](-[#1]):[c](-[#6]2=[#6](-[#8]-[#6](-[#1])(-[#1])-[#1])-[#6](-[c]3:[c](:[c](-[#1]):[c](-[#8]-[#6](-[#1])(-[#1])-[#1]):[c](-[#1]):[c]3-[#8]-[#6](-[#6](-[#1])(-[#1])-[#1])=[#8])-[#8]2)=[#8]):[c](-[#1]):[c](-[#1]):[c]1-[#8]-[#6](-[#1])(-[#1])-[c]4:[c](-[#1]):[c](-[#1]):[c](-[#1]):[c](-[#1]):[c]4-[#1])=[#8]	504.48476	C28H24O9	Specs
56	[#6](-[#1])(-[#1])(-[#1])-[#6](-[#8]-[#6]12-[#6](-[#6](-[#1])(-[#1])-[#8]-[#6]1(-[c]3:[c](-[#1]):[c](-[#8]-[#6](-[#1])(-[#1])-[#1]):[c](-[#8]-[#6](-[#1])(-[#1])-[#1]):[c](-[#1]):[c]3-[#7+](-[#8-])=[#8])-[#1])(-[#1])-[#6](-[c]4:[c](-[#1]):[c](-[#8]-[#6](-[#1])(-[#1])-[#1]):[c](-[#8]-[#6](-[#1])(-[#1])-[#1]):[c](-[#1]):[c]4-[#7+](-[#8-])=[#8])(-[#1])-[#8]-[#6]2(-[#1])-[#1])=[#8]	534.46943	C24H26N2O12	Specs
57	[#6](-[#1])(-[#1])(-[#1])\-[#6](\-[#6](-[#1])(-[#1])-[#1])=[#6](-[#1])/-[#6](-[#1])(-[#1])-[c]1:[c]2:[c](-[#6](-[#8]-[#6](-[#6](-[#1])(-[#1])-[#1])=[#8])=[#6](-[c]3:[c](-[#1]):[c](-[#1]):[c](-[#8]-[#1]):[c](-[#1]):[c]3-[#1])-[#6](-[#8]2)=[#8]):[c](-[#8]-[#6](-[#1])(-[#1])-[#1]):[c]4:[c]1-[#8]-[#6](-[#6](-[#1])(-[#1])-[#1])(-[#6](-[#1])(-[#1])-[#1])-[#6](-[#1])=[#6]4-[#1]	476.51772	C28H28O7	Specs
58	[#6](-[#1])(-[#1])(-[#1])-[#8]-[c]1:[c](-[#1]):[c](-[#6]2(-[#6]3(-[#6](-[#8]-[#1])(-[#6](-[#1])(-[#1])-[#8]2)-[#6](-[c]4:[c](-[#1]):[c](-[#8]-[#6](-[#1])(-[#1])-[#1]):[c](-[#8]-[#6](-[#1])(-[#1])-[#1]):[c](-[#1]):[c]4-[#35])(-[#1])-[#8]-[#6]3(-[#1])-[#1])-[#1])-[#1]):[c](-[#35]):[c](-[#1]):[c]1-[#8]-[#6](-[#1])(-[#1])-[#1]	560.22975	C22H24Br2O7	Specs
59	[#6](-[#1])(-[#1])(-[#1])-[#6](-[#6]1(-[#6](-[#1])(-[#1])-[#6](-[#1])(-[#1])-[#6]2(-[#6]1(-[#6](-[#1])(-[#1])-[#1])-[#6](-[#8]-[#6](-[c]3:[c](-[#1]):[c](-[#1]):[c](-[#1]):[c](-[#1]):[c]3-[#1])=[#8])(-[#6](-[#1])(-[#1])-[#6]4(-[#6]2(-[#6](-[#1])(-[#1])-[#6](-[#1])(-[#1])-[#6]5(-[#6]4(-[#6](-[#1])(-[#1])-[#1])-[#6](-[#1])(-[#1])-[#6](-[#1])(-[#1])-[#6](-[#8]-[#6](-[c]6:[c](-[#1]):[c](-[#1]):[c](-[#…	614.81069	C39H50O6	Specs
60	[#6](-[#1])(-[#1])(-[#1])-[#6](-[#1])(-[#1])-[#8]-[#6](-[#6]1(-[#6](-[#8]-[#1])(-[#6](-[#8]-[#1])(-[#6](-[#8]-[#1])(-[#6](-[#8]-[c]2:[c](-[#1]):[c](-[#8]-[#1]):[c]3:[c](:[c]2-[#1])-[#8]-[#6](-[c]4:[c](-[#1]):[c](-[#1]):[c](-[#1]):[c](-[#1]):[c]4-[#8]-[#1])=[#6](-[#1])-[#6]3=[#8])(-[#8]1)-[#1])-[#1])-[#1])-[#1])-[#1])=[#8]	474.41418	C23H22O11	Specs
61	[#6](-[#1])(-[#1])(-[#1])-[#8]-[c]1:[c](-[#1]):[c](-[#6](-[#8]-[#6]2(-[#6]3(-[#6](-[#6]4(-[#6](-[#1])(-[#1])-[#8]-[#1])-[#6]2(-[#8]4)-[#1])(-[#1])-[#6](-[#8]-[#6]5(-[#6](-[#8]-[#1])(-[#6](-[#8]-[#1])(-[#6](-[#8]-[#1])(-[#6](-[#6](-[#1])(-[#1])-[#8]-[#1])(-[#8]5)-[#1])-[#1])-[#1])-[#1])-[#1])(-[#1])-[#8]-[#6](-[#1])=[#6]3-[#1])-[#1])-[#1])=[#8]):[c](-[#1]):[c](-[#1]):[c]1-[#8]-[#1]	512.46062	C23H28O13	Specs
62	[#6](-[#1])(-[#1])(-[#1])-[#6]1(-[#6](-[#1])(-[#1])-[#6](-[#8]-[#6](-[#6](-[#1])(-[#1])-[#1])=[#8])(-[#6]2(-[#6](-[#1])(-[#1])-[#8]-[#6](-[#6](-[#1])(-[#1])-[#1])=[#8])-[#6](-[#6](-[#1])(-[#1])-[#6](-[#1])(-[#1])-[#6](-[#8]-[#6](-[#6](-[#1])(-[#1])-[#1])=[#8])(-[#6]23-[#6](-[#1])(-[#1])-[#8]3)-[#1])(-[#6]1(-[#6]4(-[#6](-[#1])(-[#1])-[#6]5(-[#6](-[#8]4)(-[#1])-[#8]-[#6](-[#1])(-[#1])-[#6]5(-[#1])-…	494.57452	C26H38O9	Specs
63	[#6](-[#1])(-[#1])(-[#1])-[#6](-[#6]1(-[#6](-[#1])(-[#1])-[#6](-[#1])(-[#1])-[#6]2(-[#6](-[#1])(-[#1])-[#1])-[#6]1(-[#6](-[#1])(-[#1])-[#1])-[#6](-[#1])(-[#1])-[#6](-[#1])(-[#1])-[#6]3(-[#6]2=[#6](-[#1])-[#6](-[#1])(-[#1])-[#6]4(-[#6]3(-[#6](-[#1])(-[#1])-[#1])-[#6](-[#1])(-[#1])-[#6](-[#1])(-[#1])-[#6](-[#6]4(-[#6](-[#1])(-[#1])-[#1])-[#6](-[#1])(-[#1])-[#1])=[#8])-[#1])-[#1])-[#1])(-[#6](-[#1])…	510.751	C32H50N2O3	Specs
64	[#6](-[#1])(-[#1])(-[#1])-[#7]1-[c]2:[c](-[#6](-[#6](-[#1])=[#6]1-[c]3:[c](-[#1]):[c](-[#1]):[c]4:[c](-[#8]-[#6](-[#1])(-[#1])-[#8]4):[c]3-[#1])=[#8]):[c](-[#1]):[c](-[#1]):[c](-[#1]):[c]2-[#1]	279.29002	C17H13NO3	Specs
65	[#6](-[#1])(-[#1])(-[#1])-[#6](-[#6]1(-[#6](-[#1])(-[#1])-[#6](-[#1])(-[#1])-[#6]2(-[#6](-[#1])(-[#1])-[#1])-[#6]1(-[#6](-[#1])(-[#1])-[#1])-[#6](-[#1])(-[#1])-[#6](-[#1])(-[#1])-[#6]3(-[#6]2=[#6](-[#1])-[#6](-[#1])(-[#1])-[#6]4(-[#6]3(-[#6](-[#1])(-[#1])-[#1])-[#6](-[#1])(-[#1])-[#6](-[#1])(-[#1])-[#6](-[#6]4(-[#6](-[#1])(-[#1])-[#1])-[#6](-[#1])(-[#1])-[#1])=[#8])-[#1])-[#1])-[#1])(-[#6](-[#1])…	455.69238	C30H47O3	Specs
66	[#6](-[#1])(-[#1])(-[#1])-[#8]-[c]1:[c](-[#1]):[c](-[#8]-[#1]):[c]2:[c](:[c]1-[#1])-[#8]-[#6](-[c]3:[c](-[#1]):[c](-[#1]):[c](-[#1]):[c](-[#1]):[c]3-[#8]-[#6]4(-[#6](-[#8]-[#1])(-[#6](-[#8]-[#1])(-[#6](-[#8]-[#1])(-[#6](-[#6](-[#1])(-[#1])-[#8]-[#1])(-[#8]4)-[#1])-[#1])-[#1])-[#1])-[#1])=[#6](-[#1])-[#6]2=[#8]	446.40408	C22H22O10	Specs
67	[#6](-[#1])(-[#1])(-[#1])-[#7+]1(-[#6](-[#1])(-[#1])-[#1])-[#6](-[#1])(-[#1])-[#6](-[#1])(-[#1])-[c]2:[c](-[#6]1(-[#6](-[#1])(-[#1])-[c]3:[c](-[#1]):[c](-[#1]):[c](-[#8]-[c]4:[c](:[c]5:[c](-[#1]):[c](-[#8]-[#6](-[#1])(-[#1])-[#1]):[c]4-[#8]-[#6](-[#1])(-[#1])-[#1])-[#6](-[#6](-[#1])(-[#1])-[c]6:[c](-[#1]):[c](-[#8]7):[c](-[#8]-[#6](-[#1])(-[#1])-[#1]):[c](-[#1]):[c]6-[#1])(-[#1])-[#7+](-[#6](-[#1…	652.81891	C40H48N2O6	Specs
68	[#6](-[#1])(-[#1])(-[#1])-[#8]-[c]1:[c]2:[c](:[n+](-[#1]):[c]3:[c]1:[c](-[#1]):[c](-[#1]):[o]3):[c](-[#1]):[c](-[#1]):[c](-[#1]):[c]2-[#1]	200.21329	C12H10NO2	Specs
69	[#6](-[#1])(-[#1])(-[#1])-[#6](-[#1])(-[#6](-[#7+](-[#1])(-[#6](-[#1])(-[#1])-[c]1:[c](-[#1]):[c](-[#1]):[c](-[#1]):[c](-[#1]):[c]1-[#1])-[#6](-[#1])(-[#1])-[#1])(-[#6](-[#8-])=[#8])-[#1])-[#6](-[#1])(-[#1])-[#1]	221.29545	C13H19NO2	Specs
70	[#6](-[#1])(-[#1])(-[#1])-[#6](-[#1])(-[#1])-[#6](-[#1])(-[#1])-[#6](-[#1])(-[#1])-[#6](-[#1])(-[#1])-[#6](-[#1])(-[#1])-[#6](-[#1])(-[#1])-[#6](-[#1])(-[#1])-[#6](-[#1])(-[#1])-[#6](-[#1])(-[#1])-[#6](-[#1])(-[#1])-[#6]1=[#6](-[#8]-[#1])-[#6](-[#6](-[#1])=[#6](-[#8]-[#6](-[#6](-[#1])(-[#1])-[#1])=[#8])-[#6]1=[#8])=[#8]	336.42262	C19H28O5	Specs
71	[#6](-[#1])(-[#1])(-[#1])-[#6]1(-[#6]2(-[#6](-[#8]-[#6](-[#6](-[#1])(-[#1])-[#1])=[#8])(-[#6](-[#1])(-[#1])-[#6](-[#1])=[#6]1-[#6](-[#1])(-[#1])-[#1])-[#6](-[#1])(-[#1])-[#6](-[#1])(-[#1])-[#6](-[#6](-[#1])(-[#1])-[#1])(-[#6](-[#6](-[#1])(-[#1])-[#1])(-[#6](-[#1])(-[#1])-[#6](-[#1])(-[#1])-[#6](-[#1])(-[#6](-[#6](-[#1])(-[#1])-[#1])(-[#6](-[#1])(-[#1])-[#1])-[#6](-[#8]-[#6](-[#6](-[#1])(-[#1])-[#…	512.76358	C33H52O4	Specs
72	[c]1(-[#1]):[c](-[#1]):[c](-[#1]):[c](-[#6](-[#7](-[#1])\-[#6](\-[#6](-[#7]2-[#6](-[#1])(-[#1])-[#6]3(-[#6](-[#1])(-[#1])-[#6](-[#6](=[#6]4-[#1])-[#7](-[#6]3(-[#1])-[#1])-[#6](=[#8])-[#6](-[#1])=[#6]4-[#1])(-[#6]2(-[#1])-[#1])-[#1])-[#1])=[#8])=[#6](-[#1])/-[c]5:[c](-[#1]):[c](-[#1]):[c](-[#1]):[c](-[#1]):[c]5-[#9])=[#8]):[c](-[#1]):[c]1-[#1]	457.49616	C27H24FN3O3	Specs
73	[#6](-[#1])(-[#1])(-[#1])-[#6]1(-[#6](-[#1])(-[#1])-[#1])-[#6](-[#1])(-[#1])-[#6](-[c]2:[c](-[#8]1):[c](-[#1]):[c](-[#8]-[#1]):[c](-[#1]):[c]2-[#8]-[#1])=[#8]	208.21057	C11H12O4	Specs
74	[#6](-[#1])(-[#1])(-[#1])-[c]1:[c](-[#1]):[c](-[#1]):[s]:[c]1\-[#6](-[#1])=[#6](\-[#7](-[#1])-[#6](-[c]2:[c](-[#1]):[c](-[#1]):[c](-[#1]):[c](-[#1]):[c]2-[#1])=[#8])/-[#6](-[#7]3-[#6](-[#1])(-[#1])-[#6]4(-[#6](-[#1])(-[#1])-[#6](-[#6](=[#6]5-[#1])-[#7](-[#6]4(-[#1])-[#1])-[#6](=[#8])-[#6](-[#1])=[#6]5-[#1])(-[#6]3(-[#1])-[#1])-[#1])-[#1])=[#8]	459.56	C26H25N3O3S	Specs
75	[c]1(-[#1]):[c](-[#1]):[c](-[#1]):[c](-[#6](-[#7](-[#1])\-[#6](\-[#6](-[#7]2-[#6](-[#1])(-[#1])-[#6]3(-[#6](-[#1])(-[#1])-[#6](-[#6](=[#6]4-[#1])-[#7](-[#6]3(-[#1])-[#1])-[#6](=[#8])-[#6](-[#1])=[#6]4-[#1])(-[#6]2(-[#1])-[#1])-[#1])-[#1])=[#8])=[#6](-[#1])/-[c]5:[c](-[#1]):[c](-[#1]):[c]6:[c](-[#8]-[#6](-[#1])(-[#1])-[#8]6):[c]5-[#1])=[#8]):[c](-[#1]):[c]1-[#1]	483.5152	C28H25N3O5	Specs
76	[#6](-[#1])(-[#1])(-[#1])-[#8]-[c]1:[c](-[#1]):[c](-[#1]):[c](\-[#6](-[#1])=[#6](/-[#7](-[#1])-[#6](-[c]2:[c](-[#1]):[c](-[#1]):[c](-[#1]):[c](-[#1]):[c]2-[#35])=[#8])\-[#6](-[#7]3-[#6](-[#1])(-[#1])-[#6]4(-[#6](-[#1])(-[#1])-[#6](-[#6](=[#6]5-[#1])-[#7](-[#6]4(-[#1])-[#1])-[#6](=[#8])-[#6](-[#1])=[#6]5-[#1])(-[#6]3(-[#1])-[#1])-[#1])-[#1])=[#8]):[c](-[#1]):[c]1-[#1]	548.42773	C28H26BrN3O4	Specs
77	[#6](-[#1])(-[#1])(-[#1])-[#8]-[c]1:[c](-[#1]):[c](-[#1]):[c](-[#1]):[c](\-[#6](-[#1])=[#6](/-[#7](-[#1])-[#6](-[c]2:[c](-[#1]):[c](-[#1]):[c](-[#1]):[c](-[#1]):[c]2-[#35])=[#8])\-[#6](-[#7]3-[#6](-[#1])(-[#1])-[#6]4(-[#6](-[#1])(-[#1])-[#6](-[#6](=[#6]5-[#1])-[#7](-[#6]4(-[#1])-[#1])-[#6](=[#8])-[#6](-[#1])=[#6]5-[#1])(-[#6]3(-[#1])-[#1])-[#1])-[#1])=[#8]):[c]1-[#8]-[#6](-[#1])(-[#1])-[#1]	578.45371	C29H28BrN3O5	Specs
78	[#6](-[#1])(-[#1])(-[#1])-[#7](-[c]1:[c](-[#1]):[c](-[#1]):[c](\-[#6](-[#1])=[#6](/-[#7](-[#1])-[#6](-[c]2:[c](-[#1]):[c](-[#1]):[c](-[#1]):[c](-[#1]):[c]2-[#35])=[#8])\-[#6](-[#7]3-[#6](-[#1])(-[#1])-[#6]4(-[#6](-[#1])(-[#1])-[#6](-[#6](=[#6]5-[#1])-[#7](-[#6]4(-[#1])-[#1])-[#6](=[#8])-[#6](-[#1])=[#6]5-[#1])(-[#6]3(-[#1])-[#1])-[#1])-[#1])=[#8]):[c](-[#1]):[c]1-[#1])-[#6](-[#1])(-[#1])-[#1]	561.46955	C29H29BrN4O3	Specs
79	[c]1(-[#1]):[c](-[#1]):[c](-[#1]):[c](-[#35]):[c](-[#6](-[#7](-[#1])\-[#6](\-[#6](-[#7]2-[#6](-[#1])(-[#1])-[#6]3(-[#6](-[#1])(-[#1])-[#6](-[#6](=[#6]4-[#1])-[#7](-[#6]3(-[#1])-[#1])-[#6](=[#8])-[#6](-[#1])=[#6]4-[#1])(-[#6]2(-[#1])-[#1])-[#1])-[#1])=[#8])=[#6](-[#1])\-[c]5:[c](-[#1]):[c](-[#1]):[c](-[#1]):[s]5)=[#8]):[c]1-[#1]	524.42947	C25H22BrN3O3S	Specs
80	[#6](-[#1])(-[#1])(-[#1])-[#6]1(-[#6](-[#8]-[#1])(-[#6](-[#6]2(-[#6](-[#1])(-[#1])-[#8]-[#6](-[#6](-[#1])(-[#1])-[#1])=[#8])-[#6](-[#6](-[#1])(-[#1])-[#6](-[#1])(-[#1])-[#6](-[#1])(-[#1])-[#6]23-[#6](-[#1])(-[#1])-[#8]3)(-[#6]14-[#6](-[#1])(-[#1])-[#6](-[c]5:[c](-[#1]):[c](-[#1]):[o]:[c]5-[#1])(-[#8]-[#6]4(-[#8]-[#6](-[#6](-[#1])(-[#1])-[#1])=[#8])-[#1])-[#1])-[#1])=[#8])-[#1])-[#1]	462.4896	C24H30O9	Specs
81	[#6](-[#1])(-[#1])(-[#1])-[#6](-[#6]12-[#1])(-[#6](-[#8]-[#1])(-[#1])-[#6]3(-[#6](-[#6]4(-[#6](-[#1])(-[#1])-[#1])-[#6](-[#6](-[#1])(-[#1])-[#6]3(-[#8]-[#6](-[#6](-[#1])(-[#1])-[#1])=[#8])-[#1])(-[#1])-[#6](-[#6](-[#1])(-[#1])-[#8]-[#6](-[#6](-[#1])(-[#1])-[#1])=[#8])(-[#6](-[#1])(-[#1])-[#1])-[#6](-[#8]-[#6](-[#6](-[#1])(-[#1])-[#1])=[#8])(-[#1])-[#6](-[#1])(-[#1])-[#6]4(-[#1])-[#1])(-[#6]1(-[#1…	464.5916	C26H40O7	Specs
82	[c]1(-[#1]):[c](-[#1]):[c](-[#1]):[c](-[#6](-[#7](-[#1])\-[#6](\-[#6](-[#7]2-[#6](-[#1])(-[#1])-[#6]3(-[#6](-[#1])(-[#1])-[#6](-[#6](=[#6]4-[#1])-[#7](-[#6]3(-[#1])-[#1])-[#6](=[#8])-[#6](-[#1])=[#6]4-[#1])(-[#6]2(-[#1])-[#1])-[#1])-[#1])=[#8])=[#6](-[#1])\-[c]5:[c](-[#1]):[c](-[#1]):[c](-[#1]):[s]5)=[#8]):[c](-[#1]):[c]1-[#1]	445.53342	C25H23N3O3S	Specs
83	[#6](-[#1])(-[#1])(-[#1])-[#6]1(-[#6](-[#1])(-[#1])-[#1])-[#6](-[#1])(-[#1])-[#6](-[#1])(-[#1])-[c]2:[c](-[#8]1):[c](-[#1]):[c](-[#1]):[c](-[#8]-[#1]):[c]2-[#1]	178.22765	C11H14O2	Specs
84	[#6](-[#1])(-[#1])(-[#1])-[#8]-[c]1:[c](-[#1]):[c](-[#6]2(-[c]3:[c](-[#6](-[#7](-[#1])-[#6](-[c]4:[c](-[#1]):[c](-[#1]):[c](-[#1]):[c](-[#9]):[c]4-[#1])=[#8])(-[#6]5(-[#6]2(-[#6](-[#8]-[#6]5(-[#1])-[#1])=[#8])-[#1])-[#1])-[#1]):[c](-[#1]):[c](-[#8]-[#6](-[#1])(-[#1])-[#8]6):[c]6:[c]3-[#1])-[#1]):[c](-[#1]):[c](-[#8]-[#6](-[#1])(-[#1])-[#1]):[c]1-[#8]-[#6](-[#1])(-[#1])-[#1]	535.51704	C29H26FNO8	Specs
85	[#6](-[#1])(-[#1])(-[#1])\-[#6](\-[#6](-[#1])(-[#1])-[#1])=[#6](-[#1])/-[#6](-[#1])(-[#1])-[c]1:[c](-[#8]-[#6](-[#1])(-[#1])-[#8]-[#6](-[#1])(-[#1])-[#1]):[c](-[#1]):[c](-[#8]-[#6](-[#1])(-[#1])-[#8]-[#6](-[#1])(-[#1])-[#1]):[c](-[#6](\-[#6](-[#1])=[#6](-[#1])\-[c]2:[c](-[#1]):[c](-[#1]):[c](-[#8]-[#6](-[#1])(-[#1])-[#8]-[#6](-[#1])(-[#1])-[#1]):[c](-[#8]-[#6](-[#1])(-[#1])-[#8]-[#6](-[#1])(-[#1]…	532.57943	C28H36O10	Specs
86	[#6](-[#1])(-[#1])(-[#1])-[#6](-[#8]-[#6]1(-[#6](-[#1])(-[#1])-[#6](-[#1])(-[#1])-[#6]2(-[#6](-[#1])(-[#1])-[#1])-[#6](-[#6]1(-[#1])-[#1])=[#6](-[#1])-[#6](-[#1])(-[#1])-[#6](-[#1])(-[#6](-[#6](-[#1])(-[#1])-[#6](-[#1])(-[#1])-[#6]3(-[#6](-[#6](-[#1])(-[#1])-[#8]-[#6](-[#6](-[#1])(-[#1])-[#35])=[#8])=[#8])-[#1])(-[#1])-[#6]3(-[#6](-[#1])(-[#1])-[#1])-[#6](-[#1])(-[#1])-[#6]4(-[#1])-[#1])-[#6]24-[…	495.4464	C25H35BrO5	Specs
87	[#6](-[#1])(-[#1])(-[#1])-[c]1:[c](-[#1]):[c](-[#1]):[c](-[#16](-[#8]-[#6]2(-[#6](-[#1])(-[#1])-[#6](-[#1])(-[#1])-[#6]3(-[#6](-[#1])(-[#1])-[#1])-[#6](-[#6](-[#1])(-[#1])-[#6](-[#1])(-[#1])-[#6]4(-[#6]3(-[#6](-[#1])(-[#1])-[#6](-[#1])(-[#1])-[#6]5(-[#6](-[#1])(-[#1])-[#1])-[#6]4(-[#6](-[#1])(-[#1])-[#6](-[#1])(-[#1])-[#6]5(-[#6](-[#6](-[#1])(-[#1])-[#1])=[#8])-[#1])-[#1])-[#1])-[#1])(-[#6]2(-[#1…	472.6798	C28H40O4S	Specs
88	[#6](-[#1])(-[#1])(-[#1])-[#7+]1(-[#1])-[#6](-[#1])(-[#1])-[#6](-[#1])(-[#1])-[c]2:[c](-[#6]1(-[#6](-[#1])(-[#1])-[c]3:[c](-[#1]):[c](-[#1]):[c](-[#8]-[#6](-[#1])(-[#1])-[#1]):[c](-[#8]-[#1]):[c]3-[#1])-[#1]):[c](-[#1]):[c](-[#8]-[#6](-[#1])(-[#1])-[#1]):[c](-[#8]-[#6](-[#1])(-[#1])-[#1]):[c]2-[#1]	344.42474	C20H26NO4	Specs
89	[#6](-[#1])(-[#1])(-[#1])-[c]1:[c](-[#1]):[c](-[#1]):[c](-[#16](-[#8]-[#6]2(-[#6](-[#1])(-[#1])-[#6](-[#1])(-[#1])-[#6]3(-[#6](-[#1])(-[#1])-[#1])-[#6](-[#6](-[#1])(-[#1])-[#6](-[#1])(-[#1])-[#6]4(-[#6]3(-[#6](-[#1])(-[#1])-[#6](-[#1])(-[#1])-[#6]5(-[#6](-[#1])(-[#1])-[#1])-[#6]4(-[#6](-[#1])(-[#1])-[#6](-[#1])(-[#1])-[#6]5(-[#6](-[#8]-[#6](-[#6](-[#1])(-[#1])-[#1])=[#8])(-[#6](-[#1])(-[#1])-[#1]…	516.73236	C30H44O5S	Specs
90	[#6](-[#1])(-[#1])(-[#1])-[#6](-[#8]-[#6]1(-[#6](-[#1])(-[#1])-[#6](-[#1])(-[#1])-[#6]2(-[#6](-[#1])(-[#1])-[#1])-[#6](-[#8]-[#1])(-[#6]1(-[#1])-[#1])-[#6](-[#1])(-[#1])-[#6](-[#1])(-[#1])-[#6](-[#1])(-[#6](-[#8]3)(-[#6]3(-[#1])-[#6](-[#8]-[#6](-[#6](-[#1])(-[#1])-[#1])=[#8])(-[#1])-[#6]4(-[#6](-[#8]-[#6](-[#1])(-[#1])-[#1])=[#8])-[#1])-[#6]4(-[#6](-[#1])(-[#1])-[#1])-[#6](-[#1])(-[#1])-[#6]5(-[#…	464.54854	C25H36O8	Specs
91	[#6](-[#1])(-[#1])(-[#1])-[#7+](-[#1])(-[#1])-[#6]1(-[#6](-[#1])(-[#1])-[#6](-[#1])(-[#1])-[c]2:[c](-[#6](-[#6]1=[#6]3-[#1])=[#6](-[#1])-[#6](-[#1])=[#6](-[#8]-[#6](-[#1])(-[#1])-[#1])-[#6]3=[#8]):[c](-[#8]-[#6](-[#1])(-[#1])-[#1]):[c](-[#8]-[#6](-[#1])(-[#1])-[#1]):[c](-[#8]-[#6](-[#1])(-[#1])-[#1]):[c]2-[#1])-[#1]	372.43484	C21H26NO5	Specs
92	[#6](-[#1])(-[#1])(-[#1])-[c]1:[c](-[#1]):[c](-[#1]):[c](-[#16](-[#8]-[#6](-[#1])(-[#1])-[#6]2(-[#6](-[#1])(-[#1])-[#6](-[#1])(-[#1])-[#6]3(-[#6]2(-[#6](-[#1])(-[#1])-[#1])-[#6](-[#1])(-[#1])-[#6](-[#1])(-[#1])-[#6]4(-[#6]3(-[#6](-[#1])(-[#1])-[#6](-[#1])(-[#1])-[#6]5(-[#6]4(-[#6](-[#1])(-[#1])-[#1])-[#6](-[#1])(-[#1])-[#6](-[#1])(-[#1])-[#6](-[#8]-[#6]6(-[#6](-[#1])(-[#1])-[#6](-[#1])(-[#1])-[#6…	544.78551	C32H48O5S	Specs
93	[#6](-[#1])(-[#1])(-[#1])-[#6](-[#8]-[#1])(-[#6](-[#8]-[#1])(-[#6](-[#1])(-[#1])-[c]1:[c](-[#8]-[#6](-[#1])(-[#1])-[#1]):[c](-[#1]):[c](-[#8]-[#6](-[#1])(-[#1])-[#1]):[c]2:[c]1-[#8]-[#6](-[#6](-[#1])=[#6]2-[#1])=[#8])-[#1])-[#6](-[#1])(-[#1])-[#1]	308.3264	C16H20O6	Specs
94	[#6](-[#1])(-[#1])(-[#1])-[#6](-[#6]1(-[#6](-[#1])(-[#1])-[#6](-[#1])(-[#1])-[#6]2(-[#6]1(-[#6](-[#1])(-[#1])-[#1])-[#6](-[#8]-[#1])(-[#6](-[#1])(-[#1])-[#6]3(-[#6]2(-[#6](-[#1])(-[#1])-[#6](-[#1])(-[#1])-[#6]4(-[#6]3(-[#6](-[#1])(-[#1])-[#1])-[#6](-[#1])(-[#1])-[#6](-[#1])(-[#1])-[#6](-[#8]-[#6](-[#6](-[#1])(-[#1])-[#1])=[#8])(-[#6]4(-[#1])-[#1])-[#1])-[#1])-[#1])-[#1])-[#1])-[#1])-[#1])(-[#6](-…	448.63526	C27H44O5	Specs
95	[#6](-[#1])(-[#1])(-[#1])-[#6]12-[#6](-[#6](-[#1])(-[#1])-[#6](-[#1])(-[#1])-[#6]3(-[#6]1(-[#6](-[#1])(-[#1])-[#6](-[#1])(-[#1])-[#6]4(-[#6](-[#1])(-[#1])-[#1])-[#6]3(-[#6](-[#1])(-[#1])-[#6](-[#1])(-[#1])-[#6]4(-[#6](-[#6](-[#1])(-[#1])-[#8]-[#6](-[#6](-[#1])=[#6](-[#1])-[#1])=[#8])=[#8])-[#1])-[#1])-[#1])-[#1])(-[#1])-[#6](-[#1])(-[#1])-[#6](-[#8]-[#6]5(-[#6](-[#1])(-[#1])-[#6](-[#1])(-[#1])-[#…	472.65666	C29H44O5	Specs
96	[#6](-[#1])(-[#1])(-[#1])\-[#6](\-[#6](-[#1])(-[#1])-[#1])=[#6](/-[#6]1(-[#1])-[#1])\-[#6](-[#1])(-[#1])-[#6](-[#1])(-[#6](-[#8]-[#1])(-[#6](-[#1])(-[#1])-[#1])-[#6](-[#1])(-[#1])-[#6](-[#1])(-[#1])-[#6]2(-[#1])-[#1])-[#6]2(-[#6](-[#1])(-[#1])-[#1])-[#6]1(-[#1])-[#1]	222.36633	C15H26O	Specs
97	[#6](-[#1])(-[#1])(-[#1])\-[#6](\-[#6]1(-[#6](-[#1])(-[#1])-[#6](-[#1])(-[#1])-[#6]2(-[#6]1(-[#6](-[#1])(-[#1])-[#1])-[#6](-[#8]-[#6](-[#6](-[#1])(-[#1])-[#1])=[#8])(-[#6](-[#1])(-[#1])-[#6]3(-[#6]2(-[#6](-[#1])(-[#1])-[#6](-[#1])(-[#1])-[#6]4(-[#6]3(-[#6](-[#1])(-[#1])-[#1])-[#6](-[#1])(-[#1])-[#6](-[#1])(-[#1])-[#6](-[#8]-[#6](-[#6](-[#1])(-[#1])-[#1])=[#8])(-[#6]4(-[#1])-[#1])-[#1])-[#1])-[#1]…	594.82259	C40H50O4	Specs
98	[#6](-[#1])(-[#1])(-[#1])-[#6]12-[#6](-[#6](-[#1])(-[#1])-[#6](-[#6](-[#1])(-[#1])-[#6]1(-[#1])-[#1])=[#8])(-[#1])-[#6](-[#8]-[#1])(-[#6](-[#1])(-[#1])-[#1])-[#6](-[#1])(-[#1])-[#6](-[#1])(-[#1])-[#6]2(-[#1])-[#1]	196.28599	C12H20O2	Specs
99	[#6](-[#1])(-[#1])(-[#1])-[#6](-[#8]-[#6](-[#6](-[#1])(-[#1])-[#1])=[#8])(-[#6]1(-[#6](-[#1])(-[#1])-[#6](-[#1])(-[#1])-[#6]2(-[#6]1(-[#6](-[#1])(-[#1])-[#1])-[#6](-[#1])(-[#1])-[#6](-[#1])(-[#1])-[#6]3(-[#6]2(-[#6](-[#1])(-[#1])-[#6](-[#1])(-[#1])-[#6]4(-[#6]3(-[#6](-[#1])(-[#1])-[#1])-[#6](-[#1])(-[#1])-[#6](-[#1])(-[#1])-[#6](-[#8]-[#6](-[#6](-[#1])(-[#1])-[c]5:[c](-[#1]):[c](-[#1]):[c](-[#6](…	584.78471	C38H48O5	Specs
100	[#6](-[#1])(-[#1])(-[#1])-[#6](-[#8]-[#6]1(-[#6](-[#1])(-[#1])-[#6](-[#1])(-[#1])-[#6]2(-[#6](-[#1])(-[#1])-[#1])-[#6](-[#6]1(-[#1])-[#1])=[#6](-[#1])-[#6](-[#1])(-[#1])-[#6](-[#1])(-[#6](-[#1])(-[#6](-[#1])(-[#1])-[#6](-[#1])(-[#1])-[#6]3(-[#6](-[#1])(-[#1])-[#6](-[#7](-[c]4:[c](-[#1]):[c](-[#1]):[c](-[#1]):[c](-[#1]):[c]4-[#1])-[#6](-[#1])(-[#1])-[#1])=[#8])-[#1])-[#6]3(-[#6](-[#1])(-[#1])-[#1]…	463.65144	C30H41NO3	Specs
101	[#6](-[#1])(-[#1])(-[#1])-[#6](-[#8]-[#6](-[#1])(-[#1])-[#6](-[#8]-[#6](-[#6](-[#1])(-[#1])-[#1])=[#8])(-[#6](-[#1])(-[#1])-[#6]1(-[#6](-[#1])(-[#1])-[#6](-[#1])(-[#1])-[#6]2(-[#6]1(-[#6](-[#1])(-[#1])-[#1])-[#6](-[#1])(-[#1])-[#6](-[#1])(-[#1])-[#6]3(-[#6]2(-[#6](-[#1])(-[#1])-[#6](-[#1])(-[#1])-[#6]4(-[#6]3(-[#6](-[#1])(-[#1])-[#1])-[#6](-[#1])(-[#1])-[#6](-[#1])(-[#1])-[#6](-[#8]-[#6](-[#6](-[…	476.64536	C28H44O6	Specs
102	[#6](-[#1])(-[#1])(-[#1])-[#6](-[#8]-[#6](-[#1])(-[#1])-[#6](-[#8]-[#1])(-[#6]1(-[#6](-[#1])(-[#1])-[#6](-[#1])(-[#1])-[#6]2(-[#6]1(-[#6](-[#1])(-[#1])-[#1])-[#6](-[#1])(-[#1])-[#6](-[#1])(-[#1])-[#6]3(-[#6]2(-[#6](-[#1])(-[#1])-[#6](-[#1])(-[#1])-[#6]4(-[#6]3(-[#6](-[#1])(-[#1])-[#1])-[#6](-[#1])(-[#1])-[#6](-[#1])(-[#1])-[#6](-[#8]-[#6](-[#6](-[#1])(-[#1])-[#1])=[#8])(-[#6]4(-[#1])-[#1])-[#1])-…	445.59156	C26H39NO5	Specs
103	[#6](-[#1])(-[#1])(-[#1])-[#8]-[c]1:[c](-[#1]):[c](-[#6](-[#8-])=[#8]):[c](-[#1]):[c](-[#1]):[c]1-[#8]-[#1]	167.13877	C8H7O4	Specs
104	[#6](-[#1])(-[#1])(-[#1])-[#6](-[#6]1(-[#6](-[#1])(-[#1])-[#6](-[#1])(-[#1])-[#6]2(-[#6]1(-[#6](-[#1])(-[#1])-[#1])-[#6](-[#1])(-[#1])-[#6](-[#1])(-[#1])-[#6]3(-[#6]2(-[#6](-[#8]-[#6](-[#6](-[#1])(-[#1])-[#1])=[#8])(-[#6](-[#1])(-[#1])-[#6]4(-[#6]3(-[#6](-[#1])(-[#1])-[#1])-[#6](-[#1])(-[#1])-[#6](-[#1])(-[#1])-[#6](-[#8]-[#1])(-[#6]4(-[#1])-[#1])-[#1])-[#1])-[#1])-[#1])-[#1])-[#1])-[#1])(-[#6](-…	433.60074	C26H41O5	Specs
105	[#6](-[#1])(-[#1])(-[#1])-[#6](-[#6]1(-[#6](-[#1])(-[#1])-[#6](-[#1])(-[#1])-[#6]2(-[#6]1(-[#6](-[#1])(-[#1])-[#1])-[#6](-[#1])(-[#1])-[#6](-[#1])(-[#1])-[#6]3(-[#6]2(-[#6](-[#8]-[#6](-[#6](-[#1])(-[#1])-[#1])=[#8])(-[#6](-[#1])(-[#1])-[#6]4(-[#6]3(-[#6](-[#1])(-[#1])-[#1])-[#6](-[#1])(-[#1])-[#6](-[#1])(-[#1])-[#6](-[#8]-[#1])(-[#6]4(-[#1])-[#1])-[#1])-[#1])-[#1])-[#1])-[#1])-[#1])-[#1])(-[#6](-…	448.63526	C27H44O5	Specs
106	[#6](-[#1])(-[#1])(-[#1])-[#8]-[c]1:[c](-[#1]):[c](-[#8]-[#1]):[c]2:[c](-[#8]-[#6](-[c]3:[c](-[#1]):[c](-[#1]):[c](-[#8]-[#1]):[c](-[#1]):[c]3-[#1])(-[#6](-[#1])(-[#1])-[#6]2=[#8])-[#1]):[c]1-[#1]	286.27936	C16H14O5	Specs
107	[#6](-[#1])(-[#1])(-[#1])-[c]1:[c](-[#1]):[c](-[#6](-[#1])(-[#1])-[#1]):[c](-[#8]-[#1]):[c]2:[c]1-[#6](-[#1])(-[#1])-[#8]-[#6]2=[#8]	178.18459	C10H10O3	Specs
108	[#6](-[#1])(-[#1])(-[#1])-[#6]12-[#6](-[#6](-[#1])(-[#1])-[#6](-[#1])(-[#1])-[#6]3(-[#6]1(-[#6](-[#1])(-[#1])-[#6](-[#1])(-[#1])-[#6]4(-[#6](-[#1])(-[#1])-[#1])-[#6]3(-[#6](-[#1])(-[#1])-[#6](-[#1])(-[#1])-[#6]4(-[#6](-[#1])(-[#1])-[#53])-[#1])-[#1])-[#1])-[#1])(-[#1])-[#6](-[#1])(-[#1])-[#6](-[#8]-[#6]5(-[#6](-[#1])(-[#1])-[#6](-[#1])(-[#1])-[#6](-[#1])(-[#1])-[#6](-[#1])(-[#1])-[#8]5)-[#1])(-[#…	500.49631	C25H41IO2	Specs
109	[#6](-[#1])(-[#1])(-[#1])-[#6](-[#6]1(-[#6](-[#1])(-[#1])-[#6](-[#1])(-[#1])-[#6]2(-[#6]1(-[#6](-[#1])(-[#1])-[#1])-[#6](-[#1])(-[#1])-[#6](-[#1])(-[#1])-[#6]3(-[#6]2(-[#6](-[#1])(-[#1])-[#6](-[#1])(-[#1])-[#6]4(-[#6]3(-[#6](-[#1])(-[#1])-[#1])-[#6](-[#1])(-[#1])-[#6](-[#1])(-[#1])-[#6](-[#8]-[#6](-[#6](-[#1])(-[#1])-[c]5:[c](-[#1]):[c](-[#1]):[c](-[#6](-[c]6:[c](-[#1]):[c](-[#1]):[c](-[#1]):[c](…	540.73215	C36H44O4	Specs
110	[#6](-[#1])(-[#1])(-[#1])-[#6](-[#6](-[c]1:[c](-[#1]):[c](-[#1]):[c](-[#8]-[#1]):[c](-[#1]):[c]1-[#8]-[#1])=[#8])(-[c]2:[c](-[#1]):[c](-[#1]):[c](-[#8]-[#6](-[#1])(-[#1])-[#1]):[c](-[#1]):[c]2-[#1])-[#1]	272.29584	C16H16O4	Specs
111	[#6](-[#1])(-[#1])(-[#1])-[#6](-[#8]-[#6]1(-[#6](-[#1])(-[#1])-[#6](-[#1])(-[#1])-[#6]2(-[#6](-[#1])(-[#1])-[#1])-[#6](-[#6](-[#1])(-[#1])-[#6](-[#1])(-[#1])-[#6]3(-[#6]2(-[#6](-[#8]-[#6](-[#6](-[#1])(-[#1])-[#1])=[#8])(-[#6](-[#1])(-[#1])-[#6]4(-[#6](-[#1])(-[#1])-[#1])-[#6]3(-[#8]-[#1])-[#6](-[#1])(-[#1])-[#6](-[#1])(-[#1])-[#6]4(-[#6]5=[#6](-[#1])-[#8]-[#6](=[#8])-[#6](-[#1])=[#6]5-[#1])-[#1])…	486.59712	C28H38O7	Specs
112	[#6](-[#1])(-[#1])(-[#1])-[#6]1(-[#6](-[#1])(-[#1])-[#1])-[#6](-[#1])=[#6](-[#1])-[c]2:[c](-[#8]1):[c](-[#1]):[c](-[#8]-[#6](=[#8])-[#6](-[#1])=[#6]3-[#1]):[c]3:[c]2-[#1]	228.24327	C14H12O3	Specs
113	[#6](-[#1])(-[#1])(-[#1])-[#6](-[#6]1(-[#6](-[#1])(-[#1])-[#6](-[#1])(-[#1])-[#6]2(-[#6]1(-[#6](-[#1])(-[#1])-[#1])-[#6](-[#6](-[#1])(-[#1])-[#6]3(-[#6]2(-[#6](-[#8]-[#6](-[#6](-[#1])(-[#1])-[#1])=[#8])(-[#6](-[#1])(-[#1])-[#6]4(-[#6]3(-[#6](-[#1])(-[#1])-[#1])-[#6](-[#1])(-[#1])-[#6](-[#1])(-[#1])-[#6](-[#8]-[#1])(-[#6]4(-[#1])-[#1])-[#1])-[#1])-[#1])-[#1])-[#1])=[#8])-[#1])-[#1])(-[#6](-[#1])(-…	447.58426	C26H39O6	Specs
114	[#6](-[#1])(-[#1])(-[#1])-[#6](-[#6]1(-[#6](-[#1])(-[#1])-[#6](-[#1])(-[#1])-[#6]2(-[#6](-[#1])(-[#1])-[#8]-[#6](-[#6](-[#1])(-[#1])-[#1])=[#8])-[#6]1(-[#6]3(-[#6](-[#6](-[#1])(-[#1])-[#1])(-[#6](-[#1])(-[#1])-[#6]2(-[#1])-[#1])-[#6](-[#6](-[#1])(-[#1])-[#1])(-[#6](-[#1])(-[#1])-[#6](-[#1])(-[#1])-[#6](-[#1])(-[#6](-[#6](-[#1])(-[#1])-[#1])(-[#6](-[#1])(-[#1])-[#1])-[#6](-[#8]-[#6](-[#6](-[#1])(-…	528.76297	C33H52O5	Specs
115	[#6](-[#1])(-[#1])(-[#1])-[#6](-[#8]-[#1])(-[#6](-[#8]-[#1])(-[#6](-[#1])(-[#1])-[c]1:[c](-[#8]-[#6](-[#1])(-[#1])-[#1]):[c](-[#1]):[c](-[#1]):[c]2:[c]1-[#8]-[#6](-[#6](-[#1])=[#6]2-[#1])=[#8])-[#1])-[#6](-[#1])(-[#1])-[#1]	278.30042	C15H18O5	Specs
116	[#6](-[#1])(-[#1])(-[#1])-[#6](-[#1])(-[#1])-[#6](-[#1])(-[#1])-[#6]1=[#6](-[#8]-[#1])-[#6](-[#6](-[#1])=[#6](-[#8-])-[#6]1=[#8])=[#8]	181.16535	C9H9O4	Specs
117	[c]1(-[#1]):[c](-[#1]):[c](-[#1]):[c](-[#6](-[#1])(-[#1])-[#7]2-[#6]3(-[#6](-[c]4:[c](-[#6]2=[#8]):[c](-[#1]):[c](-[#8]-[#6](-[#1])(-[#1])-[#8]5):[c]5:[c]4-[#1])(-[#1])-[#6](-[#1])(-[#1])-[#6](-[#8]-[#6](-[#1])(-[#1])-[c]6:[c](-[#1]):[c](-[#1]):[c](-[#1]):[c](-[#1]):[c]6-[#1])(-[#1])-[#6](-[#1])(-[#1])-[#6]3(-[#1])-[#1])-[#1]):[c](-[#1]):[c]1-[#1]	441.51828	C28H27NO4	Specs
118	[#6](-[#1])(-[#1])(-[#1])-[#6](-[#8]-[#6](-[#1])(-[#1])-[#6]12-[#6](-[#6](-[#1])(-[#1])-[#6](-[#8]-[#6](-[#6](-[#1])(-[#1])-[#1])=[#8])(-[#6]3(-[#6]14-[#1])-[#6](-[#8]-[#6](-[#6](-[#1])(-[#1])-[#1])=[#8])(-[#1])-[#6](-[#6](-[#6]3=[#8])=[#6](-[#1])-[#1])(-[#1])-[#6](-[#1])(-[#1])-[#6]4=[#8])-[#1])(-[#1])-[#6](-[#6](-[#1])(-[#1])-[#1])(-[#6](-[#1])(-[#1])-[#1])-[#6](-[#1])(-[#1])-[#6](-[#1])(-[#1])…	474.54336	C26H34O8	Specs
119	[#6](-[#1])(-[#1])=[#6](-[#6]1(-[#1])-[#1])-[#6]2(-[#1])-[#6](-[#6](=[#6](-[#1])-[#1])-[#6](-[#1])(-[#1])-[#6]2(-[#1])-[#1])(-[#1])-[#6]3(-[#1])-[#6](-[#6](=[#6](-[#1])-[#1])-[#6](=[#8])-[#8]3)(-[#1])-[#6]1(-[#1])-[#1]	230.30221	C15H18O2	Specs
120	[#6](-[#1])(-[#1])(-[#1])-[#6]1=[#6](-[#17])-[#6](=[#8])-[#8]-[c](:[c](-[#1]):[c](-[#8]-[#6](-[#1])(-[#1])-[#1]):[c](-[#1]):[c]2-[#1]):[c]12	224.64035	C11H9ClO3	Specs
121	[#6](-[#1])(-[#1])(-[#1])-[c]1:[c](-[#1]):[c](-[#1]):[c]2:[c](-[#6](-[#6](-[#6](-[#6](-[#1])(-[#6](-[#1])(-[#1])-[#1])-[#6](-[#1])(-[#1])-[#1])=[#6]2-[#1])=[#8])=[#8]):[c]1-[#6](-[#1])(-[#1])-[#6](-[#1])(-[#1])\-[#6](-[#1])=[#6](\-[#6](-[#1])(-[#1])-[#1])/-[#6](-[#1])(-[#1])-[#1]	296.40336	C20H24O2	Specs
122	[#6](-[#1])(-[#1])(-[#1])-[#6]12-[#6](-[#6](-[#1])(-[#1])-[#6](-[#1])(-[#1])-[#6]3(-[#6]14-[#1])-[#6](-[#1])(-[#1])-[#6](-[#6](-[#8]-[#1])(-[#6](-[#1])(-[#1])-[#8]-[#1])-[#6]3(-[#1])-[#1])(-[#1])-[#6](-[#1])(-[#1])-[#6]4(-[#1])-[#1])(-[#1])-[#6](-[#6](-[#8]-[#6](-[#1])(-[#1])-[#1])=[#8])(-[#6](-[#1])(-[#1])-[#1])-[#6](-[#1])(-[#1])-[#6](-[#1])(-[#1])-[#6]2(-[#1])-[#1]	350.49226	C21H34O4	Specs
123	[#6](-[#1])(-[#1])(-[#1])-[#6](-[#8]-[#6]1(-[#6](-[#1])(-[#1])-[#6]2(-[#6](-[#6](-[#1])(-[#1])-[#1])(-[#6]3=[#6]1-[#6](-[#8]-[#6](-[#6](-[#1])(-[#1])-[#1])=[#8])(-[#6](-[#6](-[#1])=[#6](-[#1])-[#1])(-[#6](-[#1])(-[#1])-[#1])-[#6](-[#1])(-[#1])-[#6]3(-[#1])-[#1])-[#1])-[#6](-[#1])(-[#1])-[#6](-[#1])(-[#1])-[#6](-[#1])(-[#1])-[#6]2(-[#6](-[#8]-[#6](-[#1])(-[#1])-[#1])=[#8])-[#6](-[#1])(-[#1])-[#1])…	432.54974	C25H36O6	Specs
124	[#6](-[#1])(-[#1])(-[#1])-[#6](-[#8]-[#6](-[#1])(-[#1])-[#6]1(-[#6](-[#1])(-[#1])-[#1])-[#6](-[#8]-[#1])(-[#6](-[#1])(-[#1])-[#6](-[#1])(-[#1])-[#6]2(-[#6](-[#1])(-[#1])-[#1])-[#6]1(-[#6](-[#1])(-[#1])-[#6](-[#8]-[#1])(-[#6]3(-[#6]24-[#1])-[#6](-[#1])(-[#1])-[#6](-[#6](-[#6]3(-[#1])-[#1])=[#6](-[#1])-[#1])(-[#1])-[#6](-[#1])(-[#1])-[#6]4(-[#1])-[#1])-[#1])-[#1])-[#1])=[#8]	362.50296	C22H34O4	Specs
125	[#6](-[#1])(-[#1])=[#6](-[#1])-[#6]1(-[#6](-[#8]-[#6]2(-[#6](-[#8]-[#1])(-[#6](-[#8]-[#1])(-[#6](-[#8]-[#1])(-[#6](-[#6](-[#1])(-[#1])-[#8]-[#1])(-[#8]2)-[#1])-[#1])-[#1])-[#1])-[#1])(-[#8]-[#6](-[#1])=[#6]3-[#6]1=[#6](-[#1])-[#6](-[#1])(-[#1])-[#8]-[#6]3=[#8])-[#1])-[#1]	356.3246	C16H20O9	Specs
126	[#6](-[#1])(-[#1])(-[#1])-[#6]1=[#6]2-[#6](-[#8]-[#6]3(-[#6]2(-[#6](-[#1])(-[#1])-[#1])-[#6](-[#6](-[#1])(-[#1])-[#6](-[#8]-[#6](-[#1])(-[#1])-[#1])=[#8])(-[#6]4(-[#6](-[#1])(-[#1])-[#1])-[#6](-[#6](-[#6](-[#8]-[#6](-[#1])(-[#1])-[#1])=[#8])(-[#6](-[#1])(-[#1])-[#1])-[#6](-[#1])=[#6](-[#1])-[#6]4=[#8])(-[#6]3(-[#8]-[#6](-[#6](-[#1])(-[#1])-[#1])=[#8])-[#1])-[#1])-[#1])-[#1])(-[#6](-[#1])(-[#1])-[…	540.60143	C30H36O9	Specs
127	[#6](-[#1])(-[#1])(-[#1])-[#6]1=[#6]2-[#6](-[#8]-[#6]3(-[#6]2(-[#6](-[#1])(-[#1])-[#1])-[#6](-[#6](-[#1])(-[#1])-[#6](-[#8]-[#6](-[#1])(-[#1])-[#1])=[#8])(-[#6]4(-[#6](-[#1])(-[#1])-[#1])-[#6](-[#6](-[#6](-[#8]-[#6](-[#1])(-[#1])-[#1])=[#8])(-[#6](-[#1])(-[#1])-[#1])-[#6](-[#1])=[#6](-[#1])-[#6]4=[#8])(-[#6]3(-[#8]-[#1])-[#1])-[#1])-[#1])-[#1])(-[#6](-[#1])(-[#1])-[#6]1(-[c]5:[c](-[#1]):[c](-[#1]…	498.56476	C28H34O8	Specs
128	[#6](-[#1])(-[#1])(-[#1])-[#6]1(\-[#6](=[#7]\-[#7](-[#1])-[#6](-[#7](-[#1])-[c]2:[c](-[#1]):[c](-[#1]):[c](-[#7+](-[#8-])=[#8]):[c](-[#1]):[c]2-[#7+](-[#8-])=[#8])=[#8])\-[#6]3(-[#1])-[#1])-[#6](-[#1])(-[#1])-[#6]3(-[#6](-[#1])(-[#1])-[#6](-[#1])(-[#1])-[#6](-[#1])(-[#6](-[#6](-[#8-])=[#8])(-[#6](-[#1])(-[#1])-[#1])-[#6](-[#1])(-[#1])-[#6](-[#1])(-[#1])-[#6]4(-[#1])-[#1])-[#6]45-[#6](-[#1])(-[#1]…	540.58815	C27H34N5O7	Specs
129	[#6](-[#1])(-[#1])(-[#1])-[#8]-[c]1:[c](-[#8]-[#1]):[c](-[#1]):[c]2:[c](-[#6]3(-[#6](-[#8]-[#6]2=[#8])(-[#6](-[#8]-[#1])(-[#6](-[#8]-[#1])(-[#6](-[#6](-[#1])(-[#1])-[#8]-[#1])(-[#8]3)-[#1])-[#1])-[#1])-[#1])-[#1]):[c]1-[#8]-[#1]	328.27144	C14H16O9	Specs
130	[c]1(-[#1]):[c](-[#1]):[c](-[#1]):[c](-[#6]2(-[#6](-[#8]-[#1])(-[#6]3(-[#6](-[#1])(-[#1])-[#6](-[#6](-[#1])(-[#1])-[#6](-[#8]3)=[#8])(-[#8]2)-[#1])-[#1])-[#1])-[#1]):[c](-[#1]):[c]1-[#1]	234.24785	C13H14O4	Specs
131	[#6](-[#1])(-[#1])(-[#1])-[#6](-[#6]1(-[#6](-[#1])(-[#1])-[#6](-[#1])(-[#1])-[#6]2(-[#6](-[#1])(-[#1])-[#1])-[#6]1(-[#6](-[#1])(-[#1])-[#1])-[#6](-[#1])(-[#1])-[#6](-[#1])(-[#1])-[#6]3(-[#6]2=[#6](-[#1])-[#6](-[#1])(-[#1])-[#6]4(-[#6]3(-[#6](-[#1])(-[#1])-[#1])-[#6](-[#1])(-[#1])-[#6](-[#1])(-[#1])-[#6](-[#6]4(-[#6](-[#1])(-[#1])-[#1])-[#6](-[#1])(-[#1])-[#1])=[#8])-[#1])-[#1])-[#1])(-[#6](-[#1])…	453.6765	C30H45O3	Specs
132	[#6](-[#1])(-[#1])(-[#1])-[#6](-[#7+](-[#1])(-[#6](-[#1])(-[#1])-[#1])-[#6](-[#1])(-[#1])-[#1])(-[#6]1(-[#6](-[#1])(-[#1])-[#6](-[#1])(-[#1])-[#6]2(-[#6]1(-[#6](-[#1])(-[#1])-[#1])-[#6](-[#1])(-[#1])-[#6](-[#1])(-[#1])-[#6]3(-[#6]2(-[#6](-[#1])(-[#1])-[#6](-[#1])(-[#1])-[#6]4(-[#6]3(-[#6](-[#1])(-[#1])-[#1])-[#6](-[#1])(-[#1])-[#6](-[#1])(-[#1])-[#6](-[#7+](-[#1])(-[#1])-[#1])(-[#6]4(-[#1])-[#1])…	348.60886	C23H44N2	Specs
133	[#6](-[#1])(-[#1])(-[#1])-[#6]12-[#6](-[#6](-[#6](-[#1])(-[#1])-[#6]3(-[#6]1(-[#6](-[#1])(-[#1])-[#6](-[#1])(-[#1])-[#6]4(-[#6](-[#1])(-[#1])-[#1])-[#6]3(-[#6](-[#1])(-[#1])-[#6](-[#1])(-[#1])-[#6]4=[#8])-[#1])-[#1])-[#1])=[#8])(-[#1])-[#6](-[#1])(-[#1])-[#6](-[#8]-[#1])(-[#1])-[#6](-[#1])(-[#1])-[#6]2(-[#1])-[#1]	304.42382	C19H28O3	Specs
134	[#6](-[#1])(-[#1])(-[#1])-[#6]12-[#6](-[#6](-[#1])(-[#1])-[#6](-[#1])(-[#1])-[#6]1(-[#8]-[#1])-[#1])(-[#1])-[#6](-[#6](-[#1])(-[#1])-[#6](-[#8]-[#1])(-[#6]3(-[#6]4(-[#6](-[#1])(-[#1])-[#1])-[#6](-[#1])(-[#1])-[#6](-[#1])(-[#1])-[#6](-[#8]-[#1])(-[#6]3(-[#1])-[#1])-[#1])-[#1])-[#1])(-[#1])-[#6]4(-[#1])-[#6](-[#1])(-[#1])-[#6]2(-[#1])-[#1]	308.45558	C19H32O3	Specs
135	[#6](-[#1])(-[#1])(-[#1])-[#6]12-[#6](-[#6](-[#6](-[#1])(-[#1])-[#6]3(-[#6]1(-[#6](-[#1])(-[#1])-[#6](-[#1])(-[#1])-[#6]4(-[#6](-[#1])(-[#1])-[#1])-[#6]3(-[#6](-[#1])(-[#1])-[#6](-[#1])(-[#1])-[#6]4=[#8])-[#1])-[#1])-[#1])=[#8])(-[#1])-[#6](-[#1])(-[#1])-[#6](=[#8])-[#6](-[#1])(-[#1])-[#6]2(-[#1])-[#1]	302.40794	C19H26O3	Specs
136	[#6](-[#1])(-[#1])(-[#1])-[#6]12-[#6](-[#6](-[#1])(-[#1])-[#6](-[#1])(-[#1])-[#6]1(-[#8]-[#1])-[#1])(-[#1])-[#6](-[#6](-[#1])(-[#1])-[#6](-[#17])(-[#6]3(-[#17])-[#6]4(-[#6](-[#1])(-[#1])-[#1])-[#6](-[#1])(-[#1])-[#6](-[#1])(-[#1])-[#6](-[#8]-[#1])(-[#6]3(-[#1])-[#1])-[#1])-[#1])(-[#1])-[#6]4(-[#1])-[#6](-[#1])(-[#1])-[#6]2(-[#1])-[#1]	361.3463	C19H30Cl2O2	Specs
137	[#6](-[#1])(-[#1])(-[#1])-[#6]12-[#6](-[#6](-[#6](-[#1])(-[#1])-[#6]3(-[#6]1(-[#6](-[#1])(-[#1])-[#6](-[#1])(-[#1])-[#6]4(-[#6](-[#1])(-[#1])-[#1])-[#6]3(-[#6](-[#1])(-[#1])-[#6](-[#1])(-[#1])-[#6]4(-[#8]-[#1])-[#6](-[#1])(-[#1])-[#1])-[#1])-[#1])-[#1])=[#8])=[#6](-[#1])-[#6](=[#8])-[#6](-[#1])(-[#1])-[#6]2(-[#1])-[#1]	316.43452	C20H28O3	Specs
138	[#6](-[#1])(-[#1])(-[#1])-[#7+]1=[#6](-[c]2:[c](-[#6](-[#1])(-[#1])-[#6]3(-[#1])-[#1]):[c]4:[c](:[n]2-[#1]):[c](-[#1]):[c](-[#1]):[c](-[#1]):[c]4-[#1])-[#7]3-[#6](=[#8])-[c](:[c](-[#1]):[c](-[#1]):[c](-[#1]):[c]5-[#1]):[c]15	302.34984	C19H16N3O	Specs
139	[#6](-[#1])(-[#1])(-[#1])-[#6]12-[#6](-[#6](-[#6](-[#1])(-[#1])-[#6]3(-[#6]1(-[#6](-[#1])(-[#1])-[#6](-[#1])(-[#1])-[#6]4(-[#6](-[#1])(-[#1])-[#1])-[#6]3(-[#6](-[#1])(-[#1])-[#6](-[#1])(-[#1])-[#6]4(-[#8]-[#1])-[#6](-[#1])(-[#1])-[#1])-[#1])-[#1])-[#1])=[#8])(-[#1])-[#6](-[#1])(-[#1])-[#6](=[#8])-[#6](-[#1])(-[#1])-[#6]2(-[#1])-[#1]	318.4504	C20H30O3	Specs
140	[#6](-[#1])(-[#1])(-[#1])-[#6]12-[#6](-[#6](-[#8]-[#1])(-[#6](-[#1])(-[#1])-[#6]3(-[#6]1(-[#6](-[#1])(-[#1])-[#6](-[#1])(-[#1])-[#6]4(-[#6](-[#1])(-[#1])-[#1])-[#6]3(-[#6](-[#1])(-[#1])-[#6](-[#1])(-[#1])-[#6]4(-[#8]-[#1])-[#6](-[#1])(-[#1])-[#1])-[#1])-[#1])-[#1])-[#1])(-[#1])-[#6](-[#1])(-[#1])-[#6](-[#8]-[#1])(-[#1])-[#6](-[#1])(-[#1])-[#6]2(-[#1])-[#1]	322.48216	C20H34O3	Specs
141	[#6](-[#1])(-[#1])(-[#1])-[#6](-[#1])(-[#1])-[#6]1(-[#8]-[#1])-[#6](-[#1])(-[#1])-[#6](-[#1])(-[#1])-[#6]2(-[#6]1(-[#6](-[#1])(-[#1])-[#1])-[#6](-[#1])(-[#1])-[#6](-[#1])(-[#1])-[#6]3(-[#6]2(-[#6](-[#1])(-[#1])-[#6](-[#1])=[#6]4-[#6]3(-[#6](-[#1])(-[#1])-[#1])-[#6](-[#1])(-[#1])-[#6](-[#1])(-[#1])-[#6](-[#8]-[#1])(-[#6]4(-[#1])-[#1])-[#1])-[#1])-[#1])-[#1]	318.49346	C21H34O2	Specs
142	[#6](-[#1])(-[#1])(-[#1])-[#6](-[#1])(-[#1])-[#6]1(-[#8]-[#1])-[#6](-[#1])(-[#1])-[#6](-[#1])(-[#1])-[#6]2(-[#6]1(-[#6](-[#1])(-[#1])-[#1])-[#6](-[#1])(-[#1])-[#6](-[#1])(-[#1])-[#6]3(-[#6]2(-[#6](-[#1])(-[#1])-[#6](-[#6](=[#6]4-[#1])-[#6]3(-[#6](-[#1])(-[#1])-[#1])-[#6](-[#1])(-[#1])-[#6](-[#1])(-[#1])-[#6]4=[#8])=[#8])-[#1])-[#1])-[#1]	330.4611	C21H30O3	Specs
143	[#6](-[#1])(-[#1])(-[#1])-[#6]12-[#6]3(-[#1])-[#6](-[#6](-[#7+](-[#1])(-[#6](-[#1])(-[#1])-[#6](-[#1])(-[#1])-[#8]-[#1])-[#6]1(-[#1])-[#1])(-[#1])-[#8]4)(-[#6]5(-[#1])-[#6]6(-[#6](-[#1])(-[#1])-[#6](-[#1])(-[#1])-[#6](-[#6](-[#6]6(-[#8]-[#1])-[#1])=[#6](-[#1])-[#1])(-[#1])-[#6]5(-[#1])-[#1])-[#6]4(-[#1])-[#6]3(-[#1])-[#1])-[#6](-[#1])(-[#1])-[#6](-[#1])(-[#1])-[#6]2(-[#1])-[#1]	360.51026	C22H34NO3	Specs
144	[#6](-[#1])(-[#1])(-[#1])-[#6]12-[#6](-[#6](-[#8]-[#1])(-[#6](-[#1])(-[#1])-[#6]3(-[#6]1(-[#6](-[#1])(-[#1])-[#6](-[#1])(-[#1])-[#6]4(-[#6](-[#1])(-[#1])-[#1])-[#6]3(-[#6](-[#1])(-[#1])-[#6](-[#1])(-[#1])-[#6]4(-[#8]-[#1])-[#6](-[#1])(-[#1])-[#1])-[#1])-[#1])-[#1])-[#1])=[#6](-[#1])-[#6](-[#8]-[#1])(-[#1])-[#6](-[#1])(-[#1])-[#6]2(-[#1])-[#1]	320.46628	C20H32O3	Specs
145	[#6](-[#1])(-[#1])(-[#1])-[#6](-[#1])(-[#1])-[#6](-[#1])(-[#1])-[#6](-[#1])(-[#1])-[#6](-[#1])(-[#1])-[#6](-[#8]-[#6]1(-[#6](-[#1])(-[#1])-[#6](-[#1])(-[#1])-[#6]2(-[#6]1(-[#6](-[#1])(-[#1])-[#1])-[#6](-[#1])(-[#1])-[#6](-[#1])(-[#1])-[#6]3(-[#6]2(-[#6](-[#1])(-[#1])-[#6](-[#1])(-[#1])-[#6](=[#6]4-[#1])-[#6]3(-[#6](-[#1])(-[#1])-[#1])-[#6](-[#1])(-[#1])-[#6](-[#1])(-[#1])-[#6]4=[#8])-[#1])-[#1])-…	386.56742	C25H38O3	Specs
146	[#6](-[#1])(-[#1])(-[#1])\-[#6](\-[#6](-[#1])(-[#1])-[#1])=[#6](-[#1])/-[#6](-[#1])(-[#1])-[c]1:[c](-[#8]-[#6](-[#1])(-[#1])-[#1]):[c](-[#1]):[c](-[#8]-[#6](-[#1])(-[#1])-[#1]):[c](-[#6](\-[#6](-[#1])=[#6](-[#1])\-[c]2:[c](-[#1]):[c](-[#1]):[c](-[#8]-[#6](-[#1])(-[#1])-[#1]):[c](-[#1]):[c]2-[#1])=[#8]):[c]1-[#8]-[#1]	382.44954	C23H26O5	Specs
147	[#6](-[#1])(-[#1])(-[#1])-[#8]-[c]1:[c](-[#1]):[c](-[#8]-[#1]):[c](-[#6](\-[#6](-[#1])=[#6](-[#1])\-[c]2:[c](-[#1]):[c](-[#8]-[#6](-[#1])(-[#1])-[#1]):[c](-[#8]-[#6](-[#1])(-[#1])-[#1]):[c](-[#1]):[c]2-[#8]-[#6](-[#1])(-[#1])-[#1])=[#8]):[c](-[#8]-[#6](-[#1])(-[#1])-[#1]):[c]1-[#1]	374.38448	C20H22O7	Specs
148	[#6](-[#1])(-[#1])(-[#1])-[#6](-[#8]-[c]1:[c](-[#1]):[c](-[#1]):[c](-[#1]):[c](-[#6]2(-[#6](-[#1])(-[#1])-[#6](-[#8]-[#1])(-[c]3:[c](-[#8]2):[c](-[#1]):[c](-[#8]-[#6](-[#1])(-[#1])-[#1]):[c](-[#1]):[c]3-[#1])-[#1])-[#1]):[c]1-[#1])=[#8]	314.33252	C18H18O5	Specs
149	[#6](-[#1])(-[#1])(-[#1])-[#8]-[c]1:[c](-[#1]):[c]2:[c](-[#6](-[#6](-[#8]-[#6](-[#1])(-[#1])-[#1])=[#6](-[c]3:[c](-[#1]):[c](-[#1]):[c](-[#8]-[#1]):[c](-[#8]-[#1]):[c]3-[#1])-[#8]2)=[#8]):[c](-[#8]-[#6](-[#1])(-[#1])-[#1]):[c]1-[#1]	344.31544	C18H16O7	Specs
150	[#6](-[#1])(-[#1])(-[#1])-[#6](-[#6]1(-[#6](-[#1])(-[#1])-[#6](-[#1])(-[#1])-[#6]2(-[#6](-[#1])(-[#1])-[#1])-[#6](-[#6]1(-[#1])-[#1])(-[#1])-[#6](-[#8]-[#1])(-[#6](-[#1])(-[#1])-[#1])-[#6](-[#1])(-[#1])-[#6](-[#1])(-[#1])-[#6]2(-[#1])-[#1])-[#1])=[#6](-[#1])-[#1]	222.36633	C15H26O	Specs
151	[#6](-[#1])(-[#1])(-[#1])-[c]1:[c](-[#1]):[c](-[#8]-[#1]):[c](-[#6](-[#1])(-[#1])-[#1]):[c]2:[c]1-[#6](-[#1])(-[#1])-[#6](-[#1])(-[#1])-[#6]3(-[#6]2(-[#8]-[#6](-[#6]3(-[#6](-[#1])(-[#1])-[#1])-[#1])=[#8])-[#1])-[#1]	246.30161	C15H18O3	Specs
152	[#6](-[#1])(-[#1])(-[#1])-[#6]1(-[#6](-[#1])(-[#1])-[#6](-[#1])(-[#1])-[#6](-[#8]-[#1])(-[#6]2(-[#6](-[#1])(-[#1])-[#8]-[#1])-[#6]1(-[#6]3(-[#6](-[#6](-[#1])(-[#1])-[#6]2(-[#1])-[#1])(-[#6]3(-[#6](-[#1])(-[#1])-[#1])-[#6](-[#1])(-[#1])-[#1])-[#1])-[#1])-[#1])-[#1])-[#1]	238.36573	C15H26O2	Specs
153	[#6](-[#1])(-[#1])(-[#1])-[#6]1(-[#6](-[#1])(-[#1])-[#6](-[#1])(-[#1])-[#6](-[#8]-[#1])(-[#6](=[#6]2-[#1])-[#6]1(-[#1])-[#6](-[#6]3(-[#6](-[#1])(-[#1])-[#1])-[#6](-[#1])(-[#1])-[#1])(-[#1])-[#6]3(-[#1])-[#6]2(-[#1])-[#1])-[#1])-[#1]	206.32387	C14H22O	Specs
154	[#6](-[#1])(-[#1])(-[#1])-[#6]1(-[#6](-[#1])(-[#1])-[#6](-[#1])(-[#1])-[#6](-[#8]-[#1])(-[#6]2(-[#6](-[#1])(-[#1])-[#1])-[#6]1(-[#6]3(-[#6](-[#6](-[#1])(-[#1])-[#6]2(-[#1])-[#1])(-[#6]3(-[#6](-[#1])(-[#1])-[#1])-[#6](-[#1])(-[#1])-[#1])-[#1])-[#1])-[#1])-[#1])-[#1]	222.36633	C15H26O	Specs
155	[#6](-[#1])(-[#1])(-[#1])-[#6](-[#8]-[#6]1(-[#6](-[#1])(-[#1])-[#6](-[#6](-[#6](-[#1])(-[#1])-[#6](-[#1])(-[#1])-[#6](-[#8]-[#6](-[#6](-[#1])(-[#1])-[#1])=[#8])(-[#6](-[#1])=[#6](-[#1])-[#1])-[#6](-[#1])(-[#1])-[#1])(-[#6]2(-[#6](-[#1])(-[#1])-[#1])-[#6]1(-[#6](-[#6](-[#1])(-[#1])-[#1])(-[#6](-[#1])(-[#1])-[#1])-[#6](-[#1])(-[#1])-[#6](-[#1])(-[#1])-[#6]2(-[#1])-[#1])-[#1])-[#1])=[#6](-[#1])-[#1]…	390.55612	C24H38O4	Specs
156	[#6](-[#1])(-[#1])(-[#1])-[#8]-[c]1:[c]2:[c](:[c](-[c]3:[c](-[#6]4=[#8]):[c](-[#1]):[c](-[#1]):[c](-[#1]):[c]3-[#1]):[c](-[#8]-[#6](-[#1])(-[#1])-[#1]):[c]1-[#8]-[#6](-[#1])(-[#1])-[#1]):[c]4:[n]:[c](-[#1]):[c]2-[#1]	321.3267	C19H15NO4	Specs
157	[#6](-[#1])(-[#1])(-[#1])-[#7+]1(-[#6](-[#1])(-[#1])-[#1])-[#6](-[#1])(-[#1])-[#6](-[#1])(-[#1])-[c]2:[c](-[#6]1(-[#6](-[#1])(-[#1])-[c]3:[c](-[#1]):[c](-[#1]):[c](-[#8]-[#6](-[#1])(-[#1])-[#1]):[c](-[#8]-[#1]):[c]3-[#1])-[#1]):[c](-[#1]):[c](-[#8]-[#1]):[c](-[#8]-[#6](-[#1])(-[#1])-[#1]):[c]2-[#1]	344.42474	C20H26NO4	Specs
158	[#6](-[#1])(-[#1])(-[#1])-[#6](-[c]1:[c](-[#1]):[c](-[#1]):[c](-[#8]-[#1]):[c](-[#1]):[c]1-[#8]-[#1])=[#8]	152.14731	C8H8O3	Specs
159	[#6](-[#1])(-[#1])(-[#1])-[#6]1=[#6](-[#1])-[#6](-[#1])(-[#1])-[#6]2(-[#6](-[#6](-[#1])(-[#1])-[#1])(-[#6]1(-[#6](-[#1])(-[#1])-[#6](-[#1])(-[#1])\-[#6](\-[#6](-[#1])(-[#1])-[#1])=[#6](-[#1])\-[#6](-[#1])(-[#1])-[#8]-[#1])-[#1])-[#6](-[#1])(-[#1])-[#6](-[#1])(-[#1])-[#6](-[#1])(-[#1])-[#6]2(-[#6](-[#1])(-[#1])-[#8]-[#1])-[#6](-[#1])(-[#1])-[#1])-[#1]	306.48276	C20H34O2	Specs
160	[#6](-[#1])(-[#1])(-[#1])-[#6]12-[#6](-[#6](-[#1])(-[#1])-[#6](-[#1])(-[#1])-[#6]1(-[#8]-[#1])-[#1])(-[#1])-[#6](-[#6](-[#1])(-[#1])-[#6](-[#6]3(-[#6]4(-[#6](-[#1])(-[#1])-[#1])-[#6](-[#1])(-[#1])-[#6](-[#1])(-[#1])-[#6](-[#6]3(-[#1])-[#1])=[#8])-[#1])=[#8])(-[#1])-[#6]4(-[#1])-[#6](-[#1])(-[#1])-[#6]2(-[#1])-[#1]	304.42382	C19H28O3	Specs
161	[#6](-[#1])(-[#1])(-[#1])-[#6](-[#8]-[#6](-[#6](-[#8]-[#1])(-[#6](-[#1])(-[#1])-[#1])-[#6](-[#1])(-[#1])-[#1])(-[#6](-[#1])(-[#1])-[#8]-[c]1:[c](-[#1]):[c](-[#1]):[c](-[#1]):[c]2:[c]1-[#7](-[#6](-[#1])(-[#1])-[#1])-[#6](-[#6](-[#1])=[#6]2-[#8]-[#6](-[#1])(-[#1])-[#1])=[#8])-[#1])=[#8]	349.37832	C18H23NO6	Specs
162	[#6](-[#1])(-[#1])(-[#1])-[#6](-[#6]1(-[#6](-[#1])(-[#1])-[#6](-[#1])(-[#1])-[#6]2(-[#6]1(-[#6](-[#1])(-[#1])-[#1])-[#6](-[#6](-[#1])=[#6]3-[#6]2(-[#6](-[#1])(-[#1])-[#6](-[#1])(-[#1])-[#6]4(-[#6]3(-[#6](-[#1])(-[#1])-[#1])-[#6](-[#1])(-[#1])-[#6](-[#1])(-[#1])-[#6](-[#8]-[#1])(-[#6]4(-[#1])-[#1])-[#1])-[#1])-[#1])=[#8])-[#1])-[#1])(-[#6](-[#1])(-[#1])-[#6](-[#1])(-[#1])-[#6](-[#8-])=[#8])-[#1]	387.5323	C24H35O4	Specs
163	[c]1(-[#1]):[n]:[c](-[#7](-[#1])-[#8]-[#1]):[c]2:[c](:[n](-[#6]3(-[#6](-[#8]-[#1])(-[#6](-[#8]-[#1])(-[#6](-[#6](-[#1])(-[#1])-[#8]-[#1])(-[#8]3)-[#1])-[#1])-[#1])-[#1]):[c](-[#1]):[n]2):[n]1	283.24072	C10H13N5O5	Specs
164	[#6](-[#1])(-[#1])(-[#1])-[#6](-[#6]1(-[#6](-[#1])(-[#1])-[#6](-[#1])(-[#1])-[#6]2(-[#6](-[#8-])=[#8])-[#6]1(-[#6]3(-[#6](-[#6](-[#1])(-[#1])-[#1])(-[#6](-[#1])(-[#1])-[#6]2(-[#1])-[#1])-[#6](-[#6](-[#1])(-[#1])-[#1])(-[#6](-[#1])(-[#1])-[#6](-[#1])(-[#1])-[#6](-[#1])(-[#6](-[#6](-[#1])(-[#1])-[#1])(-[#6](-[#1])(-[#1])-[#1])-[#6](-[#8]-[#1])(-[#1])-[#6](-[#1])(-[#1])-[#6]4(-[#1])-[#1])-[#6]45-[#6…	455.69238	C30H47O3	Specs
165	[#6](-[#1])(-[#1])(-[#1])-[#6](-[#8]-[#6]1(-[#6]2(-[#6](-[#6]3(-[#6](-[#6](-[#1])(-[#1])-[#8]-[#6](-[c]4:[c](-[#1]):[c](-[#1]):[c](-[#1]):[c](-[#1]):[c]4-[#1])=[#8])(-[#8]3)-[#6]1(-[#8]-[#6](-[#6](-[#1])(-[#1])-[#1])=[#8])-[#1])-[#1])(-[#8]2)-[#1])-[#1])-[#1])=[#8]	362.33072	C18H18O8	Specs
166	[#6](-[#1])(-[#1])(-[#1])\-[#6](\-[#6](-[#1])(-[#1])-[#1])=[#6](-[#1])/-[#6](-[#1])(-[#1])-[c]1:[c](-[#1]):[c](-[#6]2(-[#6](-[#1])(-[#1])-[#6](-[c]3:[c](-[#8]2):[c](-[#1]):[c](-[#8]-[#1]):[c](-[#1]):[c]3-[#8]-[#1])=[#8])-[#1]):[c](-[#6](-[#1])(-[#1])\-[#6](-[#1])=[#6](\-[#6](-[#1])(-[#1])-[#1])/-[#6](-[#1])(-[#1])-[#1]):[c](-[#8]-[#1]):[c]1-[#8]-[#1]	424.48622	C25H28O6	Specs
167	[#6](-[#1])(-[#1])(-[#1])-[c]1:[c](-[#8]-[#1]):[c](-[#1]):[c](-[#8]-[#1]):[c]2:[c]1-[#8]-[#6](-[c]3:[c](-[#1]):[c](-[#1]):[c](-[#1]):[c](-[#1]):[c]3-[#1])=[#6](-[#1])-[#6]2=[#8]	268.26408	C16H12O4	Specs
168	[#6](-[#1])(-[#1])(-[#1])-[c]1:[c](-[#8]-[#6](-[#1])(-[#1])-[#1]):[c](-[#1]):[c](-[#8]-[#6](-[#1])(-[#1])-[#1]):[c]2:[c]1-[#8]-[#6](-[c]3:[c](-[#1]):[c](-[#1]):[c](-[#1]):[c](-[#1]):[c]3-[#1])=[#6](-[#1])-[#6]2=[#8]	296.31724	C18H16O4	Specs
169	[#6](-[#1])(-[#1])(-[#1])-[#6]1=[#6](-[#8]-[#6](-[#1])(-[#1])-[#1])-[#6](-[c]2:[c](:[c](-[#1]):[c](-[#8]-[#6](-[#1])(-[#1])-[c]3:[c](-[#1]):[c](-[#1]):[c](-[#1]):[c](-[#1]):[c]3-[#1]):[c](-[#1]):[c]2-[#8]-[#6](-[#1])(-[#1])-[#1])-[#8]1)=[#8]	326.34322	C19H18O5	Specs
170	[c]1(-[#1]):[c](-[#1]):[c](-[#1]):[c](-[#6](-[#1])(-[#1])-[#8]-[c]2:[c](-[#1]):[c](-[#1]):[c](-[#1]):[c](-[#1]):[c]2\-[#6](-[#1])=[#6](-[#1])\-[#6](-[c]3:[c](-[#1]):[c](-[#1]):[c](-[#8]-[#1]):[c](-[#1]):[c]3-[#8]-[#1])=[#8]):[c](-[#1]):[c]1-[#1]	346.37592	C22H18O4	Specs
171	[#6](-[#1])(-[#1])(-[#1])\-[#6](\-[#6](-[#1])(-[#1])-[#1])=[#6](-[#1])/-[#6](-[#1])(-[#1])-[c]1:[c]2:[c](:[c](-[#8]-[#1]):[c]3:[c]1:[c](-[#1]):[c](-[#1]):[o]3)-[#8]-[#6](=[#8])-[#6](-[#1])=[#6]2-[#1]	270.27996	C16H14O4	Specs
172	[#6](-[#1])(-[#1])(-[#1])-[c]1:[c](-[#8]-[#6](-[#1])(-[#1])-[#1]):[c](-[#1]):[c]2:[c](-[#6](-[#6](-[#1])=[#6](-[c]3:[c](-[#1]):[c](-[#1]):[c](-[#1]):[c](-[#1]):[c]3-[#1])-[#8]2)=[#8]):[c]1-[#8]-[#1]	282.29066	C17H14O4	Specs
173	[c]1(-[#1]):[c](-[#1]):[c](-[#1]):[c]2:[c](-[#6](-[c]3:[c](-[#8]2):[c](-[#8]-[#1]):[c](-[#1]):[c](-[#1]):[c]3-[#8]-[#1])=[#8]):[c]1-[#1]	228.20021	C13H8O4	Specs
174	[#6](-[#1])(-[#1])(-[#1])-[#6](-[#6]1(-[#6](-[#1])(-[#1])-[#6](-[#1])(-[#1])-[#6]2(-[#6](-[#1])(-[#1])-[#1])-[#6]1(-[#6]3(-[#6](-[#6](-[#1])(-[#1])-[#1])(-[#6](-[#1])(-[#1])-[#6]2(-[#1])-[#1])-[#6](-[#6](-[#1])(-[#1])-[#1])(-[#6](-[#1])(-[#1])-[#6](-[#1])(-[#1])-[#6]4(-[#6]5(-[#6](-[#1])(-[#1])-[#1])-[#6](-[#1])=[#6](-[#1])-[#6](-[#6]4(-[#6](-[#1])(-[#1])-[#1])-[#6](-[#1])(-[#1])-[#1])=[#8])-[#1]…	422.68564	C30H46O	Specs
175	[#6](-[#1])(-[#1])(-[#1])-[#8]-[c]1:[c](-[#1]):[c](-[#1]):[c](-[#6]2(-[#6]3(-[#6](-[#8]-[#1])(-[#6](-[#1])(-[#1])-[#8]2)-[#6](-[c]4:[c](-[#1]):[c](-[#1]):[c](-[#8]-[#6](-[#1])(-[#1])-[#1]):[c](-[#8]-[#6](-[#1])(-[#1])-[#1]):[c]4-[#1])(-[#1])-[#8]-[#6]3(-[#1])-[#1])-[#1])-[#1]):[c](-[#1]):[c]1-[#8]-[#6](-[#1])(-[#1])-[#1]	402.43764	C22H26O7	Specs
176	[#6](-[#1])(-[#1])(-[#1])-[#6]1(-[#6](-[#1])(-[#1])-[#6](-[#1])(-[#1])-[#6](-[#1])(-[#1])-[#6]2(-[#6](-[#1])(-[#1])-[#1])-[#6](-[#6]3(-[#6](-[#6](-[#6](-[#1])(-[#1])-[#1])(-[#6](-[#8]3)=[#8])-[#1])(-[#6](-[#1])(-[#1])-[#6]1(-[#1])-[#1])-[#1])-[#1])(-[#8]2)-[#1])-[#1]	252.34925	C15H24O3	Specs
177	[#6](-[#1])(-[#1])(-[#1])-[#6]1(-[#6](-[#1])(-[#1])-[#6](-[#8]-[#6](-[#6](-[#1])(-[#1])-[#1])=[#8])(-[#6]2(-[#6](-[#1])(-[#1])-[#8]-[#6](-[#6](-[#1])(-[#1])-[#1])=[#8])-[#6](-[#6](-[#1])(-[#1])-[#6](-[#1])(-[#1])-[#6](-[#1])(-[#1])-[#6]23-[#6](-[#1])(-[#1])-[#8]3)(-[#6]1(-[#6]4(-[#6](-[#1])(-[#1])-[#6]5(-[#6](-[#8]4)(-[#1])-[#8]-[#6](-[#1])=[#6]5-[#1])-[#1])-[#1])-[#6](-[#1])(-[#1])-[#1])-[#1])-[…	434.52256	C24H34O7	Specs
178	[#6](-[#1])(-[#1])(-[#1])-[#6]1(-[#6](-[#6](-[#1])(-[#1])-[#6](-[#1])(-[#1])-[#6]2(-[#6]1(-[#6](-[#1])(-[#1])-[#1])-[#6](-[#1])(-[#1])-[#6](-[#1])(-[#1])-[#6]3(-[#6]2(-[#6](-[#1])(-[#1])-[#1])-[#6](-[#1])(-[#1])-[#6](-[#1])(-[#1])-[#6]4(-[#6](-[#1])(-[#1])-[#1])-[#6]3(-[#6](-[#1])(-[#1])-[#1])-[#6](-[#1])(-[#1])-[#6](-[#1])(-[#1])-[#6]5(-[#6](-[#1])(-[#1])-[#8]-[#1])-[#6]4(-[#6](-[#1])(-[#1])-[#6…	442.7168	C30H50O2	Specs
179	[#6](-[#1])(-[#1])(-[#1])-[#8]-[#6](-[#7]1-[c]2:[c](-[#6]3(-[#6]1(-[#6](-[#1])(-[#1])-[#6](-[#1])(-[#1])-[#6]45-[#6]3(-[#7+](-[#1])(-[#6]6(-[#1])-[#1])-[#6](-[#1])(-[#1])-[#6](-[#1])(-[#1])-[#6]4(-[#1])-[#1])-[#1])-[#6](-[#8]-[#1])(-[#6]5(-[#1])-[#1])-[#6]7=[#8])-[#6]67-[#1]):[c](-[#1]):[c](-[#1]):[c](-[#1]):[c]2-[#1])=[#8]	381.4449	C22H25N2O4	Specs
180	[#6](-[#1])(-[#1])(-[#1])-[#6](-[#8]-[#6]1(-[#6](-[#1])(-[#1])-[#6]2(-[#6](-[#1])(-[#1])-[#6]1(-[#6](-[#1])(-[#1])-[#1])-[#6](-[#1])(-[#1])-[#6]3(-[#1])-[#1])-[#6]3(-[#1])-[#6](-[#6](-[#1])(-[#1])-[#1])(-[#6](-[#1])(-[#1])-[#6](-[#1])(-[#1])-[#6](-[#1])(-[#1])-[#6]4(-[#6](-[#8-])=[#8])-[#6](-[#1])(-[#1])-[#1])-[#6]4(-[#1])-[#6](-[#1])(-[#1])-[#6]2(-[#1])-[#1])-[#1])=[#8]	361.49502	C22H33O4	Specs
181	[#6](-[#1])(-[#1])(-[#1])-[#6](-[#6]1(-[#6](-[#1])(-[#1])-[#6](-[#1])(-[#1])-[#6]2(-[#6](-[#1])(-[#1])-[#1])-[#6]1(-[#6](-[#1])(-[#1])-[#1])-[#6](-[#1])(-[#1])-[#6](-[#1])(-[#1])-[#6]3(-[#6]2=[#6](-[#1])-[#6](-[#1])(-[#1])-[#6]4(-[#6]3(-[#6](-[#1])(-[#1])-[#1])-[#6](-[#1])(-[#1])-[#6](-[#1])(-[#1])-[#6](-[#6]4(-[#6](-[#1])(-[#1])-[#1])-[#6](-[#1])(-[#1])-[#1])=[#8])-[#1])-[#1])-[#1])(-[#6](-[#1])…	424.70152	C30H48O	Specs
182	[#6](-[#1])(-[#1])(-[#1])-[#6]1(-[#6]2(-[#6](-[#8]-[#6]1=[#8])(-[#1])-[#6](-[#8]3)(-[#1])-[#6]3(-[#6](-[#1])(-[#1])-[#1])-[#6](-[#1])(-[#1])-[#6](-[#1])(-[#1])-[#6](-[#8]4)(-[#1])-[#6]4(-[#6](-[#1])(-[#1])-[#1])-[#6](-[#1])(-[#1])-[#6]2(-[#1])-[#1])-[#1])-[#1]	266.33278	C15H22O4	Specs
183	[#6](-[#1])(-[#1])(-[#1])-[#6]1(-[#6](-[#8]-[#1])(-[#6](-[#1])(-[#1])-[#6]2(-[#6]1(-[#6](-[#8]-[#6]3(-[#6](-[#8]-[#1])(-[#6](-[#8]-[#1])(-[#6](-[#8]-[#1])(-[#6](-[#6](-[#1])(-[#1])-[#8]-[#1])(-[#8]3)-[#1])-[#1])-[#1])-[#1])-[#1])(-[#8]-[#6](-[#1])=[#6]2-[#6](-[#8]-[#6](-[#1])(-[#1])-[#1])=[#8])-[#1])-[#1])-[#1])-[#1])-[#1]	390.38234	C17H26O10	Specs
184	[c]1(-[#1]):[c](-[#1]):[c]2:[c](-[#6](-[c]3:[c](-[#6]2=[#8]):[c](-[#1]):[c](-[#6](-[#1])(-[#1])-[#8]-[#1]):[c](-[#1]):[c]3-[#8]-[#1])=[#8]):[c](-[#8]-[#1]):[c]1-[#1]	270.2369	C15H10O5	Specs
185	[#6](-[#1])(-[#1])(-[#1])-[c]1:[c](-[#1]):[c](-[#8]-[#6](-[#1])(-[#1])-[#1]):[c](-[#6](-[#1])(-[#1])-[#1]):[c]2:[c]1-[#6](-[#1])(-[#1])-[#6](-[#1])(-[#1])-[#6]3(-[#6]2(-[#8]-[#6](-[#6]3(-[#6](-[#1])(-[#1])-[#1])-[#1])=[#8])-[#1])-[#1]	260.3282	C16H20O3	Specs
186	[#6](-[#1])(-[#1])(-[#1])-[#6](-[#8]-[#6]1(-[#6](-[#6]2(-[#6](-[#1])(-[#1])-[#6]1(-[#6](-[#1])(-[#1])-[#6](-[#1])(-[#1])-[#6]3(-[#6]4(-[#6](-[#1])(-[#1])-[#1])-[#6](-[#1])(-[#1])-[#6](-[#1])(-[#1])-[#6](-[#1])(-[#1])-[#6]3(-[#6](-[#8-])=[#8])-[#6](-[#1])(-[#1])-[#1])-[#1])-[#6]4(-[#1])-[#6](-[#1])(-[#1])-[#6]2(-[#1])-[#1])-[#1])=[#6](-[#1])-[#1])-[#1])=[#8]	359.47914	C22H31O4	Specs
187	[#6](-[#1])(-[#1])(-[#1])-[#6]12-[#6](-[#1])(-[#1])-[#6](-[#6](-[#1])(-[#1])-[#6]1=[#8])(-[#6](-[#1])(-[#1])-[#6](-[#1])(-[#1])-[#6](-[#1])(-[#6](-[#6](-[#8]-[#6](-[#1])(-[#1])-[#1])=[#8])(-[#6](-[#1])(-[#1])-[#1])-[#6](-[#1])(-[#1])-[#6](-[#1])(-[#1])-[#6]3(-[#1])-[#1])-[#6]34-[#6](-[#1])(-[#1])-[#1])-[#6]4(-[#1])-[#6](-[#1])(-[#1])-[#6]2(-[#1])-[#1]	332.47698	C21H32O3	Specs
188	[#6](-[#1])(-[#1])(-[#1])-[#6]12-[#6](-[#1])(-[#1])-[#6](-[#6](-[#1])(-[#1])-[#6]1(-[#8]-[#1])-[#1])(-[#6](-[#1])(-[#1])-[#6](-[#1])(-[#1])-[#6](-[#1])(-[#6](-[#6](-[#8]-[#6](-[#1])(-[#1])-[#1])=[#8])(-[#6](-[#1])(-[#1])-[#1])-[#6](-[#1])(-[#1])-[#6](-[#1])(-[#1])-[#6]3(-[#1])-[#1])-[#6]34-[#6](-[#1])(-[#1])-[#1])-[#6]4(-[#1])-[#6](-[#1])(-[#1])-[#6]2(-[#1])-[#1]	334.49286	C21H34O3	Specs
189	[#6](-[#1])(-[#1])(-[#1])-[#6](-[#1])(-[c]1:[c](-[#1]):[c]2:[c](-[#6]3(-[#6](-[#1])(-[#1])-[#1])-[#6](-[#6](-[#6]2(-[#1])-[#1])=[#8])(-[#1])-[#6](-[#6](-[#1])(-[#1])-[#1])(-[#6](-[#1])(-[#1])-[#1])-[#6](-[#1])(-[#1])-[#6](-[#1])(-[#1])-[#6]3(-[#1])-[#1]):[c](-[#8]-[#1]):[c]1-[#8]-[#1])-[#6](-[#1])(-[#1])-[#1]	316.43452	C20H28O3	Specs
190	[#6](-[#1])(-[#1])(-[#1])-[c]1:[c](-[#8]-[#1]):[c](-[#1]):[c]2:[c](-[#6](-[c]3:[c](-[#6]2=[#8]):[c](-[#1]):[c](-[#1]):[c](-[#1]):[c]3-[#1])=[#8]):[c]1-[#8]-[#6](-[#1])(-[#1])-[#1]	268.26408	C16H12O4	Specs
191	[#6](-[#1])(-[#1])(-[#1])\-[#6](\-[#6](-[#1])(-[#1])-[#1])=[#6](-[#1])/-[#6](-[#1])(-[#1])-[c]1:[c](-[#8]-[#6](-[#1])(-[#1])-[#1]):[c](-[#1]):[c](-[#8]-[#6](-[#1])(-[#1])-[#1]):[c](-[#6](\-[#6](-[#1])=[#6](-[#1])\-[c]2:[c](-[#1]):[c](-[#1]):[c](-[#8]-[#6](-[#1])(-[#1])-[#1]):[c](-[#8]-[#6](-[#1])(-[#1])-[#1]):[c]2-[#1])=[#8]):[c]1-[#8]-[#1]	412.47552	C24H28O6	Specs
192	[#6](-[#1])(-[#1])(-[#1])-[#6](-[#8]-[#6](-[#1])(-[#1])-[#6](-[#8]-[#1])(-[#6]1(-[#6](-[#1])(-[#1])-[#6](-[#1])(-[#1])-[#6]2(-[#6]1(-[#6](-[#1])(-[#1])-[#1])-[#6](-[#1])(-[#1])-[#6](-[#1])(-[#1])-[#6]3(-[#6]2(-[#6](-[#1])(-[#1])-[#6](-[#1])=[#6]4-[#6]3(-[#6](-[#1])(-[#1])-[#1])-[#6](-[#1])(-[#1])-[#6](-[#1])(-[#1])-[#6](-[#8]-[#6](-[#6](-[#1])(-[#1])-[#1])=[#8])(-[#6]4(-[#1])-[#1])-[#1])-[#1])-[#…	432.5928	C26H40O5	Specs
193	[#6](-[#1])(-[#1])(-[#1])-[#6](-[#6]1(-[#6](-[#1])(-[#1])-[#6](-[#1])(-[#1])-[#6]2(-[#6]1(-[#6](-[#1])(-[#1])-[#1])-[#6](-[#1])(-[#1])-[#6](-[#1])(-[#1])-[#6]3(-[#6]2(-[#6](-[#1])(-[#1])-[#6](-[#1])(-[#1])-[#6]4(-[#6]3(-[#6](-[#1])(-[#1])-[#1])-[#6](-[#1])(-[#1])-[#6](-[#1])=[#6](-[#1])-[#6]4(-[#1])-[#1])-[#1])-[#1])-[#1])-[#1])-[#1])=[#8]	300.47818	C21H32O	Specs
194	[#6](-[#1])(-[#1])(-[#1])-[#6](-[#6]1(-[#6](-[#1])(-[#1])-[#6](-[#1])(-[#1])-[#6]2(-[#6]1(-[#6](-[#1])(-[#1])-[#1])-[#6](-[#1])(-[#1])-[#6](-[#1])(-[#1])-[#6]3(-[#6]2(-[#6](-[#1])(-[#1])-[#6](-[#1])(-[#1])-[#6]4(-[#6]3(-[#6](-[#1])(-[#1])-[#1])-[#6](-[#1])(-[#1])-[#6](-[#1])(-[#1])-[#6](-[#1])(-[#1])-[#6]4(-[#1])-[#1])-[#1])-[#1])-[#1])-[#1])-[#1])=[#8]	302.49406	C21H34O	Specs
195	[#6](-[#1])(-[#1])(-[#1])-[#6]12-[#6](-[#6](-[#1])(-[#1])-[#6](-[#1])(-[#1])-[#6]3(-[#6]1(-[#6](-[#1])(-[#1])-[#6](-[#1])(-[#1])-[#6]4(-[#6](-[#1])(-[#1])-[#1])-[#6]3(-[#6](-[#1])(-[#1])-[#6](-[#1])(-[#1])-[#6]4(-[#6](-[#6](-[#1])(-[#1])-[#7+]#[#7])=[#8])-[#1])-[#1])-[#1])-[#1])(-[#1])-[#6](-[#1])(-[#1])-[#6](-[#8]-[#1])(-[#1])-[#6](-[#1])(-[#1])-[#6]2(-[#1])-[#1]	345.49892	C21H33N2O2	Specs
196	[#6](-[#1])(-[#1])(-[#1])-[#6](-[#8]-[#6]1(-[#6](-[#1])(-[#1])-[#6](-[#1])(-[#1])-[#6]2(-[#6](-[#1])(-[#1])-[#1])-[#6](-[#6](-[#1])(-[#1])-[#6](-[#1])(-[#1])-[#6]3(-[#6]2(-[#6](-[#1])(-[#1])-[#6](-[#1])(-[#1])-[#6]4(-[#6](-[#1])(-[#1])-[#1])-[#6]3(-[#6](-[#1])(-[#1])-[#6](-[#1])(-[#1])-[#6]4(-[#6](-[#6](-[#1])(-[#1])-[#7+]#[#7])=[#8])-[#1])-[#1])-[#1])-[#1])(-[#6]1(-[#1])-[#1])-[#1])-[#1])=[#8]	387.5356	C23H35N2O3	Specs
197	[#6](-[#1])(-[#1])(-[#1])-[#6]12-[#6](=[#6](-[#1])-[#6](-[#1])(-[#1])-[#6]3(-[#6]1(-[#6](-[#1])(-[#1])-[#6](-[#1])(-[#1])-[#6]4(-[#6](-[#1])(-[#1])-[#1])-[#6]3(-[#6](-[#1])(-[#1])-[#6](-[#8]-[#1])(-[#6]4(-[#7+](-[#1])(-[#1])-[#1])-[#1])-[#1])-[#1])-[#1])-[#1])-[#6](-[#1])(-[#1])-[#6](-[#8]-[#1])(-[#1])-[#6](-[#1])(-[#1])-[#6]2(-[#1])-[#1]	306.46288	C19H32NO2	Specs
198	[#6](-[#1])(-[#1])(-[#1])-[#6]12-[#6](-[#6](-[#1])(-[#1])-[#6](-[#1])(-[#1])-[#6]3(-[#6]1(-[#6](-[#1])(-[#1])-[#6](-[#1])(-[#1])-[#6]4(-[#6](-[#1])(-[#1])-[#1])-[#6]3(-[#6](-[#1])(-[#1])-[#6](-[#1])(-[#1])-[#6]4(-[#6](-[#1])(-[#1])-[#6](-[#8]-[#6](-[#1])(-[#1])-[#1])=[#8])-[#1])-[#1])-[#1])-[#1])(-[#1])-[#6](-[#1])(-[#1])-[#6](-[#8]-[#1])(-[#1])-[#6](-[#1])(-[#1])-[#6]2(-[#1])-[#1]	348.51944	C22H36O3	Specs
199	[#6](-[#1])(-[#1])(-[#1])-[#6](-[#8]-[#6](-[#1])(-[#1])\-[#6](\-[#6]#[#7])=[#6](\-[#6]1(-[#1])-[#1])/-[#6](-[#6](-[#1])(-[#1])-[#1])(-[#6](-[#1])(-[#1])-[#6](-[#1])(-[#1])-[#6]2(-[#6]3(-[#6](-[#1])(-[#1])-[#6](-[#1])(-[#1])-[#6]4(-[#6]2(-[#6](-[#1])(-[#1])-[#1])-[#6](-[#1])(-[#1])-[#6](-[#1])(-[#1])-[#6](-[#8]-[#6](-[#6](-[#1])(-[#1])-[#1])=[#8])(-[#6]4(-[#1])-[#1])-[#1])-[#1])-[#1])-[#1])-[#6]3(…	427.57628	C26H37NO4	Specs
200	[#6](-[#1])(-[#1])(-[#1])-[#6]12-[#6](-[#6](-[#1])(-[#1])-[#6](-[#1])(-[#1])-[#6]3(-[#6]1(-[#6](-[#1])(-[#1])-[#6](-[#1])(-[#1])-[#6]4(-[#6](-[#1])(-[#1])-[#1])-[#6]3(-[#6](-[#1])(-[#1])-[#6](-[#1])(-[#1])-[#6]4(-[#6](-[#6](-[#1])(-[#1])-[#8]-[#1])=[#8])-[#1])-[#1])-[#1])-[#1])(-[#1])-[#6](-[#1])(-[#1])-[#6](-[#8]-[#1])(-[#1])-[#6](-[#1])(-[#1])-[#6]2(-[#1])-[#1]	334.49286	C21H34O3	Specs
201	[#6](-[#1])(-[#1])(-[#1])-[#6](-[#8]-[#6]1(-[#6](-[#1])(-[#1])-[#6](-[#1])(-[#1])-[#6]2(-[#6](-[#1])(-[#1])-[#1])-[#6](-[#6](-[#1])(-[#1])-[#6](-[#1])(-[#1])-[#6]3(-[#6]2(-[#6](-[#1])(-[#1])-[#6](-[#1])(-[#1])-[#6]4(-[#6](-[#1])(-[#1])-[#1])-[#6]3(-[#6](-[#1])(-[#1])-[#6](-[#1])(-[#1])-[#6]4(-[#6](-[#8-])=[#8])-[#1])-[#1])-[#1])-[#1])(-[#6]1(-[#1])-[#1])-[#1])-[#1])=[#8]	361.49502	C22H33O4	Specs
202	[#6](-[#1])(-[#1])(-[#1])-[#6](-[#8]-[#6]1(-[#6](-[#1])(-[#1])-[#6](-[#1])(-[#1])-[#6]2(-[#6](-[#1])(-[#1])-[#1])-[#6](-[#6](-[#1])(-[#1])-[#6](-[#1])(-[#1])-[#6]3(-[#6]2(-[#6](-[#1])(-[#1])-[#6](-[#1])(-[#1])-[#6]4(-[#6](-[#1])(-[#1])-[#1])-[#6]3(-[#6](-[#6](-[#1])(-[#1])-[#6]4(-[#6](-[#8]-[#6](-[#1])(-[#1])-[#1])=[#8])-[#1])=[#8])-[#1])-[#1])-[#1])(-[#6]1(-[#1])-[#1])-[#1])-[#1])=[#8]	390.51306	C23H34O5	Specs
203	[#6](-[#1])(-[#1])(-[#1])-[#6](-[#6]1(-[#6](-[#8]-[#1])(-[#6](-[#1])(-[#1])-[#6]2(-[#6]1(-[#6](-[#1])(-[#1])-[#1])-[#6](-[#1])(-[#1])-[#6](-[#1])(-[#1])-[#6]3(-[#6]2(-[#6](-[#1])(-[#1])-[#6](-[#1])=[#6]4-[#6]3(-[#6](-[#1])(-[#1])-[#1])-[#6](-[#1])(-[#1])-[#6](-[#1])(-[#1])-[#6](-[#8]-[#6](-[#6](-[#1])(-[#1])-[#1])=[#8])(-[#6]4(-[#1])-[#1])-[#1])-[#1])-[#1])-[#1])-[#1])-[#1])=[#8]	374.51366	C23H34O4	Specs
204	[#6](-[#1])(-[#1])(-[#1])-[#6](-[#8]-[#1])(-[#6]12-[#6](-[#6](-[#1])(-[#1])-[#6]3(-[#6]1(-[#6](-[#1])(-[#1])-[#1])-[#6](-[#1])(-[#1])-[#6](-[#1])(-[#1])-[#6]4(-[#6]3(-[#6](-[#1])(-[#1])-[#6](-[#1])=[#6]5-[#6]4(-[#6](-[#1])(-[#1])-[#1])-[#6](-[#1])(-[#1])-[#6](-[#1])(-[#1])-[#6](-[#8]-[#6](-[#6](-[#1])(-[#1])-[#1])=[#8])(-[#6]5(-[#1])-[#1])-[#1])-[#1])-[#1])-[#1])(-[#8]2)-[#1])-[#1]	374.51366	C23H34O4	Specs
205	[#6](-[#1])(-[#1])(-[#1])-[#6]12-[#6](-[#6](-[#1])(-[#1])-[#6](-[#1])(-[#1])-[#6]1(-[#6](-[#6](-[#1])(-[#1])-[#8]-[#6](-[#6](-[#1])=[#6](-[#1])-[#1])=[#8])=[#8])-[#1])(-[#1])-[#6](-[#6](-[#1])(-[#1])-[#6](-[#1])(-[#1])-[#6](=[#6]3-[#1])-[#6]4(-[#6](-[#1])(-[#1])-[#1])-[#6](-[#1])(-[#1])-[#6](-[#1])(-[#1])-[#6]3=[#8])(-[#1])-[#6]4(-[#1])-[#6](-[#1])(-[#1])-[#6]2(-[#1])-[#1]	384.50848	C24H32O4	Specs
206	[#6](-[#1])(-[#1])(-[#1])-[#6]12-[#6](-[#6](-[#1])(-[#1])-[#6](-[#1])(-[#1])-[#6]3(-[#6]1(-[#6](-[#1])(-[#1])-[#6](-[#1])(-[#1])-[#6]4(-[#6](-[#1])(-[#1])-[#1])-[#6]35-[#6](-[#6](-[#8]-[#1])(-[#6]4(-[#6]6=[#6](-[#1])-[#8]-[#6](=[#8])-[#6](-[#1])=[#6]6-[#1])-[#1])-[#1])(-[#8]5)-[#1])-[#1])-[#1])(-[#1])-[#6](-[#1])(-[#1])-[#6](-[#8]-[#1])(-[#1])-[#6](-[#1])(-[#1])-[#6]2(-[#1])-[#1]	400.50788	C24H32O5	Specs
207	[#6](-[#1])(-[#1])(-[#1])-[#6](-[#8]-[#6]1(-[#6](-[#1])(-[#1])-[#6](-[#1])(-[#1])-[#6]2(-[#6](-[#1])(-[#1])-[#1])-[#6](-[#6]1(-[#1])-[#1])=[#6](-[#1])-[#6](-[#1])(-[#1])-[#6](-[#1])(-[#6](-[#6](-[#1])(-[#1])-[#6](-[#1])(-[#1])-[#6]3(-[#6](-[#6](-[#1])=[#7+]=[#7-])=[#8])-[#1])(-[#1])-[#6]3(-[#6](-[#1])(-[#1])-[#1])-[#6](-[#1])(-[#1])-[#6]4(-[#1])-[#1])-[#6]24-[#1])-[#1])=[#8]	384.51178	C23H32N2O3	Specs
208	[#6](-[#1])(-[#1])(-[#1])-[#6](-[#6]1(-[#6](-[#1])(-[#1])-[#6](-[#1])(-[#1])-[#6]2(-[#6]1(-[#6](-[#1])(-[#1])-[#1])-[#6](-[#6](-[#1])(-[#1])-[#6]3(-[#6]2(-[#6](-[#8]-[#1])(-[#6](-[#1])(-[#1])-[#6]4(-[#6]3(-[#6](-[#1])(-[#1])-[#1])-[#6](-[#1])(-[#1])-[#6](-[#1])(-[#1])-[#6](-[#8]-[#1])(-[#6]4(-[#1])-[#1])-[#1])-[#1])-[#1])-[#1])-[#1])=[#8])-[#1])-[#1])(-[#6](-[#1])(-[#1])-[#6](-[#1])(-[#1])-[#6](-…	420.5821	C25H40O5	Specs
209	[#6](-[#1])(-[#1])(-[#1])-[#6]12-[#6](-[#6](-[#1])(-[#1])-[#6](-[#1])(-[#1])-[#6]3(-[#6]1(-[#6](-[#1])(-[#1])-[#6](-[#8]-[#1])(-[#6]4(-[#6](-[#1])(-[#1])-[#1])-[#6]3(-[#8]-[#1])-[#6](-[#1])(-[#1])-[#6](-[#1])(-[#1])-[#6]4(-[#6]5=[#6](-[#1])-[#6](-[#7](-[#1])-[#6]5(-[#1])-[#1])=[#8])-[#1])-[#1])-[#1])-[#1])(-[#1])-[#6](-[#1])(-[#1])-[#6](-[#8]-[#1])(-[#1])-[#6](-[#1])(-[#1])-[#6]2(-[#1])-[#1]	389.5283	C23H35NO4	Specs
210	[#6](-[#1])(-[#1])(-[#1])-[#6]12-[#6](-[#6](-[#1])(-[#1])-[#6](-[#1])(-[#1])-[c]3:[c]1:[c](-[#1]):[c](-[#8]-[#1]):[c](-[#1]):[c]3-[#1])(-[#1])-[#6](-[#6](-[#8-])=[#8])(-[#6](-[#1])(-[#1])-[#1])-[#6](-[#1])(-[#1])-[#6](-[#1])(-[#1])-[#6]2(-[#1])-[#1]	273.34684	C17H21O3	Specs
211	[#6](-[#1])(-[#1])(-[#1])-[#6](-[#7+](-[#1])(-[#6](-[#1])(-[#1])-[#6](-[#1])(-[#1])-[#7]1-[c]2:[c](-[#7]=[#6](-[#6](-[#1])(-[#1])-[c]3:[c](-[#1]):[c](-[#8]-[#6](-[#1])(-[#1])-[#1]):[c](-[#8]-[#6](-[#1])(-[#1])-[#1]):[c](-[#8]-[#6](-[#1])(-[#1])-[#1]):[c]3-[#1])-[#6]1=[#8]):[c](-[#1]):[c](-[#1]):[c](-[#1]):[c]2-[#1])-[#6](-[#1])(-[#1])-[#6](-[#1])(-[#1])-[#1])(-[#1])-[#1]	426.52858	C24H32N3O4	Specs
212	[#6](-[#1])(-[#1])(-[#1])-[#8]-[c]1:[c](-[#1]):[c](-[#6](-[#1])(-[#1])-[#6](-[#6](-[#8-])=[#8])=[#8]):[c](-[#1]):[c](-[#8]-[#6](-[#1])(-[#1])-[#1]):[c]1-[#8]-[#6](-[#1])(-[#1])-[#1]	253.22801	C12H13O6	Specs
213	[#6](-[#1])(-[#1])(-[#1])-[#6](-[#8]-[#6](-[#6](-[#1])(-[#1])-[#1])=[#8])(-[#6]1(-[#6](-[#1])(-[#1])-[#6](-[#1])(-[#1])-[#6]2(-[#6]1(-[#6](-[#1])(-[#1])-[#1])-[#6](-[#1])(-[#1])-[#6](-[#1])(-[#1])-[#6]3(-[#6]2(-[#6](-[#1])(-[#1])-[#6](-[#1])(-[#1])-[#6]4(-[#6]3(-[#6](-[#1])(-[#1])-[#1])-[#6](-[#1])(-[#1])-[#6](-[#1])=[#6](-[#1])-[#6]4(-[#1])-[#1])-[#1])-[#1])-[#1])-[#1])-[#1])-[#1]	344.53074	C23H36O2	Specs
214	[#6](-[#1])(-[#1])(-[#1])-[#6](-[#8]-[#1])(-[#6]1(-[#6](-[#1])(-[#1])-[#6](-[#6]2(-[#8]-[#1])-[#6]1(-[#6](-[#1])(-[#1])-[#1])-[#6](-[#1])(-[#1])-[#6](-[#1])(-[#1])-[#6]3(-[#6]2(-[#6](-[#1])(-[#1])-[#6](-[#1])=[#6]4-[#6]3(-[#6](-[#1])(-[#1])-[#1])-[#6](-[#1])(-[#1])-[#6](-[#1])(-[#1])-[#6](-[#8]-[#1])(-[#6]4(-[#1])-[#1])-[#1])-[#1])-[#1])=[#8])-[#1])-[#1]	348.47638	C21H32O4	Specs
215	[#6](-[#1])(-[#1])(-[#1])-[#6]12-[#6](-[#6](-[#1])(-[#1])-[#6](-[#1])(-[#1])-[#6]3(-[#6]1(-[#6](-[#1])(-[#1])-[#6](-[#1])(-[#1])-[#6]4(-[#6](-[#1])(-[#1])-[#1])-[#6]3(-[#6](-[#1])(-[#1])-[#6](-[#1])(-[#1])-[#6]4(-[#6](-[#1])(-[#1])-[#6](-[#1])(-[#1])-[#8]-[#1])-[#1])-[#1])-[#1])-[#1])(-[#1])-[#6](-[#1])(-[#1])-[#6](-[#8]-[#1])(-[#1])-[#6](-[#1])(-[#1])-[#6]2(-[#1])-[#1]	320.50934	C21H36O2	Specs
216	[#6](-[#1])(-[#1])(-[#1])-[#6](-[#8]-[#6]1(-[#6](-[#1])(-[#1])-[#6](-[#1])(-[#1])-[#6]2(-[#6](-[#1])(-[#1])-[#1])-[#6](-[#6](-[#1])(-[#1])-[#6](-[#1])(-[#1])-[#6]3(-[#6]2(-[#6](-[#1])(-[#1])-[#6](-[#1])(-[#1])-[#6]4(-[#6](-[#1])(-[#1])-[#1])-[#6]3(-[#6](-[#1])(-[#1])-[#6](-[#1])(-[#1])-[#6]4(-[#6](-[#1])(-[#1])-[#6](-[#1])(-[#1])-[#8]-[#1])-[#1])-[#1])-[#1])-[#1])(-[#6]1(-[#1])-[#1])-[#1])-[#1])=…	362.54602	C23H38O3	Specs
217	[#6](-[#1])(-[#1])(-[#1])-[#6]12-[#6](-[#6](-[#1])(-[#1])-[#6](-[#1])(-[#1])-[#6]3(-[#6]1(-[#6](-[#1])(-[#1])-[#6](-[#1])(-[#1])-[#6]4(-[#6](-[#1])(-[#1])-[#1])-[#6]3(-[#6](-[#1])(-[#1])-[#6](-[#1])(-[#1])-[#6]4(-[#6](-[#1])(-[#1])-[#6](-[#8-])=[#8])-[#1])-[#1])-[#1])-[#1])(-[#1])-[#6](-[#1])(-[#1])-[#6](-[#8]-[#1])(-[#1])-[#6](-[#1])(-[#1])-[#6]2(-[#1])-[#1]	333.48492	C21H33O3	Specs
218	[#6](-[#1])(-[#1])(-[#1])-[#6](-[#8]-[#6]1(-[#6](-[#1])(-[#1])-[#6](-[#1])(-[#1])-[#6]2(-[#6](-[#1])(-[#1])-[#1])-[#6](-[#6](-[#1])(-[#1])-[#6](-[#1])(-[#1])-[#6]3(-[#6]2(-[#6](-[#1])(-[#1])-[#6](-[#1])(-[#1])-[#6]4(-[#6](-[#1])(-[#1])-[#1])-[#6]3(-[#6](-[#1])(-[#1])-[#6](-[#1])(-[#1])-[#6]4(-[#6](-[#1])(-[#1])-[#6](-[#8-])=[#8])-[#1])-[#1])-[#1])-[#1])(-[#6]1(-[#1])-[#1])-[#1])-[#1])=[#8]	375.5216	C23H35O4	Specs
219	[#6](-[#1])(-[#1])(-[#1])-[#6](-[#8]-[#6]1(-[#6](-[#1])(-[#1])-[#6](-[#1])(-[#1])-[#6]2(-[#6](-[#1])(-[#1])-[#1])-[#6](-[#6](-[#1])(-[#1])-[#6](-[#1])(-[#1])-[#6]3(-[#6]2(-[#6](-[#1])(-[#1])-[#6](-[#1])(-[#1])-[#6]4(-[#6](-[#1])(-[#1])-[#1])-[#6]3(-[#6](-[#1])(-[#1])-[#6](-[#1])(-[#1])-[#6]4(-[#6](-[#1])(-[#1])-[#6](-[#8]-[#6](-[#1])(-[#1])-[#1])=[#8])-[#1])-[#1])-[#1])-[#1])(-[#6]1(-[#1])-[#1])-…	390.55612	C24H38O4	Specs
220	[#6](-[#1])(-[#1])(-[#1])-[#6](-[#8]-[#6](-[#1])(-[#1])-[#6](-[#6](-[#1])(-[#1])-[#6]1(-[#6](-[#1])(-[#1])-[#6](-[#1])(-[#1])-[#6]2(-[#6]1(-[#6](-[#1])(-[#1])-[#1])-[#6](-[#1])(-[#1])-[#6](-[#1])(-[#1])-[#6]3(-[#6]2(-[#6](-[#1])(-[#1])-[#6](-[#1])(-[#1])-[#6]4(-[#6]3(-[#6](-[#1])(-[#1])-[#1])-[#6](-[#1])(-[#1])-[#6](-[#1])(-[#1])-[#6](-[#8]-[#6](-[#6](-[#1])(-[#1])-[#1])=[#8])(-[#6]4(-[#1])-[#1])…	432.5928	C26H40O5	Specs
221	[#6](-[#1])(-[#1])(-[#1])-[#6]12-[#6](-[#6](-[#1])(-[#1])-[#6](-[#1])(-[#1])-[#6]3(-[#6]1(-[#6](-[#1])(-[#1])-[#6](-[#1])(-[#1])-[#6]4(-[#6](-[#1])(-[#1])-[#1])-[#6]3(-[#6](-[#1])(-[#1])-[#6](-[#1])(-[#1])-[#6]4(-[#6](-[#6](-[#1])(-[#1])-[#8]-[#6](-[#1])(-[#1])-[#1])=[#8])-[#1])-[#1])-[#1])-[#1])(-[#1])-[#6](-[#1])(-[#1])-[#6](-[#8]-[#1])(-[#1])-[#6](-[#1])(-[#1])-[#6]2(-[#1])-[#1]	348.51944	C22H36O3	Specs
222	[#6](-[#1])(-[#1])(-[#1])-[#6]12-[#6](-[#6](-[#1])(-[#1])-[#6](-[#1])(-[#1])-[#6]3(-[#6]1(-[#6](-[#1])(-[#1])-[#6](-[#1])(-[#1])-[#6]4(-[#6](-[#1])(-[#1])-[#1])-[#6]3(-[#6](-[#1])(-[#1])-[#6](-[#1])(-[#1])-[#6]4(-[#6](-[#1])(-[#1])-[#6](-[#1])(-[#1])-[#8]-[#1])-[#1])-[#1])-[#1])-[#1])(-[#1])-[#6](-[#1])(-[#1])-[#6](-[#8]-[#6]5(-[#6](-[#1])(-[#1])-[#6](-[#1])(-[#1])-[#6](-[#1])(-[#1])-[#8]-[#6]5(-…	404.62576	C26H44O3	Specs
223	[#6](-[#1])(-[#1])(-[#1])-[#6]1(-[#6](-[#1])(-[#1])-[#6]2(-[#6](-[#6]3(-[#6]1=[#6](-[#6](-[#6](-[#1])(-[#1])-[#6](-[#1])(-[#1])-[#6](-[#8]-[#6](-[#1])(-[#1])-[#1])=[#8])(-[#6](-[#1])(-[#1])-[#1])-[#1])-[#6](-[#1])(-[#1])-[#6]3(-[#1])-[#1])-[#1])(-[#6](-[#1])(-[#1])-[#6](-[#1])(-[#1])-[#6]4(-[#6]2(-[#6](-[#1])(-[#1])-[#1])-[#6](-[#1])(-[#1])-[#6](-[#1])(-[#1])-[#6](-[#8]-[#6](-[#6](-[#1])(-[#1])-[…	430.61998	C27H42O4	Specs
224	[#6](-[#1])(-[#1])(-[#1])-[#6](-[#6]1(-[#6](-[#1])(-[#1])-[#6](-[#1])=[#6]2-[#6]1(-[#6](-[#1])(-[#1])-[#1])-[#6](-[#1])(-[#1])-[#6](-[#1])(-[#1])-[#6]3(-[#6]2(-[#6](-[#1])(-[#1])-[#6](-[#1])=[#6]4-[#6]3(-[#6](-[#1])(-[#1])-[#1])-[#6](-[#1])(-[#1])-[#6](-[#1])(-[#1])-[#6](-[#8]-[#6](-[#6](-[#1])(-[#1])-[#1])=[#8])(-[#6]4(-[#1])-[#1])-[#1])-[#1])-[#1])-[#1])=[#8]	356.49838	C23H32O3	Specs
225	[#6](-[#1])(-[#1])(-[#1])-[#6](-[#1])(-[c]1:[c](-[#1]):[c]2:[c](-[#6]3(-[#6](-[#8]-[#6](-[#1])(-[#1])-[#1])=[#8])-[#6](-[#6](-[#1])(-[#1])-[#6]2(-[#1])-[#1])(-[#1])-[#6](-[#6](-[#1])(-[#1])-[#1])(-[#6](-[#1])(-[#1])-[#1])-[#6](-[#1])(-[#1])-[#6](-[#1])(-[#1])-[#6]3(-[#1])-[#1]):[c](-[#8]-[#6](-[#6](-[#1])(-[#1])-[#1])=[#8]):[c]1-[#8]-[#6](-[#6](-[#1])(-[#1])-[#1])=[#8])-[#6](-[#1])(-[#1])-[#1]	430.53386	C25H34O6	Specs
226	[#6](-[#1])(-[#1])(-[#1])-[#6]12-[#6](-[#6](-[#1])(-[#1])-[#6](-[#1])(-[#1])-[#6]3(-[#6]1(-[#6](-[#1])(-[#1])-[#6](-[#1])(-[#1])-[#6]4(-[#6](-[#1])(-[#1])-[#1])-[#6]3(-[#6](-[#1])(-[#1])-[#6](-[#1])(-[#1])-[#6]4(-[#6](-[#1])(-[#1])-[#8]-[#1])-[#1])-[#1])-[#1])-[#1])(-[#1])-[#6](-[#1])(-[#1])-[#6](-[#8]-[#6]5(-[#6](-[#1])(-[#1])-[#6](-[#1])(-[#1])-[#6](-[#1])(-[#1])-[#6](-[#1])(-[#1])-[#8]5)-[#1])…	390.59918	C25H42O3	Specs
227	[#6](-[#1])(-[#1])(-[#1])-[#6](-[#6]1(-[#6](-[#1])(-[#1])-[#6](-[#1])=[#6]2-[#6]1(-[#6](-[#1])(-[#1])-[#1])-[#6](-[#1])(-[#1])-[#6](-[#1])(-[#1])-[#6]3(-[#6]2(-[#6](-[#1])(-[#1])-[#6](-[#1])(-[#1])-[#6]4(-[#6]3(-[#6](-[#1])(-[#1])-[#1])-[#6](-[#1])(-[#1])-[#6](-[#1])(-[#1])-[#6](-[#8]-[#1])(-[#6]4(-[#1])-[#1])-[#1])-[#1])-[#1])-[#1])-[#1])=[#8]	316.47758	C21H32O2	Specs
228	[#6](-[#1])(-[#1])(-[#1])-[#6](-[#6]1(-[#6](-[#1])(-[#1])-[#6](-[#1])(-[#1])-[#6]2(-[#6]1(-[#6](-[#1])(-[#1])-[#1])-[#6](-[#1])(-[#1])-[#6](-[#1])(-[#1])-[#6]3(-[#6]2(-[#6](-[#1])(-[#1])-[#6](-[#1])(-[#1])-[#6]4(-[#6]3(-[#6](-[#1])(-[#1])-[#1])-[#6](-[#1])(-[#1])-[#6](-[#1])(-[#1])-[#6](-[#8]-[#6](-[#1])=[#8])(-[#6]4(-[#1])-[#1])-[#1])-[#1])-[#1])-[#1])-[#1])-[#1])=[#8]	346.50356	C22H34O3	Specs
229	[#6](-[#1])(-[#1])(-[#1])-[#6]12-[#6](-[#6](-[#1])(-[#1])-[#6](-[#1])(-[#1])-[#6]3(-[#6]1(-[#6](-[#1])(-[#1])-[#6](-[#1])(-[#1])-[#6]4(-[#6](-[#1])(-[#1])-[#1])-[#6]3(-[#6](-[#1])(-[#1])-[#6](-[#1])(-[#1])-[#6]4(-[#6](-[#1])(-[#1])-[#6](-[#1])=[#8])-[#1])-[#1])-[#1])-[#1])(-[#1])-[#6](-[#1])(-[#1])-[#6](-[#8]-[#6]5(-[#6](-[#1])(-[#1])-[#6](-[#1])(-[#1])-[#6](-[#1])(-[#1])-[#6](-[#1])(-[#1])-[#8]5…	402.60988	C26H42O3	Specs
230	[#6](-[#1])(-[#1])(-[#1])-[#6]1(-[#6](-[#1])(-[#1])-[#1])-[#6](-[#1])(-[#1])-[#6](-[#1])(-[#1])-[#6]2=[#6](-[c]3:[c](-[#6](-[#6]2=[#8])=[#8]):[c](-[#1]):[c](-[#1]):[c](-[#1]):[c]3-[#1])-[#8]1	242.26985	C15H14O3	Specs
231	[#6](-[#1])(-[#1])(-[#1])-[#6](-[#8]-[#6](-[#1])(-[#1])-[c]1:[c](-[#1]):[c]2:[c](-[#6](-[c]3:[c](-[#6]2=[#8]):[c](-[#1]):[c](-[#1]):[c](-[#1]):[c]3-[#8]-[#6](-[#6](-[#1])(-[#1])-[#1])=[#8])=[#8]):[c](-[#8]-[#6](-[#6](-[#1])(-[#1])-[#1])=[#8]):[c]1-[#1])=[#8]	396.34694	C21H16O8	Specs
232	[c]1(-[#1]):[c](-[#1]):[c]2:[c](-[#6](-[c]3:[c](-[#6]2=[#8]):[c](-[#1]):[c](-[#1]):[c](-[#1]):[c]3-[#35])=[#8]):[c](-[#8]-[#1]):[c]1-[#1]	303.10758	C14H7BrO3	Specs
233	[#6](-[#1])(-[#1])=[#6](-[#1])-[#6](-[#7](-[#6](-[#1])(-[#1])-[c]1:[c](-[#1]):[c](-[#1]):[c](-[#1]):[c](-[#1]):[c]1-[#1])-[#6](-[#1])(-[#1])-[#6](-[#1])(-[#1])-[c]2:[c](-[#1]):[n](:[c]3:[c]2:[c](-[#1]):[c](-[#1]):[c](-[#1]):[c]3-[#1])-[#1])=[#8]	304.3856	C20H20N2O	Specs
234	[#6](-[#1])(-[#1])(-[#1])-[#6](-[#8]-[#6]1(-[#6](-[#1])(-[#1])-[#6](-[#1])(-[#1])-[#6]2(-[#6](-[#1])(-[#1])-[#1])-[#6](-[#6]1(-[#1])-[#1])=[#6](-[#1])-[#6](-[#1])(-[#1])-[#6](-[#1])(-[#6]3(-[#1])-[#6](-[#6](-[#1])(-[#1])-[#1])(\-[#6](=[#7]\-[#8]-[#1])\-[#6](-[#1])(-[#1])-[#6]3(-[#1])-[#1])-[#6](-[#1])(-[#1])-[#6]4(-[#1])-[#1])-[#6]24-[#1])-[#1])=[#8]	345.47574	C21H31NO3	Specs
235	[#6](-[#1])(-[#1])(-[#1])-[#8]-[c]1:[c](-[#1]):[c]2:[c](-[#6](=[#6]3-[#1])-[#7](-[#6](-[#1])(-[#1])-[#6]2(-[#1])-[#1])-[#6](=[#8])-[c](:[c](-[#1]):[c](-[#1]):[c](-[#1]):[c]4-[#1]):[c]34):[c](-[#1]):[c]1-[#8]-[#6](-[#1])(-[#1])-[#1]	307.34318	C19H17NO3	Specs
236	[#6](-[#1])(-[#1])(-[#1])-[#8]-[c]1:[c](-[#1]):[c]2:[c](-[#6]3(-[#7](-[#6](-[#1])(-[#1])-[#6]2(-[#1])-[#1])-[#6](=[#8])-[c](:[c](-[#1]):[c](-[#6]#[#7]):[c](-[#1]):[c]4-[#1]):[c]4-[#6]3(-[#1])-[#1])-[#1]):[c](-[#1]):[c]1-[#8]-[#6](-[#1])(-[#1])-[#1]	334.36852	C20H18N2O3	Specs
237	[#6](-[#1])(-[#1])(-[#1])-[#6](-[#1])(-[#1])-[#6]1=[#6](-[#1])-[#6](-[#1])=[#6]2-[#7](-[#6](-[#1])(-[#1])-[#6](-[#1])(-[#1])-[c]3:[c]2:[n](:[c]4:[c]3:[c](-[#1]):[c](-[#1]):[c](-[#1]):[c]4-[#1])-[#1])-[#6]1=[#8]	264.32173	C17H16N2O	Specs
238	[#6](-[#1])(-[#1])(-[#1])-[#8]-[c]1:[c](-[#1]):[c]2:[c](-[#6]3(-[#7](-[#6](-[#1])(-[#1])-[#6]2(-[#1])-[#1])-[#6](=[#8])-[c](:[c](-[#1]):[c](-[#8]-[#6](-[#1])(-[#1])-[#1]):[c](-[#8]-[#6](-[#1])(-[#1])-[#1]):[c]4-[#1]):[c]4-[#6]3(-[#1])-[#1])-[#1]):[c](-[#1]):[c]1-[#8]-[#6](-[#1])(-[#1])-[#1]	369.41102	C21H23NO5	Specs
239	[#6](-[#1])(-[#1])(-[#1])\-[#6](\-[#6](-[#1])(-[#1])-[#1])=[#6](-[#1])/-[#6](-[#1])(-[#1])-[#6](-[#1])(-[#1])\-[#6](\-[#6](-[#1])(-[#1])-[#1])=[#6](-[#1])\-[#6](-[#1])(-[#1])-[c]1:[c](-[#1]):[c]2:[c](:[c](-[#1]):[c]1-[#8]-[#1])-[#8]-[#6](=[#8])-[#6](-[#1])=[#6]2-[#1]	298.37618	C19H22O3	Specs
240	[c]1(-[#1]):[c](-[#1]):[c](-[#1]):[c]2:[c](:[c]3:[c](-[#6](=[#6]4-[#1])-[#7](-[#6](-[#1])(-[#1])-[#6]3(-[#1])-[#1])-[#6](=[#8])-[c](:[c](-[#1]):[c](-[#1]):[c]5:[c]6:[c](-[#1]):[c](-[#1]):[o]5):[c]46):[n]2-[#1]):[c]1-[#1]	326.34806	C21H14N2O2	Specs
241	[#6](-[#1])(-[#1])(-[#1])-[#7](-[#6](-[c]1:[c](-[#1]):[c]2:[c](:[n]1-[#1]):[c](-[#1]):[c](-[#1]):[c](-[#1]):[c]2-[#1])=[#8])-[c]3:[c](-[#1]):[c](-[#1]):[c](-[#1]):[c](-[#1]):[c]3-[#1]	250.29515	C16H14N2O	Specs
242	[#6](-[#1])(-[#1])(-[#1])-[#8]-[c]1:[c](-[#1]):[c]2:[c](-[#6](-[c]3:[c](-[#1]):[c](-[#1]):[c](-[#1]):[c](-[#1]):[c]3-[#1])=[#7+](-[#8-])-[#6](-[#1])(-[#1])-[#6]2(-[#1])-[#1]):[c](-[#1]):[c]1-[#8]-[#6](-[#1])(-[#1])-[#1]	283.32178	C17H17NO3	Specs
243	[#6](-[#1])(-[#1])(-[#1])-[#6]1(-[#6](-[#1])(-[#1])-[#1])-[#6](-[#6](-[#1])(-[#1])-[#8]-[c]2:[c]3:[c](:[c](-[#8]-[#6](-[#1])(-[#1])-[#1]):[c]4:[c]2:[o]:[c](-[#1]):[c]4-[#1])-[#6](-[#1])=[#6](-[#1])-[#6](-[#8]3)=[#8])(-[#8]1)-[#1]	316.30534	C17H16O6	Specs
244	[#6](-[#1])(-[#1])(-[#1])-[#8]-[c]1:[c](-[#1]):[c](-[#6](-[#1])(-[#1])-[#6]2=[#7]-[#6](-[#1])(-[#1])-[#6](-[#1])(-[#1])-[c]3:[c]2:[c](-[#1]):[c](-[#8]-[#6](-[#1])(-[#1])-[#1]):[c](-[#8]-[#6](-[#1])(-[#1])-[#1]):[c]3-[#1]):[c](-[#1]):[c](-[#1]):[c]1-[#8]-[#6](-[#1])(-[#1])-[c]4:[c](-[#1]):[c](-[#1]):[c](-[#1]):[c](-[#1]):[c]4-[#1]	417.49688	C26H27NO4	Specs
245	[#6](-[#1])(-[#1])(-[#1])-[#8]-[c]1:[c](-[#1]):[c](-[#6]2(-[c]3:[c](-[#6](-[#8]-[#1])(-[#6]4(-[#6]2(-[#6](-[#8]-[#6]4(-[#1])-[#1])=[#8])-[#1])-[#1])-[#1]):[c](-[#1]):[c](-[#8]-[#6](-[#1])(-[#1])-[#8]5):[c]5:[c]3-[#1])-[#1]):[c](-[#1]):[c](-[#8]-[#6](-[#1])(-[#1])-[#1]):[c]1-[#8]-[#1]	400.3787	C21H20O8	Specs
246	[#6](-[#1])(-[#1])(-[#1])-[#6](-[#1])(-[#1])-[#7+]1=[#6](-[c]2:[c](-[#1]):[c](-[#1]):[c](-[#1]):[c](-[#1]):[c]2-[#1])-[c]3:[c](-[#6](-[#1])(-[#1])-[#6]1(-[#1])-[#1]):[c](-[#1]):[c](-[#8]-[#6](-[#1])(-[#1])-[#1]):[c](-[#8]-[#6](-[#1])(-[#1])-[#1]):[c]3-[#1]	296.38348	C19H22NO2	Specs
247	[#6](-[#1])(-[#1])(-[#1])-[#6](-[#1])(-[#1])-[#6](-[#6](-[#1])(-[#6](-[#1])(-[#1])-[#1])-[#6](-[#1])(-[#1])-[#1])(\-[#6](-[#1])=[#6](-[#1])\-[#6](-[#6]1(-[#6](-[#1])(-[#1])-[#6](-[#1])(-[#1])-[#6]2(-[#6]1(-[#6](-[#1])(-[#1])-[#1])-[#6](-[#1])(-[#1])-[#6](-[#1])(-[#1])-[#6]3(-[#6]2(-[#6](-[#1])(-[#1])-[#6](-[#1])=[#6]4-[#6]3(-[#6](-[#1])(-[#1])-[#1])-[#6](-[#1])(-[#1])-[#6](-[#1])(-[#1])-[#6](-[#8…	412.69082	C29H48O	Specs
248	[#6](-[#1])(-[#1])(-[#1])-[#6]12-[#6](-[#6]3(-[#6](-[#6](-[#1])(-[#1])-[#6]1(-[#1])-[#1])(-[#1])-[#6](-[#6](-[#1])(-[#1])-[#1])(-[#6](-[#1])(-[#1])-[#6](-[#1])(-[#1])-[#6](-[#8]-[#1])(-[#1])-[#6]4(-[#1])-[#1])-[#6]4(-[#8]-[#1])-[#6](=[#8])-[#6]3(-[#1])-[#1])-[#1])(-[#1])-[#6](-[#1])(-[#1])-[#6](-[#1])(-[#1])-[#6]2(-[#1])-[#1]	306.4397	C19H30O3	Specs
249	[#6](-[#1])(-[#1])(-[#1])-[#6]1(-[#6](-[#1])(-[#1])-[#6](-[#1])(-[#1])-[#6](-[#1])(-[#1])-[#6]2(-[#6](-[#1])(-[#1])-[#1])-[#6]1=[#6](-[#1])-[#6](-[#6]3(-[#6]2(-[#1])-[#1])-[#1])(-[#6](=[#6](-[#1])-[#1])-[#6](=[#8])-[#8]3)-[#1])-[#1]	232.31809	C15H20O2	Specs
250	[#6](-[#1])(-[#1])(-[#1])-[c]1:[c](-[#1]):[c](-[#8]-[#6](-[#1])(-[#1])-[#1]):[c]2:[c](:[c](-[#1]):[c](-[#1]):[c](-[#1]):[c]2-[#8]-[#6](-[#1])(-[#1])-[#1]):[c]1-[c]3:[c](-[#8]-[#1]):[c](-[#1]):[c](-[#8]-[#6](-[#1])(-[#1])-[#1]):[c]4:[c]3-[#6](-[#1])(-[#1])-[#6](-[#7+](-[#1])(-[#1])-[#6]4(-[#6](-[#1])(-[#1])-[#1])-[#1])(-[#6](-[#1])(-[#1])-[#1])-[#1]	408.51	C25H30NO4	Specs
251	[c]1(-[#1]):[c](-[#6]2(-[#6](-[#8]-[#6](-[c]3:[c](-[#1]):[c](-[#8]-[#1]):[c](-[#8]-[#1]):[c](-[#8]-[#1]):[c]3-[#1])=[#8])(-[#6](-[#1])(-[#1])-[c]4:[c](-[#8]2):[c](-[#1]):[c](-[#8]-[#1]):[c](-[#1]):[c]4-[#8]-[#1])-[#1])-[#1]):[c](-[#1]):[c](-[#8]-[#1]):[c](-[#8]-[#1]):[c]1-[#8]-[#1]	458.37172	C22H18O11	Specs
252	[#6](-[#1])(-[#1])(-[#1])-[#8]-[c]1:[c](-[#1]):[c]2:[c](:[c](-[#8]-[#6](-[#1])(-[#1])-[#1]):[c]1-[#1])-[#7](-[#1])-[#6](=[#8])-[#6](-[#1])=[#6]2-[#8]-[#6](-[#1])(-[#1])-[#1]	235.23591	C12H13NO4	Specs
253	[c]1(-[#1]):[c](-[#1]):[c](-[#1]):[c]2:[c](:[c]3:[c](-[#6](-[c]4:[c](-[#1]):[c](-[#1]):[c](-[#1]):[c]5:[c]4:[c](-[#1]):[c](-[#1]):[c](-[#1]):[n]5)=[#7]-[#6](-[#1])(-[#1])-[#6]3(-[#1])-[#1]):[n]2-[#1]):[c]1-[#1]	297.3532	C20H15N3	Specs
254	[#6](-[#1])(-[#1])(-[#1])-[#6]1=[#6]2-[#6](-[#6](-[#6](-[#1])(-[#1])-[#8]-[#1])=[#6](-[#1])-[#6]2=[#8])(-[#6]3(-[#6](-[#6](-[#6](-[#8]3)=[#8])=[#6](-[#1])-[#1])(-[#6](-[#8]-[#1])(-[#6]1(-[#1])-[#1])-[#1])-[#1])-[#1])-[#1]	276.28454	C15H16O5	Specs
255	[#6](-[#1])(-[#1])(-[#1])-[#8]-[#6](-[c]1:[c](-[#1]):[c](-[#1]):[c](-[#8]-[#1]):[c](-[#1]):[c]1-[#1])=[#8]	152.14731	C8H8O3	Specs
256	[#6](-[#1])(-[#1])(-[#1])-[#8]-[c]1:[c](-[#1]):[c](-[#8]-[#1]):[c]2:[c](:[c]1-[#1])-[#8]-[#6](-[c]3:[c](-[#1]):[c](-[#1]):[c](-[#1]):[c](-[#1]):[c]3-[#8]-[#1])=[#6](-[#1])-[#6]2=[#8]	284.26348	C16H12O5	Specs
257	[#6](-[#1])(-[#1])(-[#1])-[#6]1(-[#6](-[#1])(-[#1])-[#6]2(-[#6](-[#6]3(-[#6](-[#1])(-[#1])-[#1])-[#6](-[#8]2)=[#8])(-[#6](-[#6](-[#1])(-[#1])-[#1])(-[#6]1(-[#8]-[#1])-[#6](-[#1])(-[#1])-[#6](-[#1])(-[#1])-[c]4:[c](-[#1]):[c](-[#1]):[o]:[c]4-[#1])-[#6](-[#1])(-[#1])-[#6](-[#1])(-[#1])-[#6]3(-[#1])-[#1])-[#1])-[#1])-[#1]	332.43392	C20H28O4	Specs
258	[#6](-[#1])(-[#1])(-[#1])-[#6](-[#6]12-[#6](-[#8]-[#6](-[#6](-[#1])(-[#1])-[#1])(-[#6](-[#1])(-[#1])-[#1])-[#8]1)(-[#6](-[#1])(-[#1])-[#6]3(-[#6]2(-[#6](-[#1])(-[#1])-[#1])-[#6](-[#1])(-[#1])-[#6](-[#1])(-[#1])-[#6]4(-[#6]3(-[#6](-[#1])(-[#1])-[#6](-[#1])=[#6]5-[#6]4(-[#6](-[#1])(-[#1])-[#1])-[#6](-[#1])(-[#1])-[#6](-[#1])(-[#1])-[#6](-[#8]-[#1])(-[#6]5(-[#1])-[#1])-[#1])-[#1])-[#1])-[#1])-[#1])=…	388.54024	C24H36O4	Specs
259	[#6](-[#1])(-[#1])(-[#1])-[#6](-[c]1:[c](-[#8]-[#1]):[c](-[#1]):[c](-[#8]-[#1]):[c](-[#1]):[c]1-[#8]-[#1])=[#8]	168.14671	C8H8O4	Specs
260	[#6](-[#1])(-[#1])(-[#1])-[#6](-[#1])(-[#1])-[#8]-[#6](-[#6]1=[#6](-[c]2:[c](-[#1]):[c](-[#1]):[c](-[#8]-[#6](-[#1])(-[#1])-[#1]):[c](-[#1]):[c]2-[#1])-[#6](-[c]3:[c](-[#8]1):[c](-[#1]):[c](-[#8]-[#6](-[#1])(-[#1])-[#1]):[c](-[#1]):[c]3-[#8]-[#1])=[#8])=[#8]	370.35272	C20H18O7	Specs
261	[#6](-[#1])(-[#1])(-[#1])-[#6]1(-[#6](-[#1])(-[#1])-[#6](-[#1])(-[#1])-[#6]2(-[#6]1(-[#6]3(-[#6](-[#6](-[#8]-[#1])(-[#6](-[#1])(-[#1])-[#6]2=[#8])-[#1])(-[#6]3(-[#6](-[#1])(-[#1])-[#1])-[#6](-[#1])(-[#1])-[#1])-[#1])-[#1])-[#1])-[#1])-[#1]	222.32327	C14H22O2	Specs
262	[#6](-[#1])(-[#1])(-[#1])-[#6]1(-[#6](-[#8]-[#1])(-[#6](-[#8]-[#1])(-[#6](-[#1])(-[#1])-[#6](-[#8]-[#1])(-[#8]1)-[#1])-[#1])-[#1])-[#1]	148.15707	C6H12O4	Specs
263	[#6](-[#1])(-[#1])(-[#1])-[#6](-[#1])(-[#1])-[#6]1(-[#8]-[#1])-[#6]2=[#6](-[#6](-[#1])(-[#1])-[#8]-[#6]1=[#8])-[#6](=[#8])-[#7](-[#6](-[#1])(-[#1])-[c]3:[c]4:[n]:[c]5:[c](:[c]3-[#1]):[c](-[#8]-[#6](-[#1])(-[#1])-[#1]):[c](-[#1]):[c](-[#1]):[c]5-[#1])-[#6]4=[#6]2-[#1]	378.37802	C21H18N2O5	Specs
264	[#6](-[#1])(-[#1])(-[#1])-[c]1:[c](-[#1]):[c]2:[c](-[#6](-[c]3:[c](-[#6]2=[#8]):[c](-[#1]):[c](-[#8]-[#6](-[#1])(-[#1])-[#1]):[c](-[#1]):[c]3-[#8]-[#1])=[#8]):[c](-[#8]-[#1]):[c]1-[#1]	284.26348	C16H12O5	Specs
265	[#6](-[#1])(-[#1])(-[#1])-[#6](-[#1])(-[#1])-[#7+]1(-[#1])-[#6](-[#1])(-[#1])-[#6]2(-[#6](-[#1])(-[#1])-[#8]-[#6](-[#1])(-[#1])-[#1])-[#6]3(-[#1])-[#6]4(-[#6]1(-[#1])-[#6](-[#6]5(-[#8]-[#1])-[#6](-[#6](-[#8]-[#1])(-[#1])-[#6]6(-[#1])-[#6](-[#8]-[#6](-[#1])(-[#1])-[#1])(-[#1])-[#6]5(-[#1])-[#1])(-[#1])-[#6]4(-[#1])-[#6]6(-[#1])-[#1])(-[#1])-[#6]3(-[#1])-[#1])-[#6](-[#8]-[#1])(-[#1])-[#6](-[#1])(-[…	408.55152	C23H38NO5	Specs
266	[#6](-[#1])(-[#1])(-[#1])-[#6](-[#6]1(-[#6](-[#1])(-[#1])-[#6](-[#1])(-[#1])-[#6]2(-[#6]1(-[#6](-[#1])(-[#1])-[#1])-[#6](-[#8]-[#1])(-[#6](-[#1])(-[#1])-[#6]3(-[#6]2(-[#6](-[#1])(-[#1])-[#6](-[#1])(-[#1])-[#6]4(-[#6]3(-[#6](-[#1])(-[#1])-[#1])-[#6](-[#1])(-[#1])-[#6](-[#1])(-[#1])-[#6](-[#8]-[#1])(-[#6]4(-[#1])-[#1])-[#1])-[#1])-[#1])-[#1])-[#1])-[#1])-[#1])(-[#6](-[#1])(-[#1])-[#6](-[#1])(-[#1])…	391.56406	C24H39O4	Specs
267	[#6](-[#1])(-[#1])(-[#1])-[#6]12-[#6](-[#6](-[#1])(-[#1])-[#6](-[#1])(-[#1])-[#6](-[#6]1(-[#6](-[#1])(-[#1])\-[#6](-[#1])=[#6](\-[#6]3(-[#8]-[#1])-[#1])/-[#6](=[#8])-[#8]-[#6]3(-[#1])-[#1])-[#1])=[#6](-[#1])-[#1])(-[#1])-[#6](-[#6](-[#1])(-[#1])-[#8]-[#1])(-[#6](-[#1])(-[#1])-[#1])-[#6](-[#8]-[#1])(-[#1])-[#6](-[#1])(-[#1])-[#6]2(-[#1])-[#1]	350.4492	C20H30O5	Specs
268	[#6](-[#1])(-[#1])(-[#1])-[#8]-[c]1:[c](-[#1]):[c](-[#1]):[c](-[#1]):[c]2:[c]1:[c]3:[c](-[#6]4(-[#7+](-[#1])(-[#6](-[#1])(-[#1])-[#6]3(-[#1])-[#1])-[#6](-[#1])(-[#1])-[#6](-[#6](-[#1])(-[#1])-[#6](-[#1])(-[#1])-[#6](-[#8]-[#1])(-[#6]5(-[#6](-[#8]-[#6](-[#1])(-[#1])-[#1])=[#8])-[#1])-[#1])(-[#1])-[#6]5(-[#1])-[#6]4(-[#1])-[#1])-[#1]):[n]2-[#1]	385.47666	C22H29N2O4	Specs
269	[#6](-[#1])(-[#1])(-[#1])-[#8]-[c]1:[c](-[#1]):[c](-[#1]):[c](-[#6](-[#8-])=[#8]):[c](-[#1]):[c]1-[#8]-[#6](-[#1])(-[#1])-[#1]	181.16535	C9H9O4	Specs
270	[#6](-[#1])(-[#1])(-[#1])-[#6]12-[#6](-[#6](-[#1])(-[#1])-[#6](-[#1])(-[#1])-[#6]3(-[#6]1(-[#6](-[#6](-[#1])(-[#1])-[#6]4(-[#6](-[#1])(-[#1])-[#1])-[#6]3(-[#6](-[#1])(-[#1])-[#6](-[#1])(-[#1])-[#6]4(-[#8]-[#1])-[#6](-[#6](-[#1])(-[#1])-[#8]-[#1])=[#8])-[#1])=[#8])-[#1])-[#1])=[#6](-[#1])-[#6](=[#8])-[#6](-[#1])(-[#1])-[#6]2(-[#1])-[#1]	360.44402	C21H28O5	Specs
271	[#6](-[#1])(-[#1])(-[#1])-[#6](-[#1])(-[#6](-[#1])(-[#1])-[#6](-[c]1:[c](-[#8]-[#1]):[c](-[#6](-[#1])(-[#1])\-[#6](-[#1])=[#6](\-[#6](-[#1])(-[#1])-[#1])/-[#6](-[#1])(-[#1])-[#1]):[c](-[#8]-[#6](-[#1])(-[#1])-[#1]):[c](-[#6](-[#6](-[#1])(-[#1])-[#1])=[#8]):[c]1-[#8]-[#1])(-[c]2:[c](-[#8]-[#1]):[c](-[#6](-[#1])(-[#1])\-[#6](-[#1])=[#6](\-[#6](-[#1])(-[#1])-[#1])/-[#6](-[#1])(-[#1])-[#1]):[c](-[#8]…	554.67107	C32H42O8	Specs
272	[c]1(-[#1]):[c](-[#1]):[c](-[#1]):[c](-[#6](-[#1])(-[#1])-[#7](-[#1])-[c]2:[c]3:[c](:[n](-[#6]4(-[#6](-[#8]-[#1])(-[#6](-[#8]-[#1])(-[#6](-[#6](-[#1])(-[#1])-[#8]-[#1])(-[#8]4)-[#1])-[#1])-[#1])-[#1]):[c](-[#1]):[n]3):[n]:[c](-[#1]):[n]2):[c](-[#1]):[c]1-[#1]	357.36386	C17H19N5O4	Specs
273	[#6](-[#1])(-[#1])(-[#1])-[#6]12-[#6](-[#6](=[#6]3-[#1])-[#6](-[#6](-[#1])(-[#1])-[#1])(-[#6](-[#1])(-[#1])-[#6]1(-[#1])-[#1])-[#6](-[#6](-[#1])(-[#1])-[#1])(-[#6](-[#1])(-[#1])-[#6](-[#1])(-[#1])-[#6](-[#1])(-[#6](-[#6](-[#1])(-[#1])-[#1])(-[#6](-[#1])(-[#1])-[#1])-[#6](=[#8])-[#6](-[#1])(-[#1])-[#6]4(-[#1])-[#1])-[#6]45-[#6](-[#1])(-[#1])-[#1])-[#6]5(-[#1])-[#6]3=[#8])(-[#1])-[#6](-[#1])(-[#1])…	482.69454	C31H46O4	Specs
274	[#6](-[#1])(-[#1])(-[#1])-[c]1:[c](-[#1]):[c](-[#1]):[c]2:[c](-[#6](-[#6](-[#6](-[#1])=[#8])=[#6](-[#7](-[#1])-[#1])-[#8]2)=[#8]):[c]1-[#1]	203.19405	C11H9NO3	Specs
275	[#6](-[#1])(-[#1])(-[#1])\-[#6](\-[#6](-[#1])(-[#1])-[#6](-[#1])(-[#1])-[#6](-[#8]-[#1])(-[#6](-[#8]-[#1])(-[#6](-[#1])(-[#1])-[#1])-[#6](-[#1])(-[#1])-[#1])-[#1])=[#6](-[#1])/-[#6](-[#1])(-[#1])-[#8]-[#6]1=[#6](-[#1])-[#6](-[#7](-[c]2:[c]1:[c](-[#1]):[c](-[#1]):[c](-[#1]):[c]2-[#1])-[#1])=[#8]	331.4061	C19H25NO4	Specs
276	[#6](-[#1])(-[#1])(-[#1])-[#6](-[#1])(-[#1])-[#6]12-[#6](-[c](:[c]3-[#6](-[#1])(-[#1])-[#6]4(-[#1])-[#1]):[n](-[#6](-[#6]1(-[#1])-[#1])=[#8]):[c](:[c](-[#1]):[c](-[#1]):[c](-[#1]):[c]5-[#1]):[c]35)(-[#1])-[#7]4-[#6](-[#1])(-[#1])-[#6](-[#1])(-[#1])-[#6]2(-[#1])-[#1]	294.39078	C19H22N2O	Specs
277	[c]1(-[#1]):[c](-[#1]):[c](-[#1]):[c](-[#6](-[#1])(-[#1])-[#6](-[c]2:[c](-[#1]):[c](-[#1]):[c](-[#8]-[#1]):[c](-[#1]):[c]2-[#8]-[#1])=[#8]):[c](-[#1]):[c]1-[#1]	228.24327	C14H12O3	Specs
278	[#6](-[#1])(-[#1])(-[#1])-[#8]-[c]1:[c]2:[c](:[c](-[#8]-[#6](-[#1])(-[#1])-[#1]):[c]3:[c]1:[c](-[#1]):[c](-[#1]):[o]3)-[#8]-[#6](=[#8])-[#6](-[#1])=[#6]2-[#1]	246.21549	C13H10O5	Specs
279	[#6](-[#1])(-[#1])(-[#1])-[#6]12-[#6](-[#6](-[#1])(-[#1])-[#6](-[#1])(-[#1])-[#6]1=[#8])(-[#1])-[#6](-[#6](-[#1])(-[#1])-[#6](-[#1])=[#6]3-[#6]4(-[#6](-[#1])(-[#1])-[#1])-[#6](-[#1])(-[#1])-[#6](-[#1])(-[#1])-[#6](-[#8]-[#6]5(-[#6](-[#1])(-[#1])-[#6](-[#1])(-[#1])-[#6](-[#1])(-[#1])-[#6](-[#1])(-[#1])-[#8]5)-[#1])(-[#6]3(-[#1])-[#1])-[#1])(-[#1])-[#6]4(-[#1])-[#6](-[#1])(-[#1])-[#6]2(-[#1])-[#1]	372.54084	C24H36O3	Specs
280	[#6](-[#1])(-[#1])(-[#1])-[#6]12-[#6](-[#8]-[#1])(-[#6](-[#1])(-[#1])-[#6](-[#1])(-[#1])-[#6]1(-[#6]3(-[#6](-[#1])(-[#1])-[#1])-[#6](-[#6](-[#1])(-[#1])-[#6](-[#1])(-[#1])-[#6](-[#8]-[#1])(-[#6](-[#1])(-[#1])-[#1])-[#6](-[#1])(-[#1])-[#1])(-[#8]-[#6](-[#6](-[#1])(-[#1])-[#1])(-[#6](-[#1])(-[#1])-[#1])-[#8]3)-[#1])-[#1])-[#6](=[#6](-[#1])-[#6](-[#6]4(-[#6]5(-[#6](-[#1])(-[#1])-[#1])-[#6](-[#1])(-[…	560.76177	C33H52O7	Specs
281	[#6](-[#1])(-[#1])(-[#1])-[#7+](-[#1])(-[#6]12-[#1])-[#6](-[#6](-[#1])(-[#1])-[#6](-[#1])(-[#8]-[#1])-[#6]1(-[#1])-[#1])(-[#1])-[#6](-[#1])(-[#1])-[#6]2(-[#1])-[#1]	142.21873	C8H16NO	Specs
282	[#6](-[#1])(-[#1])(-[#1])-[#8]-[c]1:[c](-[#1]):[c](-[#1]):[c](-[#6](-[#1])(-[#1])-[#6]2=[#7]-[#6](-[#1])(-[#1])-[#6](-[#1])(-[#1])-[c]3:[c]2:[c](-[#1]):[c](-[#8]-[#6](-[#1])(-[#1])-[#1]):[c](-[#8]-[#6](-[#1])(-[#1])-[#1]):[c]3-[#1]):[c](-[#1]):[c]1-[#8]-[#6](-[#1])(-[#1])-[#1]	341.40092	C20H23NO4	Specs
283	[#6](-[#7+](-[#1])(-[#6](-[#6](-[#1])(-[#1])-[#6](-[#8]-[#1])(-[c]1:[c](-[#1]):[c](-[#1]):[c](-[#1]):[c](-[#1]):[c]1-[#1])-[#1])(-[#1])-[#6](-[#1])(-[#1])-[#6](-[#1])(-[#1])-[#6]2(-[#1])-[#1])-[#6]2(-[#1])-[#1])(-[#1])(-[#1])-[#1]	220.33057	C14H22NO	Specs
284	[#6](-[#1])(-[#1])(-[#1])\-[#6](\-[#6](-[#1])(-[#1])-[#1])=[#6](-[#1])/-[#6](-[#1])(-[#1])-[c]1:[c](-[#8]-[#1]):[c](-[#1]):[c]2:[c](-[#6](-[c]3:[c](:[c](-[#1]):[c](-[#8]-[#1]):[c](-[#8]-[#6](-[#1])(-[#1])-[#1]):[c]3-[#6](-[#1])(-[#1])\-[#6](-[#1])=[#6](\-[#6](-[#1])(-[#1])-[#1])/-[#6](-[#1])(-[#1])-[#1])-[#8]2)=[#8]):[c]1-[#8]-[#1]	410.45964	C24H26O6	Specs
285	[#6](-[#1])(-[#1])(-[#1])-[#7+]1(-[#1])-[#6](-[#1])(-[#1])-[#6](-[#1])(-[#1])-[c]2:[c](-[#6]1(-[#6](-[#1])(-[#1])-[c]3:[c](-[#1]):[c](-[#1]):[c](-[#8]-[c]4:[c](:[c]5:[c](-[#1]):[c](-[#8]-[#6](-[#1])(-[#1])-[#1]):[c]4-[#8]-[#1])-[#6](-[#6](-[#1])(-[#1])-[c]6:[c](-[#1]):[c](-[#8]7):[c](-[#8]-[#1]):[c](-[#1]):[c]6-[#1])(-[#1])-[#7](-[#6](-[#1])(-[#1])-[#1])-[#6](-[#1])(-[#1])-[#6]5(-[#1])-[#1]):[c](…	595.70465	C36H39N2O6	Specs
286	[#6](-[#1])(-[#1])(-[#1])-[#8]-[c]1:[c](-[#1]):[c](-[#1]):[c]2:[c](:[c]1-[#8]-[#6](-[#1])(-[#1])-[#1]):[c](-[#1]):[n+](-[#6](-[#1])(-[#1])-[#6](-[#1])(-[#1])-[c]3:[c]4:[c](-[#1]):[c](-[#8]-[#1]):[c](-[#8]-[#1]):[c]3-[#1]):[c]4:[c]2-[#1]	324.35052	C19H18NO4	Specs
287	[#6](-[#1])(-[#1])=[#6](-[#1])-[#6]1(-[#6](-[#7+](-[#1])(-[#6](-[#6](-[#8]-[#6](-[c]2:[c](-[#1]):[c](-[#1]):[c](-[#1]):[c](-[#1]):[c]2-[#1])=[#8])(-[c]3:[c](-[#1]):[c](-[#1]):[n]:[c]4:[c]3:[c](-[#1]):[c](-[#1]):[c](-[#1]):[c]4-[#1])-[#1])(-[#1])-[#6](-[#1])(-[#1])-[#6]1(-[#1])-[#6]5(-[#1])-[#1])-[#6]5(-[#1])-[#1])(-[#1])-[#1])-[#1]	399.50478	C26H27N2O2	Specs
288	[#6](-[#1])(-[#1])(-[#1])-[#6](-[#1])(-[#1])-[#6](-[#6](-[#1])(-[#1])-[#6]12-[#1])(-[#6](-[#7+](-[#1])(-[#6](-[#1])(-[#1])-[#6](-[#1])(-[#1])-[c]3:[c]4:[n](:[c]5:[c]3:[c](-[#1]):[c](-[#8]-[#6](-[#1])(-[#1])-[#1]):[c](-[#1]):[c]5-[#1])-[#1])-[#6]1(-[#1])-[#1])(-[#1])-[#6]4(-[#6](-[#8]-[#6](-[#1])(-[#1])-[#1])=[#8])-[#6]2(-[#1])-[#1])-[#1]	369.47726	C22H29N2O3	Specs
289	[c]1(-[#1]):[c](-[#1]):[c](-[#8]-[#1]):[c](-[#1]):[c](-[#1]):[c]1-[#6]2(-[#6](-[c]3:[c](-[#8]-[#1]):[c](-[#1]):[c](-[#8]-[#1]):[c]4:[c]3-[#8]-[#6](-[c]5:[c](-[#1]):[c](-[#1]):[c](-[#8]-[#1]):[c](-[#8]-[#1]):[c]5-[#1])=[#6](-[#1])-[#6]4=[#8])(-[#6](-[c]6:[c](-[#8]2):[c](-[#1]):[c](-[#8]-[#1]):[c](-[#1]):[c]6-[#8]-[#1])=[#8])-[#1])-[#1]	556.47319	C30H20O11	Specs
290	[#6](-[#1])(-[#1])(-[#1])-[#6]1(-[#6](-[#1])(-[#1])-[#1])-[#6](-[#1])(-[#1])-[#6](-[#1])(-[#1])-[c]2:[c](-[#8]1):[c](-[#1]):[c]3:[c](-[#6](-[#8-])=[#6](-[c]4:[c](-[#1]):[c](-[#1]):[c](-[#8]-[#6](-[#1])(-[#1])-[#1]):[c](-[#1]):[c]4-[#1])-[#6](-[#8]3)=[#8]):[c]2-[#8]-[#6](-[#1])(-[#1])-[#1]	381.39854	C22H21O6	Specs
291	[c]1(-[#1]):[c](-[#1]):[c](-[#8]-[#1]):[c](-[#1]):[c](-[#1]):[c]1-[#6]2(-[#6]3(-[c](:[c](-[#8]2):[c](-[#1]):[c](-[#8]-[#1]):[c]4-[#1]):[c]4-[#6](-[#6](-[c]5:[c](-[#1]):[c](-[#1]):[c](-[#8]-[#1]):[c](-[#1]):[c]5-[#1])(-[#8]6)-[#1])(-[#1])-[c](:[c]6:[c](-[#1]):[c](-[#8]-[#1]):[c]7-[#1]):[c]7-[#6](-[#6](-[c]8:[c](-[#1]):[c](-[#1]):[c](-[#8]-[#1]):[c](-[#1]):[c]8-[#1])(-[#8]9)-[#1])(-[#1])-[c](:[c]9:…	678.68219	C42H30O9	Specs
292	[#6](-[#1])(-[#1])(-[#1])-[#6]12-[#6](-[#8]-[#1])(-[#6](-[#1])(-[#1])-[#6](-[#1])(-[#1])-[#6]1(-[#6]3=[#6](-[#1])-[#6](-[#8]-[#6]3(-[#1])-[#1])=[#8])-[#1])-[#6](-[#6](-[#1])(-[#1])-[#6](-[#1])(-[#1])-[#6]4(-[#8]-[#1])-[#6]5(-[#6](-[#1])=[#8])-[#6](-[#1])(-[#1])-[#6](-[#1])(-[#1])-[#6](-[#8]-[#1])(-[#6]4(-[#1])-[#1])-[#1])(-[#1])-[#6]5(-[#1])-[#6](-[#1])(-[#1])-[#6]2(-[#1])-[#1]	404.49658	C23H32O6	Specs
293	[#6](-[#1])(-[#1])(-[#1])-[#7](-[c]1:[c](-[#1]):[c](-[#1]):[c](-[#8]-[#1]):[c]2:[c]1-[#6](-[#1])(-[#1])-[#6]3(-[#6](-[#6]2=[#8])=[#6](-[#8]-[#1])-[#6](-[#8]-[#1])(-[#6](=[#8])-[#6](-[#6](-[#7](-[#1])-[#1])=[#8])=[#6](-[#8-])-[#6]4(-[#7+](-[#1])(-[#6](-[#1])(-[#1])-[#1])-[#6](-[#1])(-[#1])-[#1])-[#1])-[#6]4(-[#1])-[#6]3(-[#1])-[#1])-[#1])-[#6](-[#1])(-[#1])-[#1]	457.47638	C23H27N3O7	Specs
294	[#6](-[#1])(-[#1])(-[#1])-[#7+]1(-[#1])-[#6](-[#1])(-[#1])-[#6](-[#1])(-[#1])-[#6]23-[#6](-[#6]1(-[#6](-[#1])(-[#1])-[c]4:[c]2:[c](-[#8]-[#1]):[c](-[#8]-[#6](-[#1])(-[#1])-[#1]):[c](-[#1]):[c]4-[#1])-[#1])(-[#1])-[#6](-[#1])=[#6](-[#8]-[#6](-[#1])(-[#1])-[#1])-[#6](=[#8])-[#6]3(-[#1])-[#1]	330.39816	C19H24NO4	Specs
295	[#6](-[#1])(-[#1])(-[#1])\-[#6](\-[#6](-[#1])(-[#1])-[#1])=[#6](-[#1])/-[#6](-[#1])(-[#1])-[c]1:[c](-[#1]):[c]2:[c](-[#8]-[#6](-[c]3:[c]2:[o]:[c]4:[c]3:[c](-[#1]):[c](-[#1]):[c](-[#8]-[#1]):[c]4-[#1])=[#8]):[c](-[#1]):[c]1-[#8]-[#1]	336.33804	C20H16O5	Specs
296	[#6](-[#1])(-[#1])(-[#1])-[#8]-[c]1:[c](-[#1]):[c](-[#1]):[c]2:[c](-[#8]-[#6](-[c]3:[c](-[#1]):[c](-[#1]):[c]4:[c](-[#8]-[#6](-[#1])(-[#1])-[#8]4):[c]3-[#1])=[#6](-[#8]-[#6](-[#1])(-[#1])-[#1])-[#6]2=[#8]):[c]1-[#1]	326.30016	C18H14O6	Specs
297	[#6](-[#7+](-[#1])(-[#6](-[#6](-[#1])(-[#1])-[#6](-[#1])(-[#8]-[#6](-[c]1:[c](-[#1]):[c](-[#1]):[c](-[#1]):[c](-[#1]):[c]1-[#1])=[#8])-[#6]2(-[#1])-[#1])(-[#1])-[#6](-[#1])(-[#1])-[#6]3(-[#1])-[#1])-[#6]23-[#1])(-[#1])(-[#1])-[#1]	246.32479	C15H20NO2	Specs
298	[#6](-[#1])(-[#1])(-[#1])-[#6]12-[#6](-[#6](-[#1])(-[#1])-[#6](-[#1])(-[#1])-[#6]1(-[#8]-[#1])-[#1])(-[#1])-[#6](-[#1])(-[#6](-[#1])(-[#1])-[#6](-[#1])(-[#1])-[c](:[c](-[#35]):[c](-[#8]-[#1]):[c](-[#35]):[c]3-[#1]):[c]34)-[#6]4(-[#1])-[#6](-[#1])(-[#1])-[#6]2(-[#1])-[#1]	430.17408	C18H22Br2O2	Specs
299	[c]1(-[#1]):[c](-[#1]):[c](-[#1]):[c]2:[c](-[c]3:[c](:[c]4:[c](-[#1]):[c]5:[c]3-[#8]-[#6](-[#1])(-[#1])-[#8]5):[c](-[#6]2=[#8]):[n]:[c](-[#1]):[c]4-[#1]):[c]1-[#1]	275.25826	C17H9NO3	Specs
300	[#6](-[#1])(-[#1])(-[#1])-[#6](-[#1])(-[#1])-[#7+]1(-[#1])-[#6](-[#1])(-[#1])-[#6]2(-[#6](-[#1])(-[#1])-[#8]-[#6](-[#1])(-[#1])-[#1])-[#6]3(-[#1])-[#6]4(-[#6]1(-[#1])-[#6](-[#6]5(-[#8]-[#6](-[#6](-[#1])(-[#1])-[#1])=[#8])-[#6](-[#6](-[#8]-[#6](-[c]6:[c](-[#1]):[c](-[#1]):[c](-[#8]-[#6](-[#1])(-[#1])-[#1]):[c](-[#1]):[c]6-[#1])=[#8])(-[#1])-[#6]7(-[#8]-[#1])-[#6](-[#8]-[#6](-[#1])(-[#1])-[#1])(-[#…	660.77159	C35H50NO11	Specs
301	[#6](-[#1])(-[#1])(-[#1])-[#6]1(-[#6](-[#1])(-[#1])-[#1])-[#6](-[#1])=[#6](-[#1])-[c]2:[c](-[#8]1):[c](-[#1]):[c](-[#8]-[#6](-[#1])(-[#1])-[#1]):[c]3:[c]2-[#7](-[#6](-[#1])(-[#1])-[#1])-[c]4:[c](-[#6]3=[#8]):[c](-[#1]):[c](-[#1]):[c](-[#1]):[c]4-[#1]	321.36976	C20H19NO3	Specs
302	[#6](-[#1])(-[#1])(-[#1])\-[#6](\-[#6](-[#1])(-[#1])-[#1])=[#6](-[#1])/-[#6](-[#1])(-[#1])-[#8]-[c]1:[c]2:[c](:[c](-[#8]-[#6](-[#1])(-[#1])-[#1]):[c]3:[c]1:[o]:[c](-[#1]):[c]3-[#1])-[#6](-[#1])=[#6](-[#1])-[#6](-[#8]2)=[#8]	300.30594	C17H16O5	Specs
303	[#6](-[#1])(-[#1])(-[#1])-[#8]-[c]1:[c]2:[c](:[n]:[c]3:[c]1:[c](-[#1]):[c]4:[c](-[#8]-[#6](-[#1])(-[#1])-[#8]4):[c]3-[#8]-[#6](-[#1])(-[#1])-[#1]):[o]:[c](-[#1]):[c]2-[#1]	273.24084	C14H11NO5	Specs
304	[#6](-[#1])(-[#1])(-[#1])-[#8]-[c]1:[c]2:[c](:[n]:[c]3:[c]1:[c](-[#1]):[c]4:[c](-[#8]-[#6](-[#1])(-[#1])-[#8]4):[c]3-[#1]):[o]:[c](-[#1]):[c]2-[#1]	243.21485	C13H9NO4	Specs
305	[c]1(-[#1]):[c](-[#1]):[c](-[#1]):[c]2:[c](-[#6](-[#1])=[#6](-[#1])-[#6](-[#8]2)=[#8]):[c]1-[#1]	146.14273	C9H6O2	Specs
306	[#6](-[#1])(-[#1])(-[#1])-[#6](-[#6]1(-[#6](-[#1])(-[#1])-[#6](-[#1])(-[#1])-[#6]2(-[#6]1(-[#6](-[#1])(-[#1])-[#1])-[#6](-[#1])(-[#1])-[#6](-[#1])(-[#1])-[#6]3(-[#6]2(-[#6](-[#1])(-[#1])-[#6]4(-[#6]5(-[#8]4)-[#6]3(-[#6](-[#1])(-[#1])-[#1])-[#6](-[#1])(-[#1])-[#6](-[#1])(-[#1])-[#6](-[#8]-[#1])(-[#6]5(-[#1])-[#1])-[#1])-[#1])-[#1])-[#1])-[#1])-[#1])(-[#6](-[#1])(-[#1])-[#6](-[#1])(-[#1])-[#6](-[#1…	402.65294	C27H46O2	Specs
307	[c]1(-[#1]):[c](-[#1]):[c](-[#8]-[#1]):[c](-[#8]-[#1]):[c](-[#1]):[c]1-[#6]2=[#6](-[#8]-[#6]3(-[#6](-[#8]-[#1])(-[#6](-[#8]-[#1])(-[#6](-[#8]-[#1])(-[#6](-[#6](-[#1])(-[#1])-[#8]-[#1])(-[#8]3)-[#1])-[#1])-[#1])-[#1])-[#1])-[#6](-[c]4:[c](-[#8]2):[c](-[#1]):[c](-[#8]-[#1]):[c](-[#1]):[c]4-[#8]-[#1])=[#8]	464.3763	C21H20O12	Specs
308	[#6](-[#1])(-[#1])(-[#1])-[#8]-[c]1:[c](-[#1]):[c](-[#1]):[c]2:[c](:[c]1-[#8]-[#6](-[#1])(-[#1])-[#1]):[c](-[#1]):[n+](-[#6](-[#1])(-[#1])-[#6](-[#1])(-[#1])-[c]3:[c]4:[c](-[#1]):[c](-[#8]-[#6](-[#1])(-[#1])-[#1]):[c](-[#8]-[#6](-[#1])(-[#1])-[#1]):[c]3-[#1]):[c]4:[c]2-[#1]	352.40368	C21H22NO4	Specs
309	[#6](-[#1])(-[#1])(-[#1])-[#6]12-[#6](-[#6]3(-[#6](-[#6](-[#1])(-[#1])-[#6](-[#1])(-[#1])-[#6]1=[#8])(-[#6]3(-[#6](-[#1])(-[#1])-[#1])-[#6](-[#1])(-[#1])-[#1])-[#1])-[#1])(-[#1])-[#6](-[#8]-[#1])(-[#6](-[#1])(-[#1])-[#1])-[#6](-[#1])(-[#1])-[#6]2(-[#1])-[#1]	236.34985	C15H24O2	Specs
310	[#6](-[#1])(-[#1])(-[#1])-[#8]-[c]1:[c](-[#1]):[c](-[#1]):[c](-[#1]):[c]2:[c]1:[n]:[c]3:[c](:[c](-[#1]):[c](-[#1]):[o]3):[c]2-[#8]-[#6](-[#1])(-[#1])-[#1]	229.23133	C13H11NO3	Specs
311	[#6](-[#1])(-[#1])(-[#1])-[#6](-[#6]1(-[#6](-[#1])(-[#1])-[#6](-[#1])(-[#1])-[#6]2(-[#6]1(-[#6](-[#1])(-[#1])-[#1])-[#6](-[#1])(-[#1])-[#6](-[#1])(-[#1])-[#6]3(-[#6]2(-[#6](-[#1])(-[#1])-[#6](-[#6]4(-[#8]-[#1])-[#6]3(-[#6](-[#1])(-[#1])-[#1])-[#6](-[#1])(-[#1])-[#6](-[#1])(-[#1])-[#6](-[#1])(-[#1])-[#6]4(-[#1])-[#1])=[#8])-[#1])-[#1])-[#1])-[#1])(-[#6](-[#1])(-[#1])-[#6](-[#1])(-[#1])-[#6](-[#1])…	402.65294	C27H46O2	Specs
312	[#6](-[#1])(-[#1])(-[#1])-[#6](-[#6]1(-[#6](-[#1])(-[#1])-[#6](-[#1])(-[#1])-[#6]2(-[#6]1(-[#6](-[#1])(-[#1])-[#1])-[#6](-[#1])(-[#1])-[#6](-[#1])(-[#1])-[#6]3(-[#6]2(-[#6](-[#1])(-[#1])-[#6](-[#8]-[#6](-[#6](-[#1])(-[#1])-[#1])=[#8])(-[#6](=[#6]4-[#1])-[#6]3(-[#6](-[#1])(-[#1])-[#1])-[#6](-[#1])(-[#1])-[#6](-[#1])(-[#1])-[#6]4(-[#8]-[#6](-[#6](-[#1])(-[#1])-[#1])=[#8])-[#1])-[#1])-[#1])-[#1])-[#…	486.7263	C31H50O4	Specs
313	[#6](-[#1])(-[#1])(-[#1])-[#6](-[#6]1(-[#6](-[#1])(-[#1])-[#6](-[#1])(-[#1])-[#6]2(-[#6]1(-[#6](-[#1])(-[#1])-[#1])-[#6](-[#1])(-[#1])-[#6](-[#1])(-[#1])-[#6]3(-[#6]2(-[#6](-[#1])(-[#1])-[#6](-[#6]4(-[#8]-[#1])-[#6]3(-[#6](-[#1])(-[#1])-[#1])-[#6](-[#1])(-[#1])-[#6](-[#1])(-[#1])-[#6](-[#8]-[#6](-[#1])(-[#1])-[#1])(-[#6]4(-[#1])-[#1])-[#1])=[#8])-[#1])-[#1])-[#1])-[#1])(-[#6](-[#1])(-[#1])-[#6](-…	432.67892	C28H48O3	Specs
314	[#6](-[#1])(-[#1])(-[#1])-[#6]1(-[#8]-[#1])-[#6](-[#1])(-[#1])-[#6]2(-[#6](-[#6](-[#1])(-[#1])-[#6]1(-[#8]-[#6](-[c]3:[c](-[#1]):[c](-[#7+](-[#8-])=[#8]):[c](-[#1]):[c](-[#7+](-[#8-])=[#8]):[c]3-[#1])=[#8])-[#1])(-[#6]2(-[#6](-[#1])(-[#1])-[#1])-[#6](-[#1])(-[#1])-[#1])-[#1])-[#1]	364.3499	C17H20N2O7	Specs
315	[c]1(-[#1]):[c](-[#1]):[c](-[#8]-[#1]):[c](-[#8]-[#1]):[c](-[#1]):[c]1-[#6]2(-[#6](-[#8]-[#1])(-[#6](-[#1])(-[#1])-[c]3:[c](-[#8]2):[c](-[#1]):[c](-[#8]-[#1]):[c](-[#1]):[c]3-[#8]-[#1])-[#1])-[#1]	290.26806	C15H14O6	Specs
316	[#6](-[#1])(-[#1])(-[#1])-[#6](-[#6]1(-[#6](-[#1])(-[#1])-[#6](-[#1])(-[#1])-[#6]2(-[#6]1(-[#6](-[#1])(-[#1])-[#1])-[#6](-[#1])(-[#1])-[#6](-[#1])(-[#1])-[#6]3(-[#6]2(-[#6](-[#1])(-[#1])-[#6](-[#8]-[#1])(-[#6]4(-[#8]-[#1])-[#6]3(-[#6](-[#1])(-[#1])-[#1])-[#6](-[#1])(-[#1])-[#6](-[#1])(-[#1])-[#6](-[#1])(-[#1])-[#6]4(-[#1])-[#1])-[#1])-[#1])-[#1])-[#1])-[#1])(-[#6](-[#1])(-[#1])-[#6](-[#1])(-[#1])…	404.66882	C27H48O2	Specs
317	[#6](-[#1])(-[#1])(-[#1])-[#6](-[#6]1(-[#6](-[#1])(-[#1])-[#6](-[#1])(-[#1])-[#6]2(-[#6]1(-[#6](-[#1])(-[#1])-[#1])-[#6](-[#1])(-[#1])-[#6](-[#1])(-[#1])-[#6]3(-[#6]2(-[#6](-[#1])(-[#1])-[#6](-[#1])(-[#1])-[#6]4(-[#6]3(-[#6](-[#1])(-[#1])-[#1])-[#6](-[#1])(-[#1])-[#6](-[#1])(-[#1])-[#6](-[#7](-[#1])-[#6](-[#6](-[#1])(-[#1])-[#1])=[#8])(-[#6]4(-[#1])-[#1])-[#1])-[#1])-[#1])-[#1])-[#1])-[#1])(-[#6]…	429.72134	C29H51NO	Specs
318	[#6](-[#1])(-[#1])(-[#1])-[#6](-[#6]1(-[#6](-[#1])(-[#1])-[#6](-[#1])(-[#1])-[#6]2(-[#6]1(-[#6](-[#1])(-[#1])-[#1])-[#6](-[#1])(-[#1])-[#6](-[#1])(-[#1])-[#6]3(-[#6]2(-[#6](-[#1])(-[#1])\-[#6](\-[#6]4(-[#8]-[#1])-[#6]3(-[#6](-[#1])(-[#1])-[#1])-[#6](-[#1])(-[#1])-[#6](-[#1])(-[#1])-[#6](-[#8]-[#6](-[#6](-[#1])(-[#1])-[#1])=[#8])(-[#6]4(-[#1])-[#1])-[#1])=[#7]/-[#8]-[#1])-[#1])-[#1])-[#1])-[#1])(-…	475.70366	C29H49NO4	Specs
319	[#6](-[#1])(-[#1])(-[#1])-[#7]1-[#6](-[#1])(-[#1])-[#6](-[#1])(-[#1])-[c]2:[c](-[#6]1(-[#6](-[#1])(-[#1])-[c]3:[c](-[#1]):[c](-[#1]):[c](-[#8]-[c]4:[c](-[#1]):[c](-[#6](-[#1])(-[#1])-[#6]5(-[c](:[c]6-[#6](-[#1])(-[#1])-[#6](-[#1])(-[#1])-[#7]5-[#6](-[#1])(-[#1])-[#1]):[c](-[#8]7):[c](-[#8]-[#1]):[c](-[#8]-[#6](-[#1])(-[#1])-[#1]):[c]6-[#1])-[#1]):[c](-[#1]):[c](-[#1]):[c]4-[#8]-[#1]):[c](-[#1]):[…	594.69671	C36H38N2O6	Specs
320	[#6](-[#1])(-[#1])(-[#1])-[#6](-[#6]1(-[#6](-[#1])(-[#1])-[#6](-[#1])(-[#1])-[#6]2(-[#6]1(-[#6](-[#1])(-[#1])-[#1])-[#6](-[#1])(-[#1])-[#6](-[#1])(-[#1])-[#6]3(-[#6]2(-[#6](-[#1])(-[#1])-[#6](-[#7](-[#1])-[#6](-[#6](-[#1])(-[#1])-[#1])=[#8])(-[#6]4(-[#6]3(-[#6](-[#1])(-[#1])-[#1])-[#6](-[#1])(-[#1])-[#6](-[#1])(-[#1])-[#6](-[#1])(-[#1])-[#6]4(-[#1])-[#1])-[#1])-[#1])-[#1])-[#1])-[#1])-[#1])(-[#6]…	429.72134	C29H51NO	Specs
321	[#6](-[#1])(-[#1])(-[#1])-[#8]-[c]1:[c](-[#1]):[c](-[#6]2=[#6](-[#1])-[#6](-[c]3:[c](-[#8]2):[c](-[#8]-[#6](-[#1])(-[#1])-[#1]):[c](-[#8]-[#6](-[#1])(-[#1])-[#1]):[c](-[#8]-[#6](-[#1])(-[#1])-[#1]):[c]3-[#8]-[#1])=[#8]):[c](-[#1]):[c](-[#8]-[#6](-[#1])(-[#1])-[#1]):[c]1-[#8]-[#6](-[#1])(-[#1])-[#1]	418.39398	C21H22O9	Specs
322	[#6](-[#1])(-[#1])(-[#1])-[c]1:[c](-[#8]-[#6](-[#1])(-[#1])-[#1]):[c](-[#1]):[c](-[#8]-[#1]):[c]2:[c]1-[#8]-[#6](-[c]3:[c](-[#1]):[c](-[#1]):[c](-[#1]):[c](-[#1]):[c]3-[#1])(-[#6](-[#1])(-[#1])-[#6]2=[#8])-[#1]	284.30654	C17H16O4	Specs
323	[#6](-[#1])(-[#1])(-[#1])-[#6]1(-[#6](-[#1])(-[#1])-[#1])-[#6](-[#1])(-[#1])-[#6](-[c]2:[c](-[#8]1):[c](-[#1]):[c]3:[c](-[#6](-[#1])=[#6](-[#1])-[#6](-[#8]3)=[#8]):[c]2-[#8]-[#6](-[#1])(-[#1])-[#1])=[#8]	274.26866	C15H14O5	Specs
324	[#6](-[#1])(-[#1])(-[#1])-[#6]1(-[#6](-[#1])(-[#1])-[#1])-[#6](-[#1])(-[#1])-[#6](-[c]2:[c](-[#8]1):[c](-[#1]):[c](-[#8]-[#6](-[#1])(-[#1])-[#1]):[c](-[#1]):[c]2-[#8]-[#6](-[#1])(-[#1])-[#1])=[#8]	236.26373	C13H16O4	Specs
325	[#6](-[#1])(-[#1])(-[#1])-[#6]1(-[#6](-[#1])(-[#1])-[#1])-[#6](-[#1])=[#6](-[#1])-[#6]2=[#6](-[#6](-[c]3:[c](-[#6]2=[#8]):[c](-[#1]):[c](-[#1]):[c](-[#1]):[c]3-[#1])=[#8])-[#8]1	240.25397	C15H12O3	Specs
326	[#6](-[#1])(-[#1])(-[#1])-[#8]-[c]1:[c](-[#1]):[c](-[#1]):[c]2:[c](-[#8]-[#6](-[#1])(-[#1])-[#6]3(-[#6]2(-[#8]-[c]4:[c]3:[c](-[#1]):[c]5:[c](-[#8]-[#6](-[#1])(-[#1])-[#8]5):[c]4-[#1])-[#1])-[#1]):[c]1-[#1]	298.29006	C17H14O5	Specs
327	[#6](-[#1])(-[#1])(-[#1])-[#7+](-[#1])(-[#6](-[#1])(-[#1])-[c]1:[c](-[#1]):[n](:[c]2:[c]1:[c](-[#1]):[c](-[#1]):[c](-[#1]):[c]2-[#1])-[#1])-[#6](-[#1])(-[#1])-[#1]	175.25019	C11H15N2	Specs
328	[#6](-[#1])(-[#1])(-[#1])-[c]1:[c](-[#1]):[c]2:[c](:[c]3:[c]1-[#8]-[#6](-[#6](-[#1])(-[#1])-[#6](-[#1])(-[#1])\-[#6](-[#1])=[#6](\-[#6](-[#1])(-[#1])-[#1])/-[#6](-[#1])(-[#1])-[#1])(-[#6](-[#1])(-[#1])-[#1])-[#6](-[#1])=[#6]3-[#1]):[n](-[#1]):[c](:[c](-[#1]):[c](-[#1]):[c](-[#1]):[c]4-[#1]):[c]24	331.4507	C23H25NO	Specs
329	[#6](-[#1])(-[#1])(-[#1])-[#6]1(-[#6](-[#1])(-[#1])-[#1])-[#8]-[#6]2(-[#6](-[#8]1)(-[#1])-[#6](-[n]3:[c](-[#1]):[n]:[c]4:[c]3-[#7]=[#6](-[#1])-[#7](-[#1])-[#6]4=[#8])(-[#1])-[#8]-[#6]2(-[#6](-[#1])(-[#1])-[#8]-[#6](-[c]5:[c](-[#1]):[c](-[#1]):[c](-[#1]):[c](-[#1]):[c]5-[#1])=[#8])-[#1])-[#1]	412.396	C20H20N4O6	Specs
330	[#6](-[#1])(-[#1])(-[#1])-[#6]1=[#6](-[#1])-[#6](-[#8]-[c]2:[c]1:[c](-[#1]):[c](-[#1]):[c](-[#8]-[#1]):[c]2-[#1])=[#8]	176.16871	C10H8O3	Specs
331	[#6](-[#1])(-[#1])(-[#1])-[#6]1(-[#6](-[#1])(-[#1])-[#6](-[#1])(-[#1])-[#6]2(-[#6](-[#8-])=[#8])-[#6](-[#6]1(-[#6](-[#1])(-[#1])-[#1])-[#1])(-[#1])-[#6](=[#6](-[#1])-[#6](-[#1])(-[#1])-[#6]3(-[#6]4(-[#6](-[#1])(-[#1])-[#1])-[#6](-[#1])(-[#1])-[#6](-[#1])(-[#1])-[#6]5(-[#6]3(-[#6](-[#1])(-[#1])-[#1])-[#6](-[#1])(-[#1])-[#6](-[#1])(-[#1])-[#6](-[#8]-[#1])(-[#6]5(-[#6](-[#1])(-[#1])-[#1])-[#6](-[#1]…	484.66736	C30H44O5	Specs
332	[c]1(-[#1]):[c](-[#1]):[c](-[#8]-[#1]):[c](-[#1]):[c]2:[c]1-[#6](-[#1])=[#6](-[#1])-[#6](-[#8]2)=[#8]	162.14213	C9H6O3	Specs
333	[c]1(-[#1]):[c](-[#1]):[c]2:[c](-[#8]-[#6](-[#1])(-[#1])-[#8]2):[c]3:[c]1-[#6](-[#1])(-[#1])-[#6]4(-[#7](-[#6]3(-[#1])-[#1])-[#6](-[#1])(-[#1])-[#6](-[#1])(-[#1])-[c](:[c](-[#1]):[c](-[#8]-[#6](-[#1])(-[#1])-[#8]5):[c]5:[c]6-[#1]):[c]46)-[#1]	323.34258	C19H17NO4	Specs
334	[#6]1(-[#1])=[#6](-[#1])-[#6](-[#8]-[c]2:[c]1:[c](-[#1]):[c](-[#8]-[#1]):[c](-[#8]-[#1]):[c]2-[#1])=[#8]	178.14153	C9H6O4	Specs
335	[#6](-[#1])(-[#1])(-[#1])-[c]1:[c](-[#1]):[c](-[#1]):[c]2:[c](-[#6](-[#6](-[#8]-[#1])=[#6](-[c]3:[c](-[#1]):[c](-[#1]):[c](-[#8]-[#6](-[#1])(-[#1])-[#1]):[c](-[#8]-[#6](-[#1])(-[#1])-[#1]):[c]3-[#1])-[#8]2)=[#8]):[c]1-[#1]	312.31664	C18H16O5	Specs
336	[#6](-[#1])(-[#1])(-[#1])-[#8]-[c]1:[c](-[#1]):[c]2:[c](:[c](-[#1]):[c]1-[#8]-[#1])-[#8]-[#6](=[#8])-[#6](-[#1])=[#6]2-[#1]	192.16811	C10H8O4	Specs
337	[#6](-[#1])(-[#1])(-[#1])-[#6]12-[#6](-[#6](-[#1])(-[#1])-[#6](-[#1])(-[#1])-[#6]3(-[#6]1=[#6]4-[#1])-[#6](-[#1])(-[#1])-[#6](-[#6](-[#6]3(-[#1])-[#1])=[#6](-[#1])-[#1])(-[#1])-[#6]4(-[#1])-[#1])(-[#1])-[#6](-[#6](-[#8-])=[#8])(-[#6](-[#1])(-[#1])-[#1])-[#6](-[#1])(-[#1])-[#6](-[#1])(-[#1])-[#6]2(-[#1])-[#1]	299.42718	C20H27O2	Specs
338	[#6](-[#1])(-[#1])(-[#1])-[#6]12-[#6](-[#6](-[#1])(-[#1])-[#6](-[#1])(-[#1])-[#6]3(-[#6]1(-[#6](-[#8]-[#1])(-[#6](-[#1])(-[#1])-[#6]4(-[#6](-[#1])(-[#1])-[#1])-[#6]3(-[#6](-[#1])(-[#1])-[#6](-[#1])(-[#1])-[#6]4(-[#8]-[#1])-[#6](-[#6](-[#1])(-[#1])-[#8]-[#6](-[#6](-[#7](-[#1])-[#1])(-[#6](-[#1])(-[#1])-[#6](-[#1])(-[#1])-[#6](-[#8-])=[#8])-[#1])=[#8])=[#8])-[#1])-[#1])-[#1])-[#1])=[#6](-[#1])-[#6]…	490.56594	C26H36NO8	Specs
339	[#6](-[#1])(-[#1])(-[#1])-[#8]-[c]1:[c](-[#1]):[c](-[#1]):[c]2:[c](:[c](-[#6](-[#8]-[#1])(-[#6]3(-[#6](-[#1])(-[#1])-[#6]4(-[#6](-[#1])(-[#1])-[#6](-[#1])(-[#1])-[#7+]3(-[#1])-[#6](-[#1])(-[#1])-[#6]4(-[#6](-[#1])=[#6](-[#1])-[#1])-[#1])-[#1])-[#1])-[#1]):[c](-[#1]):[c](-[#1]):[n]2):[c]1-[#1]	325.4247	C20H25N2O2	Specs
340	[c]1(-[#1]):[c](-[#1]):[c](-[#1]):[c](-[#6]2=[#6](-[#1])-[#6](-[c]3:[c](-[#8]2):[c](-[#8]-[#1]):[c](-[#8]-[#1]):[c](-[#1]):[c]3-[#1])=[#8]):[c](-[#1]):[c]1-[#1]	254.23749	C15H10O4	Specs
341	[c]1(-[#1]):[c](-[#1]):[c](-[#1]):[c](-[#7+](-[#1])=[#6](-[#6](-[#1])=[#6]2-[c]3:[c](-[#1]):[c](-[#1]):[c]4:[c](-[#8]-[#6](-[#1])(-[#1])-[#6](-[#1])(-[#1])-[#8]4):[c]3-[#1])-[c](:[c](-[#1]):[c](-[#1]):[c](-[#1]):[c]5-[#1]):[c]5-[#8]2):[c](-[#1]):[c]1-[#1]	356.39392	C23H18NO3	Specs
342	[#6](-[#1])(-[#1])(-[#1])-[#6]1(-[#6](-[#8]-[#1])(-[#6](-[#8]-[#1])(-[#6](-[#8]-[#1])(-[#6](-[#8]-[#6](-[#1])(-[#1])-[#6]2(-[#6](-[#8]-[#1])(-[#6](-[#8]-[#1])(-[#6](-[#8]-[#1])(-[#6](-[#8]-[c]3:[c](-[#1]):[c]4:[c](:[c](-[#1]):[c]3-[#8]-[#6](-[#1])(-[#1])-[#1])-[#6](-[#1])=[#6](-[#1])-[#6](-[#8]4)=[#8])(-[#8]2)-[#1])-[#1])-[#1])-[#1])-[#1])(-[#8]1)-[#1])-[#1])-[#1])-[#1])-[#1]	500.44992	C22H28O13	Specs
343	[#6](-[#1])(-[#1])(-[#1])-[#7+]1(-[#1])-[#6](-[#1])(-[#1])-[#6](-[#1])(-[#1])-[#6](-[c](:[c]23):[c]4:[c](-[#8]-[#6](-[#1])(-[#1])-[#1]):[c](-[#1]):[c]2-[#1])(-[#6](-[#8]-[#1])(-[#6]1(-[#6]3(-[#1])-[#1])-[#1])-[#6](-[#1])=[#6](-[#1])-[#6]5=[#8])-[#6]5(-[#1])-[#8]4	314.3557	C18H20NO4	Specs
344	[#6](-[#1])(-[#1])(-[#1])-[#8]-[c]1:[c](-[#1]):[c](-[#1]):[c](-[#6](-[#8]-[#6](-[#1])(-[#1])-[#6]2(-[#6](-[#1])(-[#1])-[#6](-[#1])(-[#1])-[#6](-[#7+](-[#1])(-[#6](-[#1])(-[#1])-[#6](-[#1])(-[#1])-[#6](-[#1])(-[#1])-[#6]3(-[#1])-[#1])-[#6]23-[#1])(-[#1])-[#1])-[#1])=[#8]):[c](-[#1]):[c]1-[#1]	304.40394	C18H26NO3	Specs
345	[#6](-[#1])(-[#1])(-[#1])-[#6](-[#6]1(-[#6](-[#1])(-[#1])-[#6](-[#1])(-[#1])-[#6]2(-[#6]1(-[#6](-[#1])(-[#1])-[#1])-[#6](-[#1])(-[#1])-[#6](-[#1])(-[#1])-[#6]3(-[#6]2(-[#6](-[#1])(-[#1])-[#6](-[#1])=[#6]4-[#6]3(-[#6](-[#1])(-[#1])-[#1])-[#6](-[#1])(-[#1])-[#6](-[#1])(-[#1])-[#6](-[#8]-[#6](-[#6](-[#1])(-[#1])-[#1])=[#8])(-[#6]4(-[#1])-[#1])-[#1])-[#1])-[#1])-[#1])-[#1])(-[#6](-[#1])(-[#1])\-[#6](…	536.78651	C38H48O2	Specs
346	[#6](-[#1])(-[#1])(-[#1])-[#6]1(-[#6](-[#1])(-[#1])-[#6]2(-[#6](-[#6](-[#8]-[#1])(-[#6]3(-[#6](-[#1])(-[#1])-[#1])-[#6]1(-[#6](-[#8]-[#6](-[#6](-[#1])(-[#1])-[#1])=[#8])(-[#6](-[#1])(-[#1])-[#6]3(-[#8]-[#6](-[#6](-[#1])(-[#1])-[#1])=[#8])-[#1])-[#1])-[#1])-[#1])(-[#6](-[#6](-[#1])(-[#1])-[#7+]4(-[#1])-[#6](-[#1])(-[#1])-[#6](-[#1])(-[#1])-[#6](-[#1])(-[#1])-[#6]4(-[#1])-[#1])(-[#6](-[#8]2)=[#8])-…	438.53444	C23H36NO7	Specs
347	[#6](-[#1])(-[#1])(-[#1])-[#6](-[#1])(-[#1])-[#6](-[#1])(-[#1])-[#6](-[#1])(-[#1])-[#6](-[#1])(-[#1])-[#6](-[#1])(-[#1])-[#6](-[#1])(-[#1])-[#6](-[#1])(-[#1])-[#6](-[#1])(-[#1])-[#6](-[#1])(-[#1])-[#6](-[#6]1=[#6](-[#8-])-[#6](=[#7+](-[#1])-[#6](-[#1])(-[#1])-[#6](-[#1])(-[#1])-[#6](-[#1])(-[#1])-[#6](-[#1])(-[#1])-[#1])-[#6](-[#1])=[#6](-[#8]-[#1])-[#6]1=[#8])(-[#1])-[#1]	349.5075	C21H35NO3	Specs
348	[#6](-[#1])(-[#1])(-[#1])-[#6](-[#1])(-[#1])-[#6](-[#1])(-[#1])-[#6](-[#1])(-[#1])-[#6](-[#1])(-[#1])-[#6](-[#1])(-[#1])-[#6](-[#1])(-[#1])-[#6](-[#1])(-[#1])-[#6](-[#1])(-[#1])-[#6](-[#1])(-[#1])-[#6](-[#6]1=[#6](-[#8-])\-[#6](=[#7]\-[#6]2(-[#6](-[#1])(-[#1])-[#6](-[#1])(-[#1])-[#6](-[#1])(-[#1])-[#6](-[#1])(-[#1])-[#6]2(-[#7+](-[#1])(-[#1])-[#1])-[#1])-[#1])\-[#6](-[#1])=[#6](-[#8]-[#1])-[#6]1=…	390.55942	C23H38N2O3	Specs
349	[#6](-[#1])(-[#1])(-[#1])-[#6](-[#1])(-[#1])-[#6](-[#1])(-[#1])-[#6](-[#1])(-[#1])-[#6](-[#1])(-[#1])-[#6](-[#1])(-[#1])-[#6](-[#1])(-[#1])-[#6](-[#1])(-[#1])-[#6](-[#1])(-[#1])-[#6](-[#1])(-[#1])-[#6](-[#6]1=[#6](-[#8-])\-[#6](=[#7]\-[c]2:[c](-[#1]):[c](-[#1]):[c](-[#1]):[c](-[#6](-[#1])(-[#1])-[#1]):[c]2-[#1])\-[#6](-[#1])=[#6](-[#8]-[#1])-[#6]1=[#8])(-[#1])-[#1]	382.51578	C24H32NO3	Specs
350	[#6](-[#1])(-[#1])(-[#1])-[#6](-[#1])(-[#1])-[#6](-[#1])(-[#1])-[#6](-[#1])(-[#1])-[#6](-[#1])(-[#1])-[#6](-[#1])(-[#1])-[#6](-[#1])(-[#1])-[#6](-[#1])(-[#1])-[#6](-[#1])(-[#1])-[#6](-[#1])(-[#1])-[#6](-[#1])(-[#1])-[#6]1=[#6](-[#8-])-[#6](-[#6](-[#1])=[#6](-[#8]-[#1])-[#6]1=[#8])=[#7+](-[#1])-[c]2:[c](-[#1]):[c](-[#1]):[c](-[#6](-[#8-])=[#8]):[c](-[#1]):[c]2-[#1]	412.4987	C24H30NO5	Specs
351	[#6](-[#1])(-[#1])(-[#1])-[#6](-[#1])(-[#1])-[#6](-[#1])(-[#1])-[#6](-[#1])(-[#1])-[#6](-[#1])(-[#1])-[#6](-[#1])(-[#1])-[#6](-[#1])(-[#1])-[#6](-[#1])(-[#1])-[#6](-[#1])(-[#1])-[#6](-[#1])(-[#1])-[#6](-[#1])(-[#1])-[#6]1=[#6](-[#8-])-[#6](-[#6](-[#1])=[#6](-[#8]-[#1])-[#6]1=[#8])=[#7+](-[#1])-[c]2:[c](-[#1]):[c](-[#1]):[c](-[#1]):[c](-[#6](-[#8-])=[#8]):[c]2-[#1]	412.4987	C24H30NO5	Specs
352	[#6](-[#1])(-[#1])(-[#1])-[#6](-[#1])(-[#1])-[#6](-[#1])(-[#1])-[#6](-[#1])(-[#1])-[#6](-[#1])(-[#1])-[#6](-[#1])(-[#1])-[#6](-[#1])(-[#1])-[#6](-[#1])(-[#1])-[#6](-[#1])(-[#1])-[#6](-[#1])(-[#1])-[#6](-[#6]1=[#6](-[#8-])-[#6](=[#7+](-[#1])-[#6](-[#1])(-[#1])-[#1])-[#6](-[#1])=[#6](-[#8]-[#1])-[#6]1=[#8])(-[#1])-[#1]	307.42776	C18H29NO3	Specs
353	[#6](-[#1])(-[#1])(-[#1])-[#6]1=[#6](-[#1])-[#6](-[c]2:[c](:[c](-[#8]-[#6](-[#1])(-[#1])-[#1]):[c]3:[c](:[c](-[#1]):[c](-[#1]):[o]3):[c]2-[#8]-[#6](-[#1])(-[#1])-[#1])-[#8]1)=[#8]	260.24208	C14H12O5	Specs
354	[#6](-[#1])(-[#1])(-[#1])-[#8]-[c]1:[c](-[#1]):[c](-[#1]):[c](-[#6](-[#1])(-[#1])-[c]2:[c]3:[c](:[c](-[#1]):[c](-[#1]):[n]2):[c](-[#1]):[c](-[#8]-[#6](-[#1])(-[#1])-[#1]):[c](-[#8]-[#6](-[#1])(-[#1])-[#1]):[c]3-[#1]):[c](-[#1]):[c]1-[#8]-[#6](-[#1])(-[#1])-[#1]	339.38504	C20H21NO4	Specs
355	[#6](-[#1])(-[#1])(-[#1])-[#7+]1(-[#1])-[#6](-[#1])(-[#1])-[#6](-[#1])(-[#1])-[#6]23-[#6](-[#6]1(-[#6](-[#1])(-[#1])-[c]4:[c]2:[c](-[#1]):[c](-[#8]-[#1]):[c](-[#1]):[c]4-[#1])-[#1])(-[#1])-[#6](-[#1])(-[#1])-[#6](-[#1])(-[#1])-[#6](=[#8])-[#6]3(-[#1])-[#1]	272.36208	C17H22NO2	Specs
356	[#6](-[#1])(-[#1])(-[#1])-[#8]-[#6](-[#6]1(-[#6](-[#8]-[#1])(-[#6](-[#1])(-[#1])-[#6](-[#1])(-[#1])-[#6]2(-[#6]1(-[#6](-[#1])(-[#1])-[#6]3(-[#7+](-[#1])(-[#6]2(-[#1])-[#1])-[#6](-[#1])(-[#1])-[#6](-[#1])(-[#1])-[c](:[c]4:[c](:[n]5-[#1]):[c](-[#1]):[c](-[#1]):[c](-[#1]):[c]4-[#1]):[c]35)-[#1])-[#1])-[#1])-[#1])-[#1])=[#8]	355.45068	C21H27N2O3	Specs
357	[c]1(-[#1]):[c](-[#1]):[c]2:[c](-[#8]-[#6](-[#1])(-[#1])-[#8]2):[c](-[#1]):[c]1-[#6]3(-[#6](-[#1])=[#6](-[#1])-[#6]4(-[#6](-[#6]3(-[#6](-[#7]5-[#6](-[#1])(-[#1])-[#6](-[#1])(-[#1])-[#6](-[#1])(-[#1])-[#6]5(-[#1])-[#1])=[#8])-[#1])(-[#1])-[#6](-[#1])(-[#1])-[#6](-[#1])(-[#1])-[#6](-[#1])(-[#1])-[#6]4(-[#1])-[#1])-[#1])-[#1]	353.45468	C22H27NO3	Specs
358	[#6](-[#1])(-[#1])(-[#1])-[#6](-[#8]-[#6]1(-[#6](-[#8]-[#1])(-[#6]2=[#6](-[#6]3(-[#6](-[#1])(-[#1])-[#1])-[#6]1(-[#6](-[#6](-[#1])(-[#1])-[#1])(-[#6](-[#1])(-[#1])-[#1])-[#6](-[#1])(-[#1])-[#6](-[#1])(-[#1])-[#6]3(-[#1])-[#1])-[#1])-[#6](-[#8]-[#6]2(-[#1])-[#1])=[#8])-[#1])-[#1])=[#8]	308.36946	C17H24O5	Specs
359	[#6](-[#1])(-[#1])(-[#1])-[#6]12-[#6]3(-[#6](-[#6](-[#8]-[#6]1(-[c]4:[c](-[#1]):[c](-[#1]):[o]:[c]4-[#1])-[#1])=[#8])(-[#8]3)-[#1])-[#6](-[#6](-[#1])(-[#1])-[#1])(-[#6](-[#6](-[#1])(-[#1])-[#6]5(-[#6]67-[#6](-[#8]-[#6]5(-[#6](-[#1])(-[#1])-[#1])-[#6](-[#1])(-[#1])-[#1])(-[#1])-[#6](-[#1])(-[#1])-[#6](=[#8])-[#8]-[#6]6(-[#1])-[#1])-[#1])=[#8])-[#6]7(-[#1])-[#6](-[#1])(-[#1])-[#6]2(-[#1])-[#1]	470.5116	C26H30O8	Specs
360	[#6](-[#1])(-[#1])(-[#1])-[#6](-[#8]-[#6]1(-[#6](-[#1])(-[#1])-[#6](-[#1])(-[#1])-[#6]2(-[#6](-[#1])(-[#1])-[#1])-[#6](-[#6](-[#1])(-[#1])-[#6](-[#1])(-[#1])-[#6]3(-[#6]2(-[#6](-[#1])(-[#1])-[#6](-[#1])(-[#1])-[#6]4(-[#6](-[#1])(-[#1])-[#1])-[#6]3=[#6](-[#1])-[#6](-[#1])(-[#1])-[#6]4(-[#6](-[#1])(-[#1])-[#6](-[#6](-[#1])=[#7+]=[#7-])=[#8])-[#1])-[#1])-[#1])(-[#6]1(-[#1])-[#1])-[#1])-[#1])=[#8]	398.53836	C24H34N2O3	Specs
361	[#6](-[#1])(-[#1])(-[#1])-[#8]-[c]1:[c](-[#1]):[c]2:[c](:[c](-[#1]):[c]1-[#8]-[#1])-[#6](-[#1])=[#6](-[#1])-[#6](-[#8]2)=[#8]	192.16811	C10H8O4	Specs
362	[#6](-[#7+](-[#1])(-[#6](-[#6](-[#1])(-[#1])-[c]1:[c]2:[c](-[#1]):[c](-[#8]-[#6](-[#1])(-[#1])-[#1]):[c](-[#8]-[#1]):[c]1-[#1])(-[#1])-[c](:[c]2:[c](-[#8]-[#1]):[c](-[#8]-[#6](-[#1])(-[#1])-[#1]):[c]3-[#1]):[c]3-[#6]4(-[#1])-[#1])-[#6]4(-[#1])-[#1])(-[#1])(-[#1])-[#1]	328.38228	C19H22NO4	Specs
363	[#6](-[#1])(-[#1])(-[#1])-[#8]-[c]1:[c](-[#1]):[c](-[#1]):[c](-[#6](-[#1])(-[#1])-[#6](-[c]2:[c](-[#1]):[c](-[#1]):[c](-[#8]-[#6]3(-[#6](-[#8]-[#1])(-[#6](-[#8]-[#1])(-[#6](-[#8]-[#1])(-[#6](-[#6](-[#1])(-[#1])-[#8]-[#1])(-[#8]3)-[#1])-[#1])-[#1])-[#1])-[#1]):[c](-[#1]):[c]2-[#8]-[#1])=[#8]):[c](-[#1]):[c]1-[#1]	420.40986	C21H24O9	Specs
364	[#6](-[#1])(-[#1])(-[#1])-[#6](-[#8]-[#1])(-[#6](-[#8]-[#1])(-[#6](-[#1])(-[#1])-[c]1:[c](-[#8]-[#6](-[#1])(-[#1])-[#1]):[c](-[#1]):[c]2:[c](-[#6](-[#1])=[#6](-[#1])-[#6](-[#8]2)=[#8]):[c]1-[#8]-[#6](-[#1])(-[#1])-[#1])-[#1])-[#6](-[#1])(-[#1])-[#1]	308.3264	C16H20O6	Specs
365	[#6](-[#1])(-[#1])(-[#1])-[#6](-[#1])(-[#1])-[#6](-[#1])(-[#1])-[#6](-[#1])(-[#1])-[#8]-[c]1:[c](-[#1]):[c](-[#1]):[c](-[#6](-[#8]-[#6](-[#1])(-[#1])-[#6]2(-[#6](-[#1])(-[#1])-[#6](-[#1])(-[#1])-[#6](-[#1])(-[#1])-[#7+]3(-[#6](-[#1])(-[#1])-[#1])-[#6]2(-[#6](-[#1])(-[#1])-[#6](-[#1])(-[#1])-[#6](-[#1])(-[#1])-[#6]3(-[#1])-[#1])-[#1])-[#1])=[#8]):[c](-[#1]):[c]1-[#8]-[#6](-[#1])(-[#1])-[#1]	390.53624	C23H36NO4	Specs
366	[c]1(-[#1]):[c](-[#1]):[c](-[#1]):[c]2:[c](-[#6](-[#7]3-[#6](-[#6](-[#8]-[#1])(-[#6](-[#1])(-[#1])-[#6]3(-[#1])-[#1])-[#1])=[#7]2)=[#8]):[c]1-[#1]	202.20929	C11H10N2O2	Specs
367	[#6](-[#1])(-[#1])(-[#1])-[#8]-[c]1:[c](-[#1]):[c](-[#1]):[c](-[#6](-[#8]-[#6](-[#1])(-[#1])-[#6](-[#1])(-[#1])-[#6]2(-[#6](-[#1])(-[#1])-[#6](-[#1])(-[#1])-[#6](-[#7+](-[#1])(-[#6](-[#1])(-[#1])-[#6](-[#1])(-[#1])-[#6](-[#1])(-[#1])-[#6]3(-[#1])-[#1])-[#6]23-[#1])(-[#1])-[#1])-[#1])=[#8]):[c](-[#1]):[c]1-[#1]	318.43052	C19H28NO3	Specs
368	[#6](-[#1])(-[#1])(-[#1])-[#6]1=[#6](-[#8]-[#6](-[#1])(-[#1])-[#1])-[#6](-[c]2:[c](-[#8]1):[c](-[#6](-[#1])(-[#1])-[#6](-[#1])=[#6](-[#1])-[#1]):[c](-[#8]-[#1]):[c](-[#1]):[c]2-[#8]-[#6](-[#1])(-[#1])-[#1])=[#8]	276.28454	C15H16O5	Specs
369	[#6](-[#1])(-[#1])(-[#1])-[#6]1=[#6](-[#8]-[#6](-[#1])(-[#1])-[#1])-[#6](-[c]2:[c](-[#8]1):[c](-[#8]-[#6](-[#1])(-[#1])-[#1]):[c](-[#8]-[#6](-[#1])(-[#1])-[#1]):[c](-[#1]):[c]2-[#8]-[#1])=[#8]	266.24666	C13H14O6	Specs
370	[#6](-[#1])(-[#1])(-[#1])-[c]1:[c](-[#1]):[c](-[#8]-[#6](-[#6](-[#1])(-[#1])-[#1])=[#8]):[c](-[#6](-[#1])(-[#1])-[#1]):[c]2:[c]1-[#6](-[#1])(-[#1])-[#6](-[#1])(-[#1])-[#6]3(-[#6]2(-[#8]-[#6](-[#6]3(-[#6](-[#1])(-[#1])-[#1])-[#1])=[#8])-[#1])-[#1]	288.3383	C17H20O4	Specs
371	[#6](-[#1])(-[#1])(-[#1])-[c]1:[n]:[c]2:[c](-[#6](-[#7](-[#1])-[#6](-[#7]2-[#1])=[#8])=[#8]):[n]1-[#1]	166.13743	C6H6N4O2	Specs
372	[#6](-[#1])(-[#1])(-[#1])-[#6]1(-[#8]-[#6](-[c]2:[c](-[#1]):[c](-[#7+](-[#8-])=[#8]):[c](-[#1]):[c](-[#7+](-[#8-])=[#8]):[c]2-[#1])=[#8])-[#6](-[#1])(-[#1])-[#6]3(-[#6](-[#6](-[#1])(-[#1])-[#6]1(-[#8]-[#6](-[#1])(-[#1])-[#1])-[#1])(-[#6]3(-[#6](-[#1])(-[#1])-[#1])-[#6](-[#1])(-[#1])-[#1])-[#1])-[#1]	378.37648	C18H22N2O7	Specs
373	[#6](-[#1])(-[#1])(-[#1])-[#8]-[c]1:[c](-[#1]):[c]2:[c](-[#6](-[#1])(-[#1])-[#6]3(-[c](:[c]24):[c](-[#6](-[#1])(-[#1])-[#6](-[#7+]3(-[#1])-[#1])(-[#1])-[#1]):[c](-[#1]):[c](-[#8]-[#6](-[#1])(-[#1])-[#8]5):[c]45)-[#1]):[c](-[#1]):[c]1-[#8]-[#1]	312.33982	C18H18NO4	Specs
374	[#6](-[#1])(-[#1])(-[#1])-[#6]1(-[#6](-[#8]-[#1])(-[#6](-[#8]-[#1])(-[#6](-[#8]-[#1])(-[#6](-[#8]-[c]2:[c](-[#1]):[c](-[#8]-[#1]):[c]3:[c](-[#8]-[#6](-[c]4:[c](-[#1]):[c](-[#1]):[c](-[#8]-[#1]):[c](-[#8]-[#1]):[c]4-[#1])=[#6](-[#8]-[#1])-[#6]3=[#8]):[c]2-[#1])(-[#8]1)-[#1])-[#1])-[#1])-[#1])-[#1]	448.3769	C21H20O11	Specs
375	[#6](-[#1])(-[#1])(-[#1])-[#6]1=[#6]2-[#6](-[#8]-[#6]1=[#8])(-[#6](-[#1])(-[#1])-[#6]3(-[#6](-[#6](-[#1])(-[#1])-[#1])(-[#6]2(-[#8]-[#6]4=[#8])-[#1])-[#6]4(-[#1])-[#6](-[#1])(-[#1])-[#6](-[#1])(-[#1])-[#6]3(-[#1])-[#1])-[#1])-[#1]	262.30102	C15H18O4	Specs
376	[#6](-[#1])(-[#1])(-[#1])-[#6]12-[#6](-[#6](-[#1])(-[#1])-[#6](-[#1])(-[#1])-[#6]1(-[#8]-[#1])-[#1])(-[#1])-[#6](-[#6](-[#1])(-[#1])-[#6](-[#1])(-[#1])-[#6](=[#6]3-[#1])-[#6]4(-[#6](-[#1])(-[#1])-[#1])-[#6](-[#1])(-[#1])-[#6](-[#1])(-[#1])-[#6]3=[#8])(-[#1])-[#6]4(-[#1])-[#6](-[#1])(-[#1])-[#6]2(-[#1])-[#1]	288.42442	C19H28O2	Specs
377	[#6](-[#1])(-[#1])(-[#1])-[#6](-[#6]1(-[#6](-[c]2:[c](-[#8]-[#6](-[#1])(-[#1])-[#1]):[c](-[#1]):[c](-[#1]):[c]3:[c]2-[#8]-[#6](-[#6](-[#1])=[#6]3-[#1])=[#8])(-[#8]1)-[#1])-[#1])=[#6](-[#1])-[#1]	258.26925	C15H14O4	Specs
378	[#6](-[#1])(-[#1])(-[#1])-[#7+]1(-[#1])-[#6](-[#1])(-[#1])-[#6](-[#1])(-[#1])-[c]2:[c](-[#6]1(-[#6](-[#1])(-[#1])-[c]3:[c]4:[c](-[#8]-[#6](-[#1])(-[#1])-[#1]):[c](-[#8]-[#1]):[c](-[#1]):[c]3-[#1])-[#1]):[c]4:[c](-[#8]-[#6](-[#1])(-[#1])-[#8]5):[c]5:[c]2-[#1]	326.3664	C19H20NO4	Specs
379	[c]1(-[#1]):[c](-[#1]):[c](-[#1]):[c]2:[c](-[#6](-[#1])(-[#1])-[#7]3-[#6](=[#7+]2-[#1])-[#6](-[#1])(-[#8]-[#1])-[#6](-[#1])(-[#1])-[#6]3(-[#1])-[#1]):[c]1-[#1]	189.23371	C11H13N2O	Specs
380	[#6](-[#1])(-[#1])(-[#1])-[#6]1(-[#6](-[#8]-[#1])(-[#6](-[#8]-[#1])(-[#6](-[#8]-[#1])(-[#6](-[#8]-[#6](-[#1])(-[#1])-[#6]2(-[#6](-[#8]-[#1])(-[#6](-[#8]-[#1])(-[#6](-[#8]-[#1])(-[#6](-[#8]-[#6]3=[#6](-[c]4:[c](-[#1]):[c](-[#1]):[c](-[#8]-[#1]):[c](-[#8]-[#6](-[#1])(-[#1])-[#1]):[c]4-[#1])-[#8]-[c](:[c](-[#1]):[c](-[#8]-[#1]):[c](-[#1]):[c]5-[#8]-[#1]):[c]5-[#6]3=[#8])(-[#8]2)-[#1])-[#1])-[#1])-[#…	624.54407	C28H32O16	Specs
381	[#6](-[#1])(-[#1])(-[#1])-[#6]12-[#6](-[#6](-[#1])(-[#1])-[#6](-[#1])(-[#1])-[#6]1(-[#8]-[#1])-[#1])(-[#1])-[#6](-[#1])(-[#6](-[#1])(-[#1])-[#6](-[#1])(-[#1])-[c](:[c](-[#35]):[c](-[#8]-[#1]):[c](-[#1]):[c]3-[#1]):[c]34)-[#6]4(-[#1])-[#6](-[#1])(-[#1])-[#6]2(-[#1])-[#1]	351.27802	C18H23BrO2	Specs
382	[c]1(-[#1]):[c](-[#1]):[c](-[#8]-[#1]):[c](-[#1]):[c](-[#1]):[c]1-[#6](-[#1])(-[#1])-[#6](-[#1])(-[#1])-[#6](-[c]2:[c](-[#8]-[#1]):[c](-[#1]):[c](-[#8]-[#1]):[c](-[#1]):[c]2-[#8]-[#6]3(-[#6](-[#8]-[#1])(-[#6](-[#8]-[#1])(-[#6](-[#8]-[#1])(-[#6](-[#6](-[#1])(-[#1])-[#8]-[#1])(-[#8]3)-[#1])-[#1])-[#1])-[#1])-[#1])=[#8]	436.40926	C21H24O10	Specs
383	[#6](-[#1])(-[#1])(-[#1])-[c]1:[c](-[#1]):[o]:[c]2:[c]1-[#6]3(-[#6]4(-[#6](-[#6](-[#8]3)=[#8])(-[#6](-[#1])(-[#1])-[#6](-[#1])(-[#1])\-[#6](-[#1])=[#6](/-[#6](-[#1])(-[#1])-[#1])\-[#6]2(-[#1])-[#1])-[#8]4)-[#1])-[#1]	260.28513	C15H16O4	Specs
384	[#6](-[#1])(-[#1])(-[#1])-[#6]1(-[#6](-[#1])(-[#1])-[#1])-[#6](-[#1])(-[#1])-[#6](-[c]2:[c](-[#8]1):[c](-[#1]):[c]3:[c](-[#6](-[#1])=[#6](-[#1])-[#6](-[#8]3)=[#8]):[c]2-[#8-])=[#8]	259.23414	C14H11O5	Specs
385	[#6](-[#1])(-[#1])(-[#1])-[#7+]1(-[#6](-[#1])(-[#1])-[#1])-[#6](-[#1])(-[#1])-[#6](-[#1])(-[#1])-[c]2:[c](-[#6]1(-[#6](-[#1])(-[#1])-[c]3:[c]4:[c](-[#1]):[c](-[#1]):[c](-[#1]):[c]3-[#1])-[#1]):[c]4:[c](-[#8]-[#6](-[#1])(-[#1])-[#8]5):[c]5:[c]2-[#1]	294.3676	C19H20NO2	Specs
386	[#6](-[#1])(-[#1])(-[#1])-[c]1:[c](-[#8]-[#1]):[c](-[#6](-[#1])=[#8]):[c]2:[c](-[#6](-[#6](-[#1])(-[#1])-[#6](-[c]3:[c](-[#1]):[c](-[#1]):[c](-[#1]):[c](-[#1]):[c]3-[#1])(-[#8]2)-[#1])=[#8]):[c]1-[#8-]	297.28212	C17H13O5	Specs
387	[#6](-[#1])(-[#1])(-[#1])-[#8]-[c]1:[c](-[#1]):[c](\-[#6](-[#1])=[#6](-[#1])\-[c]2:[c](-[#1]):[c](\-[#6](-[#1])=[#6](-[#1])\-[c]3:[c](-[#1]):[c](-[#1]):[c](-[#8]-[#1]):[c](-[#8]-[#6](-[#1])(-[#1])-[#1]):[c]3-[#1]):[n]:[n]2-[#1]):[c](-[#1]):[c](-[#1]):[c]1-[#8]-[#1]	364.3945	C21H20N2O4	Specs
388	[#6](-[#1])(-[#1])(-[#1])-[#8]-[c]1:[c](-[#1]):[c]2:[c](-[#6]3(-[#6](=[#7]-[#6]2(-[#1])-[#1])-[c]4:[c](-[#6](-[#1])(-[#1])-[#6]3(-[#1])-[#1]):[c](-[#1]):[c](-[#8]-[#6](-[#1])(-[#1])-[#8]5):[c]5:[c]4-[#1])-[#1]):[c](-[#1]):[c]1-[#8]-[#6](-[#1])(-[#1])-[#1]	337.36916	C20H19NO4	Specs
389	[#6]1(-[#1])(-[#1])-[#6](-[#1])(-[#1])-[#6]2(-[#7](-[#6]1(-[#1])-[#1])-[#6]3(-[#1])-[#6](-[#1])(-[#1])-[#6]24-[#6](=[#6](-[#1])-[#6](-[#8]4)=[#8])-[#6](-[#1])=[#6]3-[#1])-[#1]	203.23711	C12H13NO2	Specs
390	[#6](-[#1])(-[#1])(-[#1])-[#7]1-[c]2:[c](-[#6](-[c]3:[c]1:[c](-[#1]):[c](-[#8]-[#6](-[#1])(-[#1])-[#1]):[c](-[#8]-[#6](-[#1])(-[#1])-[#1]):[c]3-[#8-])=[#8]):[c](-[#1]):[c](-[#1]):[c](-[#1]):[c]2-[#1]	284.28666	C16H14NO4	Specs
391	[#6](-[#1])(-[#1])(-[#1])-[#8]-[c]1:[c](-[#1]):[c](-[#1]):[c](-[#8]-[#6](-[#1])(-[#1])-[#1]):[c]2:[c]1-[#6](-[#1])=[#6](-[#1])-[#6](-[#8]2)=[#8]	206.19469	C11H10O4	Specs
392	[#6](-[#1])(-[#1])(-[#1])-[#8]-[#6]1=[#6](-[c]2:[c](-[#1]):[c](-[#1]):[c](-[#1]):[c](-[#1]):[c]2-[#1])-[#8]-[c](:[c](:[c](-[#1]):[c](-[#1]):[o]3):[c]3:[c](-[#1]):[c]4-[#1]):[c]4-[#6]1=[#8]	292.28548	C18H12O4	Specs
393	[#6](-[#1])(-[#1])(-[#1])-[#6](-[#1])(-[#6](-[#1])(-[#1])-[#6](-[#6]1=[#6](-[#8-])-[#6](-[#1])(-[#6](-[#1])(-[#1])\-[#6](-[#1])=[#6](\-[#6](-[#1])(-[#1])-[#1])/-[#6](-[#1])(-[#1])-[#1])-[#6](=[#8])-[#6](-[#8]-[#1])(-[#6](-[#1])(-[#1])\-[#6](-[#1])=[#6](\-[#6](-[#1])(-[#1])-[#1])/-[#6](-[#1])(-[#1])-[#1])-[#6]1=[#8])=[#8])-[#6](-[#1])(-[#1])-[#1]	361.45196	C21H29O5	Specs
394	[#6](-[#1])(-[#1])(-[#1])-[#6]1(-[#6](-[#6](-[#1])(-[#1])-[#6]2(-[#6](-[#6](-[#1])(-[#1])-[#1])(-[#6](-[#1])(-[#1])-[#6](-[#1])(-[#1])-[#6](-[#1])(-[#1])-[#6]2(-[#6](-[#1])(-[#1])-[#1])-[#6](-[#1])(-[#1])-[#1])-[#6]1(-[#8]-[#1])-[#6](-[#1])(-[#1])-[#6](-[#1])(-[#1])-[c]3:[c](-[#1]):[c](-[#1]):[o]:[c]3-[#1])-[#1])=[#8])-[#1]	318.4504	C20H30O3	Specs
395	[#6](-[#1])(-[#1])(-[#1])-[#6]1(-[#6](-[#1])(-[#1])-[#6](-[#1])(-[#1])-[#6]2(-[#8]-[#6]1(-[#1])-[#1])-[#6](-[#6](-[#1])(-[#1])-[#1])(-[#6]3(-[#6](-[#6](-[#1])(-[#1])-[#6]4(-[#6]3(-[#6](-[#1])(-[#1])-[#1])-[#6](-[#1])(-[#1])-[#6](-[#1])=[#6]5-[#6]4(-[#6](-[#1])(-[#1])-[#6](-[#1])(-[#1])-[#6]6(-[#6]5(-[#6](-[#1])(-[#1])-[#1])-[#6](-[#1])(-[#1])-[#6](-[#1])(-[#1])-[#6](-[#8]-[#1])(-[#6]6(-[#1])-[#1]…	414.62058	C27H42O3	Specs
396	[#6](-[#1])(-[#1])(-[#1])-[#6](-[#7](-[#1])-[#6]1(-[#6](-[#8]-[#1])(-[#6](-[#1])(-[#1])-[#6]2(-[#6]1(-[#6](-[#1])(-[#1])-[#1])-[#6](-[#1])(-[#1])-[#6](-[#1])(-[#1])-[#6]3(-[#6]2(-[#6](-[#1])(-[#1])-[#6](-[#1])(-[#1])-[#6](=[#6]4-[#1])-[#6]3(-[#6](-[#1])(-[#1])-[#1])-[#6](-[#1])(-[#1])-[#6](-[#1])(-[#1])-[#6]4=[#8])-[#1])-[#1])-[#1])-[#1])-[#1])=[#8]	345.47574	C21H31NO3	Specs
397	[#6](-[#1])(-[#1])(-[#1])-[#6]1(-[#6](-[#8]-[#1])(-[#6](-[#8]-[#1])(-[#6](-[#8]-[#1])(-[#6](-[#8]-[c]2:[c](-[#1]):[c](-[#8]-[#1]):[c]3:[c](-[#8]-[#6](-[c]4:[c](-[#1]):[c](-[#1]):[c](-[#8]-[#1]):[c](-[#1]):[c]4-[#1])=[#6](-[#8]-[#6]5(-[#6](-[#8]-[#1])(-[#6](-[#8]-[#1])(-[#6](-[#8]-[#1])(-[#6](-[#6](-[#1])(-[#1])-[#1])(-[#8]5)-[#1])-[#1])-[#1])-[#1])-[#1])-[#6]3=[#8]):[c]2-[#1])(-[#8]1)-[#1])-[#1])…	578.51869	C27H30O14	Specs
398	[c]1(-[#1]):[c](-[#1]):[c](-[#8]-[#6]2(-[#6](-[#8]-[#1])(-[#6](-[#8]-[#1])(-[#6](-[#8]-[#1])(-[#6](-[#6](-[#1])(-[#1])-[#8]-[#1])(-[#8]2)-[#1])-[#1])-[#1])-[#1])-[#1]):[c](-[#1]):[c]3:[c]1-[#6](-[#1])=[#6](-[#1])-[#6](-[#8]3)=[#8]	324.28274	C15H16O8	Specs
399	[#6](-[#1])(-[#1])(-[#1])-[#8]-[c]1:[c](-[#1]):[c](-[#1]):[c](-[#6](-[#1])(-[#1])-[#6](-[#1])(-[#1])\-[#6](-[#1])=[#6](-[#1])\-[#6](-[#6](-[#1])(-[#1])-[#6](-[#1])(-[#1])-[c]2:[c](-[#1]):[c](-[#1]):[c](-[#8]-[#6](-[#1])(-[#1])-[#1]):[c](-[#1]):[c]2-[#1])=[#8]):[c](-[#1]):[c]1-[#1]	324.41346	C21H24O3	Specs
400	[#6](-[#1])(-[#1])(-[#1])-[#8]-[#6](-[#1])(-[#1])-[#8]-[c]1:[c](-[#1]):[c](-[#6]2=[#6](-[#8]-[#6](-[#1])(-[#1])-[#1])-[#6](-[c]3:[c](-[#8]2):[c](-[#1]):[c](-[#8]-[#6](-[#1])(-[#1])-[#1]):[c](-[#1]):[c]3-[#8]-[#1])=[#8]):[c](-[#1]):[c](-[#1]):[c]1-[#8]-[#1]	374.34142	C19H18O8	Specs
401	[#6](-[#1])(-[#1])(-[#1])-[#8]-[#6](-[#1])(-[#1])-[#8]-[c]1:[c](-[#1]):[c](-[#6]2=[#6](-[#8]-[#6](-[#1])(-[#1])-[#1])-[#6](-[c]3:[c](-[#8]2):[c](-[#1]):[c](-[#8]-[#6](-[#1])(-[#1])-[#1]):[c](-[#1]):[c]3-[#8]-[#1])=[#8]):[c](-[#1]):[c](-[#1]):[c]1-[#8]-[#6](-[#1])(-[#1])-[c]4:[c](-[#1]):[c](-[#1]):[c](-[#1]):[c](-[#1]):[c]4-[#1]	464.46396	C26H24O8	Specs
402	[c]1(-[#1]):[c](-[#1]):[c](-[#1]):[c](-[#6](-[#1])(-[#1])-[#8]-[c]2:[c](-[#1]):[c](-[#1]):[c](-[#6]3(-[#6](-[#8]-[#6](-[#1])(-[#1])-[c]4:[c](-[#1]):[c](-[#1]):[c](-[#1]):[c](-[#1]):[c]4-[#1])(-[#6](-[#1])(-[#1])-[c]5:[c](-[#8]3):[c](-[#35]):[c](-[#8]-[#6](-[#1])(-[#1])-[c]6:[c](-[#1]):[c](-[#1]):[c](-[#1]):[c](-[#1]):[c]6-[#1]):[c](-[#1]):[c]5-[#8]-[#6](-[#1])(-[#1])-[c]7:[c](-[#1]):[c](-[#1]):[c…	819.77681	C50H43BrO6	Specs
403	[#6](-[#1])(-[#1])(-[#1])-[#6]1(-[#8]-[#1])-[#6](-[#1])(-[#1])-[#6](-[#1])(-[#1])-[#6](-[#6]12-[#1])(-[#6](=[#6](-[#1])-[#1])-[#6](-[#1])(-[#1])-[#6](-[#1])(-[#1])-[#6](-[#6]3(-[#6](-[#1])(-[#1])-[#1])-[#6](-[#1])(-[#1])-[#1])(-[#1])-[#6]23-[#1])-[#1]	220.35045	C15H24O	Specs
404	[#6](-[#1])(-[#1])(-[#1])-[#6]12-[#6](-[#6]3(-[#6](-[#6](-[#6]1(-[#1])-[#1])=[#8])(-[#6]3(-[#6](-[#1])(-[#1])-[#1])-[#6](-[#1])(-[#1])-[#1])-[#1])-[#1])(-[#1])-[#6](-[#8]-[#1])(-[#6](-[#1])(-[#1])-[#1])-[#6](-[#1])(-[#1])-[#6](-[#1])(-[#1])-[#6]2(-[#1])-[#1]	236.34985	C15H24O2	Specs
405	[#6](-[#1])(-[#1])(-[#1])-[n]1:[c]2:[c](:[c]3:[c]1-[#6]4(-[#7+](-[#1])(-[#6](-[#1])(-[#1])-[#6]3(-[#1])-[#1])-[#6](-[#1])(-[#1])-[#6](-[#6](-[#1])(-[#1])-[#6](-[#1])(-[#1])-[#6](-[#8]-[#1])(-[#6]5(-[#6](-[#8]-[#6](-[#1])(-[#1])-[#1])=[#8])-[#1])-[#1])(-[#1])-[#6]5(-[#1])-[#6]4(-[#1])-[#1])-[#1]):[c](-[#1]):[c](-[#1]):[c](-[#1]):[c]2-[#1]	369.47726	C22H29N2O3	Specs
406	[#6](-[#1])(-[#1])(-[#1])-[#6]1(-[#6]2(-[#6]3(-[#6](-[#1])(-[#1])-[#6](-[#6]1(-[#6](-[#1])(-[#1])-[#1])-[#8]-[#6]3(-[#1])-[#1])=[#8])-[#6](-[#1])(-[#1])-[#6](-[#1])(-[#1])-[#6](-[#6](-[#1])(-[#1])-[#1])(-[#6](-[#6](-[#1])(-[#1])-[#1])(-[#6](-[#1])(-[#1])-[#6](-[#1])(-[#1])-[#6](-[#1])(-[#6](-[#6](-[#1])(-[#1])-[#1])(-[#6](-[#1])(-[#1])-[#1])-[#6](-[#8]-[#6](-[#6](-[#1])(-[#1])-[#1])=[#8])(-[#1])-…	498.737	C32H50O4	Specs
407	[#6](-[#1])(-[#1])(-[#1])-[#6]12-[#6](-[#6](=[#6]3-[#1])-[#6](-[#6](-[#1])(-[#1])-[#1])(-[#6](-[#1])(-[#1])-[#6]1(-[#1])-[#1])-[#6](-[#6](-[#1])(-[#1])-[#1])(-[#6](-[#1])(-[#1])-[#6](-[#1])(-[#1])-[#6]4(-[#6]5(-[#6](-[#1])(-[#1])-[#1])-[#6](-[#1])(-[#1])-[#6](-[#35])(-[#6](-[#6]4(-[#6](-[#1])(-[#1])-[#1])-[#6](-[#1])(-[#1])-[#1])=[#8])-[#1])-[#1])-[#6]5(-[#1])-[#6]3=[#8])(-[#1])-[#6](-[#1])(-[#1]…	561.59059	C31H45BrO4	Specs
408	[#6](-[#1])(-[#1])(-[#1])-[#6]1(-[#6](-[#6](-[#1])(-[#1])-[#1])(-[#6](-[c]2:[c](-[#1]):[c](-[#1]):[c](-[#8]-[#6](-[#1])(-[#1])-[#1]):[c](-[#8]-[#6](-[#1])(-[#1])-[#1]):[c]2-[#1])(-[#8]-[#6]1(-[c]3:[c](-[#1]):[c](-[#1]):[c](-[#8]-[#6](-[#1])(-[#1])-[#1]):[c](-[#8]-[#6](-[#1])(-[#1])-[#1]):[c]3-[#1])-[#1])-[#1])-[#1])-[#1]	372.45472	C22H28O5	Specs
409	[#6](-[#1])(-[#1])(-[#1])-[#6]1=[#6](-[#1])-[#6](-[#8]-[c]2:[c]1:[c](-[#1]):[c](-[#1]):[c](-[#8]-[#6]3(-[#6](-[#8]-[#6](-[c]4:[c](-[#1]):[c](-[#1]):[c](-[#1]):[c](-[#1]):[c]4-[#1])=[#8])(-[#6](-[#8]-[#6](-[c]5:[c](-[#1]):[c](-[#1]):[c](-[#1]):[c](-[#1]):[c]5-[#1])=[#8])(-[#6](-[#8]-[#6](-[c]6:[c](-[#1]):[c](-[#1]):[c](-[#1]):[c](-[#1]):[c]6-[#1])=[#8])(-[#6](-[#6](-[#1])(-[#1])-[#8]-[#16](-[#8-])…	729.68275	C37H29O14S	Specs
410	[#6](-[#1])(-[#1])(-[#1])-[#6]1=[#6](-[#1])-[#6](-[#8]-[c]2:[c]1:[c](-[#1]):[c](-[#1]):[c](-[#8]-[#6]3(-[#6](-[#8]-[#6](-[c]4:[c](-[#1]):[c](-[#1]):[c](-[#1]):[c](-[#1]):[c]4-[#1])=[#8])(-[#6](-[#8]-[#6](-[c]5:[c](-[#1]):[c](-[#1]):[c](-[#1]):[c](-[#1]):[c]5-[#1])=[#8])(-[#6](-[#8]-[#16](-[#8-])(=[#8])=[#8])(-[#6](-[#6](-[#1])(-[#1])-[#8]-[#6](-[c]6:[c](-[#1]):[c](-[#1]):[c](-[#1]):[c](-[#1]):[c]…	729.68275	C37H29O14S	Specs
411	[#6](-[#1])(-[#1])(-[#1])-[#6]1(-[#6](-[#1])(-[#1])-[#1])-[#6](-[#1])(-[#1])-[#6](-[c]2:[c](-[#8]1):[c](-[#6](-[#6](-[#1])=[#6](-[#1])-[#1])(-[#6](-[#1])(-[#1])-[#1])-[#6](-[#1])(-[#1])-[#1]):[c](-[#8]-[#6](=[#8])-[#6](-[#1])=[#6]3-[#1]):[c]3:[c]2-[#8]-[#1])=[#8]	328.3591	C19H20O5	Specs
412	[#6](-[#1])(-[#1])(-[#1])-[#6](-[#1])(-[#1])-[#7+]1(-[#1])-[#6](-[#1])(-[#1])-[#6]2(-[#6](-[#1])(-[#1])-[#8]-[#6](-[#1])(-[#1])-[#1])-[#6]3(-[#1])-[#6]4(-[#6]1(-[#1])-[#6](-[#6]5(-[#8]-[#6](-[#6](-[#1])(-[#1])-[#1])=[#8])-[#6](-[#6](-[#8]-[#6](-[c]6:[c](-[#1]):[c](-[#1]):[c](-[#8]-[#6](-[#1])(-[#1])-[#1]):[c](-[#8]-[#6](-[#1])(-[#1])-[#1]):[c]6-[#1])=[#8])(-[#1])-[#6]7(-[#8]-[#1])-[#6](-[#8]-[#6]…	690.79757	C36H52NO12	Specs
413	[#6](-[#1])(-[#1])(-[#1])-[#6]1(-[#6](-[#1])(-[#1])-[#6](-[#1])(-[#1])-[#6]2(-[#8]-[#6]1(-[#1])-[#1])-[#6](-[#6](-[#1])(-[#1])-[#1])(-[#6]3(-[#6](-[#6](-[#1])(-[#1])-[#6]4(-[#6]3(-[#6](-[#1])(-[#1])-[#1])-[#6](-[#1])(-[#1])-[#6](-[#1])(-[#1])-[#6]5(-[#6]4(-[#6](-[#1])(-[#1])-[#6](-[#8]-[#1])(-[#6]6(-[#8]-[#1])-[#6]5(-[#6](-[#1])(-[#1])-[#1])-[#6](-[#1])(-[#1])-[#6](-[#8]-[#6](-[c]7:[c](-[#1]):[c]…	672.84677	C41H52O8	Specs
414	[c]1(-[#1]):[c](-[#1]):[c](-[#1]):[c](-[#6](-[#1])(-[#1])-[#8]-[#6](-[#7](-[#1])-[#6](-[#6](-[#8-])=[#8])(-[#6](-[#1])(-[#1])-[c]2:[c](-[#1]):[c](-[#1]):[c](-[#8]-[#1]):[c](-[#1]):[c]2-[#1])-[#1])=[#8]):[c](-[#1]):[c]1-[#1]	314.31264	C17H16NO5	Specs
415	[#6](-[#1])(-[#1])(-[#1])-[#6](-[#8]-[#6]1(-[#6](-[#1])(-[#1])-[#6](-[#1])(-[#1])-[#6]2(-[#6](-[#1])(-[#1])-[#1])-[#6](-[#6](-[#1])(-[#1])-[#6](-[#1])(-[#1])-[#6]3=[#6]2-[#6](-[#1])(-[#1])-[#6](-[#1])(-[#1])-[#6]4(-[#6](-[#1])(-[#1])-[#1])-[#6]3(-[#6](-[#1])(-[#1])-[#1])-[#6](-[#1])(-[#1])-[#6](-[#1])(-[#1])-[#6]5(-[#6](-[#1])(-[#1])-[#1])-[#6]4(-[#6](-[#1])(-[#1])-[#6](-[#6](-[#1])(-[#1])-[#1])(…	468.75408	C32H52O2	Specs
416	[#6](-[#1])(-[#1])(-[#1])-[#6]1(-[#6]2(-[#6](-[#8]-[#1])(-[#6](-[#1])(-[#1])-[#6]3(-[#6](-[#1])(-[#1])-[#1])-[#6]2(-[#6](-[#1])(-[#1])-[#1])-[#6](-[#1])(-[#1])-[#6](-[#1])=[#6]4-[#6]3(-[#6](-[#1])(-[#1])-[#6](-[#8]-[#1])(-[#6]5(-[#6]4(-[#6](-[#1])(-[#1])-[#1])-[#6](-[#1])(-[#1])-[#6](-[#1])(-[#1])-[#6](-[#8]-[#1])(-[#6]5(-[#6](-[#1])(-[#1])-[#1])-[#6](-[#1])(-[#1])-[#1])-[#1])-[#1])-[#1])-[#1])-[…	490.715	C30H50O5	Specs
417	[#6](-[#1])(-[#1])(-[#1])-[#8]-[c]1:[c](-[#1]):[c](-[#1]):[c](\-[#6](-[#1])=[#6](-[#1])\-[c]2:[c](-[#1]):[c](\-[#6](-[#1])=[#6](-[#1])\-[c]3:[c](-[#1]):[c](-[#1]):[c](-[#8]-[#6](-[#1])(-[#1])-[#1]):[c](-[#8]-[#6](-[#1])(-[#1])-[#1]):[c]3-[#1]):[n]:[n]2-[#1]):[c](-[#1]):[c]1-[#8]-[#6](-[#1])(-[#1])-[#1]	392.44766	C23H24N2O4	Specs
418	[#6](-[#1])(-[#1])(-[#1])-[#6](-[#6]1(-[#6](-[#8]-[#1])(-[#6](-[#1])(-[#1])-[#6]2(-[#6](-[#1])(-[#1])-[#1])-[#6]1(-[#6](-[#1])(-[#1])-[#1])-[#6](-[#1])(-[#1])-[#6](-[#1])(-[#1])-[#6]3(-[#6]24-[#1])-[#6](-[#6](-[#1])(-[#1])-[#6](-[#1])(-[#1])-[#6](-[#8]-[#6]5(-[#6](-[#8]-[#6]6(-[#6](-[#8]-[#1])(-[#6](-[#8]-[#1])(-[#6](-[#8]-[#1])(-[#6](-[#1])(-[#1])-[#8]6)-[#1])-[#1])-[#1])-[#1])(-[#6](-[#8]-[#1])…	756.96011	C40H68O13	Specs
419	[#6](-[#1])(-[#1])(-[#1])-[#6]12-[#6](-[#6](-[#1])(-[#1])-[#1])(-[#6](-[#1])(-[#1])-[#6](-[#8]-[#1])(-[#6]1(-[#6]3(-[#6](-[#1])(-[#1])-[#1])-[#6](-[#1])(-[#1])-[#6](-[#1])(-[#1])-[#6](-[#6](-[#8]-[#1])(-[#6](-[#1])(-[#1])-[#1])-[#6](-[#1])(-[#1])-[#1])(-[#8]3)-[#1])-[#1])-[#1])-[#6](-[#1])(-[#6](-[#1])(-[#1])-[#6]4(-[#8]-[#1])-[#1])-[#6]5(-[#6]6(-[#6]4(-[#1])-[#6](-[#6](-[#1])(-[#1])-[#1])(-[#6](…	652.85559	C36H60O10	Specs
420	[#6](-[#1])(-[#1])(-[#1])-[#6](-[#8]-[#6]1(-[#6](-[#8]-[#1])(-[#6](-[#8]-[#1])(-[#6](-[#1])(-[#1])-[#8]-[#6]1(-[#8]-[#6]2(-[#6](-[#1])(-[#1])-[#6](-[#1])(-[#1])-[#6]3(-[#6](-[#6]2(-[#6](-[#1])(-[#1])-[#1])-[#6](-[#1])(-[#1])-[#1])(-[#1])-[#6](-[#8]-[#1])(-[#1])-[#6]4(-[#1])-[#1])-[#6]5(-[#6]4(-[#1])-[#6](-[#6](-[#1])(-[#1])-[#1])(-[#6](-[#1])(-[#1])-[#6](-[#8]-[#1])(-[#1])-[#6]6(-[#6]7(-[#6](-[#1…	664.86629	C37H60O10	Specs
421	[#6](-[#1])(-[#1])(-[#1])-[#6]1(-[#6](-[#8]-[#1])(-[#6](-[#7](-[#1])-[#6](-[#7](-[#1])-[c]2:[c](-[#1]):[c](-[#1]):[c](-[#1]):[c](-[#1]):[c]2-[#1])=[#16])(-[#6](-[#1])(-[#1])-[#6](-[#8]-[#6]3(-[#6](-[#1])(-[#1])-[#6](-[#8]-[#1])(-[#6](-[#6](-[#1])(-[#1])-[#1])=[#8])-[#6](-[#1])(-[#1])-[c]4:[c]3:[c](-[#8]-[#1]):[c]5:[c](-[#6](-[c]6:[c](-[#6]5=[#8]):[c](-[#8]-[#1]):[c](-[#1]):[c](-[#1]):[c]6-[#1])=[…	648.67957	C33H32N2O10S	Specs
422	[#6](-[#1])(-[#1])(-[#1])-[#6]1(-[#6](-[#8]-[#1])(-[#6](-[#7](-[#1])-[#6](-[#7](-[#1])-[#1])=[#8])(-[#6](-[#1])(-[#1])-[#6](-[#8]-[#6]2(-[#6](-[#1])(-[#1])-[#6](-[#8]-[#1])(-[#6](-[#6](-[#1])(-[#1])-[#8]-[#1])=[#8])-[#6](-[#1])(-[#1])-[c]3:[c]2:[c](-[#8]-[#1]):[c]4:[c](-[#6](-[c]5:[c](-[#6]4=[#8]):[c](-[#8]-[#6](-[#1])(-[#1])-[#1]):[c](-[#1]):[c](-[#1]):[c]5-[#1])=[#8]):[c]3-[#8]-[#1])-[#1])(-[#8…	586.54399	C28H30N2O12	Specs
423	[#6](-[#1])(-[#1])(-[#1])-[c]1:[c](-[#1]):[c]2:[c](:[c](-[#8]-[#1]):[c]1-[#8]-[#6]3(-[#6](-[#8]-[#1])(-[#6](-[#8]-[#1])(-[#6](-[#8]-[#1])(-[#6](-[#6](-[#1])(-[#1])-[#8]-[#1])(-[#8]3)-[#1])-[#1])-[#1])-[#1])-[#1]):[c](-[#8]-[#6]4(-[#6](-[#8]-[#1])(-[#6](-[#8]-[#1])(-[#6](-[#8]-[#1])(-[#6](-[#6](-[#1])(-[#1])-[#8]-[#1])(-[#8]4)-[#1])-[#1])-[#1])-[#1])-[#1]):[c](-[#1]):[c](-[#1]):[c]2-[#1]	514.4765	C23H30O13	Specs
424	[#6](-[#1])(-[#1])(-[#1])-[#7+]1(-[#1])-[#6](-[#1])(-[#1])-[#6](-[#1])(-[#1])-[c]2:[c](-[#6]1(-[#6](-[#1])(-[#1])-[c]3:[c]4:[c](-[#1]):[c](-[#8]-[#1]):[c](-[#1]):[c]3-[#1])-[#1]):[c]4:[c](-[#8]-[#6](-[#1])(-[#1])-[#8]5):[c]5:[c]2-[#1]	296.34042	C18H18NO3	Specs
425	[#6](-[#1])(-[#1])(-[#1])-[#6](-[#1])(-[#1])-[#7+](-[#1])(-[#6](-[#1])(-[#1])-[#6](-[#1])(-[#1])-[c]1:[c](-[#1]):[c](-[#8]-[#6](-[#1])(-[#1])-[#1]):[c](-[#8]-[#6](-[#1])(-[#1])-[#1]):[c](-[#1]):[c]1\-[#6](-[#1])=[#6](-[#1])/-[c]2:[c](-[#1]):[c](-[#1]):[c](-[#8]-[#6](-[#1])(-[#1])-[#1]):[c](-[#1]):[c]2-[#1])-[#6](-[#1])(-[#1])-[#1]	356.4785	C22H30NO3	Specs
426	[#6](-[#1])(-[#1])(-[#1])-[#6](-[#8]-[#6]1(-[#6](-[#8]-[#1])(-[#6]2(-[#6](-[#6](-[#1])(-[#1])-[#1])(-[#6]3(-[#8]-[#1])-[#6]1(-[#6](-[#1])(-[#1])-[#1])-[#8]-[#6](-[#6](-[#1])=[#6](-[#1])-[#1])(-[#6](-[#1])(-[#1])-[#1])-[#6](-[#1])(-[#1])-[#6]3=[#8])-[#6](-[#8]-[#1])(-[#6](-[#1])(-[#1])-[#6](-[#1])(-[#1])-[#6]2(-[#6](-[#1])(-[#1])-[#1])-[#6](-[#1])(-[#1])-[#1])-[#1])-[#1])-[#1])-[#1])=[#8]	410.50116	C22H34O7	Specs
427	[#6](-[#1])(-[#1])(-[#1])-[#6](-[#1])(-[#1])-[#8]-[#6](\-[#6](-[#1])=[#6](-[#1])\-[c]1:[c](-[#1]):[c](-[#1]):[c](-[#8]-[#6](-[#1])(-[#1])-[#1]):[c](-[#1]):[c]1-[#1])=[#8]	206.23775	C12H14O3	Specs
428	[#6](-[#1])(-[#1])(-[#1])-[#6]1(-[#6](-[#1])(-[#1])-[#6]2(-[#8]-[#6]3(-[#6]1(-[#6]4(-[#6](-[#1])(-[#1])-[#1])-[#6](-[#6](-[#1])(-[#1])-[#1])(-[#6]3(-[#1])-[#1])-[#6](-[#1])(-[#6](-[#8]-[#1])(-[#1])-[#6]5(-[#1])-[#1])-[#6]6(-[#6]7(-[#6]5(-[#1])-[#6](-[#6](-[#1])(-[#1])-[#1])(-[#6](-[#1])(-[#1])-[#1])-[#6](-[#8]-[#6]8(-[#6](-[#8]-[#1])(-[#6](-[#8]-[#1])(-[#6](-[#8]-[#1])(-[#6](-[#1])(-[#1])-[#8]8)-…	620.81373	C35H56O9	Specs
429	[#6](-[#1])(-[#1])(-[#1])-[#6](-[#8]-[#6]1(-[#6](-[#1])(-[#1])-[#6](-[#1])(-[#1])-[#6]2(-[#6](-[#6](-[#1])(-[#1])-[#1])(-[#6]1(-[#6](-[#1])(-[#1])-[#1])-[#6](-[#1])(-[#1])-[#1])-[#6](-[#8]-[#6](-[#6](-[#1])(-[#1])-[#1])=[#8])(-[#1])-[#6]3(-[#1])-[#1])-[#6]4(-[#6]3(-[#1])-[#6](-[#6](-[#1])(-[#1])-[#1])(-[#6](-[#1])(-[#1])-[#6](-[#8]-[#6](-[#6](-[#1])(-[#1])-[#1])=[#8])(-[#1])-[#6]5(-[#6]6(-[#6](-[…	630.85161	C37H58O8	Specs
430	[#6](-[#1])(-[#1])(-[#1])-[#6](-[#8]-[#6]1(-[#6](-[#1])(-[#1])-[#6](-[#1])(-[#1])-[#6]2(-[#6](-[#1])(-[#1])-[#1])-[#6](-[#6](-[#1])(-[#1])-[#6](-[#1])=[#6]3-[#6]2(-[#6](-[#1])(-[#1])-[#8]-[#6]3=[#8])-[#1])(-[#6]1(-[#6](-[#1])(-[#1])-[#1])-[#6](-[#1])(-[#1])-[#1])-[#1])-[#1])=[#8]	292.37006	C17H24O4	Specs
431	[#6](-[#1])(-[#1])(-[#1])-[#6](-[#1])(-[#8]-[#6](-[#6](-[#1])(-[#1])-[#6]1(-[#6]2(-[#6](-[#1])(-[#1])-[#1])-[#6](-[#6](-[#6](-[#1])(-[#1])-[#1])(-[#6](-[#1])(-[#1])-[#1])-[#8]1)(-[#1])-[#6](-[#1])(-[#1])-[#6](-[#8]-[#1])(-[#1])-[#6](-[#6](-[#1])(-[#1])-[#1])(-[#6](-[#8]3)(-[#6]3(-[#1])-[#6](=[#8])-[#8]-[#6]4(-[c]5:[c](-[#1]):[c](-[#1]):[o]:[c]5-[#1])-[#1])-[#6]4(-[#6](-[#1])(-[#1])-[#1])-[#6](-[#…	516.6231	C29H40O8	Specs
432	[#6](-[#1])(-[#1])(-[#1])-[#6](-[#1])(-[#6]1(-[#6](-[#1])(-[#1])-[#6](-[#1])(-[#1])-[#6]2(-[#6](-[#1])(-[#1])-[#1])-[#6](-[#6](-[#1])(-[#1])-[#1])(-[#6]1(-[#1])-[#1])\-[#6](=[#7]\-[#7]=[#6](\-[#6]3(-[#1])-[#1])/-[#6](-[#6](-[#1])(-[#1])-[#1])(-[#6](-[#1])(-[#1])-[#6](-[#6](-[#1])(-[#6](-[#1])(-[#1])-[#1])-[#6](-[#1])(-[#1])-[#1])(-[#6](-[#1])(-[#1])-[#6]4(-[#1])-[#1])-[#1])-[#6]4(-[#6](-[#1])(-[#…	440.74728	C30H52N2	Specs
433	[#6](-[#1])(-[#1])(-[#1])-[#6]12-[#6]3(-[#6](-[#6](-[#8]-[#6]1(-[c]4:[c](-[#1]):[c](-[#1]):[o]:[c]4-[#1])-[#1])=[#8])(-[#8]3)-[#1])-[#6](-[#6](-[#1])(-[#1])-[#1])(-[#6](=[#8])-[#6](-[#1])(-[#1])-[#6](-[#6](-[#6](-[#1])(-[#1])-[#1])(-[#6](-[#1])(-[#1])-[#1])-[#8]-[#6]5(-[#6](-[#1])(-[#1])-[#6](-[#8]-[#6](-[#1])(-[#1])-[#1])=[#8])-[#1])(-[#1])-[#6]56-[#6](-[#1])(-[#1])-[#1])-[#6]6(-[#1])-[#6](-[#1]…	486.55406	C27H34O8	Specs
434	[#6](-[#1])(-[#1])(-[#1])-[#8]-[c]1:[c](-[#1]):[c](-[#1]):[c](-[#6](-[#8]-[#6]2(-[#6]3(-[#6](-[#6]4(-[#6](-[#1])(-[#1])-[#8]-[#1])-[#6]2(-[#8]4)-[#1])(-[#1])-[#6](-[#8]-[#6]5(-[#6](-[#8]-[#1])(-[#6](-[#8]-[#1])(-[#6](-[#8]-[#1])(-[#6](-[#6](-[#1])(-[#1])-[#8]-[#1])(-[#8]5)-[#1])-[#1])-[#1])-[#1])-[#1])(-[#1])-[#8]-[#6](-[#1])=[#6]3-[#1])-[#1])-[#1])=[#8]):[c](-[#1]):[c]1-[#8]-[#6](-[#1])(-[#1])-[…	526.48719	C24H30O13	Specs
435	[#6](-[#1])(-[#1])(-[#1])-[#6]12-[#6](-[#6](-[#1])(-[#1])-[#6](-[#1])(-[#1])-[#6]3(-[#6]45-[#1])-[#6](-[#1])(-[#1])-[#6](-[#1])(-[#1])-[#6](-[#6](-[#6]3(-[#8]-[#1])-[#1])=[#6](-[#1])-[#1])(-[#1])-[#6]4(-[#1])-[#1])(-[#1])-[#6]5(-[#6](-[#1])(-[#1])-[#7+](-[#1])(-[#6](-[#1])(-[#1])-[#6](-[#1])(-[#1])-[#8]-[#1])-[#6]1(-[#1])-[#1])-[#6](-[#1])(-[#1])-[#6](-[#1])(-[#1])-[#6]2(-[#1])-[#1]	346.52674	C22H36NO2	Specs
436	[#6](-[#1])(-[#1])(-[#1])-[#6](-[#1])(-[#1])-[#6](-[#1])(-[#1])-[#6](-[#1])(-[#1])-[#6](-[#1])(-[#1])-[#6](-[#1])(-[#1])-[#6](-[#1])(-[#1])-[#6](-[#1])(-[#1])-[#6](-[#1])(-[#1])-[#6](-[#1])(-[#1])-[#6](-[#1])(-[#1])-[c]1:[c]2:[c](:[n]:[c]3:[c](:[n]2):[c](-[#1]):[c](-[#6](-[#1])(-[#1])-[#1]):[c](-[#6](-[#1])(-[#1])-[#1]):[c]3-[#1]):[c](-[#1]):[c](-[#8]-[#1]):[c]1-[#8]-[#1]	394.54966	C25H34N2O2	Specs
437	[#6](-[#1])(-[#1])(-[#1])-[#6](-[#1])(-[#1])-[#6](-[#1])(-[#1])-[#6](-[#1])(-[#1])-[#6](-[#1])(-[#1])-[#6](-[#1])(-[#1])-[#6](-[#1])(-[#1])-[#6](-[#1])(-[#1])-[#6](-[#1])(-[#1])-[#6](-[#1])(-[#1])-[#6](-[#1])(-[#1])-[#6]1=[#6](-[#8]-[#1])-[#6](=[#6]2-[#6](=[#7]-[c]3:[c](-[#16]2):[c](-[#1]):[c](-[#1]):[c](-[#1]):[c]3-[#1])-[#6]1=[#8])-[#8]-[#1]	399.54626	C23H29NO3S	Specs
438	[#6](-[#1])(-[#1])(-[#1])-[#6](-[#1])(-[#1])-[#7+]1(-[#1])-[#6](-[#1])(-[#1])-[#6]2(-[#6](-[#1])(-[#1])-[#8]-[#6](-[#1])(-[#1])-[#1])-[#6]3(-[#1])-[#6]4(-[#6]1(-[#1])-[#6](-[#6]5(-[#8]-[#6](-[#6](-[#1])(-[#1])-[#1])=[#8])-[#6](-[#6](-[#8]-[#6](-[#6](-[#1])(-[#1])-[#1])=[#8])(-[#1])-[#6]6(-[#1])-[#6](-[#8]-[#6](-[#1])(-[#1])-[#1])(-[#1])-[#6]5(-[#1])-[#1])(-[#1])-[#6]4(-[#1])-[#6]6(-[#1])-[#1])(-[…	522.65085	C28H44NO8	Specs
439	[#6](-[#1])(-[#1])(-[#1])-[#6]12-[#6](-[#6](-[#1])(-[#1])-[#6](-[#1])(-[#1])-[#6](-[#6](-[#1])(-[#1])-[#8]-[#1])(-[#6]1(-[#6](-[#1])(-[#1])-[#6](-[#1])(-[#1])-[#6]3=[#6](-[#1])-[#6](-[#1])(-[#1])-[#8]-[#6]3=[#8])-[#1])-[#1])(-[#1])-[#6](-[#6](-[#1])(-[#1])-[#8]-[#1])(-[#6](-[#1])(-[#1])-[#8]-[#1])-[#6](-[#1])(-[#1])-[#6](-[#1])(-[#1])-[#6]2(-[#1])-[#1]	352.46508	C20H32O5	Specs
440	[#6](-[#1])(-[#1])(-[#1])-[#8]-[c]1:[c]2:[c](-[#1]):[c](-[#6](-[#1])(-[#1])-[#6](-[#1])(-[#1])-[#6](-[#1])(-[#1])-[#6](-[#1])(-[#1])-[#6](-[#8]-[#1])(-[#6](-[#1])(-[#1])-[#6](-[#1])(-[#1])-[c]3:[c](-[#1]):[c]2:[c](-[#8]-[#1]):[c](-[#1]):[c]3-[#1])-[#1]):[c](-[#8]-[#1]):[c]1-[#8]-[#6](-[#1])(-[#1])-[#1]	358.42814	C21H26O5	Specs
441	[#6](-[#1])(-[#1])(-[#1])-[#6](-[#8]-[#6]1(-[#6](-[#1])(-[#1])-[#1])-[#6](-[#6](-[#1])(-[#1])-[#6]2(-[#6](-[#6](-[#1])(-[#1])-[#1])(-[#6](-[#1])(-[#1])-[#6](-[#1])(-[#1])-[#6](-[#1])(-[#1])-[#6]2(-[#6](-[#1])(-[#1])-[#1])-[#6](-[#1])(-[#1])-[#1])-[#6]1(-[#8]-[#1])-[#6](-[#1])(-[#1])-[#6](-[#1])(-[#1])-[c]3:[c](-[#1]):[c](-[#1]):[o]:[c]3-[#1])-[#1])=[#8])=[#8]	376.48648	C22H32O5	Specs
442	[#6](-[#1])(-[#1])(-[#1])-[#8]-[c]1:[c](-[#1]):[c](-[#1]):[c](\-[#6](-[#1])=[#6](-[#1])\-[#6](-[c]2:[c](-[#1]):[c](-[#1]):[c](-[#8]-[#1]):[c](-[#1]):[c]2-[#1])=[#8]):[c](-[#1]):[c]1-[#1]	254.28055	C16H14O3	Specs
443	[#6](-[#1])(-[#1])(-[#1])-[#6](-[#1])(-[#1])-[#6](-[#1])(-[#1])-[#6](-[#1])(-[#1])-[#6](-[#1])(-[#1])-[#6](-[#1])(-[#1])-[#6](-[#1])(-[#1])-[#6](-[#1])(-[#1])-[#6](-[#1])(-[#1])-[#6](-[#1])(-[#1])-[#6](-[#1])(-[#1])-[c]1:[c]2:[c](:[n]:[c]3:[c](:[n]2):[c](-[#1]):[c](-[#1]):[c](-[#6](-[#8-])=[#8]):[c]3-[#1]):[c](-[#1]):[c](-[#8]-[#1]):[c]1-[#8]-[#1]	409.49806	C24H29N2O4	Specs
444	[#6](-[#1])(-[#1])(-[#1])-[#6](-[#1])(-[#1])-[#6](-[#1])(-[#1])-[#6](-[#1])(-[#1])-[#6](-[#1])(-[#1])-[#6](-[#1])(-[#1])-[#6](-[#1])(-[#1])-[#6](-[#1])(-[#1])-[#6](-[#1])(-[#1])-[#6](-[#1])(-[#1])-[#6](-[#1])(-[#1])-[#6]1=[#6](-[#8]-[c](:[c](-[#1]):[c](-[#1]):[c](-[#7+](-[#8-])=[#8]):[c]2-[#1]):[c]23)-[#6](=[#7]3)-[#6](-[#1])=[#6](-[#8]-[#1])-[#6]1=[#8]	412.47882	C23H28N2O5	Specs
445	[#6](-[#1])(-[#1])(-[#1])-[#6](-[#1])(-[#1])-[#6](-[#1])(-[#1])-[#6](-[#1])(-[#1])-[#6](-[#1])(-[#1])-[#6](-[#1])(-[#1])-[#6](-[#1])(-[#1])-[#6](-[#1])(-[#1])-[#6](-[#1])(-[#1])-[#6](-[#1])(-[#1])-[#6](-[#1])(-[#1])-[#6]1=[#6](-[#8-])-[#6](-[#6](-[#1])=[#6](-[#8]-[#1])-[#6]1=[#8])=[#7+](-[#1])-[c]2:[c](-[#6](-[#1])(-[#1])-[#1]):[c](-[#1]):[c](-[#1]):[c](-[#1]):[c]2-[#6](-[#1])(-[#1])-[#1]	397.5503	C25H35NO3	Specs
446	[#6](-[#1])(-[#1])(-[#1])-[#6](-[#1])(-[#1])-[#6](-[#1])(-[#1])-[#6](-[#1])(-[#1])-[#6](-[#1])(-[#1])-[#6](-[#1])(-[#1])-[#6](-[#1])(-[#1])-[#6](-[#1])(-[#1])-[#6](-[#1])(-[#1])-[#6](-[#1])(-[#1])-[#6](-[#1])(-[#1])-[#6](-[#1])(-[#1])-[#6](-[#1])(-[#1])-[#6](-[#1])(-[#1])-[#6](-[#1])(-[#1])-[c]1:[c](-[#1]):[c](-[#1]):[c](-[#8]-[#1]):[c](-[#1]):[c]1-[#6](-[#8-])=[#8]	347.5115	C22H35O3	Specs
447	[#6](-[#1])(-[#1])(-[#1])-[#6]1(-[#6](-[#1])(-[#1])-[#6](-[#8]-[#6](-[#6](-[#1])(-[#1])-[#1])=[#8])(-[#6]2(-[#6](-[#1])(-[#1])-[#8]-[#6](-[#6](-[#1])(-[#1])-[#1])=[#8])-[#6](-[#6](-[#1])(-[#1])-[#6](-[#1])(-[#1])-[#6](-[#8]-[#6](-[#6](-[#1])(-[#1])-[#1])=[#8])(-[#6]23-[#6](-[#1])(-[#1])-[#8]3)-[#1])(-[#6]1(-[#6]4(-[#6](-[#1])(-[#1])-[#6]5(-[#6](-[#8]4)(-[#1])-[#8]-[#6](-[#1])=[#6]5-[#1])-[#1])-[#…	492.55864	C26H36O9	Specs
448	[#6](-[#1])(-[#1])(-[#1])\-[#6](\-[#6](-[#1])(-[#1])-[#1])=[#6](-[#1])/-[#6](-[#1])(-[#1])-[#6](-[#8]-[#1])(-[#6]1(-[#6](-[#1])(-[#1])-[#1])-[#6]2(-[#6](-[#1])(-[#1])-[#6](-[#6]1(-[#8]-[#1])-[#6](-[#1])(-[#1])-[#1])(-[#1])-[#6](-[#1])(-[#1])-[#6]2(-[#1])-[#1])-[#1])-[#1]	238.36573	C15H26O2	Specs
449	[#6](-[#1])(-[#1])(-[#1])-[#6]1(-[#6](-[#1])(-[#1])-[#1])-[#6](-[#1])(-[#1])-[#6](-[#1])(-[#1])-[c]2:[c](-[#8]1):[c](-[#1]):[c](-[#8]-[#6](-[c]3:[c]4:[o]:[c]5:[c]3:[c](-[#1]):[c](-[#1]):[c](-[#8]-[#1]):[c]5-[#1])=[#8]):[c]4:[c]2-[#1]	336.33804	C20H16O5	Specs
450	[#6](-[#1])(-[#1])(-[#1])-[#6](-[#1])(-[#1])-[#6](-[#1])(-[#1])-[#6](-[#1])(-[#1])-[#6](-[#1])(-[#1])-[#6](-[#1])(-[#1])-[#6](-[#1])(-[#1])-[#6](-[#1])(-[#1])-[#6](-[#1])(-[#1])-[#6](-[#1])(-[#1])-[#6](-[#1])(-[#1])-[#6]1=[#6](-[#8]-[c](:[c](-[#1]):[c](-[#1]):[c](-[#1]):[c]2-[#1]):[c]23)-[#6](=[#7]3)-[#6](-[#1])=[#6](-[#7](-[#1])-[c]4:[c](-[#1]):[c](-[#1]):[c](-[#1]):[c](-[#1]):[c]4-[#8]-[#1])-[#…	458.59186	C29H34N2O3	Specs
451	[#6](-[#1])(-[#1])(-[#1])-[#6]12-[#6](-[#6](-[#1])(-[#1])-[#6](-[#1])(-[#1])-[#6]3(-[#6]1(-[#6](-[#1])(-[#1])-[#6](-[#1])(-[#1])-[#6]4(-[#6](-[#1])(-[#1])-[#1])-[#6]3(-[#8]-[#1])-[#6](-[#1])(-[#1])-[#6](-[#8]-[#1])(-[#6]4(-[#6]5=[#6](-[#1])-[#6](-[#8]-[#6]5(-[#1])-[#1])=[#8])-[#1])-[#1])-[#1])-[#1])(-[#1])-[#6](-[#1])(-[#1])-[#6](-[#8]-[#1])(-[#1])-[#6](-[#1])(-[#1])-[#6]2(-[#1])-[#1]	390.51306	C23H34O5	Specs
452	[#6](-[#1])(-[#1])(-[#1])-[#6](-[#1])(-[#1])-[#6](-[#1])(-[#1])-[#6](-[#1])(-[#1])-[#6](-[#1])(-[#1])-[#6](-[#1])(-[#1])-[#6](-[#1])(-[#1])-[#6](-[#1])(-[#1])-[#6](-[#1])(-[#1])-[#6](-[#1])(-[#1])-[#6](-[#1])(-[#1])-[c]1:[c]2:[c](:[n]:[c]3:[c](:[n]2):[c](-[#1]):[c](-[#6](-[#1])(-[#1])-[#1]):[c](-[#1]):[c]3-[#1]):[c](-[#1]):[c](-[#8]-[#1]):[c]1-[#8]-[#1]	380.52308	C24H32N2O2	Specs
453	[#6](-[#1])(-[#1])(-[#1])-[#6](-[#1])(-[#1])-[#6](-[#1])(-[#1])-[#6](-[#1])(-[#1])-[#6](-[#1])(-[#1])-[#6](-[#1])(-[#1])-[#6](-[#1])(-[#1])-[#6](-[#1])(-[#1])-[#6](-[#1])(-[#1])-[#6](-[#1])(-[#1])-[#6](-[#1])(-[#1])-[#6]1=[#6](-[#8]-[#1])\-[#6](\-[#6](-[#1])=[#6](-[#8]-[#1])/-[#6]/1=[#7]\-[c]2:[c](-[#1]):[c](-[#1]):[c](-[#1]):[c](-[#1]):[c]2-[#6](-[#1])(-[#1])-[#1])=[#7]/-[c]3:[c](-[#1]):[c](-[#1…	472.6615	C31H40N2O2	Specs
454	[#6](-[#1])(-[#1])(-[#1])-[#6]12-[#6](-[#6](-[#1])(-[#1])-[#6](-[#6]3(-[#6]1(-[#1])-[#1])-[#1])(-[#6](=[#6](-[#1])-[#1])-[#6](=[#8])-[#8]3)-[#1])(-[#1])-[#6](=[#6](-[#1])-[#1])-[#6](-[#1])(-[#1])-[#6](-[#1])(-[#1])-[#6]2(-[#1])-[#1]	232.31809	C15H20O2	Specs
455	[#6](-[#1])(-[#1])(-[#1])-[#6](-[#1])(-[#1])-[#6](-[#1])(-[#1])-[#6](-[#1])(-[#1])-[#6](-[#1])(-[#1])-[#6](-[#1])(-[#1])-[#6](-[#1])(-[#1])-[#6](-[#1])(-[#1])-[#6](-[#1])(-[#1])-[#6](-[#1])(-[#1])-[#6](-[#1])(-[#1])-[#6]1=[#6](-[#8-])-[#6](-[#6](-[#1])=[#6](-[#8]-[#1])-[#6]1=[#8])=[#7+](-[#1])-[c]2:[c](-[#1]):[c](-[#1]):[c](-[#17]):[c](-[#1]):[c]2-[#17]	438.38726	C23H29Cl2NO3	Specs
456	[#6](-[#1])(-[#1])(-[#1])-[#7]1-[c]2:[c](-[#6](-[c]3:[c]1:[c](-[#1]):[c](-[#8-]):[c](-[#1]):[c]3-[#8]-[#1])=[#8]):[c](-[#1]):[c](-[#1]):[c](-[#1]):[c]2-[#1]	240.23409	C14H10NO3	Specs
457	[#6](-[#1])(-[#1])(-[#1])-[#6](-[#1])(-[#1])-[#6](-[#1])(-[#1])-[#6](-[#1])(-[#1])-[#6](-[#1])(-[#1])-[#6](-[#1])(-[#1])-[#6](-[#1])(-[#1])-[#6](-[#1])(-[#1])-[#6](-[#1])(-[#1])-[#6](-[#1])(-[#1])-[#6](-[#1])(-[#1])-[#6]1=[#6](-[#8-])-[#6](-[#6](-[#1])=[#6](-[#7](-[#1])-[#6](-[#1])(-[#1])-[#6](-[#1])(-[#1])-[#6](-[#1])(-[#1])-[#6](-[#1])(-[#1])-[#8]-[#1])-[#6]1=[#8])=[#7+](-[#1])-[#6](-[#1])(-[#1…	436.62786	C25H44N2O4	Specs
458	[#6](-[#1])(-[#1])(-[#1])-[#6](-[#1])(-[#1])-[#6](-[#1])(-[#1])-[#6](-[#1])(-[#1])-[#6](-[#1])(-[#1])-[#6](-[#1])(-[#1])-[#6](-[#1])(-[#1])-[#6](-[#1])(-[#1])-[#6](-[#1])(-[#1])-[#6](-[#1])(-[#1])-[#6](-[#1])(-[#1])-[c]1:[c]2:[c](:[n]:[c]3:[c](:[n]2):[c](-[#1]):[c](-[#1]):[c](-[#6](-[#7](-[#1])-[#6](-[#6](-[#8-])=[#8])(-[#6](-[#1])(-[#6](-[#1])(-[#1])-[#1])-[#6](-[#1])(-[#1])-[#1])-[#1])=[#8]):[c…	508.62912	C29H38N3O5	Specs
459	[#6](-[#1])(-[#1])(-[#1])-[#6](-[#1])(-[#1])-[#6](-[#1])(-[#1])-[#6](-[#1])(-[#1])-[#6](-[#1])(-[#1])-[#6](-[#1])(-[#1])-[#6](-[#1])(-[#1])-[#6](-[#1])(-[#1])-[#6](-[#1])(-[#1])-[#6](-[#1])(-[#1])-[#6](-[#1])(-[#1])-[#6]1=[#6](-[#8]-[#1])\-[#6](\-[#6](-[#1])=[#6](-[#8]-[#1])/-[#6]/1=[#7]\-[#6](-[#1])(-[#1])-[#6](-[#1])(-[#1])-[#8]-[#1])=[#7]/-[#6](-[#1])(-[#1])-[#6](-[#1])(-[#1])-[#8]-[#1]	380.52154	C21H36N2O4	Specs
460	[#6](-[#1])(-[#1])(-[#1])-[#6](-[#1])(-[#1])-[#6](-[#1])(-[#1])-[#6](-[#1])(-[#1])-[#6](-[#1])(-[#1])-[#6](-[#1])(-[#1])-[#6](-[#1])(-[#1])-[#6](-[#1])(-[#1])-[#6](-[#1])(-[#1])-[#6](-[#1])(-[#1])-[#6](-[#1])(-[#1])-[c]1:[c]2:[c](:[n]:[c]3:[c](:[n]2):[c](-[#1]):[c](-[#17]):[c](-[#17]):[c]3-[#1]):[c](-[#1]):[c](-[#8]-[#1]):[c]1-[#8]-[#1]	435.38662	C23H28Cl2N2O2	Specs
461	[#6](-[#1])(-[#1])(-[#1])-[#6](-[#1])(-[#1])-[#6](-[#1])(-[#1])-[#6](-[#1])(-[#1])-[#6](-[#1])(-[#1])-[#6](-[#1])(-[#1])-[#6](-[#1])(-[#1])-[#6](-[#1])(-[#1])-[#6](-[#1])(-[#1])-[#6](-[#1])(-[#1])-[#6](-[#1])(-[#1])-[c]1:[c]2:[c](:[n]:[c]3:[c](:[n]2):[c](-[#1]):[c](-[#1]):[c](-[#6](-[#7](-[#1])-[#6](-[#6](-[#8-])=[#8])(-[#6](-[#1])(-[#1])-[#6](-[#1])(-[#1])-[#6](-[#8-])=[#8])-[#1])=[#8]):[c]3-[#1…	537.60409	C29H35N3O7	Specs
462	[#6](-[#1])(-[#1])(-[#1])-[#6](-[#1])(-[#1])-[#7+]1(-[#1])-[#6](-[#1])(-[#1])-[#6]2(-[#6](-[#1])(-[#1])-[#8]-[#6](-[#1])(-[#1])-[#1])-[#6]3(-[#1])-[#6]4(-[#6]1(-[#1])-[#6](-[#6]5(-[#8]-[#6](-[#6](-[#1])(-[#1])-[#1])=[#8])-[#6](-[#6](-[#8]-[#6](-[#6](-[#1])(-[#1])-[#1])=[#8])(-[#1])-[#6]6(-[#1])-[#6](-[#8]-[#6](-[#1])(-[#1])-[#1])(-[#1])-[#6]5(-[#1])-[#1])(-[#1])-[#6]4(-[#1])-[#6]6(-[#1])-[#1])(-[…	564.68753	C30H46NO9	Specs
463	[#6](-[#1])(-[#1])(-[#1])\-[#6](=[#6](-[#1])/-[#6]1(-[#1])-[#1])\-[#6](-[#1])(-[#1])-[#6](-[#1])(-[#1])-[#6](-[#6](-[#6](-[#8]2)=[#8])=[#6](-[#1])-[#1])(-[#1])-[#6]2(-[#1])\-[#6](-[#1])=[#6](/-[#6](-[#1])(-[#1])-[#1])\-[#6]1(-[#8]-[#1])-[#1]	248.31749	C15H20O3	Specs
464	[#6](-[#1])(-[#1])(-[#1])-[c]1:[c](-[#1]):[c]2:[c](:[c](-[#6](-[#1])=[#8]):[c]1-[#8]-[#1]):[n](-[#1]):[c](:[c](-[#1]):[c](-[#1]):[c](-[#1]):[c]3-[#1]):[c]23	225.24263	C14H11NO2	Specs
465	[#6](-[#1])(-[#1])(-[#1])-[#6](-[#8]-[#6](-[#1])(-[#1])-[#6]1(-[#6](-[#8]-[#6](-[#6](-[#1])(-[#1])-[#1])=[#8])(-[#6](-[#8]-[#6](-[#6](-[#1])(-[#1])-[#1])=[#8])(-[#6](-[#8]-[#6](-[#6](-[#1])(-[#1])-[#1])=[#8])(-[#6](-[#8]-[#6]2(-[#6]3(-[#6](-[#6](-[#8]-[#6](-[c]4:[c](-[#1]):[c](-[#1]):[c](-[#8]-[#6](-[#1])(-[#1])-[#1]):[c](-[#8]-[#6](-[#1])(-[#1])-[#1]):[c]4-[#1])=[#8])(-[#6]5(-[#6]3(-[#6](-[#1])(…	736.67059	C34H40O18	Specs
466	[#6](-[#1])(-[#1])(-[#1])-[c]1:[c](-[#1]):[c]2:[c](:[c]3:[c]1-[#8]-[#6](-[#6](-[#1])(-[#1])-[#1])(-[#6](-[#1])(-[#1])-[#1])-[#6](-[#1])=[#6]3-[#1]):[n](-[#1]):[c](:[c](-[#1]):[c](-[#1]):[c](-[#1]):[c]4-[#1]):[c]24	263.33368	C18H17NO	Specs
467	[#6](-[#1])(-[#1])(-[#1])-[#6](-[#1])(-[#1])-[#6](-[#1])(-[#1])-[#6](-[#1])(-[#1])-[#6](-[#1])(-[#1])-[#6](-[#1])(-[#1])-[#6](-[#1])(-[#1])-[#6](-[#1])(-[#1])-[#6](-[#1])(-[#1])-[#6](-[#1])(-[#1])-[#6](-[#1])(-[#1])-[#6]1=[#6](-[#8]-[c](:[c](-[#1]):[c](-[#1]):[c](-[#6](-[#1])(-[#1])-[#1]):[c]2-[#1]):[c]23)-[#6](=[#7]3)-[#6](-[#1])=[#6](-[#8]-[#1])-[#6]1=[#8]	381.50784	C24H31NO3	Specs
468	[#6](-[#1])(-[#1])(-[#1])-[#6](-[#6](-[#1])(-[#1])-[#8]-[#1])(-[#6](-[#1])(-[#1])-[#6](-[#1])(-[#1])-[#6](-[#8]-[#1])(-[#6](-[#8]-[#1])(-[#6]1(-[#6](-[#1])(-[#1])-[#6](-[#1])(-[#1])-[#6]2(-[#8]-[#1])-[#6]1(-[#6](-[#1])(-[#1])-[#1])-[#6](-[#1])(-[#1])-[#6](-[#1])(-[#1])-[#6]3(-[#6]2=[#6](-[#1])-[#6](-[#6]4(-[#6]3(-[#6](-[#1])(-[#1])-[#1])-[#6](-[#1])(-[#1])-[#6](-[#8]-[#1])(-[#6](-[#8]-[#1])(-[#6]…	480.63406	C27H44O7	Specs
469	[#6](-[#1])(-[#1])(-[#1])-[#6]1(-[#6](-[#1])(-[#1])-[#6]2(-[#6](-[#6](-[#8]-[#6](-[#6](-[#1])(-[#1])-[#1])=[#8])(-[#6]3(-[#6](-[#1])(-[#1])-[#1])-[#6]1(-[#6](-[#8]-[#6](-[#6](-[#1])(-[#1])-[#1])=[#8])(-[#6](-[#1])(-[#1])-[#6]3(-[#8]-[#1])-[#1])-[#1])-[#1])-[#1])(-[#6](-[#6](-[#1])(-[#1])-[#7]4-[#6](-[#1])(-[#1])-[#6](-[#1])(-[#1])-[#7](-[#6](-[c]5:[c](-[#1]):[c](-[#1]):[c](-[#1]):[c](-[#1]):[c]5-…	556.64719	C30H40N2O8	Specs
470	[#6](-[#1])(-[#1])(-[#1])-[#6]1(-[#6](-[#1])(-[#1])-[#6]2(-[#6](-[#6](-[#8]-[#1])(-[#6]3(-[#6](-[#1])(-[#1])-[#1])-[#6]1(-[#6](-[#8]-[#6](-[#6](-[#1])(-[#1])-[#1])=[#8])(-[#6](-[#1])(-[#1])-[#6]3(-[#8]-[#6](-[#6](-[#1])(-[#1])-[#1])=[#8])-[#1])-[#1])-[#1])-[#1])(-[#6](-[#6](-[#1])(-[#1])-[#7]4-[#6](-[#1])(-[#1])-[#6](-[#1])(-[#1])-[#7](-[#6](-[c]5:[c](-[#1]):[c](-[#1]):[c](-[#1]):[c](-[#1]):[c]5-…	556.64719	C30H40N2O8	Specs
471	[#6](-[#1])(-[#1])(-[#1])-[#6]1(-[#6]2(-[#6](-[#8]-[#6]1=[#8])(-[#1])-[#6](-[#1])(-[#6](-[#8]-[#1])(-[#6](-[#1])(-[#1])-[#1])-[#6](-[#1])(-[#1])-[#6]3(-[#1])-[#1])-[#6]3=[#6](-[#6](-[#1])(-[#1])-[#1])-[#6](-[#1])(-[#1])-[#6]2(-[#1])-[#1])-[#1])-[#1]	250.33337	C15H22O3	Specs
472	[#6](-[#1])(-[#1])(-[#1])-[#6]1(-[#6](-[#1])(-[#1])-[#6](-[#1])(-[#1])-[#6]2(-[#8]-[#6]1(-[#1])-[#1])-[#6](-[#6](-[#1])(-[#1])-[#1])(-[#6]3(-[#6](-[#6](-[#1])(-[#1])-[#6]4(-[#6]3(-[#6](-[#1])(-[#1])-[#1])-[#6](-[#1])(-[#1])-[#6](-[#1])(-[#1])-[#6]5(-[#6]4(-[#6](-[#1])(-[#1])-[#6](-[#1])(-[#1])-[#6]6(-[#6]5(-[#6](-[#1])(-[#1])-[#1])-[#6](-[#1])(-[#1])-[#6](-[#1])(-[#1])-[#6](-[#8]-[#1])(-[#6]6(-[#…	416.63646	C27H44O3	Specs
473	[#6](-[#1])(-[#1])(-[#1])-[c]1:[c](-[#1]):[c]2:[c](:[c]3:[c]1-[#8]-[#6](-[#6](-[#1])(-[#1])-[#1])(-[#6](-[#1])(-[#1])-[#1])-[#6](-[#1])(-[#1])-[#6]3(-[#1])-[#1]):[n](-[#1]):[c](:[c](-[#1]):[c](-[#1]):[c](-[#1]):[c]4-[#1]):[c]24	265.34956	C18H19NO	Specs
474	[c]1(-[#1]):[c](-[#1]):[c](-[#8]-[#1]):[c](-[#1]):[c](-[#1]):[c]1-[#6]2=[#6](-[#1])-[#8]-[c]3:[c](-[#6]2=[#8]):[c](-[#8]-[#1]):[c](-[#1]):[c](-[#8]-[#1]):[c]3-[#1]	270.2369	C15H10O5	Specs
475	[#6](-[#1])(-[#1])(-[#1])-[#6](-[#6]1(-[#6](-[#1])(-[#1])-[#6](-[#1])(-[#1])-[#6]2(-[#6]1(-[#6](-[#1])(-[#1])-[#1])-[#6](-[#1])(-[#1])-[#6](-[#1])(-[#1])-[#6]3(-[#6]2(-[#6](-[#1])(-[#1])-[#6](-[#8]-[#1])(-[#6]4(-[#8]-[#1])-[#6]3(-[#6](-[#1])(-[#1])-[#1])-[#6](-[#1])(-[#1])-[#6](-[#1])(-[#1])-[#6](-[#8]-[#1])(-[#6]4(-[#1])-[#1])-[#1])-[#1])-[#1])-[#1])-[#1])-[#1])(-[#6](-[#1])(-[#1])-[#6](-[#1])(-…	492.73088	C30H52O5	Specs
476	[#6](-[#1])(-[#1])(-[#1])-[#6](-[#8]-[#6]1(-[#6](-[#8]-[#6](-[#1])(-[#1])-[#1])(-[#6](-[#1])(-[#8]-[#6](-[#6](-[#1])(-[#1])-[#1])=[#8])-[#6](-[#8]-[#6](-[#1])(-[#1])-[#1])(-[#6](-[#8]-[#6](-[#6](-[#1])(-[#1])-[#1])=[#8])(-[#6]1(-[#1])-[#8]-[#6](-[#6](-[#1])(-[#1])-[#1])=[#8])-[#1])-[#1])-[#1])-[#1])=[#8]	376.35576	C16H24O10	Specs
477	[#6](-[#1])(-[#1])(-[#1])-[#6](-[#6]1(-[#6](-[#1])(-[#1])-[#6](-[#1])(-[#1])-[#6]2(-[#6]1(-[#6](-[#1])(-[#1])-[#1])-[#6](-[#1])(-[#1])-[#6](-[#1])(-[#1])-[#6]3(-[#6]2(-[#6](-[#1])(-[#1])-[#6](-[#8]-[#1])(-[#6]4(-[#8]-[#1])-[#6]3(-[#6](-[#1])(-[#1])-[#1])-[#6](-[#1])(-[#1])-[#6](-[#1])(-[#1])-[#6](-[#8]-[#1])(-[#6]4(-[#1])-[#1])-[#1])-[#1])-[#1])-[#1])-[#1])-[#1])(-[#6](-[#1])(-[#1])-[#6](-[#1])(-…	450.6942	C28H50O4	Specs
478	[#6](-[#1])(-[#1])(-[#1])-[#6](-[#1])(-[#1])-[#6](-[#1])(-[#1])-[#6](-[#1])(-[#1])\-[#6](-[#1])=[#6](-[#1])\-[#6](-[#1])(-[#1])-[#6](-[#1])(-[#1])-[#6](-[#1])(-[#1])-[#6](-[#1])(-[#1])-[#6](-[#1])(-[#1])-[#6](-[#1])(-[#1])-[#6](-[#1])(-[#1])-[#6](-[#1])(-[#1])-[#6](-[#1])(-[#1])-[#6](-[#1])(-[#1])-[#6](-[#1])(-[#1])-[#6](-[#1])(-[#1])-[#6](-[#1])(-[#1])-[#6]1=[#6](-[#8]-[#1])-[#6](-[#6](-[#6](-[#…	417.60134	C26H41O4	Specs
479	[#6](-[#1])(-[#1])(-[#1])-[#6](-[#1])(-[#1])-[#6](-[#1])(-[#1])-[#6](-[#1])(-[#1])-[#6](-[#1])(-[#1])-[#6](-[#1])(-[#1])-[#6](-[#1])(-[#1])-[#6](-[#1])(-[#1])-[#6](-[#1])(-[#1])-[#6]1=[#6](-[#8]-[#1])-[#6](-[#6](-[#1])=[#6](-[#8-])-[#6]1=[#8])=[#8]	265.32484	C15H21O4	Specs
480	[c]1(-[#1]):[c](-[#1]):[c](-[#6]2(-[#6]3(-[#6](-[#6](-[#1])(-[#1])-[#8]2)(-[#1])-[#6](-[c]4:[c](-[#1]):[c](-[#1]):[c]5:[c](-[#8]-[#6](-[#1])(-[#1])-[#8]5):[c]4-[#1])(-[#1])-[#8]-[#6]3(-[#1])-[#1])-[#1])-[#1]):[c]6:[c](-[#8]-[#6](-[#1])(-[#1])-[#8]6):[c]1-[#1]	354.35332	C20H18O6	Specs
481	[#6](-[#1])(-[#1])(-[#1])-[#6](-[#1])(-[#1])-[#6](-[#6](-[#8]-[#6]1(-[#6](-[#1])(-[#1])-[#6]2(-[#6](-[#1])(-[#1])-[#1])-[#6]3(-[#6]4(-[#6]15-[#6]6(-[#6](-[#1])(-[#1])-[#1])-[#6](-[#8]-[#1])(-[#6](-[#8]-[#1])(-[#6]4(-[#8]-[#6](-[#6](-[#1])(-[#6](-[#1])(-[#1])-[#1])-[#6](-[#1])(-[#1])-[#1])=[#8])-[#1])-[#6]7(-[#8]-[#6](-[#6]8(-[#6](-[#1])(-[#1])-[#1])-[#6](-[#6](-[#1])(-[#1])-[#1])(-[#8]8)-[#1])=[#…	844.89453	C43H56O17	Specs
482	[#6](-[#1])(-[#1])(-[#1])-[#6]1(-[#6](-[#8]-[#1])(-[#6](-[#8]-[#1])(-[#6](-[#8]-[#1])(-[#6](-[#8]-[c]2:[c](-[#1]):[c](-[#8]-[#1]):[c]3:[c](-[#8]-[#6](-[c]4:[c](-[#1]):[c](-[#1]):[c](-[#8]-[#1]):[c](-[#1]):[c]4-[#1])(-[#6](-[#8]-[#1])(-[#6]3=[#8])-[#1])-[#1]):[c]2-[#1])(-[#8]1)-[#1])-[#1])-[#1])-[#1])-[#1]	434.39338	C21H22O10	Specs
483	[#6]1(-[#1])=[#6](-[#1])-[#6](-[#8]-[c]2:[c]1:[c](-[#1]):[c](-[#8]-[#6]3(-[#6](-[#8]-[#1])(-[#6](-[#8]-[#1])(-[#6](-[#8]-[#1])(-[#6](-[#6](-[#1])(-[#1])-[#8]-[#1])(-[#8]3)-[#1])-[#1])-[#1])-[#1])-[#1]):[c](-[#8]-[#1]):[c]2-[#1])=[#8]	340.28214	C15H16O9	Specs
484	[#6](-[#1])(-[#1])(-[#1])-[#6]12-[#6](-[#6](-[#1])(-[#1])-[#6](-[#1])(-[#1])-[#6]3(-[#6](-[#1])(-[#1])-[#1])-[#6]1(-[#6](-[#1])=[#6](-[#1])-[#6]4(-[#6]3(-[#6](-[#1])(-[#1])-[#1])-[#6](-[#1])(-[#1])-[#6](-[#1])(-[#1])-[#6]5(-[#6](-[#8-])=[#8])-[#6]4(-[#6](-[#1])(-[#1])-[#6](-[#6](-[#1])(-[#1])-[#1])(-[#6](-[#1])(-[#1])-[#1])-[#6](-[#1])(-[#1])-[#6]5(-[#1])-[#1])-[#1])-[#1])-[#1])(-[#1])-[#6](-[#6]…	587.80699	C35H55O7	Specs
485	[#6](-[#1])(-[#1])(-[#1])-[#6](-[#1])(-[#1])-[#6](-[#1])(-[#1])-[#6](-[#1])(-[#1])-[#6](-[#1])(-[#1])-[#6](-[#1])(-[#1])-[#6](-[#1])(-[#1])-[#6](-[#1])(-[#1])-[#6](-[#1])(-[#1])-[#6](-[#1])(-[#1])-[#6](-[#1])(-[#1])\-[#6](=[#6](\-[#6]1=[#8])/-[#6](=[#8])-[#8]-[#6](-[#6](-[#1])(-[#1])-[#6](-[#1])(-[#1])-[#6](-[#1])(-[#1])-[#1])(-[#1])-[#6]1(-[#1])-[#1])\-[#8-]	337.47362	C20H33O4	Specs
486	[#6](-[#1])(-[#1])(-[#1])-[#6](-[#1])(-[#1])-[#6](-[#1])(-[#1])-[#6](-[#1])(-[#1])-[#6](-[#1])(-[#1])-[#6](-[#1])(-[#1])-[#6](-[#1])(-[#1])-[#6](-[#1])(-[#1])-[#6](-[#1])(-[#1])-[#6](-[#1])(-[#1])-[#6](-[#1])(-[#1])-[#6](-[#1])(-[#1])-[#6](-[#1])(-[#1])\-[#6](=[#6](\-[#6]1=[#8])/-[#6](=[#8])-[#8]-[#6](-[#6](-[#1])(-[#1])-[#6](-[#1])(-[#1])-[#6](-[#1])(-[#1])-[#1])(-[#1])-[#6]1(-[#1])-[#1])\-[#8-]	365.52678	C22H37O4	Specs
487	[#6](-[#1])(-[#1])(-[#1])-[#6]1(-[#6](-[#8]-[#6](-[#1])(-[#1])-[#1])(-[#6](-[#1])(-[#1])-[#6]2(-[#6]1(-[#6](-[#8]-[#6]3(-[#6](-[#8]-[#1])(-[#6](-[#8]-[#1])(-[#6](-[#8]-[#1])(-[#6](-[#6](-[#1])(-[#1])-[#8]-[#1])(-[#8]3)-[#1])-[#1])-[#1])-[#1])-[#1])(-[#8]-[#6](-[#1])=[#6]2-[#6](-[#8-])=[#8])-[#1])-[#1])-[#1])-[#1])-[#1]	389.3744	C17H25O10	Specs
488	[#6](-[#1])(-[#1])(-[#1])-[#6]12-[#6](-[#6](-[#1])(-[#1])-[#6](-[#1])(-[#1])-[#6]1(-[#8]-[#1])-[#1])(-[#1])-[#6](-[#1])(-[#6](-[#1])(-[#1])-[#6](-[#1])(-[#1])-[c](:[c](-[#1]):[c](-[#8]-[#1]):[c](-[#35]):[c]3-[#1]):[c]34)-[#6]4(-[#1])-[#6](-[#1])(-[#1])-[#6]2(-[#1])-[#1]	351.27802	C18H23BrO2	Specs
489	[#6](-[#1])(-[#1])(-[#1])-[#8]-[#6](-[#6]1=[#6](-[#1])-[#8]-[#6](-[#8]-[#6]2(-[#6](-[#8]-[#1])(-[#6](-[#8]-[#1])(-[#6](-[#8]-[#1])(-[#6](-[#6](-[#1])(-[#1])-[#8]-[#1])(-[#8]2)-[#1])-[#1])-[#1])-[#1])-[#1])(-[#6](-[#6](-[#1])=[#6](-[#1])-[#1])(-[#6]1(-[#6](-[#1])(-[#1])-[#6](-[#1])(-[#1])-[#8]-[#6](-[c]3:[c](-[#1]):[c](-[#8]-[#1]):[c](-[#8]-[#1]):[c](-[#8]-[#1]):[c]3-[#1])=[#8])-[#1])-[#1])-[#1])=…	542.48659	C24H30O14	Specs
490	[#6](-[#1])(-[#1])(-[#1])-[#6](-[#1])(-[#1])-[#8]-[#6]1=[#6](-[c]2:[c](-[#1]):[c](-[#1]):[c](-[#8]-[#6](-[#1])(-[#1])-[#1]):[c](-[#8]-[#6](-[#1])(-[#1])-[#1]):[c]2-[#1])-[#8]-[c](:[c](-[#1]):[c](-[#8]-[#6](-[#1])(-[#1])-[#1]):[c](-[#1]):[c]3-[#8]-[#6](-[#1])(-[#1])-[#1]):[c]3-[#6]1=[#8]	386.39518	C21H22O7	Specs
491	[#6](-[#1])(-[#1])(-[#1])-[#6]1(-[#6](-[#8]-[#1])(-[#6](-[#8]-[#1])(-[#6](-[#8]-[#1])(-[#6](-[#8]-[#6](-[#1])(-[#1])-[#6]2(-[#6](-[#8]-[#1])(-[#6](-[#8]-[#1])(-[#6](-[#8]-[#1])(-[#6](-[#8]-[#6]3=[#6](-[c]4:[c](-[#1]):[c](-[#1]):[c](-[#8]-[#1]):[c](-[#8]-[#1]):[c]4-[#1])-[#8]-[c](:[c](-[#1]):[c](-[#8]-[#1]):[c](-[#1]):[c]5-[#8]-[#1]):[c]5-[#6]3=[#8])(-[#8]2)-[#1])-[#1])-[#1])-[#1])-[#1])(-[#8]1)-[…	610.51749	C27H30O16	Specs
492	[#6](-[#1])(-[#1])(-[#1])-[#6](-[#1])(-[#1])-[#6](-[#6]12-[#1])(-[#6](-[#8]-[#1])(-[#1])-[#7](-[#6](-[#6]1(-[#6]3(-[#8]-[#1])-[#1])-[#1])(-[#1])-[#6](-[#1])(-[#1])-[#6]3(-[c]4:[c](-[#7]5-[#6](-[#1])(-[#1])-[#1]):[c](-[#1]):[c](-[#1]):[c](-[#1]):[c]4-[#1])-[#6]56-[#1])-[#6]6(-[#1])-[#6]2(-[#1])-[#1])-[#1]	326.43264	C20H26N2O2	Specs
493	[#6](-[#1])(-[#1])(-[#1])-[#8]-[c]1:[c](-[#1]):[c](-[#1]):[c](-[#6]2=[#6](-[#8]-[#6](-[#1])(-[#1])-[#6](-[#8-])=[#8])-[#6](-[c]3:[c](:[c](-[#1]):[c](-[#8]-[#6](-[#1])(-[#1])-[#1]):[c](-[#1]):[c]3-[#8]-[#6](-[#1])(-[#1])-[#1])-[#8]2)=[#8]):[c](-[#1]):[c]1-[#8]-[#6](-[#1])(-[#1])-[#1]	415.37016	C21H19O9	Specs
494	[#6](-[#1])(-[#1])(-[#1])-[#6](-[#1])(-[#6](-[#1])(-[#1])-[#6](-[#6]1=[#6](-[#8-])-[#6](=[#8])-[c](:[c](-[#1]):[c](-[#1]):[c](-[#1]):[c]2-[#1]):[c]2-[#6]1=[#8])(-[#1])-[#1])-[#6](-[#1])(-[#1])-[#1]	243.27779	C15H15O3	Specs
495	[#6](-[#1])(-[#1])(-[#1])-[#6](-[#8]-[#6]1(-[#6](-[#1])(-[#1])-[#6](-[#1])(-[#1])-[#6](-[#6](-[#1])(-[#1])-[#1])(-[#6](-[#1])(-[#1])-[#1])-[#6]2(-[#6]1(-[#6](-[#1])(-[#1])-[#1])-[#6]3(-[#6](-[#6](-[#1])=[#6]4-[#1])(-[#6](-[#1])(-[#1])-[#6]2(-[#1])-[#1])-[#6](-[#1])(-[#1])-[#6]4(-[#6](-[#1])(-[#1])-[#8]-[#6](-[#6](-[#1])(-[#1])-[#1])(-[#6](-[#1])(-[#1])-[#1])-[#8]5)-[#6]5(-[#1])-[#6]3(-[#1])-[#1])…	402.56682	C25H38O4	Specs
496	[#6](-[#1])(-[#1])(-[#1])-[#6]12-[#6](-[#6](-[#8]-[#1])(-[#6](-[#1])(-[#1])-[#6](-[#8]-[#1])(-[#6](-[#1])(-[#1])-[#1])-[#6]1(-[#6](-[#1])(-[#1])-[#6](-[#1])(-[#1])-[#6](-[#8]-[#1])(-[#6](-[#1])=[#6](-[#1])-[#1])-[#6](-[#1])(-[#1])-[#1])-[#1])-[#1])(-[#1])-[#6](-[#6](-[#1])(-[#1])-[#1])(-[#6](-[#1])(-[#1])-[#1])-[#6](-[#1])(-[#1])-[#6](-[#1])(-[#1])-[#6]2(-[#1])-[#1]	324.49804	C20H36O3	Specs
497	[#6](-[#1])(-[#1])(-[#1])-[#6]1(-[#6](-[#8]-[#6](-[#6](-[#1])(-[#1])-[#1])=[#8])(-[#6]2(-[#6](=[#6]3-[#6](-[#8]2)=[#8])-[#6](-[#6]14-[#6](-[#1])(-[#1])-[#6](-[c]5:[c](-[#1]):[c](-[#1]):[o]:[c]5-[#1])(-[#8]-[#6]4=[#8])-[#1])(-[#1])-[#6](-[#1])(-[#1])-[#6](-[#1])(-[#1])-[#6]3(-[#1])-[#1])-[#1])-[#1])-[#1]	386.39518	C21H22O7	Specs
498	[#6](-[#1])(-[#1])(-[#1])-[#6]12-[#6](-[#6](-[#1])(-[#1])-[#6](-[#1])(-[#1])-[#6]3(-[#6]14-[#1])-[#6](-[#1])(-[#1])-[#6](-[#6](-[#1])(-[#1])-[#8]-[#1])(-[#6](-[#1])=[#6]3-[#1])-[#6](-[#8]-[#1])(-[#1])-[#6]4(-[#1])-[#1])(-[#1])-[#6](-[#6](-[#1])(-[#1])-[#1])(-[#6](-[#1])(-[#1])-[#1])-[#6](-[#1])(-[#1])-[#6](-[#1])(-[#1])-[#6]2(-[#1])-[#1]	304.46688	C20H32O2	Specs
499	[#6](-[#1])(-[#1])(-[#1])-[#8]-[c]1:[c](-[#1]):[c](-[#1]):[c](-[#6]2=[#6](-[#1])-[#6](-[c]3:[c](-[#8]2):[c](-[#8]-[#6](-[#1])(-[#1])-[#1]):[c](-[#8]-[#6](-[#1])(-[#1])-[#1]):[c](-[#8]-[#6](-[#1])(-[#1])-[#1]):[c]3-[#8]-[#1])=[#8]):[c](-[#1]):[c]1-[#8]-[#6](-[#1])(-[#1])-[#1]	388.368	C20H20O8	Specs
500	[#6](-[#1])(-[#1])(-[#1])-[#6]1=[#6](-[#1])-[#6]2(-[#6](-[#1])(-[#1])-[#6]13-[#1])-[#6](-[#6]4(-[#6](-[#1])(-[#1])-[#1])-[#6](-[#6](-[#1])(-[#1])-[#6]2(-[#8]-[#6](-[#6](-[#1])(-[#1])-[#1])=[#8])-[#1])(-[#1])-[#6](-[#6](-[#1])(-[#1])-[#8]-[#6](-[#6](-[#1])(-[#1])-[#1])=[#8])(-[#6](-[#1])(-[#1])-[#1])-[#6](-[#8]-[#6](-[#6](-[#1])(-[#1])-[#1])=[#8])(-[#1])-[#6](-[#1])(-[#1])-[#6]4(-[#1])-[#1])(-[#1]…	446.57632	C26H38O6	Specs
501	[#6](-[#1])(-[#1])(-[#1])-[#6]1=[#6](-[#1])-[#6]2(-[#6](-[#1])(-[#1])-[#6]13-[#1])-[#6](-[#6]4(-[#6](-[#1])(-[#1])-[#1])-[#6](-[#6](-[#1])(-[#1])-[#6]2(-[#8]-[#6](-[#6](-[#1])(-[#1])-[#1])=[#8])-[#1])(-[#1])-[#6](-[#6](-[#1])(-[#1])-[#8]-[#6](-[#6](-[#1])(-[#1])-[#1])=[#8])(-[#6](-[#1])(-[#1])-[#1])-[#6](-[#1])(-[#1])-[#6](-[#1])(-[#1])-[#6]4(-[#1])-[#1])(-[#1])-[#6](-[#1])(-[#1])-[#6]3(-[#1])-[#…	388.54024	C24H36O4	Specs
502	[#6](-[#1])(-[#1])(-[#1])-[#6]1(-[#6](-[#1])(-[#1])-[#1])-[#6]2(-[#6](-[#1])(-[#1])-[#6]1(-[#6]3=[#6](-[#8]-[#6]4(-[#6]5(-[#6](-[#1])(-[#1])-[#6](-[#6](-[#1])(-[#1])-[#6]4=[#8])(-[#6]5(-[#6](-[#1])(-[#1])-[#1])-[#6](-[#1])(-[#1])-[#1])-[#1])-[#1])-[#6](-[#1])(-[#1])-[#6]3(-[#1])-[#1])-[#6]2(-[#1])-[#1])-[#1])-[#1]	300.43512	C20H28O2	Specs
503	[#6](-[#1])(-[#1])(-[#1])-[#6](-[#8]-[#6]1(-[#6](-[#1])(-[#1])-[#6](-[#6](-[#1])=[#6](-[#1])-[#1])(-[#6](-[#1])(-[#1])-[#1])-[#6](-[#1])(-[#1])-[#6](=[#6]2-[#1])-[#6]1(-[#1])-[#6](-[#6](-[#1])(-[#1])-[#1])(-[#6](-[#1])(-[#1])-[#6](-[#1])(-[#1])-[#6](-[#1])(-[#1])-[#6]3(-[#6](-[#8]-[#6](-[#1])(-[#1])-[#1])=[#8])-[#6](-[#1])(-[#1])-[#1])-[#6]3(-[#1])-[#6]2(-[#1])-[#1])-[#1])=[#8]	374.51366	C23H34O4	Specs
504	[#6](-[#1])(-[#1])(-[#1])-[#6](-[#8]-[#6](-[#1])(-[#1])-[#6]12-[#6](-[#1])(-[#1])-[#6]3(-[#6](-[#6](-[#1])(-[#1])-[#6]1(-[#8]-[#6](-[#6](-[#1])(-[#1])-[#1])=[#8])-[#1])(-[#1])-[#6](-[#6](-[#1])(-[#1])-[#1])(-[#6](-[#6](-[#35])(-[#6](-[#1])(-[#1])-[#6]4(-[#6](-[#1])(-[#1])-[#1])-[#6](-[#1])(-[#1])-[#1])-[#1])=[#8])-[#6]4(-[#1])-[#6](-[#1])(-[#1])-[#6]3(-[#1])-[#1])-[#6](-[#1])(-[#1])-[#6]2(-[#1])-…	483.4357	C24H35BrO5	Specs
505	[#6](-[#1])(-[#1])(-[#1])-[#6](-[#8]-[#6](-[#1])(-[#1])-[#6]1=[#6](-[#1])-[#6]2(-[#6](-[#1])(-[#1])-[#6]13-[#1])-[#6](-[#6]4(-[#6](-[#1])(-[#1])-[#1])-[#6](-[#6](-[#1])(-[#1])-[#6]2(-[#8]-[#6](-[#6](-[#1])(-[#1])-[#1])=[#8])-[#1])(-[#1])-[#6](-[#6](-[#1])(-[#1])-[#8]-[#6](-[#6](-[#1])(-[#1])-[#1])=[#8])(-[#6](-[#1])(-[#1])-[#1])-[#6](-[#8]-[#6](-[#6](-[#1])(-[#1])-[#1])=[#8])(-[#1])-[#6](-[#1])(-…	504.6124	C28H40O8	Specs
506	[#6](-[#1])(-[#1])(-[#1])-[#6]1(-[#6](-[#8]-[#1])(-[#6](-[#8]-[#1])(-[#6](-[#8]-[#1])(-[#6](-[#8]-[#6]2=[#6](-[c]3:[c](-[#1]):[c](-[#1]):[c](-[#8]-[#6](-[#1])(-[#1])-[#1]):[c](-[#1]):[c]3-[#1])-[#8]-[c](:[c](-[#6](-[#1])(-[#1])\-[#6](-[#1])=[#6](\-[#6](-[#1])(-[#1])-[#1])/-[#6](-[#1])(-[#1])-[#1]):[c](-[#8]-[#6]4(-[#6](-[#8]-[#1])(-[#6](-[#8]-[#1])(-[#6](-[#8]-[#1])(-[#6](-[#6](-[#1])(-[#1])-[#8]…	676.66169	C33H40O15	Specs
507	[#6](-[#1])(-[#1])(-[#1])-[#8]-[c]1:[c](-[#1]):[c](-[#1]):[c](-[#6](-[#7](-[#1])-[#6]2(-[c]3:[c](-[#6](-[c]4:[c](-[#1]):[c](-[#8]-[#6](-[#1])(-[#1])-[#1]):[c](-[#8]-[#6](-[#1])(-[#1])-[#1]):[c](-[#8]-[#6](-[#1])(-[#1])-[#1]):[c]4-[#1])(-[#6]5(-[#6]2(-[#6](-[#1])(-[#1])-[#8]-[#6]5=[#8])-[#1])-[#1])-[#1]):[c](-[#1]):[c](-[#8]-[#6](-[#1])(-[#1])-[#8]6):[c]6:[c]3-[#1])-[#1])=[#8]):[c](-[#1]):[c]1-[#1]	547.55255	C30H29NO9	Specs
508	[#6](-[#1])(-[#1])(-[#1])-[#8]-[c]1:[c](-[#1]):[c](-[#6]2(-[c]3:[c](-[#6](-[#7](-[#1])-[#6](-[c]4:[c](-[#1]):[c](-[#1]):[c](-[#7+](-[#8-])=[#8]):[c](-[#1]):[c]4-[#1])=[#8])(-[#6]5(-[#6]2(-[#6](-[#8]-[#6]5(-[#1])-[#1])=[#8])-[#1])-[#1])-[#1]):[c](-[#1]):[c](-[#8]-[#6](-[#1])(-[#1])-[#8]6):[c]6:[c]3-[#1])-[#1]):[c](-[#1]):[c](-[#8]-[#6](-[#1])(-[#1])-[#1]):[c]1-[#8]-[#6](-[#1])(-[#1])-[#1]	562.52413	C29H26N2O10	Specs
509	[#6](-[#1])(-[#1])(-[#1])-[#8]-[c]1:[c](-[#1]):[c](-[#6]2(-[c]3:[c](-[#6](-[#7](-[#1])-[#6](-[c]4:[c](-[#1]):[c](-[#1]):[c](-[#1]):[c](-[#7+](-[#8-])=[#8]):[c]4-[#1])=[#8])(-[#6]5(-[#6]2(-[#6](-[#8]-[#6]5(-[#1])-[#1])=[#8])-[#1])-[#1])-[#1]):[c](-[#1]):[c](-[#8]-[#6](-[#1])(-[#1])-[#8]6):[c]6:[c]3-[#1])-[#1]):[c](-[#1]):[c](-[#8]-[#6](-[#1])(-[#1])-[#1]):[c]1-[#8]-[#6](-[#1])(-[#1])-[#1]	562.52413	C29H26N2O10	Specs
510	[#6](-[#1])(-[#1])(-[#1])-[#8]-[c]1:[c](-[#1]):[c](-[#6]2(-[c]3:[c](-[#6](-[#7](-[#1])-[#6](-[#6](-[#1])(-[#1])-[c]4:[c](-[#1]):[c](-[#1]):[c](-[#1]):[c](-[#1]):[c]4-[#1])=[#8])(-[#6]5(-[#6]2(-[#6](-[#8]-[#6]5(-[#1])-[#1])=[#8])-[#1])-[#1])-[#1]):[c](-[#1]):[c](-[#8]-[#6](-[#1])(-[#1])-[#8]6):[c]6:[c]3-[#1])-[#1]):[c](-[#1]):[c](-[#8]-[#6](-[#1])(-[#1])-[#1]):[c]1-[#8]-[#6](-[#1])(-[#1])-[#1]	531.55315	C30H29NO8	Specs
511	[#6](-[#1])(-[#1])(-[#1])-[#8]-[c]1:[c](-[#1]):[c](-[#6]2(-[c]3:[c](-[#6](-[#7](-[#1])-[#6](-[c]4:[c](-[#1]):[c](-[#1]):[c](-[#1]):[c](-[#1]):[c]4-[#17])=[#8])(-[#6]5(-[#6]2(-[#6](-[#8]-[#6]5(-[#1])-[#1])=[#8])-[#1])-[#1])-[#1]):[c](-[#1]):[c](-[#8]-[#6](-[#1])(-[#1])-[#8]6):[c]6:[c]3-[#1])-[#1]):[c](-[#1]):[c](-[#8]-[#6](-[#1])(-[#1])-[#1]):[c]1-[#8]-[#6](-[#1])(-[#1])-[#1]	551.97163	C29H26ClNO8	Specs
512	[#6](-[#1])(-[#1])(-[#1])-[#8]-[c]1:[c](-[#1]):[c](-[#6]2(-[c]3:[c](-[#6](-[#7](-[#1])-[#6](-[c]4:[c](-[#1]):[c](-[#1]):[c](-[#17]):[c](-[#1]):[c]4-[#1])=[#8])(-[#6]5(-[#6]2(-[#6](-[#8]-[#6]5(-[#1])-[#1])=[#8])-[#1])-[#1])-[#1]):[c](-[#1]):[c](-[#8]-[#6](-[#1])(-[#1])-[#8]6):[c]6:[c]3-[#1])-[#1]):[c](-[#1]):[c](-[#8]-[#6](-[#1])(-[#1])-[#1]):[c]1-[#8]-[#6](-[#1])(-[#1])-[#1]	551.97163	C29H26ClNO8	Specs
513	[#6](-[#1])(-[#1])(-[#1])-[#8]-[c]1:[c](-[#1]):[c](-[#6]2(-[c]3:[c](-[#6](-[#7](-[#1])-[#6](-[c]4:[c](-[#1]):[c](-[#1]):[c](-[#53]):[c](-[#1]):[c]4-[#1])=[#8])(-[#6]5(-[#6]2(-[#6](-[#8]-[#6]5(-[#1])-[#1])=[#8])-[#1])-[#1])-[#1]):[c](-[#1]):[c](-[#8]-[#6](-[#1])(-[#1])-[#8]6):[c]6:[c]3-[#1])-[#1]):[c](-[#1]):[c](-[#8]-[#6](-[#1])(-[#1])-[#1]):[c]1-[#8]-[#6](-[#1])(-[#1])-[#1]	643.4231	C29H26INO8	Specs
514	[#6](-[#1])(-[#1])(-[#1])-[#6](-[#6]1(-[#6](-[#1])(-[#1])-[#6](-[#1])(-[#1])-[#6]2(-[#6]1(-[#6](-[#1])(-[#1])-[#1])-[#6](-[#6](-[#1])(-[#1])-[#6]3(-[#6]2(-[#6](-[#6](-[#1])(-[#1])-[#6]4(-[#6]3(-[#6](-[#1])(-[#1])-[#1])-[#6](-[#1])(-[#1])-[#6](-[#1])(-[#1])-[#6](-[#8]-[#6](-[#6](-[#1])(-[#1])-[#6](-[#1])(-[#1])-[#6](-[#8-])=[#8])=[#8])(-[#6]4(-[#1])-[#1])-[#1])-[#1])=[#8])-[#1])-[#1])=[#8])-[#1])-…	517.63104	C29H41O8	Specs
515	[#6](-[#1])(-[#1])(-[#1])-[#6](-[#6]1(-[#6](-[#1])(-[#1])-[#6](-[#1])(-[#1])-[#6]2(-[#6]1(-[#6](-[#1])(-[#1])-[#1])-[#6](-[#8]-[#6](-[#1])=[#8])(-[#6](-[#1])(-[#1])-[#6]3(-[#6]2(-[#6](-[#8]-[#6](-[#1])=[#8])(-[#6](-[#1])(-[#1])-[#6]4(-[#6]3(-[#6](-[#1])(-[#1])-[#1])-[#6](-[#1])(-[#1])-[#6](-[#1])(-[#1])-[#6](-[#8]-[#6](-[#1])=[#8])(-[#6]4(-[#1])-[#1])-[#1])-[#1])-[#1])-[#1])-[#1])-[#1])-[#1])-[#1…	506.62828	C28H42O8	Specs
516	[#6](-[#1])(-[#1])(-[#1])-[#6]1(-[#6](-[#1])=[#6]2-[#6](-[#6](-[#1])(-[#1])-[#1])(-[#6]3(-[#6]1(-[#6]4(-[#6](-[#6](-[#1])(-[#1])-[#1])(-[#6](-[#1])(-[#1])-[#6]3(-[#1])-[#1])-[#6](-[#6](\-[#6](-[#1])=[#6](-[#1])\-[#6](-[#6](-[#1])(-[#6](-[#1])(-[#1])-[#1])-[#6](-[#1])(-[#1])-[#1])(-[#6](-[#1])(-[#1])-[#1])-[#1])(-[#6](-[#1])(-[#1])-[#1])-[#1])(-[#1])-[#6](-[#1])(-[#1])-[#6]4(-[#1])-[#1])-[#1])-[#1…	454.7275	C31H50O2	Specs
517	[#6](-[#1])(-[#1])(-[#1])-[#6]12-[#6](-[#6](-[#1])(-[#1])-[#6](-[#1])(-[#1])-[#6]3(-[#6]1(-[#6](-[#1])(-[#1])-[#6](-[#1])(-[#1])-[#6]4(-[#6](-[#1])(-[#1])-[#1])-[#6]3(-[#8]-[#1])-[#6](-[#1])(-[#1])-[#6](-[#1])(-[#1])-[#6]4(-[#6]5=[#6](-[#1])-[#6](-[#8]-[#6]5(-[#1])-[#1])=[#8])-[#1])-[#1])-[#1])(-[#1])-[#6](-[#1])(-[#1])-[#6](-[#7](-[#1])-[#16](-[#6](-[#1])(-[#1])-[#6]6(-[#6](-[#8]-[#1])(-[#6](-[#…	613.75987	C30H47NO10S	Specs
518	[#6](-[#1])(-[#1])(-[#1])-[#6](-[#6]1(-[#6](-[#1])(-[#1])-[#6](-[#1])(-[#1])-[#6]2(-[#6]1(-[#6](-[#1])(-[#1])-[#1])-[#6](-[#1])(-[#1])-[#6](-[#1])(-[#1])-[#6](-[#6]3(-[#6](-[#1])(-[#1])-[#1])-[#6](-[#1])(-[#1])-[#6](-[#1])(-[#1])-[#6](-[#1])(-[#1])-[#6](-[#1])(-[#1])-[#6]3=[#8])(-[#6]2(-[#6](-[#8-])=[#8])-[#1])-[#1])-[#1])-[#1])(-[#6](-[#1])(-[#1])-[#6](-[#1])(-[#1])-[#6](-[#1])(-[#1])-[#6](-[#1]…	403.61782	C26H43O3	Specs
519	[#6](-[#1])(-[#1])(-[#1])-[#7]1-[#6](-[#1])(-[#1])-[#6](-[#1])(-[#1])-[c]2:[c](-[#6]13-[#1]):[c](-[#1]):[c](-[#8]-[c](:[c](-[#8]4):[c](-[#8]-[#6](-[#1])(-[#1])-[#1]):[c]5-[#1]):[c](:[c]5-[#6](-[#1])(-[#1])-[#6](-[#1])(-[#1])-[#7]6-[#6](-[#1])(-[#1])-[#1])-[#6]6(-[#1])-[#6](-[#1])(-[#1])-[c](:[c](-[#1]):[c](-[#1]):[c]7-[#8]-[#6](-[#1])(-[#1])-[#1]):[c](-[#1]):[c]7-[c](:[c](-[#1]):[c]8-[#6]3(-[#1])…	576.68143	C36H36N2O5	Specs
520	[#6](-[#1])(-[#1])(-[#1])-[#6]1(-[#6](-[#8]-[#1])(-[#6](-[#8]-[#1])(-[#6](-[#8]-[#1])(-[#6](-[#8]-[#6]2(-[#6](-[#8]-[#1])(-[#6](-[#8]-[#1])(-[#6](-[#1])(-[#1])-[#8]-[#6]2(-[#8]-[#6]3(-[#6](-[#1])(-[#1])-[#6](-[#1])(-[#1])-[#6]4(-[#6](-[#1])(-[#1])-[#1])-[#6](-[#6](-[#1])(-[#1])-[#6](-[#1])(-[#1])-[#6]5(-[#6](-[#1])(-[#1])-[#1])-[#6]4(-[#6](-[#1])(-[#1])-[#6](-[#1])=[#6]6-[#6]5(-[#6](-[#1])(-[#1])…	733.94819	C41H65O11	Specs
521	[#6](-[#1])(-[#1])(-[#1])-[#6]12-[#6](-[#6](-[#1])(-[#1])-[#6](-[#1])(-[#1])-[#6]3(-[#6](-[#1])(-[#1])-[#1])-[#6]1(-[#6](-[#1])(-[#1])-[#6](-[#1])=[#6]4-[#6]3(-[#6](-[#1])(-[#1])-[#1])-[#6](-[#1])(-[#1])-[#6](-[#1])(-[#1])-[#6]5(-[#6](-[#8]-[#6]6(-[#6](-[#8]-[#1])(-[#6](-[#8]-[#1])(-[#6](-[#8]-[#1])(-[#6](-[#6](-[#1])(-[#1])-[#8]-[#1])(-[#8]6)-[#1])-[#1])-[#1])-[#1])-[#1])=[#8])-[#6]4(-[#6](-[#1]…	766.95493	C41H66O13	Specs
522	[#6](-[#1])(-[#1])(-[#1])-[#6]12-[#6](-[#6](-[#1])(-[#1])-[#6](-[#6](-[#8]-[#1])(-[#6](-[#1])(-[#1])-[#1])-[#6](-[#1])(-[#1])-[#1])(-[#6](-[#1])(-[#1])-[#6]1(-[#1])-[#1])-[#1])(-[#1])-[#6](-[#8]-[#1])(-[#6](-[#1])(-[#1])-[#1])-[#6](-[#1])(-[#1])-[#6](-[#1])(-[#1])-[#6]2(-[#1])-[#1]	240.38161	C15H28O2	Specs
523	[#6](-[#1])(-[#1])(-[#1])-[#8]-[c]1:[c](-[#1]):[c]2:[c](-[#6]3(-[#7](-[#6](-[#1])(-[#1])-[#6]2(-[#1])-[#1])-[#6](=[#8])-[c](:[c](-[#1]):[c](-[#1]):[c](-[#1]):[c]4-[#1]):[c]4-[#6]3(-[#1])-[#1])-[#1]):[c](-[#1]):[c]1-[#8]-[#6](-[#1])(-[#1])-[#1]	309.35906	C19H19NO3	Specs
524	[#6](-[#1])(-[#1])(-[#1])-[#6]1(-[#6](-[#1])(-[#1])-[#1])-[#6](-[#1])=[#6](-[#1])-[c]2:[c](-[#8]1):[c](-[#1]):[c](:[o]:[c]3:[c]4-[#6](-[#1])(-[#1])-[#8]-[c]5:[c]3:[c](-[#1]):[c](-[#1]):[c](-[#8]-[#6](-[#1])(-[#1])-[#1]):[c]5-[#1]):[c]4:[c]2-[#1]	334.36522	C21H18O4	Specs
525	[#6](-[#1])(-[#1])(-[#1])-[#8]-[c]1:[c](-[#1]):[c](-[#1]):[c]2:[c](:[c](-[#1]):[c](-[#1]):[c]3:[c]2-[#6](-[#1])=[#6]4-[#7](-[#6](-[#1])(-[#1])-[#6](-[#1])(-[#1])-[c]5:[c]4:[n](:[c]6:[c]5:[c](-[#1]):[c](-[#1]):[c](-[#1]):[c]6-[#1])-[#1])-[#6]3=[#8]):[c]1-[#1]	366.41192	C24H18N2O2	Specs
526	[#6](-[#1])(-[#1])(-[#1])-[#6](-[#8]-[#6](-[#1])(-[#1])-[#6]1(-[#6](-[#1])(-[#1])-[#1])-[#6](-[#1])(-[#1])-[#6](-[#1])(-[#1])-[#6](-[#1])(-[#1])-[#6]2(-[#6](-[#1])(-[#1])-[#1])-[#6]1(-[#6](-[#1])(-[#1])-[#6](-[#8]-[#6](-[#6](-[#1])(-[#1])-[#1])=[#8])(-[#6]3(-[#6]24-[#1])-[#6](-[#8]-[#6](-[#6](-[#1])(-[#1])-[#1])=[#8])(-[#1])-[#6](-[#6](-[#6]3=[#8])=[#6](-[#1])-[#1])(-[#1])-[#6](-[#8]-[#6](-[#6](-…	518.59592	C28H38O9	Specs
527	[#6](-[#1])(-[#1])(-[#1])-[#6]1(-[#6](-[#1])(-[#1])-[#6](-[#1])(-[#1])-[#6]2(-[#7+](-[#1])(-[#6]1(-[#1])-[#1])-[#6](-[#1])(-[#1])-[#6](-[#1])(-[#6](-[#6](-[#1])(-[#1])-[#6]3(-[#6]4(-[#6](-[#1])(-[#1])-[#6](-[#6]5(-[#6]3(-[#6](-[#1])(-[#1])-[#1])-[#6](-[#1])(-[#1])-[#6](-[#1])(-[#1])-[#6](-[#8]-[#1])(-[#6]5(-[#1])-[#1])-[#1])-[#1])=[#8])-[#1])-[#1])(-[#1])-[#6]4(-[#1])-[#6](-[#1])(-[#1])-[#6]6(-[#…	430.64316	C27H44NO3	Specs
528	[#6](-[#1])(-[#1])(-[#1])-[c]1:[c](-[#8]-[#1]):[c](-[#6](-[#1])=[#8]):[c](-[#8]-[#1]):[c](\-[#6](\-[#8-])=[#6](-[#1])/-[#6](=[#8])-[c]2:[c](-[#1]):[c](-[#1]):[c](-[#1]):[c](-[#1]):[c]2-[#1]):[c]1-[#8]-[#1]	313.28152	C17H13O6	Specs
529	[#6](-[#1])(-[#1])(-[#1])-[#6](-[#1])(-[#1])-[#6](-[#6](-[#1])(-[#6](-[#1])(-[#1])-[#1])-[#6](-[#1])(-[#1])-[#1])(\-[#6](-[#1])=[#6](-[#1])\-[#6](-[#6]1(-[#6](-[#1])(-[#1])-[#6](-[#1])(-[#1])-[#6]2(-[#6]1(-[#6](-[#1])(-[#1])-[#1])-[#6](-[#1])(-[#1])-[#6](-[#1])(-[#1])-[#6]3(-[#6]2(-[#6](-[#1])(-[#1])-[#6](-[#1])(-[#1])-[#6]4(-[#6]3(-[#6](-[#1])(-[#1])-[#1])-[#6](-[#1])(-[#1])-[#6](-[#1])(-[#1])-[…	414.7067	C29H50O	Specs
530	[#6](-[#1])(-[#1])(-[#1])-[#6]1(-[#6]2(-[#6](-[#8]-[#1])(-[#6](-[#1])(-[#1])-[#6]3(-[#6](-[#1])(-[#1])-[#1])-[#6]2(-[#6](-[#1])(-[#1])-[#8]-[#1])-[#6](-[#1])(-[#1])-[#6](-[#1])(-[#1])-[#6]4(-[#6]35-[#1])-[#6](-[#6](-[#1])(-[#1])-[#6](-[#1])(-[#1])-[#6](-[#8]-[#6]6(-[#6](-[#8]-[#1])(-[#6](-[#8]-[#1])(-[#6](-[#8]-[#1])(-[#6](-[#1])(-[#1])-[#8]6)-[#1])-[#1])-[#1])-[#1])(-[#6]7(-[#6](-[#1])(-[#1])-[#…	622.82961	C35H58O9	Specs
531	[c]1(-[#1]):[c](-[#1]):[c]2:[c](-[#8]-[#6](-[#1])(-[#1])-[#8]2):[c](-[#1]):[c]1\-[#6](-[#1])=[#6](-[#1])\-[#6](-[#1])=[#6](-[#1])\-[#6](-[#8-])=[#8]	217.19745	C12H9O4	Specs
532	[#6](-[#1])(-[#1])(-[#1])-[#6]1(-[#6]2(-[#6](-[#8]-[#1])(-[#6](-[#1])(-[#1])-[#6]3(-[#6](-[#1])(-[#1])-[#1])-[#6]2(-[#6](-[#1])(-[#1])-[#8]-[#1])-[#6](-[#8]-[#1])(-[#6](-[#1])(-[#1])-[#6]4(-[#6]35-[#1])-[#6](-[#6](-[#1])(-[#1])-[#6](-[#1])(-[#1])-[#6](-[#8]-[#6]6(-[#6](-[#8]-[#1])(-[#6](-[#8]-[#1])(-[#6](-[#8]-[#1])(-[#6](-[#1])(-[#1])-[#8]6)-[#1])-[#1])-[#1])-[#1])(-[#6]7(-[#6](-[#1])(-[#1])-[#1…	638.82901	C35H58O10	Specs
533	[#6](-[#1])(-[#1])(-[#1])-[#6](-[#8]-[#6]1(-[#6]2(-[#6](-[#6]3(-[#6](-[#1])(-[#1])-[#1])-[#8]-[#6](-[#6](-[#8]-[#1])(-[#6](-[#1])(-[#1])-[#1])-[#6](-[#1])(-[#1])-[#1])(-[#8]2)-[#6](-[#1])(-[#1])-[#6]3(-[#1])-[#1])(-[#6]4(-[#6](-[#1])(-[#1])-[#1])-[#6]1(-[#6](-[#1])(-[#1])-[#1])-[#6]5(-[#6](-[#6](-[#1])(-[#1])-[#6]4(-[#1])-[#1])(-[#6]6(-[#1])-[#1])-[#6]6(-[#6](-[#1])(-[#1])-[#6](-[#1])(-[#1])-[#6]…	662.85041	C37H58O10	Specs
534	[#6](-[#1])(-[#1])(-[#1])-[#6](-[#8]-[#6](-[#1])(-[#1])-[#6](-[#1])(-[#1])-[#6](-[#1])(-[#1])-[c]1:[c](-[#1]):[c]2:[c](-[#8]-[#6](-[c]3:[c](-[#1]):[c](-[#1]):[c](-[#8]-[#1]):[c](-[#8]-[#6](-[#1])(-[#1])-[#1]):[c]3-[#1])(-[#6]2(-[#6](-[#1])(-[#1])-[#8]-[#6](-[#6](-[#1])(-[#1])-[#1])=[#8])-[#1])-[#1]):[c](-[#8]-[#6](-[#1])(-[#1])-[#1]):[c]1-[#1])=[#8]	444.47432	C24H28O8	Specs
535	[#6](-[#1])(-[#1])(-[#1])-[#6](-[#8]-[#6]1(-[#6](-[#8]-[#1])(-[#6](-[#6]2(-[#6](-[#1])(-[#1])-[#1])-[#6](-[#1])(-[#1])-[#6](-[#1])(-[#1])-[#6](-[#6](-[#8]-[#1])(-[#6](-[#1])(-[#1])-[#1])-[#6](-[#1])(-[#1])-[#1])(-[#8]2)-[#1])(-[#6]3(-[#6](-[#1])(-[#1])-[#1])-[#6]1(-[#6](-[#1])(-[#1])-[#1])-[#6]4(-[#6](-[#6](-[#1])(-[#1])-[#6]3(-[#1])-[#1])(-[#6]5(-[#1])-[#1])-[#6]5(-[#6](-[#1])(-[#1])-[#6](-[#1])…	664.86629	C37H60O10	Specs
536	[#6](-[#1])(-[#1])(-[#1])-[#6]1(-[#6](-[#1])(-[#1])-[#1])-[#6](-[#6](-[#8]-[#6](-[#1])(-[#1])-[#8]-[#6](-[#6]2(-[#6](-[#6](-[#1])(-[#1])-[#1])(-[#6](-[#1])(-[#1])-[#1])-[#16](-[#6]3(-[#7]2-[#6](-[#6]3(-[#1])-[#1])=[#8])-[#1])(=[#8])=[#8])-[#1])=[#8])=[#8])(-[#7]4-[#6](-[#6](-[#7](-[#1])-[#6](-[#6](-[#7](-[#1])-[#1])(-[c]5:[c](-[#1]):[c](-[#1]):[c](-[#1]):[c](-[#1]):[c]5-[#1])-[#1])=[#8])(-[#6]4=[…	594.65709	C25H30N4O9S2	Specs
537	[#6](-[#1])(-[#1])(-[#1])-[#8]-[c]1:[c](-[#1]):[c]2:[c](-[#7]3-[#6]4(-[#6]25-[#6](-[#6](-[#1])(-[#1])-[#6](-[#6]4(-[#6]6(-[#6](-[#1])(-[#1])-[#6]3=[#8])-[#1])-[#1])(-[#6](-[#6]7(-[#1])-[#1])=[#6](-[#1])-[#6](-[#1])(-[#1])-[#8]6)-[#1])(-[#1])-[#7+]7(-[#1])-[#6](-[#1])(-[#1])-[#6]5(-[#1])-[#1])-[#1]):[c](-[#1]):[c]1-[#8]-[#6](-[#1])(-[#1])-[#1]	395.47148	C23H27N2O4	Specs
538	[#6](-[#1])(-[#1])(-[#1])-[#6](-[#8]-[#6]1(-[#6]2(-[#6]3(-[#6](-[#6](-[#1])(-[#1])-[#1])(-[#6]1(-[#8]-[#1])-[#1])-[#6](-[#1])(-[#6](-[#1])(-[#1])-[#6]4(-[#1])-[#1])-[#6]5(-[#6]6(-[#6]4(-[#1])-[#6](-[#6](-[#1])(-[#1])-[#1])(-[#6](-[#1])(-[#1])-[#1])-[#6](-[#8]-[#6]7(-[#6](-[#8]-[#1])(-[#6](-[#8]-[#1])(-[#6](-[#8]-[#1])(-[#6](-[#1])(-[#1])-[#8]7)-[#1])-[#1])-[#1])-[#1])(-[#1])-[#6](-[#1])(-[#1])-[#…	678.84981	C37H58O11	Specs
539	[#6](-[#1])(-[#1])(-[#1])-[#6](-[#8]-[c]1:[c](-[#1]):[c]2:[c](:[c](-[#8]-[#6](-[#6](-[#1])(-[#1])-[#1])=[#8]):[c]1-[#8]-[#6](-[#1])(-[#1])-[#1])-[#6](-[#6](-[#8]-[#6](-[#1])(-[#1])-[#1])=[#6](-[c]3:[c](-[#1]):[c](-[#1]):[c](-[#8]-[#6](-[#1])(-[#1])-[#1]):[c](-[#1]):[c]3-[#1])-[#8]2)=[#8])=[#8]	428.3888	C22H20O9	Specs
540	[#6](-[#1])(-[#1])(-[#1])-[#6](-[#8]-[#6]1(-[#6](-[#8]-[#1])(-[#6](-[#6](-[#8]-[#1])(-[#6](-[#1])(-[#1])-[#6](-[#1])(-[#1])-[#6](-[#8]-[#1])(-[#6](-[#8]-[#1])(-[#6](-[#1])(-[#1])-[#1])-[#6](-[#1])(-[#1])-[#1])-[#1])-[#6](-[#1])(-[#1])-[#1])(-[#6]2(-[#6](-[#1])(-[#1])-[#1])-[#6]1(-[#6](-[#1])(-[#1])-[#1])-[#6]3(-[#6](-[#6](-[#1])(-[#1])-[#6]2(-[#1])-[#1])(-[#6]4(-[#1])-[#1])-[#6]4(-[#6](-[#1])(-[#…	682.88157	C37H62O11	Specs
541	[#6](-[#1])(-[#1])(-[#1])-[#8]-[c]1:[c](-[#1]):[c](-[#6]2(-[c]3:[c](-[#6](-[#7](-[#1])-[#6](-[#6](-[#1])(-[#1])-[#17])=[#8])(-[#6]4(-[#6]2(-[#6](-[#8]-[#6]4(-[#1])-[#1])=[#8])-[#1])-[#1])-[#1]):[c](-[#1]):[c](-[#8]-[#6](-[#1])(-[#1])-[#8]5):[c]5:[c]3-[#1])-[#1]):[c](-[#1]):[c](-[#8]-[#6](-[#1])(-[#1])-[#1]):[c]1-[#8]-[#6](-[#1])(-[#1])-[#1]	489.90226	C24H24ClNO8	Specs
542	[c]1(-[#1]):[c](-[#1]):[c](-[#8]-[#1]):[c]2:[c](-[#8]-[c]3:[c](-[#6]2=[#8]):[c](-[#1]):[c](-[#8]-[#1]):[c](-[#1]):[c]3-[#1]):[c]1-[#1]	228.20021	C13H8O4	Specs
543	[#6](-[#1])(-[#1])(-[#1])-[#6](-[#6]1(-[#6](-[#1])(-[#1])-[#6](-[#1])(-[#1])-[#6]2(-[#6]1(-[#6](-[#1])(-[#1])-[#1])-[#6](-[#1])(-[#1])-[#6](-[#1])(-[#1])-[#6]3(-[#6]2(-[#6](-[#1])(-[#1])\-[#6](\-[#6]4(-[#8]-[#6](-[#6](-[#1])(-[#1])-[#1])=[#8])-[#6]3(-[#6](-[#1])(-[#1])-[#1])-[#6](-[#1])(-[#1])-[#6](-[#1])(-[#1])-[#6](-[#8]-[#6](-[#6](-[#1])(-[#1])-[#1])=[#8])(-[#6]4(-[#1])-[#1])-[#1])=[#7]/-[#7+]…	546.73849	C31H50N2O6	Specs
544	[#6](-[#1])(-[#1])(-[#1])-[#6]1(-[#6](-[#1])(-[#1])-[c]2:[c](-[#6](-[c]3:[c](-[#1]):[c](-[#1]):[c](-[#8]-[#1]):[c](-[#1]):[c]3-[#1])(-[#6]1(-[#6](-[#1])(-[#1])-[#1])-[#1])-[#1]):[c](-[#1]):[c](-[#8]-[#6](-[#1])(-[#1])-[#8]4):[c]4:[c]2-[#1])-[#1]	296.3603	C19H20O3	Specs
545	[#6]1(-[#1])=[#6](-[#1])-[#6](-[#8]-[c]2:[c]1:[c](-[#1]):[c]3:[c](-[#8]-[#6](-[#1])(-[#1])-[#6]3(-[#1])-[#1]):[c]2-[#1])=[#8]	188.17941	C11H8O3	Specs
546	[#6](-[#1])(-[#1])(-[#1])-[#6](-[#6]1(-[#6](-[#1])(-[#1])-[#6](-[#1])(-[#1])-[#6]2(-[#6]1(-[#6](-[#1])(-[#1])-[#1])-[#6](-[#1])(-[#1])-[#6](-[#1])(-[#1])-[#6]3(-[#6]2(-[#6](-[#1])(-[#1])-[#6](-[#8]-[#6](-[#6](-[#1])(-[#1])-[#1])=[#8])(-[#6]4(-[#6]35-[#6](-[#1])(-[#1])-[#1])-[#6](-[#8]4)(-[#1])-[#6](-[#8]-[#6](-[#6](-[#1])(-[#1])-[#1])=[#8])(-[#1])-[#6](-[#1])(-[#1])-[#6]5(-[#1])-[#1])-[#1])-[#1])…	502.7257	C31H50O5	Specs
547	[#6](-[#1])(-[#1])(-[#1])-[#6](-[#6]1(-[#6](-[#1])(-[#1])-[#6](-[#1])(-[#1])-[#6]2(-[#6]1(-[#6](-[#1])(-[#1])-[#1])-[#6](-[#1])(-[#1])-[#6](-[#1])(-[#1])-[#6]3(-[#6]2(-[#6](-[#1])(-[#1])-[#6](-[#8]-[#6](-[#6](-[#1])(-[#1])-[#1])=[#8])(-[#6]4(-[#8]-[#6](-[#6](-[#1])(-[#1])-[#1])=[#8])-[#6]3(-[#6](-[#1])(-[#1])-[#1])-[#6](-[#1])(-[#1])-[#6](-[#1])(-[#1])-[#6](-[#8]-[#6](-[#6](-[#1])(-[#1])-[#1])=[#…	546.77825	C33H54O6	Specs
548	[#6](-[#1])(-[#1])(-[#1])-[#7+]1(-[#1])-[#6](-[#1])(-[#1])-[#6](-[#1])(-[#1])-[#6]23-[#6](-[#6]1(-[#6](-[#1])(-[#1])-[c]4:[c]2:[c](-[#1]):[c](-[#8]-[#6](-[#1])(-[#1])-[#1]):[c](-[#1]):[c]4-[#1])-[#1])(-[#1])-[#6](-[#1])(-[#1])-[#6](-[#1])(-[#1])-[#6](=[#8])-[#6]3(-[#1])-[#1]	286.38866	C18H24NO2	Specs
549	[#6](-[#1])(-[#1])(-[#1])-[#6]1(-[#6](-[#1])(-[#1])-[#1])-[#6](-[#1])=[#6](-[#1])-[c]2:[c](-[#8]1):[c](-[#8]-[#6](-[#1])(-[#1])-[#1]):[c](-[#1]):[c](-[#6](-[#6](-[c]3:[c](-[#1]):[c](-[#1]):[c](-[#8]-[#6](-[#1])(-[#1])-[#1]):[c](-[#8]-[#6](-[#1])(-[#1])-[#1]):[c]3-[#1])=[#6](-[#1])-[#8]4)=[#8]):[c]24	394.41718	C23H22O6	Specs
550	[#6](-[#1])(-[#1])(-[#1])-[#6]1(-[#6](-[#8]-[#1])(-[#6](-[#8]-[#6](-[#1])(-[#1])-[#1])(-[#6](-[#1])(-[#1])-[#6](-[#8]-[#6]2(-[#6](-[#1])(-[#1])-[#6](-[#1])(-[#1])-[#6]3(-[#6](-[#1])=[#8])-[#6](-[#8]-[#1])(-[#6]2(-[#1])-[#1])-[#6](-[#1])(-[#1])-[#6](-[#1])(-[#1])-[#6](-[#1])(-[#6](-[#8]-[#1])(-[#6](-[#1])(-[#1])-[#6](-[#1])(-[#1])-[#6]4(-[#6]5=[#6](-[#1])-[#6](-[#8]-[#6]5(-[#1])-[#1])=[#8])-[#1])-…	548.66495	C30H44O9	Specs
551	[#6](-[#1])(-[#1])(-[#1])-[#6](-[#6]1(-[#6](-[#1])(-[#1])-[#6](-[#1])(-[#1])-[#6]2(-[#6]1(-[#6](-[#1])(-[#1])-[#1])-[#6](-[#8]-[#1])(-[#6](-[#1])(-[#1])-[#6]3(-[#6]2(-[#8]-[#1])-[#6](-[#1])(-[#1])-[#6](-[#1])(-[#1])-[#6]4(-[#6]3(-[#6](-[#1])(-[#1])-[#1])-[#6](-[#1])(-[#1])-[#6](-[#1])(-[#1])-[#6](-[#8]-[#1])(-[#6]4(-[#1])-[#1])-[#1])-[#1])-[#1])-[#1])-[#1])-[#1])(-[#6](-[#1])(-[#1])-[#6](-[#1])(-…	464.61478	C26H42NO6	Specs
552	[#6](-[#1])(-[#1])(-[#1])-[#8]-[c]1:[c](-[#1]):[c](-[#1]):[c]2:[c](:[n]:[c]3:[c](:[c](-[#1]):[c](-[#1]):[o]3):[c]2-[#8]-[#6](-[#1])(-[#1])-[#1]):[c]1-[#8]-[#6](-[#1])(-[#1])-[#1]	259.25732	C14H13NO4	Specs
553	[#6](-[#1])(-[#1])(-[#1])-[c]1:[c]2:[c](:[c]3:[c](:[c]14):[c](:[c](-[#1]):[c](-[#8]-[#6](-[#1])(-[#1])-[#1]):[c]3-[#8]-[#6](-[#1])(-[#1])-[#1])-[#6](-[#1])(-[#1])-[#6](-[#1])(-[#1])-[#7]4-[#6](-[#1])(-[#1])-[#1]):[c](-[#1]):[c](-[#8]-[#6](-[#1])(-[#1])-[#1]):[c](-[#8]-[#6](-[#1])(-[#1])-[#1]):[c]2-[#1]	367.4382	C22H25NO4	Specs
554	[#6](-[#1])(-[#1])(-[#1])-[#7]1-[#6](-[#1])(-[#1])-[#6](-[#1])(-[#1])-[c]2:[c](-[#6]1(-[#6](-[#1])(-[#1])-[c]3:[c](-[#1]):[c](-[#1]):[c](-[#8]-[c]4:[c](:[c]5:[c](-[#1]):[c](-[#8]-[#6](-[#1])(-[#1])-[#1]):[c]4-[#8]-[#6](-[#1])(-[#1])-[#1])-[#6](-[#6](-[#1])(-[#1])-[c]6:[c](-[#1]):[c](-[#1]):[c](-[#8]7):[c](-[#1]):[c]6-[#1])(-[#1])-[#7](-[#6](-[#1])(-[#1])-[#1])-[#6](-[#1])(-[#1])-[#6]5(-[#1])-[#1]…	622.74987	C38H42N2O6	Specs
555	[#6]1(-[#1])(-[#1])-[#6](-[#1])(-[#1])-[#6](-[#7+](-[#1])(-[#6](-[#6]1(-[#1])-[#1])(-[#1])-[#6](-[#6](-[#1])=[#6]2-[#6]3(-[#7+](-[#1])(-[#1])-[#6](-[#1])(-[#1])-[#6](-[#1])(-[#1])-[#6]2(-[#1])-[#1])-[#1])(-[#1])-[#6](-[#1])(-[#1])-[#6]34-[#1])-[#6]4(-[#1])-[#1])(-[#1])-[#1]	234.38033	C15H26N2	Specs
556	[#6](-[#1])(-[#1])(-[#1])-[#7]1-[#6](-[#1])(-[#1])-[#6](-[#1])(-[#1])-[#6]23-[#6](-[#6]1(-[#6](-[#1])(-[#1])-[c]4:[c]2:[c](-[#8]-[#1]):[c](-[#8]-[#6](-[#1])(-[#1])-[#1]):[c](-[#1]):[c]4-[#1])-[#1])=[#6](-[#1])-[#6](=[#8])-[#6](-[#8]-[#6](-[#1])(-[#1])-[#1])=[#6]3-[#1]	327.37434	C19H21NO4	Specs
557	[#6](-[#1])(-[#1])(-[#1])-[#6](-[#6]1(-[#6](-[#1])(-[#1])-[#6](-[#1])(-[#1])-[#6]2(-[#6](-[#8]-[#6](-[#1])(-[#1])-[#1])=[#8])-[#6]1(-[#6]3(-[#6](-[#6](-[#1])(-[#1])-[#1])(-[#6](-[#1])(-[#1])-[#6]2(-[#1])-[#1])-[#6](-[#6](-[#1])(-[#1])-[#1])(-[#6](-[#1])(-[#1])-[#6](-[#1])(-[#1])-[#6](-[#6](-[#6](-[#1])(-[#1])-[#1])=[#6](-[#1])-[#1])(-[#6]4(-[#6](-[#1])(-[#1])-[#6](-[#1])(-[#1])-[#6]#[#7])-[#6](-[…	467.72626	C31H49NO2	Specs
558	[c]1(-[#1]):[c](-[#1]):[c]2:[c](:[c]3:[c]1-[#6](-[#1])=[#6](-[#1])-[#6](-[#8]3)=[#8]):[c](-[#1]):[c](-[#1]):[o]2	186.16353	C11H6O3	Specs
559	[#6](-[#1])(-[#1])(-[#1])-[#6]1(-[#6](-[#1])(-[#1])-[#6](-[#8]-[#6](-[#6](-[#1])(-[#1])-[#1])=[#8])(-[#6]2(-[#6](-[#1])(-[#1])-[#8]-[#6](-[#6](-[#1])(-[#1])-[#1])=[#8])-[#6](-[#6](-[#1])(-[#1])-[#6](-[#1])(-[#1])-[#6](-[#1])(-[#1])-[#6]23-[#6](-[#1])(-[#1])-[#8]3)(-[#6]14-[#6](-[#1])(-[#1])-[#6](-[c]5:[c](-[#1]):[c](-[#1]):[o]:[c]5-[#1])(-[#8]-[#6]4=[#8])-[#1])-[#1])-[#1])-[#1]	446.4902	C24H30O8	Specs
560	[#6](-[#1])(-[#1])(-[#1])-[#7+]1(-[#6](-[#1])(-[#1])-[#1])-[#6](-[#1])(-[#1])-[#6](-[#1])(-[#1])-[c]2:[c](-[#6]1(-[#6](-[#1])(-[#1])-[c]3:[c](-[#1]):[c](-[#1]):[c](-[#8]-[#1]):[c](-[#1]):[c]3-[#1])-[#1]):[c](-[#1]):[c](-[#8]-[#6](-[#1])(-[#1])-[#1]):[c](-[#8]-[#6](-[#1])(-[#1])-[#1]):[c]2-[#1]	328.42534	C20H26NO3	Specs
561	[#6](-[#1])(-[#1])(-[#1])-[#7+]1(-[#1])-[#6](-[#1])(-[#1])-[#6](-[#1])(-[#1])-[c]2:[c](-[#6]1(-[#6](-[#1])(-[#1])-[c]3:[c]4:[c](-[#1]):[c](-[#8]-[#6](-[#1])(-[#1])-[#1]):[c](-[#8]-[c]5:[c](-[#6](-[#1])(-[#1])-[#6]6(-[c]7:[c](-[#6](-[#1])(-[#1])-[#6](-[#1])(-[#1])-[#7+]6(-[#1])-[#6](-[#1])(-[#1])-[#1]):[c](-[#1]):[c](-[#8]-[#6](-[#1])(-[#1])-[#1]):[c](-[#8]-[#6](-[#1])(-[#1])-[#1]):[c]7-[#1])-[#1]…	684.81771	C40H48N2O8	Specs
562	[#6](-[#1])(-[#1])(-[#1])\-[#6](-[#1])=[#6](-[#1])\-[#6](-[c]1:[c](-[#8]-[#1]):[c](-[#1]):[c](-[#8]-[#6](-[#1])(-[#1])-[#1]):[c](-[#1]):[c]1-[#8]-[#6](-[#1])(-[#1])-[#1])=[#8]	222.23715	C12H14O4	Specs
563	[c]1(-[#1]):[n]:[c]2:[c](:[n]:[c](-[#1]):[n]2-[#6]3(-[#6](-[#8]-[#1])(-[#6](-[#8]-[#1])(-[#6](-[#6](-[#1])(-[#1])-[#8]-[#1])(-[#8]3)-[#1])-[#1])-[#1])-[#1]):[c](-[#7](-[#6](-[#1])(-[#1])-[#6](-[#1])(-[#1])-[#8]-[#1])-[#6](-[#1])(-[#1])-[#6](-[#1])(-[#1])-[#8]-[#1]):[n]1	355.34644	C14H21N5O6	Specs
564	[#6](-[#1])(-[#1])(-[#1])-[#8]-[#6](-[#6](-[#7](-[#1])-[#6](-[c]1:[c](-[#1]):[c](-[#1]):[c](-[#1]):[c](-[#1]):[c]1-[#1])=[#8])(-[#6](-[#1])(-[#1])-[c]2:[c](-[#1]):[n]:[c](-[#1]):[n]2-[#1])-[#1])=[#8]	273.2872	C14H15N3O3	Specs
565	[#6](-[#1])(-[#1])(-[#1])-[#8]-[c]1:[c](-[#1]):[c](-[#8]-[#1]):[c](-[#8]-[#6](-[#1])(-[#1])-[#1]):[c]2:[c]1-[#6](-[#1])=[#6](-[#1])-[#6](-[#8]2)=[#8]	222.19409	C11H10O5	Specs
566	[#6](-[#1])(-[#1])(-[#1])-[#6](-[#6](-[#8]-[#1])(-[#6](-[#1])(-[#1])-[c]1:[c](-[#8]-[#6](-[#1])(-[#1])-[#1]):[c](-[#1]):[c](-[#1]):[c]2:[c]1-[#8]-[#6](-[#6](-[#1])=[#6]2-[#1])=[#8])-[#1])=[#6](-[#1])-[#1]	260.28514	C15H16O4	Specs
567	[#6](-[#1])(-[#1])(-[#1])-[#6](-[#1])(-[#6]1=[#6]2-[#6](-[#6](-[#1])(-[#1])-[#8]-[#6](-[#6](-[#1])(-[#1])-[#1])=[#8])(-[#6](-[#1])(-[#1])-[#6]1(-[#1])-[#1])-[#6](-[#1])(-[#1])-[#6](-[#1])(-[#1])-[#6](-[#6](-[#1])(-[#1])-[#1])(-[#6](-[#6](-[#1])(-[#1])-[#1])(-[#6](-[#1])(-[#1])-[#6](-[#1])(-[#1])-[#6](-[#1])(-[#6](-[#6](-[#1])(-[#1])-[#1])(-[#6](-[#1])(-[#1])-[#1])-[#6](-[#8]-[#6](-[#6](-[#1])(-[#…	526.79015	C34H54O4	Specs
568	[c]1(-[#1]):[c](-[#1]):[c](-[#8]-[#1]):[c](-[#1]):[c](-[#1]):[c]1-[#6]2(-[#6](-[#1])(-[#1])-[#6](-[c]3:[c](-[#8]2):[c](-[#1]):[c](-[#8]-[#1]):[c](-[#1]):[c]3-[#8]-[#1])=[#8])-[#1]	272.25278	C15H12O5	Specs
569	[#6]1(-[#1])=[#6](-[#1])-[#6](-[#8]-[c]2:[c]1:[c](-[#1]):[c]3:[c](:[c]2-[#1]):[o]:[c](-[#1]):[c]3-[#1])=[#8]	186.16353	C11H6O3	Specs
570	[#6](-[#1])(-[#1])(-[#1])-[#8]-[c]1:[c](-[#1]):[c]2:[c](:[c](-[#1]):[c]1-[#8]-[#6](-[#1])(-[#1])-[#1])-[#8]-[#6](=[#8])-[#6](-[#1])=[#6]2-[#1]	206.19469	C11H10O4	Specs
571	[#6](-[#1])(-[#1])(-[#1])-[#8]-[c]1:[c]2:[c](:[c](-[#1]):[c]3:[c]1:[o]:[c](-[#1]):[c]3-[#1])-[#6](-[#1])=[#6](-[#1])-[#6](-[#8]2)=[#8]	216.18951	C12H8O4	Specs
572	[#6](-[#1])(-[#1])(-[#1])-[#6](-[#1])(-[#1])-[#8]-[c]1:[c](-[#1]):[c](-[#1]):[c](-[#6](-[#8]-[#6](-[#1])(-[#1])-[#6](-[#1])(-[#1])-[#6]2(-[#6](-[#1])(-[#1])-[#6](-[#1])(-[#1])-[#6](-[#7+](-[#1])(-[#6](-[#1])(-[#1])-[#6](-[#1])(-[#1])-[#6](-[#1])(-[#1])-[#6]3(-[#1])-[#1])-[#6]23-[#1])(-[#1])-[#1])-[#1])=[#8]):[c](-[#1]):[c]1-[#1]	332.4571	C20H30NO3	Specs
573	[#6](-[#1])(-[#1])(-[#1])-[#6](-[#8]-[#6]1(-[#6](-[#1])(-[#1])-[#6](-[#1])(-[#1])-[#6]2(-[#6](-[#1])(-[#1])-[#1])-[#6](-[#6]1(-[#6](-[#1])(-[#1])-[#1])-[#6](-[#1])(-[#1])-[#1])(-[#1])-[#6](-[#1])(-[#1])-[#6](-[#1])(-[#1])-[#6](-[#6](-[#1])(-[#1])-[#1])(-[#6](-[#6](-[#1])(-[#1])-[#1])(-[#6](-[#1])(-[#1])-[#6](-[#1])(-[#1])-[#6]3(-[#6](-[#1])(-[#1])-[#6](-[#1])(-[#1])-[#6]4(-[#6](-[#8]-[#1])(-[#6](…	530.73579	C32H50O6	Specs
574	[#6](-[#1])(-[#1])(-[#1])-[#6](-[#8]-[#1])(-[#6]1(-[#6](-[#1])(-[#1])-[#6](-[#1])(-[#1])-[#6]2(-[#6](-[#1])(-[#1])-[#8]-[#6](-[#6](-[#1])(-[#1])-[#1])=[#8])-[#6]1(-[#6]3(-[#6](-[#6](-[#1])(-[#1])-[#1])(-[#6](-[#1])(-[#1])-[#6]2(-[#1])-[#1])-[#6](-[#6](-[#1])(-[#1])-[#1])(-[#6](-[#1])(-[#1])-[#6](-[#1])(-[#1])-[#6](-[#1])(-[#6](-[#6](-[#1])(-[#1])-[#1])(-[#6](-[#1])(-[#1])-[#1])-[#6](-[#8]-[#6](-[…	530.77885	C33H54O5	Specs
575	[#6](-[#1])(-[#1])(-[#1])-[#7+]1(-[#1])-[#6](-[#1])(-[#1])-[#6](-[#1])(-[#1])-[c]2:[c](-[#6]1(-[#6](-[#1])(-[#1])-[c]3:[c](-[#1]):[c](-[#8]-[#6](-[#1])(-[#1])-[#1]):[c](-[#8]-[#6](-[#1])(-[#1])-[#1]):[c](-[#1]):[c]3-[#8]-[#1])-[#1]):[c](-[#1]):[c](-[#8]-[#6](-[#1])(-[#1])-[#1]):[c](-[#8]-[#6](-[#1])(-[#1])-[#1]):[c]2-[#1]	374.45072	C21H28NO5	Specs
576	[#6](-[#1])(-[#1])(-[#1])-[#7+]1(-[#1])-[#6](-[#1])(-[#1])-[#6](-[#1])(-[#1])-[#6]23-[#6](-[#6]1(-[#6](-[#1])(-[#1])-[c]4:[c]2:[c](-[#8]-[#1]):[c](-[#8]-[#6](-[#1])(-[#1])-[#1]):[c](-[#1]):[c]4-[#35])-[#1])(-[#1])-[#6](-[#1])(-[#1])-[#6](-[#1])(-[#1])-[#6](=[#8])-[#6]3(-[#1])-[#1]	381.28412	C18H23BrNO3	Specs
577	[#6](-[#1])(-[#1])(-[#1])-[#8]-[c]1:[c](-[#1]):[c](-[#1]):[c]2:[c](-[#6]34-[#6](-[#6](-[#1])(-[#1])-[#6](-[#1])(-[#1])-[#6](-[#6]3(-[#1])-[#1])=[#8])(-[#1])-[#6](-[#6]2(-[#1])-[#1])(-[#1])-[#7+](-[#1])(-[#1])-[#6](-[#1])(-[#1])-[#6]4(-[#1])-[#1]):[c]1-[#1]	272.36208	C17H22NO2	Specs
578	[#6](-[#1])(-[#1])(-[#1])-[#7+]1(-[#1])-[#6](-[#1])(-[#1])-[#6](-[#1])(-[#1])-[#6](-[c](:[c]23):[c]4:[c](-[#8]-[#6](-[#1])(-[#1])-[#1]):[c](-[#1]):[c]2-[#35])(-[#6](-[#6]1(-[#6]3(-[#1])-[#1])-[#1])(-[#1])-[#6](-[#1])(-[#1])-[#6](-[#1])(-[#1])-[#6]56-[#8]-[#6](-[#1])(-[#1])-[#6](-[#1])(-[#1])-[#8]5)-[#6]6(-[#1])-[#8]4	423.3208	C20H25BrNO4	Specs
579	[#6](-[#1])(-[#1])(-[#1])-[#7](-[c]1:[c](-[#1]):[c](-[#1]):[c](\-[#6](-[#1])=[#6](/-[#7](-[#1])-[#6](-[c]2:[c](-[#1]):[c](-[#1]):[c](-[#1]):[c](-[#1]):[c]2-[#1])=[#8])\-[#6](-[#7]3-[#6](-[#1])(-[#1])-[#6]4(-[#6](-[#1])(-[#1])-[#6](-[#6](=[#6]5-[#1])-[#7](-[#6]4(-[#1])-[#1])-[#6](=[#8])-[#6](-[#1])=[#6]5-[#1])(-[#6]3(-[#1])-[#1])-[#1])-[#1])=[#8]):[c](-[#1]):[c]1-[#1])-[#6](-[#1])(-[#1])-[#1]	482.5735	C29H30N4O3	Specs
580	[c]1(-[#1]):[c](-[#1]):[c](-[#17]):[c](-[#1]):[c](-[#1]):[c]1-[c]2:[c](-[#1]):[n]:[c]3:[c](:[n]2)-[#7](-[#6]4(-[#6](-[#8]-[#1])(-[#6](-[#8]-[#1])(-[#6](-[#6](-[#1])(-[#1])-[#8]-[#1])(-[#8]4)-[#1])-[#1])-[#1])-[#1])-[#6](-[#8-])=[#7]-[#6]3=[#8]	405.76926	C17H14ClN4O6	Specs
581	[#6](-[#1])(-[#1])(-[#1])-[#6]1=[#6]2-[#6](-[#6](-[#1])(-[#1])-[#1])(-[#6](-[#1])(-[#1])-[#1])-[#6](-[#6](-[#1])(-[#1])-[#6]1(-[#8]-[#6](-[#6](-[#1])(-[#1])-[#1])=[#8])-[#1])(-[#1])-[#6](-[#1])(-[#1])-[#6](-[#6](-[#6](-[#8]-[#6](\-[#6](-[#1])=[#6](-[#1])\-[c]3:[c](-[#1]):[c](-[#1]):[c](-[#1]):[c](-[#1]):[c]3-[#1])=[#8])(-[#6](-[#1])(-[#1])-[#6]4(-[#8]-[#6](-[#6](-[#1])(-[#1])-[#1])=[#8])-[#1])-[#…	650.75513	C37H46O10	Specs
582	[#6](-[#1])(-[#1])(-[#1])-[#7+]1(-[#1])-[#6](-[#1])(-[#1])-[#6](-[#1])(-[#1])-[c]2:[c](-[#6]1(-[#6](-[#1])(-[#1])-[c]3:[c]4:[c](-[#1]):[c](-[#8]-[#6](-[#1])(-[#1])-[#1]):[c](-[#8]-[c]5:[c](-[#1]):[c](-[#8]-[#6](-[#1])(-[#1])-[#1]):[c](-[#8]-[#6](-[#1])(-[#1])-[#1]):[c](-[#1]):[c]5-[#6](-[#1])(-[#1])-[#6]6(-[c]7:[c](-[#6](-[#1])(-[#1])-[#6](-[#1])(-[#1])-[#7+]6(-[#1])-[#6](-[#1])(-[#1])-[#1]):[c](…	684.81771	C40H48N2O8	Specs
583	[#6](-[#1])(-[#1])(-[#1])-[#6]1(-[#6](-[#8]-[#6](-[#6](-[#1])(-[#1])-[#1])=[#8])(-[#6](-[#8]-[#6](-[#6](-[#1])(-[#1])-[#1])=[#8])(-[#6](-[#8]-[#6](-[#6](-[#1])(-[#1])-[#1])=[#8])(-[#6](-[#8]-[#6](-[#1])(-[#1])-[#6]2(-[#6](-[#8]-[#6](-[#6](-[#1])(-[#1])-[#1])=[#8])(-[#6](-[#8]-[#6](-[#6](-[#1])(-[#1])-[#1])=[#8])(-[#6](-[#8]-[#6](-[#6](-[#1])(-[#1])-[#1])=[#8])(-[#6](-[#8]-[c]3:[c](-[#1]):[c](-[#8…	904.81731	C42H48O22	Specs
584	[#6](-[#1])(-[#1])(-[#1])-[#6]1(-[#6](-[#8]-[#6](-[#6](-[#1])(-[#1])-[#1])=[#8])(-[#6](-[#8]-[#6](-[#6](-[#1])(-[#1])-[#1])=[#8])(-[#6](-[#8]-[#6](-[#6](-[#1])(-[#1])-[#1])=[#8])(-[#6](-[#8]-[#6]2(-[#6](-[#8]-[#6](-[#6](-[#1])(-[#1])-[#1])=[#8])(-[#6](-[#8]-[#6](-[#6](-[#1])(-[#1])-[#1])=[#8])(-[#6](-[#6](-[#1])(-[#1])-[#8]-[#6](-[#6](-[#1])(-[#1])-[#1])=[#8])(-[#8]-[#6]2(-[#8]-[c]3:[c](-[#1]):[c…	874.79133	C41H46O21	Specs
585	[#6](-[#1])(-[#1])(-[#1])-[#6]12-[#6](-[#6](=[#6]3-[#1])-[#6](-[#6](-[#1])(-[#1])-[#1])(-[#6](-[#1])(-[#1])-[#6]1(-[#1])-[#1])-[#6](-[#6](-[#1])(-[#1])-[#1])(-[#6](-[#1])(-[#1])-[#6](-[#1])(-[#1])-[#6](-[#1])(-[#6](-[#6](-[#1])(-[#1])-[#1])(-[#6](-[#1])(-[#1])-[#1])-[#6](-[#8]-[#6]4(-[#6](-[#8]-[#6]5(-[#6](-[#8]-[#1])(-[#6](-[#8]-[#1])(-[#6](-[#8]-[#1])(-[#6](-[#6](-[#8]-[#6](-[#1])(-[#1])-[#6](-…	943.12365	C51H74O16	Specs
586	[#6](-[#1])(-[#1])(-[#1])-[#6]12-[#6](-[#8]-[#1])(-[#6](-[#1])(-[#1])-[#6](-[#1])(-[#1])-[#6]1(-[#6](-[#1])(-[#1])-[#6](-[#8]-[#1])(-[#6](-[#1])(-[#1])-[#6](-[#8]-[#1])(-[#6](-[#8]-[#1])(-[#6](-[#1])(-[#1])-[#1])-[#6](-[#1])(-[#1])-[#1])-[#1])-[#6](-[#1])(-[#1])-[#1])-[#1])-[#6](=[#6](-[#1])-[#6](-[#6]3(-[#6]4(-[#6](-[#1])(-[#1])-[#1])-[#6](-[#1])(-[#1])-[#6](-[#8]-[#1])(-[#6](-[#8]-[#1])(-[#6]3(…	480.63406	C27H44O7	Specs
587	[#6](-[#1])(-[#1])(-[#1])-[#6](-[#8]-[c]1:[c](-[#1]):[c](-[#8]-[#6](-[#1])(-[#1])-[#1]):[c](-[#1]):[c]2:[c]1-[#6](-[#6](-[#1])(-[#1])-[#6](-[c]3:[c](-[#1]):[c](-[#1]):[c](-[#1]):[c](-[#1]):[c]3-[#1])(-[#8]2)-[#1])=[#8])=[#8]	312.31664	C18H16O5	Specs
588	[#6](-[#1])(-[#1])(-[#1])-[#6](-[c]1:[c](-[#1]):[c](-[#1]):[c](-[#8]-[#6](-[#1])(-[#1])-[#1]):[c](-[#1]):[c]1-[#8]-[#1])=[#8]	166.17389	C9H10O3	Specs
589	[#6](-[#1])(-[#1])(-[#1])-[#7]1-[#6](-[#1])(-[#1])-[#6](-[#1])(-[#1])-[c]2:[c](-[#6]1(-[#6](-[#1])(-[#1])-[c]3:[c](-[#1]):[c](-[#1]):[c](-[#8]-[c]4:[c](-[#1]):[c](-[#6](-[#1])(-[#1])-[#6]5(-[c](:[c]6-[#6](-[#1])(-[#1])-[#6](-[#1])(-[#1])-[#7]5-[#6](-[#1])(-[#1])-[#1]):[c](-[#8]7):[c](-[#8]-[#6](-[#1])(-[#1])-[#1]):[c](-[#8]-[#6](-[#1])(-[#1])-[#1]):[c]6-[#8]-[#6](-[#1])(-[#1])-[#1])-[#1]):[c](-[#…	668.77525	C39H44N2O8	Specs
590	[#6](-[#1])(-[#1])(-[#1])-[#6](-[#1])(-[#1])-[#6](-[#1])(-[#1])-[#6](-[#1])(-[#1])-[#6](-[#1])(-[#1])-[#6](-[#1])(-[#1])-[#6](-[#1])(-[#1])-[#6](-[#1])(-[#1])-[#6](-[#1])(-[#1])-[#6](-[#1])(-[#1])-[#6](-[#1])(-[#1])-[#6]1=[#6](-[#8-])-[#6](-[#6](-[#1])(-[#1])\-[#6](\-[#6]1=[#8])=[#7]/-[c]2:[c](-[#17]):[c](-[#1]):[c](-[#1]):[c](-[#1]):[c]2-[#17])=[#8]	437.37932	C23H28Cl2NO3	Specs
591	[#6](-[#1])(-[#1])(-[#1])-[#6](-[#1])(-[#1])-[#6](-[#1])(-[#1])-[#6](-[#1])(-[#1])-[#6](-[#1])(-[#1])-[#6](-[#1])(-[#1])-[#6](-[#1])(-[#1])-[#6](-[#1])(-[#1])-[#6](-[#1])(-[#1])-[#6](-[#1])(-[#1])-[#6](-[#1])(-[#1])-[#6]1=[#6](-[#8-])-[#6](-[#6](-[#1])(-[#1])\-[#6](\-[#6]1=[#8])=[#7]/-[c]2:[c](-[#1]):[c](-[#1]):[c](-[#16](-[#7](-[#1])-[#1])(=[#8])=[#8]):[c](-[#1]):[c]2-[#1])=[#8]	447.56764	C23H31N2O5S	Specs
592	[#6](-[#1])(-[#1])(-[#1])-[#6](-[#1])(-[#1])-[#6](-[#1])(-[#1])-[#6](-[#1])(-[#1])-[#6](-[#1])(-[#1])-[#6](-[#1])(-[#1])-[#6](-[#1])(-[#1])-[#6](-[#1])(-[#1])-[#6](-[#1])(-[#1])-[#6](-[#1])(-[#1])-[#6](-[#1])(-[#1])-[#6]1=[#6](-[#8-])-[#6](-[#6](-[#1])(-[#1])\-[#6](\-[#6]1=[#8])=[#7]/-[c]2:[c](-[#1]):[c](-[#8]-[#6](-[#1])(-[#1])-[#1]):[c](-[#8]-[#6](-[#1])(-[#1])-[#1]):[c](-[#8]-[#6](-[#1])(-[#1]…	458.56714	C26H36NO6	Specs
593	[#6](-[#1])(-[#1])(-[#1])\-[#6](\-[#6](-[#1])(-[#1])-[#1])=[#6](-[#1])/-[#6](-[#1])(-[#1])-[#8]-[c]1:[c]2:[c](:[c](-[#1]):[c]3:[c]1:[o]:[c](-[#1]):[c]3-[#1])-[#6](-[#1])=[#6](-[#1])-[#6](-[#8]2)=[#8]	270.27996	C16H14O4	Specs
594	[#6](-[#1])(-[#1])(-[#1])-[#6]1(-[#6](-[#1])(-[#1])-[#6](-[#1])(-[#1])-[#6]2(-[#6](-[#8]-[#6]3(-[#6](-[#8]-[#6](-[#6](-[#1])(-[#1])-[#1])=[#8])(-[#6](-[#8]-[#6](-[#6](-[#1])(-[#1])-[#1])=[#8])(-[#6](-[#8]-[#6](-[#6](-[#1])(-[#1])-[#1])=[#8])(-[#6](-[#6](-[#1])(-[#1])-[#8]-[#6](-[#6](-[#1])(-[#1])-[#1])=[#8])(-[#8]3)-[#1])-[#1])-[#1])-[#1])-[#1])=[#8])-[#6](-[#6]1(-[#8]-[#6](-[#6](-[#1])(-[#1])-[#…	945.09647	C50H72O17	Specs
595	[#6](-[#1])(-[#1])(-[#1])-[#6](-[#6]1(-[#6](-[#1])(-[#1])-[#6](-[#1])(-[#1])-[#6]2(-[#6]1(-[#6](-[#1])(-[#1])-[#1])-[#6](-[#1])(-[#1])-[#6](-[#1])(-[#1])-[#6]3(-[#6]2(-[#6](-[#1])(-[#1])-[#6](-[#1])=[#6]4-[#6]3(-[#6](-[#1])(-[#1])-[#1])-[#6](-[#1])(-[#1])-[#6](-[#1])(-[#1])-[#6](-[#8]-[#1])(-[#6]4(-[#1])-[#1])-[#1])-[#1])-[#1])-[#1])-[#1])(-[#6](-[#1])(-[#1])\-[#6](-[#1])=[#6](/-[c]5:[c](-[#1]):[…	494.74984	C36H46O	Specs
596	[#6](-[#1])(-[#1])(-[#1])-[#7+](-[#1])(-[#6](-[#1])(-[#1])-[#6](-[#1])(-[#1])-[c]1:[c](-[#1]):[c](-[#8]-[#6](-[#1])(-[#1])-[#1]):[c](-[#8]-[#6](-[#1])(-[#1])-[#1]):[c](-[#1]):[c]1\-[#6](-[#1])=[#6](-[#1])/-[c]2:[c](-[#1]):[c](-[#1]):[c](-[#8]-[#6](-[#1])(-[#1])-[#1]):[c](-[#1]):[c]2-[#1])-[#6](-[#1])(-[#1])-[#1]	342.45192	C21H28NO3	Specs
597	[#6](-[#1])(-[#1])(-[#1])-[#6](-[#1])(-[#6](-[#1])(-[#1])-[#8]-[c]1:[c](-[#1]):[c](-[#1]):[c](-[#6](-[#8]-[#6](-[#1])(-[#1])-[#6](-[#1])(-[#1])-[#6]2(-[#6](-[#1])(-[#1])-[#6](-[#1])(-[#1])-[#6](-[#1])(-[#1])-[#7+]3(-[#1])-[#6]2(-[#6](-[#1])(-[#1])-[#6](-[#1])(-[#1])-[#6](-[#1])(-[#1])-[#6]3(-[#1])-[#1])-[#1])-[#1])=[#8]):[c](-[#1]):[c]1-[#1])-[#6](-[#1])(-[#1])-[#1]	360.51026	C22H34NO3	Specs
598	[#6](-[#1])(-[#1])(-[#1])-[#6](-[#8]-[#6]1(-[#6](-[#1])(-[#1])-[#6](-[#1])(-[#1])-[#6]2(-[#6](-[#6]1(-[#6](-[#1])(-[#1])-[#1])-[#6](-[#1])(-[#1])-[#1])(-[#1])-[#6](-[#8]-[#6](-[#6](-[#1])(-[#1])-[#1])=[#8])(-[#1])-[#6]3(-[#1])-[#1])-[#6]4(-[#6]3(-[#1])-[#6](-[#6](-[#1])(-[#1])-[#1])(-[#6](-[#1])(-[#1])-[#6](-[#8]-[#1])(-[#1])-[#6]5(-[#6]6(-[#6](-[#1])(-[#1])-[#1])-[#6](-[#1])(-[#1])-[#6](-[#1])(-…	574.78835	C34H54O7	Specs
599	[#6](-[#1])(-[#1])(-[#1])-[#6]1(-[#6](-[#8]-[#1])(-[#6](-[#8]-[#1])(-[#6](-[#8]-[#1])(-[#6](-[#8]-[#6]2(-[#6](-[#8]-[#1])(-[#6](-[#8]-[#1])(-[#6](-[#6](-[#1])(-[#1])-[#1])(-[#8]-[#6]2(-[#8]-[#6]3=[#6](-[c]4:[c](-[#1]):[c](-[#1]):[c](-[#8]-[#1]):[c](-[#8]-[#1]):[c]4-[#1])-[#8]-[c](:[c](-[#1]):[c](-[#8]-[#1]):[c](-[#1]):[c]5-[#8]-[#1]):[c]5-[#6]3=[#8])-[#1])-[#1])-[#1])-[#1])-[#1])(-[#8]1)-[#1])-[#…	594.51809	C27H30O15	Specs
600	[#6](-[#1])(-[#1])(-[#1])-[#6]1(-[#6](-[#8]-[#1])(-[#6](-[#8]-[#1])(-[#6](-[#8]-[#1])(-[#6](-[#8]-[c]2:[c](-[#1]):[c](-[#8]-[#1]):[c]3:[c](-[#8]-[#6](-[c]4:[c](-[#1]):[c](-[#1]):[c](-[#8]-[#1]):[c](-[#8]-[#1]):[c]4-[#1])(-[#6](-[#8]-[#1])(-[#6]3=[#8])-[#1])-[#1]):[c]2-[#1])(-[#8]1)-[#1])-[#1])-[#1])-[#1])-[#1]	450.39278	C21H22O11	Specs
601	[#6](-[#1])(-[#1])(-[#1])-[#6]1(-[#6](-[#8]-[#1])(-[#6](-[#8]-[#1])(-[#6](-[#8]-[#1])(-[#6](-[#8]-[c]2:[c](-[#1]):[c](-[#8]-[#1]):[c]3:[c](-[#8]-[#6](-[c]4:[c](-[#1]):[c](-[#1]):[c](-[#8]-[#1]):[c](-[#8]-[#1]):[c]4-[#1])(-[#6](-[#8]-[#6]5(-[#6](-[#8]-[#1])(-[#6](-[#8]-[#1])(-[#6](-[#8]-[#1])(-[#6](-[#6](-[#1])(-[#1])-[#1])(-[#8]5)-[#1])-[#1])-[#1])-[#1])-[#1])(-[#6]3=[#8])-[#1])-[#1]):[c]2-[#1])(…	596.53397	C27H32O15	Specs
602	[#6](-[#1])(-[#1])(-[#1])-[#6](-[#6]1(-[#6](-[#1])(-[#1])-[#6](-[#1])(-[#1])-[#6]2(-[#6](-[#1])(-[#1])-[#1])-[#6]1(-[#6](-[#1])(-[#1])-[#1])-[#6](-[#1])(-[#1])-[#6](-[#8]-[#1])(-[#6]3(-[#6](-[#1])(-[#1])-[#1])-[#6]2(-[#6](-[#1])(-[#1])-[#6](-[#1])=[#6]4-[#6]3(-[#6](-[#1])(-[#1])-[#6](-[#1])(-[#1])-[#6](-[#8]-[#6]5(-[#6](-[#8]-[#1])(-[#6](-[#8]-[#1])(-[#6](-[#8]-[#1])(-[#6](-[#6](-[#1])(-[#1])-[#8…	801.01267	C42H72O14	Specs
603	[#6](-[#1])(-[#1])(-[#1])-[#6]1(-[#6](=[#6]2-[#6]3=[#6](-[#6](-[#1])(-[#1])-[#1])-[#6](-[#8]2)=[#8])-[#6](-[#6](-[#1])(-[#1])-[#1])(-[#6](-[#1])(-[#1])-[#6](-[#1])(-[#1])-[#6]14-[#8]-[#6](-[#1])(-[#1])-[#6](-[#1])(-[#1])-[#8]4)-[#6](-[#1])(-[#1])-[#6]3(-[#1])-[#1])-[#1]	290.35418	C17H22O4	Specs
604	[#6](-[#1])(-[#1])(-[#1])-[#6]1(-[#6](-[#1])(-[#1])-[#6](-[#1])(-[#1])-[#6](-[#8]-[#6](-[#6](-[#1])(-[#1])-[#1])=[#8])(-[#6]2(-[#6](-[#1])(-[#1])-[#1])-[#6]13-[#6](-[#1])(-[#1])-[#6](-[#6](-[#6](-[#1])(-[#1])-[#1])(-[#6](-[#1])(-[#1])-[#1])-[#8]3)(-[#6](-[#1])(-[#1])-[#6]2(-[#8]-[#6](-[#6]4(-[#6](-[c]5:[c](-[#1]):[c](-[#1]):[c](-[#1]):[c](-[#1]):[c]5-[#1])(-[#8]4)-[#1])-[#1])=[#8])-[#1])-[#1])-[#…	442.54456	C26H34O6	Specs
605	[#6](-[#1])(-[#1])(-[#1])-[#6]12-[#6](-[#6](=[#6]3-[#1])-[#6](-[#6](-[#1])(-[#1])-[#1])(-[#6](-[#1])(-[#1])-[#6]1(-[#1])-[#1])-[#6](-[#6](-[#1])(-[#1])-[#1])(-[#6](-[#1])(-[#1])-[#6](-[#1])(-[#1])-[#6](-[#1])(-[#6](-[#6](-[#1])(-[#1])-[#1])(-[#6](-[#1])(-[#1])-[#1])-[#6](-[#8]-[#6]4(-[#6](-[#8]-[#6]5(-[#6](-[#8]-[#1])(-[#6](-[#8]-[#1])(-[#6](-[#8]-[#1])(-[#6](-[#6](-[#7](-[#1])-[#7](-[#1])-[#1])=…	865.01841	C43H68N4O14	Specs
606	[#6](-[#1])(-[#1])(-[#1])-[#6](-[#8]-[#6]1(-[#6](-[#1])(-[#1])-[#6](-[#1])(-[#1])-[#6]2(-[#6](-[#1])(-[#1])-[#1])-[#6](-[#6](-[#1])(-[#1])-[#6](-[#1])(-[#1])-[#6]3(-[#6]2(-[#6](-[#1])(-[#1])-[#6](-[#1])(-[#1])-[#6]4(-[#6](-[#1])(-[#1])-[#1])-[#6]3=[#6](-[#1])-[#6](-[#1])(-[#1])-[#6]4(-[#6](-[#1])(-[#1])-[#8]-[#16](-[#6](-[#1])(-[#1])-[#1])(=[#8])=[#8])-[#1])-[#1])-[#1])(-[#6]1(-[#1])-[#1])-[#1])-…	424.59394	C23H36O5S	Specs
607	[#6](-[#1])(-[#1])(-[#1])-[#6]1(-[#6](-[#8]-[#1])(-[#6](-[#8]-[#1])(-[#6](-[#8]-[#1])(-[#6](-[#8]-[#6]2(-[#6](-[#8]-[#1])(-[#6](-[#8]-[#1])(-[#6](-[#6](-[#1])(-[#1])-[#8]-[#1])(-[#8]-[#6]2(-[#8]-[#6]3(-[#6](-[#1])(-[#1])-[#6](-[#1])(-[#1])-[#6]4(-[#6](-[#6]3(-[#6](-[#1])(-[#1])-[#1])-[#6](-[#1])(-[#1])-[#1])=[#6](-[#1])-[#6](-[#1])(-[#1])-[#6]5(-[#6]4(-[#6](-[#1])(-[#1])-[#1])-[#6](-[#6](-[#1])(-…	810.96443	C42H66O15	Specs
608	[#6](-[#1])(-[#1])(-[#1])-[c]1:[c](-[#1]):[c](-[#1]):[c](-[#16](-[#8]-[#6](-[#1])(-[#1])-[#6]2(-[#6](-[#8]-[#6](-[#1])(-[#1])-[#1])(-[#6](-[#8]-[#1])(-[#6](-[#8]-[#1])(-[#6](-[#8]-[#1])(-[#8]2)-[#1])-[#1])-[#1])-[#1])-[#1])(=[#8])=[#8]):[c](-[#1]):[c]1-[#1]	348.3688	C14H20O8S	Specs
609	[#6](-[#1])(-[#1])(-[#1])-[#6](-[#8]-[#6]1(-[#6](-[#1])(-[#1])-[#6](-[#1])(-[#1])-[#6](-[#6](-[#1])(-[#1])-[#1])(-[#6](-[#1])(-[#1])-[#1])-[#6]2(-[#6]1(-[#6](-[#1])(-[#1])-[#1])-[#6]3(-[#6](-[#8]-[#6](-[#6](-[#1])=[#6](-[#1])-[#1])(-[#6](-[#1])(-[#1])-[#1])-[#6](-[#1])(-[#1])-[#6]3=[#8])(-[#6](-[#8]-[#6](-[#6](-[#1])(-[#1])-[#1])=[#8])(-[#6]2(-[#8]-[#1])-[#1])-[#1])-[#1])-[#1])-[#1])-[#1])=[#8]	422.51186	C23H34O7	Specs
610	[#6](-[#1])(-[#1])(-[#1])-[#8]-[#6]1(-[#6](-[#6](-[#1])(-[#1])-[#16](-[#8-])(=[#8])=[#8])(-[#8]-[#6](-[#8]-[#1])(-[#6](-[#8]-[#1])(-[#6]1(-[#8]-[#1])-[#1])-[#1])-[#1])-[#1])-[#1]	257.23831	C7H13O8S	Specs
611	[#6](-[#1])(-[#1])(-[#1])-[#6](-[#1])(-[#1])-[#6]1(-[#8]-[#1])-[#6]2=[#6](-[#6](-[#1])(-[#1])-[#8]-[#6]1=[#8])-[#6](=[#8])-[#7](-[#6](-[#1])(-[#1])-[c]3:[c]4:[n]:[c]5:[c](:[c]3-[#1]):[c](-[#1]):[c](-[#8]-[#6](-[#1])(-[#1])-[#6](-[#8]-[#6](-[#1])(-[#1])-[#6](-[#1])(-[#1])-[#1])=[#8]):[c](-[#1]):[c]5-[#1])-[#6]4=[#6]2-[#1]	450.44068	C24H22N2O7	Specs
612	[#6](-[#1])(-[#1])(-[#1])-[#6](-[#1])(-[#1])-[#8]-[#6](-[#6](-[#8]-[c]1:[c](-[#1]):[c](-[#1]):[c](-[#6]2=[#6](-[#8]-[#6](-[#1])(-[#1])-[#1])-[#6](-[c]3:[c](:[c](-[#1]):[c](-[#8]-[#6](-[#1])(-[#1])-[#1]):[c](-[#1]):[c]3-[#8]-[#6](-[#1])(-[#1])-[#1])-[#8]2)=[#8]):[c](-[#1]):[c]1-[#8]-[#6](-[#1])(-[#1])-[#8]-[#6](-[#1])(-[#1])-[#1])(-[#6](-[c]4:[c](-[#1]):[c](-[#1]):[c](-[#8]-[#6](-[#1])(-[#1])-[#1]…	638.61525	C33H34O13	Specs
613	[#6](-[#1])(-[#1])(-[#1])-[#8]-[#6](-[#1])(-[#1])-[#6]1(-[#6](-[c]2:[c](-[#1]):[c](-[#1]):[c](-[#8]-[#6](-[#1])(-[#1])-[#1]):[c](-[#8]-[#6](-[#1])(-[#1])-[#1]):[c]2-[#1])(-[#8]-[c]3:[c](-[#8]1):[c](-[#1]):[c](-[#1]):[c](-[#6](-[#1])=[#8]):[c]3-[#1])-[#1])-[#1]	344.3585	C19H20O6	Specs
614	[#6](-[#1])(-[#1])(-[#1])-[#6]1(-[#6](-[#1])(-[#1])-[#6](-[#1])(-[#1])-[#6](-[#8]-[#1])(-[#6]2(-[#6]1(-[#6](-[#1])(-[#1])-[#1])-[#6]3(-[#6](-[#6](-[#1])(-[#1])-[#6]2(-[#1])-[#1])(-[#6]3(-[#6](-[#1])(-[#1])-[#1])-[#6](-[#1])(-[#1])-[#1])-[#1])-[#1])-[#1])-[#1])-[#1]	222.36633	C15H26O	Specs
615	[#6](-[#1])(-[#1])(-[#1])-[#6]1(-[#6](-[#1])(-[#1])-[#6](-[#1])(-[#1])-[#6](-[#6]2(-[#6](-[#1])(-[#1])-[#1])-[#6]1(-[#6]3(-[#6](-[#6](-[#1])(-[#1])-[#6]2(-[#1])-[#1])(-[#6]3(-[#6](-[#1])(-[#1])-[#1])-[#6](-[#1])(-[#1])-[#1])-[#1])-[#1])-[#1])=[#8])-[#1]	220.35045	C15H24O	Specs
616	[#6](-[#1])(-[#1])(-[#1])-[#8]-[c]1:[c](-[#1]):[c](-[#1]):[c](-[c]2:[c](-[#1]):[o]:[c]3:[c]2:[c](-[#1]):[c]4:[c](:[c]3-[#6](-[#1])(-[#1])-[#6](-[#1])=[#6](-[#1])-[#1])-[#8]-[#6](=[#8])-[#6](-[#1])=[#6]4-[c]5:[c](-[#1]):[c](-[#1]):[c](-[#1]):[c](-[#1]):[c]5-[#1]):[c](-[#1]):[c]1-[#1]	408.4453	C27H20O4	Specs
617	[#6](-[#1])(-[#1])(-[#1])-[#6](-[#1])(-[#1])-[#6](-[#1])(-[#1])-[#6](-[#1])(-[#1])-[#6](-[#1])(-[#1])-[#6](-[#1])(-[#1])-[#6](-[#1])(-[#1])-[#6](-[#1])(-[#1])-[#6](-[#1])(-[#1])-[#6](-[#1])(-[#1])-[#6](-[#1])(-[#1])-[#6]1=[#6](-[#8-])-[#6](-[#6](-[#1])(-[#1])\-[#6](\-[#6]1=[#8])=[#7]\-[c]2:[c](-[#1]):[c](-[#1]):[c](-[#1]):[c](-[#1]):[c]2-[#6](-[#1])(-[#1])-[#1])=[#8]	382.51578	C24H32NO3	Specs
618	[#6](-[#1])(-[#1])(-[#1])-[#6]12-[#8]-[#6](-[#6](-[#8]-[#1])(-[#6](-[#1])(-[#1])-[#1])-[#6](-[#1])(-[#1])-[#1])(-[#8]-[#6](-[#1])(-[#1])-[#6]3(-[#6]14-[#1])-[#6](-[#6](-[#1])(-[#1])-[#1])(-[#6]5(-[#6](-[#6](-[#1])(-[#1])-[#6]3(-[#1])-[#1])(-[#6]6(-[#1])-[#1])-[#6]6(-[#6](-[#1])(-[#1])-[#6](-[#1])(-[#1])-[#6](-[#8]-[#6]7(-[#6](-[#8]-[#1])(-[#6](-[#8]-[#1])(-[#6](-[#8]-[#1])(-[#6](-[#1])(-[#1])-[#8…	636.81313	C35H56O10	Specs
619	[#6](-[#1])(-[#1])(-[#1])-[#8]-[c]1:[c](-[#1]):[c](-[#1]):[c]2:[c](-[#6](-[#1])(-[#1])-[#6]3(-[#7](-[#6]2=[#8])-[#6](-[#1])(-[#1])-[#6](-[#1])(-[#1])-[c](:[c](-[#1]):[c](-[#8]-[#6](-[#1])(-[#1])-[#1]):[c](-[#8]-[#6](-[#1])(-[#1])-[#1]):[c]4-[#1]):[c]34)-[#1]):[c]1-[#1]	339.38504	C20H21NO4	Specs
620	[#6](-[#1])(-[#1])(-[#1])-[#8]-[c]1:[c](-[#1]):[c](-[#1]):[c]2:[c](-[#6]3(-[#6](-[#7](-[#6](-[#1])(-[#1])-[c]4:[c](-[#1]):[c](-[#1]):[c](-[#1]):[c](-[#1]):[c]4-[#1])-[#6]2=[#8])(-[#1])-[#6](-[#1])(-[#1])-[#6](-[#1])(-[#1])-[#6](-[#1])(-[#1])-[#6]3(-[#1])-[#1])-[#1]):[c]1-[#1]	321.41282	C21H23NO2	Specs
621	[#6](-[#1])(-[#1])(-[#1])-[#6]1(-[#6](-[#1])(-[#1])-[#6](-[#1])(-[#1])-[#6]2(-[#8]-[#1])-[#6]1(-[#6]3(-[#6](-[#6](-[#1])(-[#1])-[#6](-[#1])(-[#1])-[#6]2=[#8])(-[#6]3(-[#6](-[#1])(-[#1])-[#1])-[#6](-[#1])(-[#1])-[#1])-[#1])-[#1])-[#1])-[#1]	222.32327	C14H22O2	Specs
622	[#6](-[#1])(-[#1])(-[#1])-[#8]-[c]1:[c](-[#1]):[c](-[#1]):[c]2:[c](:[c]13)-[#6]4(-[#6](=[#6](-[#1])-[#6](-[#1])=[#6]5-[#1])-[#6](-[#6]2(-[#1])-[#1])(-[#1])-[#7+](-[#1])(-[#1])-[#6](-[#1])(-[#1])-[#6]4(-[#1])-[#1])-[#6]5(-[#1])-[#8]3	268.33032	C17H18NO2	Specs
623	[#6](-[#1])(-[#1])(-[#1])-[#6](-[#1])(-[#1])-[#8]-[#6](-[#7]1-[#6](-[#1])(-[#1])-[#6](-[#1])(-[#1])-[#6](-[c](:[c]23):[c]4:[c](-[#8]-[#6](-[#8]-[#6](-[#1])(-[#1])-[#6](-[#1])(-[#1])-[#1])=[#8]):[c](-[#1]):[c]2-[#1])(-[#6](-[#6]1(-[#6]3(-[#1])-[#1])-[#1])(-[#1])-[#6](-[#1])=[#6](-[#1])-[#6]5=[#8])-[#6]5(-[#1])-[#8]4)=[#8]	413.42052	C22H23NO7	Specs
624	[#6](-[#1])(-[#1])(-[#1])-[#7+]1(-[#1])-[#6](-[#1])(-[#1])-[#6](-[#1])(-[#1])-[#6]23-[#6](-[#6]1(-[#6](-[#1])(-[#1])-[c]4:[c]2:[c](-[#8]-[#1]):[c](-[#8]-[#6](-[#1])(-[#1])-[#1]):[c](-[#1]):[c]4-[#1])-[#1])=[#6](-[#1])-[#6](-[#1])=[#6](-[#1])-[#6]3(-[#1])-[#1]	284.37278	C18H22NO2	Specs
625	[#6](-[#1])(-[#1])(-[#1])-[#7+]1(-[#1])-[#6](-[#1])(-[#1])-[#6](-[#1])(-[#1])-[#6](-[c](:[c]23):[c]4:[c](-[#8]-[#6](-[#1])(-[#1])-[#1]):[c](-[#1]):[c]2-[#1])(-[#6](-[#6]1(-[#6]3(-[#1])-[#1])-[#1])=[#6](-[#1])-[#6](-[#1])(-[#1])-[#6]5(-[#8]-[#6](-[#1])(-[#1])-[#1])-[#1])-[#6]5(-[#1])-[#8]4	314.39876	C19H24NO3	Specs
626	[#6](-[#1])(-[#1])(-[#1])-[#6](-[#1])(-[#6](-[#1])(-[#1])-[#6](-[#7+](-[#1])(-[#6](-[#1])(-[#1])-[c]1:[c](-[#1]):[c](-[#1]):[c](-[#1]):[c](-[#1]):[c]1-[#1])-[#6](-[#1])(-[#1])-[#1])(-[#6](-[#8-])=[#8])-[#1])-[#6](-[#1])(-[#1])-[#1]	235.32203	C14H21NO2	Specs
627	[c]1(-[#1]):[c](-[#1]):[c](-[#1]):[c](-[#6](-[#1])(-[#1])-[#7+](-[#1])(-[#1])-[#6](-[#6](-[#8-])=[#8])(-[#6](-[#1])(-[#1])-[#6](-[#7+](-[#8-])=[#8])(-[#6](-[#1])(-[#1])-[#7](-[#1])-[#6](-[#7](-[#1])-[#1])=[#7+](-[#1])-[#1])-[#1])-[#1]):[c](-[#1]):[c]1-[#1]	310.329	C13H20N5O4	Specs
628	[#6](-[#1])(-[#1])(-[#1])-[#6](-[#1])(-[#1])-[#6](-[#1])(-[#1])-[#6](-[#1])(-[#1])-[#6](-[#1])(-[#1])-[#6](-[#1])(-[#1])-[#6](-[#1])(-[#1])-[#6](-[#1])(-[#1])-[#6](-[#1])(-[#1])-[#6](-[#1])(-[#1])-[#6](-[#1])(-[#1])-[#6]1=[#6](-[#8-])-[#6](-[#6](-[#1])(-[#1])\-[#6](\-[#6]1=[#8])=[#7]/-[c]2:[c](-[#1]):[c](-[#1]):[c](-[#7](-[#1])-[#6](-[#6](-[#1])(-[#1])-[#1])=[#8]):[c](-[#1]):[c]2-[#1])=[#8]	425.54052	C25H33N2O4	Specs
629	[#6](-[#1])(-[#1])(-[#1])-[#6](-[#1])(-[#1])-[#6](-[#1])(-[#1])-[#6](-[#1])(-[#1])-[#6](-[#1])(-[#1])-[#6](-[#1])(-[#1])-[#6](-[#1])(-[#1])-[#6](-[#1])(-[#1])-[#6](-[#1])(-[#1])-[#6](-[#1])(-[#1])-[#6](-[#1])(-[#1])-[#6]1=[#6](-[#8-])-[#6](-[#6](-[#1])(-[#1])\-[#6](\-[#6]1=[#8])=[#7]/-[#6](-[#1])(-[#1])-[#6](-[#1])(-[#1])-[c]2:[c](-[#1]):[c](-[#1]):[c](-[#1]):[c](-[#1]):[c]2-[#1])=[#8]	396.54236	C25H34NO3	Specs
630	[#6](-[#1])(-[#1])(-[#1])-[#6]1=[#7]-[#6](-[#1])(-[#1])-[#6](-[#1])(-[#1])-[c]2:[c]1:[c](-[#1]):[c]3:[c](-[#8]-[#6](-[#1])(-[#1])-[#8]3):[c]2-[#1]	189.21053	C11H11NO2	Specs
631	[#6](-[#1])(-[#1])(-[#1])-[#6](-[#1])(-[#1])-[#8]-[#6](-[#6](-[#7](-[#1])-[#6](-[#6](-[#6](-[#1])(-[#1])-[#6]1(-[#6]2(-[#1])-[#7+](-[#1])(-[#6](-[#1])(-[#1])-[#1])-[#6](-[#1])(-[#1])-[#6]3(-[#1])-[#1])-[#6]3(-[c](:[c](-[#8]4):[c](-[#8]-[#6](-[#1])(-[#1])-[#1]):[c](-[#1]):[c]5-[#1]):[c]5-[#6]2(-[#1])-[#1])-[#6]46-[#1])(-[#6]6(-[#8]-[#6](-[#1])(-[#1])-[#1])-[#6](-[#1])=[#6]1-[#1])-[#1])=[#8])(-[#6]…	525.65633	C30H41N2O6	Specs
632	[#6](-[#1])(-[#1])(-[#1])-[#6](-[#1])(-[#1])-[#8]-[#6](-[#6](-[#7](-[#1])-[#6](-[#6](-[#7](-[#1])-[#6](-[#6](-[#6](-[#1])(-[#1])-[#6]1(-[#6]2(-[#1])-[#7+](-[#1])(-[#6](-[#1])(-[#1])-[#1])-[#6](-[#1])(-[#1])-[#6]3(-[#1])-[#1])-[#6]3(-[c](:[c](-[#8]4):[c](-[#8]-[#6](-[#1])(-[#1])-[#1]):[c](-[#1]):[c]5-[#1]):[c]5-[#6]2(-[#1])-[#1])-[#6]46-[#1])(-[#6]6(-[#8]-[#6](-[#1])(-[#1])-[#1])-[#6](-[#1])=[#6]1…	672.83019	C39H50N3O7	Specs
633	[#6](-[#1])(-[#1])(-[#1])-[#8]-[c]1:[c](-[#1]):[c](-[#6](-[#1])(-[#1])-[#6]2(-[c]3:[c](-[#6](-[#1])(-[#1])-[#6](-[#1])(-[#1])-[#7]2-[#6](-[#1])=[#8]):[c](-[#1]):[c](-[#8]-[#6](-[#1])(-[#1])-[#1]):[c](-[#8]-[#1]):[c]3-[#1])-[#1]):[c](-[#1]):[c](-[#1]):[c]1-[#8]-[#1]	343.37374	C19H21NO5	Specs
634	[#6](-[#1])(-[#1])(-[#1])-[#8]-[c]1:[c](-[#1]):[c](-[#1]):[c]2:[c](:[c]13)-[#6]4(-[#6]5(-[#6](-[#1])(-[#1])-[#6](-[#7+](-[#8-])=[#8])(-[#6]6(-[#8]-[#6](-[#1])(-[#1])-[#1])-[#6](-[#1])=[#6]5-[#1])-[#1])-[#6](-[#6]2(-[#1])-[#1])(-[#1])-[#7](-[#6](-[#1])=[#8])-[#6](-[#1])(-[#1])-[#6]4(-[#1])-[#1])-[#6]6(-[#1])-[#8]3	398.40918	C21H22N2O6	Specs
635	[c]1(-[#1]):[c]2:[c](-[#6]34-[#6](-[#6](-[#1])(-[#1])-[#6](-[#1])(-[#1])-[#6](-[#6]3(-[#1])-[#1])=[#8])(-[#1])-[#6](-[#6]2(-[#1])-[#1])(-[#1])-[#7](-[#6](-[#1])=[#8])-[#6](-[#1])(-[#1])-[#6]4(-[#1])-[#1]):[c](-[#1]):[c](-[#8]-[#1]):[c]1-[#35]	364.23372	C17H18BrNO3	Specs
636	[#6](-[#1])(-[#1])(-[#1])-[#7+]1(-[#1])-[#6](-[#1])(-[#1])-[#6](-[#1])(-[#1])-[#6](-[c](:[c]23):[c]4:[c](-[#8]-[#6](-[#1])(-[#1])-[#1]):[c](-[#1]):[c]2-[#1])(-[#6](-[#6]1(-[#6]3(-[#1])-[#1])-[#1])(-[#1])-[#6](-[#1])=[#6](-[#1])-[#6]5(-[#17])-[#1])-[#6]5(-[#1])-[#8]4	318.81784	C18H21ClNO2	Specs
637	[#6](-[#1])(-[#1])(-[#1])-[c]1:[c](-[#1]):[c](-[#8]-[#6](-[#1])(-[#1])-[#1]):[c](-[#8]-[#6](-[#1])(-[#1])-[c]2:[c](-[#1]):[c](-[#1]):[c](-[#1]):[c](-[#1]):[c]2-[#1]):[c](-[#1]):[c]1-[#6](-[#1])(-[#1])-[#6]3=[#7]-[#6](-[#1])(-[#1])-[#6](-[#1])(-[#1])-[c]4:[c]3:[c](-[#1]):[c](-[#1]):[c](-[#8]-[#6](-[#1])(-[#1])-[#1]):[c]4-[#1]	401.49748	C26H27NO3	Specs
638	[#6](-[#1])(-[#1])(-[#1])-[#8]-[c]1:[c](-[#1]):[c](-[#1]):[c](-[#6](-[#1])(-[#1])-[#6]2(-[#6]3=[#6](-[#6](-[#1])(-[#1])-[#6](-[#8]-[#6](-[#1])(-[#1])-[#1])=[#6](-[#1])-[#6]3(-[#1])-[#1])-[#6](-[#1])(-[#1])-[#6](-[#1])(-[#1])-[#7+]2(-[#1])-[#1])-[#1]):[c](-[#1]):[c]1-[#8]-[#1]	302.38806	C18H24NO3	Specs
639	[#6](-[#1])(-[#1])(-[#1])-[#7+]1(-[#1])-[#6](-[#1])(-[#1])-[#6](-[#1])(-[#1])-[#6]2(-[c](:[c]34):[c]5:[c](-[#8]-[#6](-[#1])(-[#1])-[#1]):[c](-[#1]):[c]3-[#1])-[#6](-[#6](-[#1])(-[#1])-[#6]6(-[#6](-[#1])(-[#1])-[#8]-[#1])-[#1])(-[#6]1(-[#6]4(-[#1])-[#1])-[#1])-[#6](-[#1])=[#6](-[#1])-[#6]6(-[#8]-[#6](-[#1])(-[#1])-[#1])-[#6]2(-[#1])-[#8]5	370.46202	C22H28NO4	Specs
640	[#6](-[#1])(-[#1])(-[#1])-[#6]12-[#6]3(-[c](:[c](-[#8]1):[c](-[#8]-[#6](-[#1])(-[#1])-[#1]):[c](-[#1]):[c]4-[#1]):[c]4-[#6]5(-[#1])-[#1])-[#6](-[#6]5(-[#1])-[#7](-[#6](-[#1])(-[#1])-[#1])-[#6](-[#1])(-[#1])-[#6]3(-[#1])-[#1])=[#6](-[#1])-[#6](-[#1])=[#6]2-[#8]-[#6](-[#1])(-[#1])-[#1]	325.40152	C20H23NO3	Specs
641	[c]1(-[#1]):[c](-[#1]):[c](-[#1]):[c]2:[c](-[#6]34-[#6](-[#7]25)(-[#1])-[#6](-[#6]6(-[#1])-[#6](-[#1])(-[#1])-[#6]5=[#8])(-[#1])-[#6](-[#6](-[#6]7(-[#1])-[#1])=[#6](-[#1])-[#6](-[#1])(-[#1])-[#8]6)(-[#1])-[#6](-[#1])(-[#1])-[#6]3(-[#1])-[#7+]7(-[#1])-[#6](-[#1])(-[#1])-[#6]4(-[#1])-[#1]):[c]1-[#1]	335.41952	C21H23N2O2	Specs
642	[#6](-[#1])(-[#1])(-[#1])-[#6](-[#1])(-[#1])-[#6](-[#1])(-[#1])-[#6](-[#1])(-[#1])-[#6](-[#8]-[#1])(-[#6](-[#6](-[#1])(-[#1])-[#6]1(-[#6]2(-[#1])-[#7+](-[#1])(-[#6](-[#1])(-[#1])-[#1])-[#6](-[#1])(-[#1])-[#6]3(-[#1])-[#1])-[#6]3(-[c](:[c](-[#8]4):[c](-[#8]-[#1]):[c](-[#1]):[c]5-[#1]):[c]5-[#6]2(-[#1])-[#1])-[#6]46-[#6](-[#1])(-[#1])-[#1])(-[#6]6(-[#8]-[#6](-[#1])(-[#1])-[#1])-[#6](-[#1])=[#6]1-[#…	440.59492	C27H38NO4	Specs
643	[#6](-[#1])(-[#1])(-[#1])-[#6]12-[#6]3(-[c](:[c](-[#8]1):[c](-[#8]-[#6](-[#1])(-[#1])-[#1]):[c](-[#1]):[c]4-[#1]):[c]4-[#6]5(-[#1])-[#1])-[#6](-[#6]5(-[#1])-[#7](-[#6](-[#1])(-[#1])-[#1])-[#6](-[#1])(-[#1])-[#6]3(-[#1])-[#1])=[#6](-[#1])-[#6](-[#17])=[#6]2-[#1]	329.8206	C19H20ClNO2	Specs
644	[#6](-[#1])(-[#1])(-[#1])-[#6](-[#6](-[#1])(-[#1])-[#6]1(-[#6]2(-[#1])-[#7+](-[#1])(-[#6](-[#1])(-[#1])-[#1])-[#6](-[#1])(-[#1])-[#6]3(-[#1])-[#1])-[#6]3(-[c](:[c](-[#8]4):[c](-[#8]-[#6](-[#1])(-[#1])-[#1]):[c](-[#1]):[c]5-[#1]):[c]5-[#6]2(-[#1])-[#1])-[#6]46-[#6](-[#1])(-[#1])-[#1])(-[#6]6(-[#8]-[#6](-[#1])(-[#1])-[#1])-[#6](-[#1])=[#6]1-[#1])-[#1]	368.4892	C23H30NO3	Specs
645	[#6](-[#1])(-[#1])(-[#1])-[#6](-[#6](-[#6](-[#1])(-[#1])-[#6]1(-[#6]2(-[#1])-[#7+](-[#1])(-[#6](-[#1])(-[#1])-[#1])-[#6](-[#1])(-[#1])-[#6]3(-[#1])-[#1])-[#6]3(-[c](:[c](-[#8]4):[c](-[#8]-[#6](-[#1])(-[#1])-[#1]):[c](-[#1]):[c]5-[#1]):[c]5-[#6]2(-[#1])-[#1])-[#6]46-[#6](-[#1])(-[#1])-[#1])(-[#6]6(-[#8]-[#6](-[#1])(-[#1])-[#1])-[#6](-[#1])=[#6]1-[#1])-[#1])=[#8]	396.4993	C24H30NO4	Specs
646	[#6](-[#1])(-[#1])(-[#1])-[#6]12-[#6]3(-[c](:[c](-[#8]1):[c](-[#8]-[#6](-[#1])(-[#1])-[#1]):[c](-[#1]):[c]4-[#1]):[c]4-[#6]5(-[#1])-[#1])-[#6]6(-[#6](-[#1])=[#6](-[#1])-[#6]2(-[#8]-[#6](-[#1])(-[#1])-[#1])-[#6](-[#6](-[#8]-[#6](-[#1])(-[#1])-[#1])=[#8])(-[#6]6(-[#6](-[#8]-[#6](-[#1])(-[#1])-[#1])=[#8])-[#1])-[#1])-[#6]5(-[#1])-[#7+](-[#1])(-[#6](-[#1])(-[#1])-[#1])-[#6](-[#1])(-[#1])-[#6]3(-[#1])…	470.53478	C26H32NO7	Specs
647	[#6](-[#1])(-[#1])(-[#1])-[c]1:[n]:[c](-[#1]):[c](-[c]2:[c](-[#1]):[n](:[c]3:[c]2:[c](-[#1]):[c](-[#1]):[c](-[#1]):[c]3-[#1])-[#1]):[o]1	198.22059	C12H10N2O	Specs
648	[#6](-[#1])(-[#1])(-[#1])-[#7]1-[#6](-[#1])(-[#1])-[#6](-[#1])(-[#1])-[#6](-[c](:[c]23):[c]4:[c](-[#8]-[#6](-[#1])(-[#1])-[#1]):[c](-[#1]):[c]2-[#1])(-[#6](-[#6]1(-[#6]3(-[#1])-[#1])-[#1])=[#6](-[#1])-[#6](-[#1])=[#6]5-[#8]-[#6](-[#1])(-[#1])-[#1])-[#6]5(-[#6](-[#8]-[#6](-[#1])(-[#1])-[#1])=[#8])-[#8]4	369.41102	C21H23NO5	Specs
649	[#6](-[#1])(-[#1])(-[#1])-[#7]1-[#6](-[#1])(-[#1])-[#6](-[#1])(-[#1])-[#6](-[c](:[c]23):[c]4:[c](-[#8]-[#6](-[#1])(-[#1])-[#1]):[c](-[#1]):[c]2-[#1])(-[#6](-[#6]1(-[#6]3(-[#1])-[#1])-[#1])=[#6](-[#1])-[#6](-[#1])=[#6]5-[#1])-[#6]5(-[#1])-[#8]4	281.34896	C18H19NO2	Specs
650	[#6](-[#1])(-[#1])(-[#1])-[#6](-[#1])(-[#1])-[#6](-[#1])(-[#1])-[#6](-[#8]-[#1])(-[#6](-[#6](-[#1])(-[#1])-[#6]1(-[#6]2(-[#1])-[#7+](-[#1])(-[#6](-[#1])(-[#1])-[#1])-[#6](-[#1])(-[#1])-[#6]3(-[#1])-[#1])-[#6]3(-[c](:[c](-[#8]4):[c](-[#8]-[#1]):[c](-[#1]):[c]5-[#1]):[c]5-[#6]2(-[#1])-[#1])-[#6]46-[#6](-[#1])(-[#1])-[#1])(-[#6]6(-[#8]-[#6](-[#1])(-[#1])-[#1])-[#6](-[#1])=[#6]1-[#1])-[#1])-[#6](-[#1…	426.56834	C26H36NO4	Specs
651	[#6](-[#1])(-[#1])(-[#1])-[#6](-[#1])(-[#1])-[#6](-[#1])(-[#1])-[#6](-[#1])(-[#1])-[#6]12-[#6]3(-[c](:[c](-[#8]1):[c](-[#8]-[#6](-[#1])(-[#1])-[#1]):[c](-[#1]):[c]4-[#1]):[c]4-[#6]5(-[#1])-[#1])-[#6](-[#6]5(-[#1])-[#7](-[#6](-[#1])(-[#1])-[#1])-[#6](-[#1])(-[#1])-[#6]3(-[#1])-[#1])=[#6](-[#1])-[#6](-[#1])=[#6]2-[#8]-[#6](-[#1])(-[#1])-[#1]	367.48126	C23H29NO3	Specs
652	[#6](-[#1])(-[#1])(-[#1])-[#6]12-[#6]3(-[#6](-[#6](-[#8]-[#6](-[#1])(-[#1])-[#1])=[#8])(-[#6](-[#6](-[#8]-[#6](-[#1])(-[#1])-[#1])=[#8])(-[#6](-[#6](-[#1])=[#6]3-[#17])(-[#6]14-[c](:[c](-[#8]2):[c](-[#8]-[#6](-[#1])(-[#1])-[#1]):[c](-[#1]):[c]5-[#1]):[c]5-[#6]6(-[#1])-[#1])-[#6]6(-[#1])-[#7](-[#6](-[#1])(-[#1])-[#1])-[#6](-[#1])(-[#1])-[#6]4(-[#1])-[#1])-[#1])-[#1])-[#1]	473.94592	C25H28ClNO6	Specs
653	[#6](-[#1])(-[#1])(-[#1])-[#6]1(-[#6]2(-[c](:[c](-[#8]1):[c](-[#8]-[#6](-[#1])(-[#1])-[#1]):[c](-[#1]):[c]3-[#1]):[c]3-[#6]4(-[#1])-[#1])-[#6]56-[#6]4(-[#1])-[#7+](-[#1])(-[#6](-[#1])(-[#1])-[#1])-[#6](-[#1])(-[#1])-[#6]2(-[#1])-[#1])-[#6](-[#8]-[#6](-[#1])(-[#1])-[#1])(-[c]7:[c]5:[c](-[#8]-[#1]):[c](-[#1]):[c](-[#1]):[c]7-[#8]-[#1])-[#6](-[#1])=[#6]6-[#1]	434.50422	C26H28NO5	Specs
654	[#6](-[#1])(-[#1])(-[#1])-[#6](-[#8]-[#6]1(-[#6](-[#8]-[#1])(-[#6](-[#1])=[#6](-[#6]23-[#1])-[#6](-[#6](-[#1])(-[#1])-[#6](-[#1])(-[#1])-[#7+]2(-[#1])-[#6](-[#1])(-[#1])-[#1])(-[#6]1(-[#6](-[#1])(-[#1])-[#1])-[#8]4)-[c](:[c]4:[c](-[#8]-[#6](-[#1])(-[#1])-[#1]):[c](-[#1]):[c]5-[#1]):[c]5-[#6]3(-[#1])-[#1])-[#1])-[#1])=[#8]	372.43484	C21H26NO5	Specs
655	[#6](-[#1])(-[#1])(-[#1])-[#6]12-[#6]3(-[#6](-[#1])=[#6](-[#1])-[#6](-[#6](-[#6](-[#8]-[#6](-[#1])(-[#1])-[#1])=[#8])(-[#6]3(-[#6](-[#8]-[#6](-[#1])(-[#1])-[#1])=[#8])-[#1])-[#1])(-[#6]14-[c](:[c](-[#8]2):[c](-[#8]-[#6](-[#1])(-[#1])-[#1]):[c](-[#1]):[c]5-[#1]):[c]5-[#6]6(-[#1])-[#1])-[#6]6(-[#1])-[#7+](-[#1])(-[#6](-[#1])(-[#1])-[#1])-[#6](-[#1])(-[#1])-[#6]4(-[#1])-[#1])-[#1]	440.5088	C25H30NO6	Specs
656	[#6](-[#1])(-[#1])(-[#1])-[#6](-[#1])(-[#1])-[#8]-[#6](-[#6](-[#6](-[#1])(-[#1])-[#6]1(-[#6]2(-[#1])-[#7+](-[#1])(-[#6](-[#1])(-[#1])-[#1])-[#6](-[#1])(-[#1])-[#6]3(-[#1])-[#1])-[#6]3(-[c](:[c](-[#8]4):[c](-[#8]-[#6](-[#1])(-[#1])-[#1]):[c](-[#1]):[c]5-[#1]):[c]5-[#6]2(-[#1])-[#1])-[#6]46-[#1])(-[#6]6(-[#8]-[#6](-[#1])(-[#1])-[#1])-[#6](-[#1])=[#6]1-[#1])-[#1])=[#8]	412.4987	C24H30NO5	Specs
657	[#6](-[#1])(-[#1])(-[#1])-[#6]1=[#6](-[#1])-[#6](-[#1])=[#6](-[#35])-[#6](-[#6]123)(-[#6](-[#6](-[#1])(-[#1])-[c]4:[c]2:[c](-[#8]-[#1]):[c](-[#8]-[#6](-[#1])(-[#1])-[#1]):[c](-[#1]):[c]4-[#1])(-[#1])-[#7](-[#6](-[#1])(-[#1])-[#1])-[#6](-[#1])(-[#1])-[#6]3(-[#1])-[#1])-[#1]	376.28748	C19H22BrNO2	Specs
658	[#6](-[#1])(-[#1])(-[#1])-[#6](-[#8]-[#6]1(-[#6](-[#1])=[#6](-[#1])-[#6](-[#35])(-[#6]23-[#1])-[#6](-[#6](-[#1])(-[#1])-[#6](-[#1])(-[#1])-[#7]2-[#6](-[#1])(-[#1])-[#1])(-[#6]1(-[#6](-[#1])(-[#1])-[#1])-[#8]4)-[c](:[c]4:[c](-[#8]-[#6](-[#1])(-[#1])-[#1]):[c](-[#1]):[c]5-[#1]):[c]5-[#6]3(-[#1])-[#1])-[#1])=[#8]	434.32356	C21H24BrNO4	Specs
659	[#6](-[#1])(-[#1])(-[#1])-[#6]1(-[#6](-[#1])(-[#1])-[#6](-[#6](-[#1])(-[#1])-[#6]23-[#6]1(-[#6](-[#7+](-[#1])(-[#6](-[#1])(-[#1])-[#1])-[#6](-[#1])(-[#1])-[#6]2(-[#1])-[#1])(-[#6](-[#1])(-[#1])-[c]4:[c]3:[c](-[#1]):[c](-[#8]-[#6](-[#1])(-[#1])-[#1]):[c](-[#1]):[c]4-[#1])-[#1])-[#1])=[#8])-[#1]	300.41524	C19H26NO2	Specs
660	[#6](-[#1])(-[#1])(-[#1])-[#6]12-[#6]3(-[c](:[c](-[#8]1):[c](-[#8]-[#6](-[#1])(-[#1])-[#1]):[c](-[#1]):[c]4-[#1]):[c]4-[#6]5(-[#1])-[#1])-[#6](-[#6]5(-[#1])-[#7](-[#6](-[#1])(-[#1])-[#1])-[#6](-[#1])(-[#1])-[#6]3(-[#1])-[#1])=[#6](-[#1])-[#6](-[#8]-[#6](-[#1])(-[#1])-[#1])=[#6]2-[#1]	325.40152	C20H23NO3	Specs
661	[#6](-[#1])(-[#1])(-[#1])-[#7]1-[#6](-[#1])(-[#1])-[#6](-[#1])(-[#1])-[#6]23-[#6](-[#6]1(-[#6](-[#1])(-[#1])-[c]4:[c]2:[c](-[#8]-[#1]):[c](-[#8]-[#6](-[#1])(-[#1])-[#1]):[c](-[#1]):[c]4-[#1])-[#1])=[#6](-[#1])-[#6](-[#1])(-[#1])-[#6](-[#8]-[#6](-[#1])(-[#1])-[#1])=[#6]3-[#1]	313.39082	C19H23NO3	Specs
662	[#6](-[#1])(-[#1])(-[#1])-[#7+]1(-[#1])-[#6](-[#1])(-[#1])-[#6](-[#1])(-[#1])-[#6](-[c](:[c]23):[c]4:[c](-[#8]-[#6](-[#1])(-[#1])-[#1]):[c](-[#1]):[c]2-[#1])(-[#6](-[#6]1(-[#6]3(-[#1])-[#1])-[#1])(-[#1])-[#6](-[#1])(-[#1])-[#6](-[#1])(-[#1])-[#6]5(-[#8]-[#6](-[#1])(-[#1])-[#1])-[#8]-[#6](-[#1])(-[#1])-[#1])-[#6]5(-[#1])-[#8]4	346.44062	C20H28NO4	Specs
663	[#6](-[#1])(-[#1])(-[#1])-[#8]-[c]1:[c](-[#1]):[c](-[#1]):[c]2:[c](-[#6]34-[#6](=[#6](-[#1])-[#6](-[#1])=[#6](-[#1])-[#6]3(-[#1])-[#1])-[#6](-[#6]2(-[#1])-[#1])(-[#1])-[#7+](-[#1])(-[#1])-[#6](-[#1])(-[#1])-[#6]4(-[#1])-[#1]):[c]1-[#8]-[c]5:[c](-[#1]):[c](-[#1]):[c](-[#1]):[c](-[#1]):[c]5-[#1]	346.44216	C23H24NO2	Specs
664	[#6](-[#1])(-[#1])(-[#1])-[#7]1-[#6](-[#1])(-[#1])-[#6](-[#1])(-[#1])-[#6](-[c](:[c]23):[c]4:[c](-[#8]-[#6](-[#1])(-[#1])-[#1]):[c](-[#1]):[c]2-[#1])(-[#6](-[#6]1(-[#6]3(-[#1])-[#1])-[#1])=[#6](-[#1])-[#6](-[#1])=[#6]5-[#8]-[#6](-[#1])(-[#1])-[#1])-[#6]5(-[#6](-[#1])(-[#1])-[#8]-[#1])-[#8]4	341.40092	C20H23NO4	Specs
665	[#6](-[#1])(-[#1])(-[#1])-[#8]-[c]1:[c](-[#1]):[c]2:[c](-[#6]34-[#6](-[#6](-[#1])(-[#1])-[#6](-[#1])(-[#1])-[#6](-[#6]3(-[#1])-[#1])=[#8])(-[#1])-[#6](-[#6]2(-[#1])-[#1])(-[#1])-[#7+](-[#1])(-[#1])-[#6](-[#1])(-[#1])-[#6]4(-[#1])-[#1]):[c](-[#1]):[c]1-[#8]-[#6](-[#1])(-[#1])-[#1]	302.38806	C18H24NO3	Specs
666	[#6](-[#1])(-[#1])(-[#1])-[#6](-[#8]-[#1])(-[#6]1(-[#6](-[#1])=[#6](-[#6]23-[#1])-[#6](-[#6](-[#8]4)=[#6]1-[#8]-[#6](-[#1])(-[#1])-[#1])(-[#6](-[#1])(-[#1])-[#6](-[#1])(-[#1])-[#7]2-[#6](-[#1])(-[#1])-[#1])-[c](:[c]4:[c](-[#8]-[#6](-[#1])(-[#1])-[#1]):[c](-[#1]):[c]5-[#1]):[c]5-[#6]3(-[#1])-[#1])-[#1])-[#6](-[#1])(-[#1])-[#1]	369.45408	C22H27NO4	Specs
667	[c]1(-[#1]):[c](-[#1]):[c](-[#17]):[c](-[#1]):[c](-[#1]):[c]1-[#6](-[#8]-[#6](-[#1])(-[#1])-[#6]2(-[#6](-[#1])(-[#1])-[#6](-[#1])(-[#1])-[#6](-[#7+](-[#1])(-[#6](-[#1])(-[#1])-[#6](-[#1])(-[#1])-[#6](-[#1])(-[#1])-[#6]3(-[#1])-[#1])-[#6]23-[#1])(-[#1])-[#1])-[#1])=[#8]	308.82302	C17H23ClNO2	Specs
668	[#6](-[#1])(-[#1])(-[#1])-[#6]1(-[#6](-[#1])(-[#1])-[#6](-[#6](-[#1])(-[#1])-[#6]23-[#6]1(-[#6](-[#7+](-[#1])(-[#6](-[#1])(-[#1])-[#1])-[#6](-[#1])(-[#1])-[#6]2(-[#1])-[#1])(-[#6](-[#1])(-[#1])-[c]4:[c]3:[c](-[#8]-[c]5:[c](-[#1]):[c](-[#1]):[c](-[#1]):[c](-[#1]):[c]5-[#1]):[c](-[#8]-[#6](-[#1])(-[#1])-[#1]):[c](-[#1]):[c]4-[#1])-[#1])-[#1])=[#8])-[#1]	392.5106	C25H30NO3	Specs
669	[#6](-[#1])(-[#1])(-[#1])-[#7+]1(-[#1])-[#6](-[#1])(-[#1])-[#6](-[#1])(-[#1])-[#6]23-[#6](-[#6]1(-[#6](-[#1])(-[#1])-[c]4:[c]2:[c](-[#8]-[c]5:[c](-[#1]):[c](-[#1]):[c](-[#1]):[c](-[#1]):[c]5-[#1]):[c](-[#8]-[#6](-[#1])(-[#1])-[#1]):[c](-[#1]):[c]4-[#1])-[#1])(-[#1])-[#6](-[#1])(-[#1])-[#6](-[#1])(-[#1])-[#6](=[#8])-[#6]3(-[#1])-[#1]	378.48402	C24H28NO3	Specs
670	[#6](-[#1])(-[#1])(-[#1])-[#7]1-[#6](-[#1])(-[#1])-[#6](-[#1])(-[#1])-[#6]23-[#6](-[#6]1(-[#6](-[#1])(-[#1])-[c]4:[c]2:[c](-[#8]-[c]5:[c](-[#1]):[c](-[#1]):[c](-[#1]):[c](-[#1]):[c]5-[#1]):[c](-[#8]-[#6](-[#1])(-[#1])-[#1]):[c](-[#1]):[c]4-[#1])-[#1])=[#6](-[#1])-[#6](-[#1])=[#6](-[#8]-[#6](-[#1])(-[#1])-[#1])-[#6]3(-[#1])-[#1]	389.48678	C25H27NO3	Specs
671	[#6](-[#1])(-[#1])(-[#1])-[#6](-[#1])(-[#1])-[#8]-[#6](-[#7]1-[#6](-[#1])(-[#1])-[#6](-[#1])(-[#1])-[#6](-[c](:[c]23):[c]4:[c](-[#8]-[#6](-[#1])(-[#1])-[#1]):[c](-[#1]):[c]2-[#1])(-[#6](-[#6]1(-[#6]3(-[#1])-[#1])-[#1])(-[#1])-[#6](-[#1])=[#6](-[#1])-[#6]5(-[#8]-[#6](-[#8]-[#6](-[#1])(-[#1])-[#6](-[#1])(-[#1])-[#1])=[#8])-[#1])-[#6]5(-[#1])-[#8]4)=[#8]	429.46298	C23H27NO7	Specs
672	[#6](-[#1])(-[#1])(-[#1])-[#6](-[#8]-[c]1:[c](-[#1]):[c](-[#1]):[c](-[#6]2(-[#6]3(-[#6](-[#6](-[#1])(-[#1])-[#8]2)(-[#1])-[#6](-[c]4:[c](-[#1]):[c](-[#1]):[c](-[#8]-[#6](-[#6](-[#1])(-[#1])-[#1])=[#8]):[c](-[#8]-[#6](-[#1])(-[#1])-[#1]):[c]4-[#1])(-[#1])-[#8]-[#6]3(-[#1])-[#1])-[#1])-[#1]):[c](-[#1]):[c]1-[#8]-[#6](-[#1])(-[#1])-[#1])=[#8]	442.45844	C24H26O8	Specs
673	[#6](-[#1])(-[#1])(-[#1])-[#6](-[#1])(-[#1])-[#8]-[#6](-[#6](-[#6](-[#1])(-[#1])-[#6]1(-[#6](-[#6](-[#1])(-[#1])-[c]2:[c]3:[c](-[#8]-[#1]):[c](-[#8]-[#6](-[#1])(-[#1])-[#1]):[c](-[#1]):[c]2-[#1])(-[#1])-[#7+](-[#1])(-[#6](-[#1])(-[#1])-[#1])-[#6](-[#1])(-[#1])-[#6]4(-[#1])-[#1])-[#6]34-[#6]5(-[#1])-[#1])(-[#6]5(-[#1])-[#6](-[#1])=[#6]1-[#1])-[#1])=[#8]	384.4886	C23H30NO4	Specs
674	[#6](-[#1])(-[#1])(-[#1])-[#7+]1(-[#1])-[#6](-[#1])(-[#1])-[#6](-[#1])(-[#1])-[#6]23-[#6](-[#6]1(-[#6](-[#1])(-[#1])-[c]4:[c]2:[c](-[#8]-[c]5:[n]:[n]:[n]:[n]5-[c]6:[c](-[#1]):[c](-[#1]):[c](-[#1]):[c](-[#1]):[c]6-[#1]):[c](-[#8]-[#6](-[#1])(-[#1])-[#1]):[c](-[#1]):[c]4-[#1])-[#1])(-[#1])-[#6](-[#1])=[#6](-[#1])-[#6](-[#1])=[#6]3-[#1]	428.50624	C25H26N5O2	Specs
675	[#6](-[#1])(-[#1])(-[#1])-[#6](-[#8]-[#1])(-[#6](-[#6](-[#1])(-[#1])-[#6]1(-[#6]2(-[#1])-[#7+](-[#1])(-[#6](-[#1])(-[#1])-[#1])-[#6](-[#1])(-[#1])-[#6]3(-[#1])-[#1])-[#6]3(-[c](:[c](-[#8]4):[c](-[#8]-[#1]):[c](-[#1]):[c]5-[#1]):[c]5-[#6]2(-[#1])-[#1])-[#6]46-[#1])(-[#6]6(-[#8]-[#6](-[#1])(-[#1])-[#1])-[#6](-[#1])=[#6]1-[#1])-[#1])-[#6](-[#1])(-[#1])-[#1]	384.4886	C23H30NO4	Specs
676	[#6](-[#1])(-[#1])(-[#1])-[#6]12-[#6](-[#6](-[#1])(-[#1])-[#6](-[#1])=[#6](-[#6](-[#1])=[#8])-[#6]1(-[#6](-[#1])=[#8])-[#1])(-[#1])-[#6](-[#6](-[#1])(-[#1])-[#1])(-[#6](-[#1])(-[#1])-[#1])-[#6](-[#1])(-[#1])-[#6](-[#1])(-[#1])-[#6]2(-[#1])-[#1]	234.33397	C15H22O2	Specs
677	[#6](-[#1])(-[#1])(-[#1])-[#6](-[#8]-[#1])(-[#6]1(-[#6](-[#1])=[#6](-[#6]23-[#1])-[#6](-[#6](-[#8]4)=[#6]1-[#1])(-[#6](-[#1])(-[#1])-[#6](-[#1])(-[#1])-[#7]2-[#6](-[#1])(-[#1])-[#1])-[c](:[c]4:[c](-[#8]-[#6](-[#1])(-[#1])-[#1]):[c](-[#1]):[c]5-[#1]):[c]5-[#6]3(-[#1])-[#1])-[#1])-[#6](-[#1])(-[#1])-[#1]	339.4281	C21H25NO3	Specs
678	[#6](-[#1])(-[#1])(-[#1])-[#6](-[#1])(-[#1])-[#8]-[#6](-[#6](-[#6](-[#1])(-[#1])-[#6]1(-[#6]2(-[#1])-[#7+](-[#1])(-[#6](-[#1])(-[#1])-[#1])-[#6](-[#1])(-[#1])-[#6]3(-[#1])-[#1])-[#6]3(-[c](:[c](-[#8]4):[c](-[#8]-[#1]):[c](-[#1]):[c]5-[#1]):[c]5-[#6]2(-[#1])-[#1])-[#6]46-[#1])(-[#6]6(-[#8]-[#1])-[#6](-[#1])=[#6]1-[#1])-[#1])=[#8]	384.44554	C22H26NO5	Specs
679	[#6](-[#1])(-[#1])(-[#1])-[#6](-[#6](-[#8]-[#1])(-[#6](-[#1])(-[#1])-[#1])-[#6](-[#1])(-[#1])-[#1])(-[#6](-[#1])(-[#1])-[#6]1(-[#6]2(-[#1])-[#7+](-[#1])(-[#6](-[#1])(-[#1])-[#1])-[#6](-[#1])(-[#1])-[#6]3(-[#1])-[#1])-[#6]3(-[c](:[c](-[#8]4):[c](-[#8]-[#6](-[#1])(-[#1])-[#1]):[c](-[#1]):[c]5-[#1]):[c]5-[#6]2(-[#1])-[#1])-[#6]46-[#1])-[#6]6(-[#8]-[#6](-[#1])(-[#1])-[#1])-[#6](-[#1])=[#6]1-[#1]	412.54176	C25H34NO4	Specs
680	[#6](-[#1])(-[#1])(-[#1])-[#7+]1(-[#1])-[#6](-[#1])(-[#1])-[#6](-[#1])(-[#1])-[#6]23-[#6](-[#6]1(-[#6](-[#1])(-[#1])-[c]4:[c]2:[c](-[#8]-[#1]):[c](-[#8]-[#6](-[#1])(-[#1])-[#1]):[c](-[#8]-[c]5:[n]:[n]:[n]:[n]5-[c]6:[c](-[#1]):[c](-[#1]):[c](-[#1]):[c](-[#1]):[c]6-[#1]):[c]4-[#1])-[#1])(-[#1])-[#6](-[#1])(-[#1])-[#6](-[#1])(-[#1])-[#6](=[#8])-[#6]3(-[#1])-[#1]	462.52092	C25H28N5O4	Specs
681	[#6](-[#1])(-[#1])(-[#1])-[#6](-[#8]-[#1])(-[#6](-[#6](-[#1])(-[#1])-[#6]1(-[#6]2(-[#1])-[#7+](-[#1])(-[#6](-[#1])(-[#1])-[#1])-[#6](-[#1])(-[#1])-[#6]3(-[#1])-[#1])-[#6]3(-[c](:[c](-[#8]4):[c](-[#8]-[#6](-[#1])(-[#1])-[#1]):[c](-[#1]):[c]5-[#1]):[c]5-[#6]2(-[#1])-[#1])-[#6]46-[#1])(-[#6]6(-[#8]-[#6](-[#1])(-[#1])-[#1])-[#6](-[#1])=[#6]1-[#1])-[#1])-[#6](-[#1])(-[#1])-[#1]	398.51518	C24H32NO4	Specs
682	[#6](-[#1])(-[#1])(-[#1])-[#6]1(-[#6](-[#1])=[#6](-[#6]23-[#1])-[#6](-[#6](-[#8]4)=[#6]1-[#1])(-[#6](-[#1])(-[#1])-[#6](-[#1])(-[#1])-[#7]2-[#6](-[#1])(-[#1])-[#1])-[c](:[c]4:[c](-[#8]-[#6](-[#1])(-[#1])-[#1]):[c](-[#1]):[c]5-[#1]):[c]5-[#6]3(-[#1])-[#1])-[#1]	295.37554	C19H21NO2	Specs
683	[c]1(-[#1]):[c](-[#1]):[c](-[#1]):[c](-[#6]2=[#6](-[#1])-[#8]-[c]3:[c](-[#6]2=[#8]):[c](-[#8]-[#1]):[c](-[#1]):[c](-[#8]-[#1]):[c]3-[#1]):[c](-[#1]):[c]1-[#1]	254.23749	C15H10O4	Specs
684	[#6](-[#7+](-[#1])(-[#6](-[#6](-[#1])(-[#1])-[#6](-[#1])(-[#8]-[#6](-[#6](-[c]1:[c](-[#1]):[c](-[#1]):[c](-[#1]):[c](-[#1]):[c]1-[#1])(-[#6](-[#1])(-[#1])-[#8]-[#1])-[#1])=[#8])-[#6]2(-[#1])-[#1])(-[#1])-[#6](-[#1])(-[#1])-[#6]3(-[#1])-[#1])-[#6]23-[#1])(-[#1])(-[#1])-[#1]	290.37736	C17H24NO3	Specs
685	[#6](-[#1])(-[#1])(-[#1])-[#6](-[#1])(-[#1])-[#8]-[#6](-[c]1:[c](-[#1]):[c](-[#1]):[c](-[#8]-[#1]):[c](-[#1]):[c]1-[#1])=[#8]	166.17389	C9H10O3	Specs
686	[#6](-[#1])(-[#1])(-[#1])-[#6]1(-[#6]2(-[#6](-[#8]-[#6]1=[#8])(-[#1])-[#6](=[#6](-[#6](-[#1])(-[#1])-[#1])-[#6](=[#8])-[#6](-[#1])=[#6]3-[#1])-[#6]3(-[#6](-[#1])(-[#1])-[#1])-[#6](-[#1])(-[#1])-[#6]2(-[#1])-[#1])-[#1])-[#1]	246.30161	C15H18O3	Specs
687	[#6](-[#1])(-[#1])=[#6](-[#1])-[#6]1(-[#6](-[#1])(-[#1])-[#7+]2(-[#1])-[#6](-[#1])(-[#1])-[#6](-[#1])(-[#1])-[#6]1(-[#6](-[#1])(-[#1])-[#6]2(-[#6](-[#8]-[#1])(-[c]3:[c](-[#1]):[c](-[#1]):[n]:[c]4:[c]3:[c](-[#1]):[c](-[#1]):[c](-[#1]):[c]4-[#1])-[#1])-[#1])-[#1])-[#1]	295.39872	C19H23N2O	Specs
688	[#6](-[#1])(-[#1])(-[#1])-[#8]-[c]1:[c](-[#1]):[c](-[#6]2(-[c]3:[c](-[#6](-[#8]-[#1])(-[#6]4(-[#6]2(-[#6](-[#8]-[#6]4(-[#1])-[#1])=[#8])-[#1])-[#1])-[#1]):[c](-[#1]):[c](-[#8]-[#6](-[#1])(-[#1])-[#8]5):[c]5:[c]3-[#1])-[#1]):[c](-[#1]):[c](-[#8]-[#6](-[#1])(-[#1])-[#1]):[c]1-[#8]-[#6](-[#1])(-[#1])-[#1]	414.40528	C22H22O8	Specs
689	[#6](-[#1])(-[#1])(-[#1])-[#8]-[c]1:[c](-[#1]):[c](-[#1]):[c]2:[c](-[#6](-[#1])(-[#1])-[#7]3-[#6](-[#6]2(-[#1])-[#1])(-[#1])-[c](:[c](-[#1]):[c](-[#8]-[#6](-[#1])(-[#1])-[#1]):[c](-[#8]-[#6](-[#1])(-[#1])-[#1]):[c]4-[#1]):[c]4-[#6](-[#1])(-[#1])-[#6]3(-[#1])-[#1]):[c]1-[#8]-[#6](-[#1])(-[#1])-[#1]	355.4275	C21H25NO4	Specs
690	[#6](-[#1])(-[#1])(-[#1])-[c]1:[c](-[#1]):[o]:[c]2:[c]1-[#6](-[#1])(-[#1])-[#6](-[#6](-[#6](-[#8-])=[#8])=[#6](-[#1])-[#1])(-[#6](-[#6](-[#1])=[#6](-[#1])-[#1])(-[#6](-[#1])(-[#1])-[#1])-[#6]2(-[#1])-[#1])-[#1]	245.29367	C15H17O3	Specs
691	[#6](-[#1])(-[#1])(-[#1])-[#8]-[c]1:[c](-[#1]):[c](-[#1]):[c](-[#1]):[c]2:[c]1:[c](-[#1]):[c](-[#7+](-[#8-])=[#8]):[c]3:[c]2:[c]4:[c](-[#8]-[#6](-[#1])(-[#1])-[#8]4):[c](-[#1]):[c]3-[#6](-[#8-])=[#8]	340.2638	C17H10NO7	Specs
692	[#6](-[#1])(-[#1])(-[#1])-[#8]-[c]1:[c](-[#1]):[c](\-[#6](-[#1])=[#6](-[#1])\-[#6](-[#7]2-[#6](-[#1])(-[#1])-[#6](-[#1])(-[#1])-[#6](-[#1])=[#6](-[#1])-[#6]2=[#8])=[#8]):[c](-[#1]):[c](-[#8]-[#6](-[#1])(-[#1])-[#1]):[c]1-[#8]-[#6](-[#1])(-[#1])-[#1]	317.33646	C17H19NO5	Specs
693	[#6](-[#1])(-[#1])(-[#1])-[#6](-[#1])(-[#1])-[#8]-[c]1:[c](-[#1]):[c](-[#1]):[c](-[#6]2=[#6](-[#8]-[#6](-[#1])(-[#1])-[#6](-[#8-])=[#8])-[#6](-[c]3:[c](:[c](-[#1]):[c](-[#8]-[#6](-[#1])(-[#1])-[#6](-[#1])(-[#1])-[#1]):[c](-[#1]):[c]3-[#8]-[#6](-[#1])(-[#1])-[#6](-[#1])(-[#1])-[#1])-[#8]2)=[#8]):[c](-[#1]):[c]1-[#8]-[#6](-[#1])(-[#1])-[#6](-[#1])(-[#1])-[#1]	471.47648	C25H27O9	Specs
694	[#6](-[#1])(-[#1])(-[#1])-[#6](-[#8]-[c]1:[c](-[#1]):[c](-[#1]):[c](-[#6]2(-[#6](-[#1])(-[#1])-[#6](-[c]3:[c](-[#8]2):[c](-[#1]):[c](-[#8]-[#6](-[#6](-[#1])(-[#1])-[#1])=[#8]):[c](-[#1]):[c]3-[#8]-[#6](-[#6](-[#1])(-[#1])-[#1])=[#8])=[#8])-[#1]):[c](-[#1]):[c]1-[#8]-[#6](-[#6](-[#1])(-[#1])-[#1])=[#8])=[#8]	456.3989	C23H20O10	Specs
695	[#6](-[#1])(-[#1])(-[#1])-[#6](-[#6]1=[#6](-[#1])-[c]2:[c](-[#8]-[#6]1=[#8]):[c](-[#1]):[c](:[o]:[c](-[#1]):[c]3-[#1]):[c]3:[c]2-[#1])(-[#6](-[#1])=[#6](-[#1])-[#1])-[#6](-[#1])(-[#1])-[#1]	254.28055	C16H14O3	Specs
696	[#6](-[#1])(-[#1])(-[#1])-[#7+]1(-[#1])-[#6](-[#1])(-[#1])-[#6](-[#1])(-[#1])-[c]2:[c](-[#6]1(-[#6](-[#1])(-[#1])-[c]3:[c]4:[c](-[#8]-[#1]):[c](-[#8]-[#1]):[c](-[#1]):[c]3-[#1])-[#1]):[c]4:[c](-[#1]):[c](-[#1]):[c]2-[#1]	268.33032	C17H18NO2	Specs
697	[#6](-[#1])(-[#1])(-[#1])-[#7+]1(-[#1])-[#6](-[#1])(-[#1])-[#6](-[#1])(-[#1])-[c]2:[c](-[#6]1(-[#6](-[#1])(-[#1])-[c]3:[c]4:[c](-[#1]):[c](-[#8]-[#1]):[c](-[#8]-[#6](-[#1])(-[#1])-[#1]):[c]3-[#1])-[#1]):[c]4:[c](-[#8]-[#1]):[c](-[#8]-[#6](-[#1])(-[#1])-[#1]):[c]2-[#1]	328.38228	C19H22NO4	Specs
698	[#6](-[#1])(-[#1])(-[#1])-[#6]1(-[#6](-[#1])(-[#1])-[c]2:[c](-[#6](-[c]3:[c](-[#1]):[c](-[#1]):[c](-[#8]-[#6](-[#1])(-[#1])-[#1]):[c](-[#8]-[#6](-[#1])(-[#1])-[#1]):[c]3-[#1])(-[#6]1(-[#6](-[#1])(-[#1])-[#1])-[#1])-[#1]):[c](-[#1]):[c](-[#8]-[#6](-[#1])(-[#1])-[#1]):[c](-[#8]-[#6](-[#1])(-[#1])-[#1]):[c]2-[#1])-[#1]	356.45532	C22H28O4	Specs
699	[#6](-[#1])(-[#1])(-[#1])-[#6](-[#1])(-[#1])-[#6](-[#1])(-[#1])-[#6](-[#1])(-[#1])-[#6](-[#1])(-[#1])-[#6](-[#1])(-[#1])-[#6](-[#1])(-[#1])-[#6](-[#1])(-[#1])-[#6](-[#1])(-[#1])-[#6](-[#1])(-[#1])-[#6](-[#1])(-[#1])-[#6](-[#1])(-[#1])-[#6](-[#1])(-[#1])-[#6]1=[#6](-[#8]-[#1])-[#6](-[#6](-[#1])=[#6](-[#8-])-[#6]1=[#8])=[#8]	321.43116	C19H29O4	Specs
700	[#6](-[#1])(-[#1])(-[#1])-[#8]-[c]1:[c](-[#1]):[c](-[#1]):[c](-[#6](\-[#6](-[#1])=[#6](-[#1])\-[c]2:[c](-[#1]):[c](-[#1]):[c](-[#1]):[c](-[#1]):[c]2-[#1])=[#8]):[c](-[#8]-[#1]):[c]1-[#1]	254.28055	C16H14O3	Specs
701	[#6](-[#1])(-[#1])(-[#1])-[#6](-[#6]1(-[#6](-[#1])(-[#1])-[#6](-[#1])(-[#1])-[#6]2(-[#6]1(-[#6](-[#1])(-[#1])-[#1])-[#6](-[#1])(-[#1])-[#6](-[#1])(-[#1])-[#6]3(-[#6]2(-[#6](-[#1])(-[#1])-[#6](-[#1])=[#6]4-[#6]3(-[#6](-[#1])(-[#1])-[#1])-[#6](-[#1])(-[#1])-[#6](-[#1])(-[#1])-[#6](-[#8]-[#6](-[c]5:[c](-[#1]):[c](-[#1]):[c](-[#1]):[c](-[#1]):[c]5-[#1])=[#8])(-[#6]4(-[#1])-[#1])-[#1])-[#1])-[#1])-[#1…	490.7596	C34H50O2	Specs
702	[#6](-[#1])(-[#1])(-[#1])-[#8]-[c]1:[c](-[#1]):[c]2:[c](:[n+](-[#1]):[c]3:[c](:[c](-[#1]):[c](-[#1]):[o]3):[c]2-[#8]-[#6](-[#1])(-[#1])-[#1]):[c](-[#1]):[c]1-[#8]-[#6](-[#1])(-[#1])-[#1]	260.26526	C14H14NO4	Specs
703	[#6](-[#1])(-[#1])(-[#1])-[#8]-[c]1:[c](-[#1]):[c](-[#6]2=[#6](-[#8]-[#6](-[#1])(-[#1])-[#1])-[#6](-[c]3:[c](-[#8]2):[c](-[#8]-[#6](-[#1])(-[#1])-[#1]):[c](-[#8]-[#6](-[#1])(-[#1])-[#1]):[c](-[#1]):[c]3-[#8]-[#6](-[#1])(-[#1])-[#1])=[#8]):[c](-[#1]):[c](-[#8]-[#6](-[#1])(-[#1])-[#1]):[c]1-[#8]-[#6](-[#1])(-[#1])-[#1]	432.42056	C22H24O9	Specs
704	[#6](-[#1])(-[#1])(-[#1])-[#6]12-[#6](-[#6](=[#6]3-[#1])-[#6](-[#6](-[#1])(-[#1])-[#1])(-[#6](-[#1])(-[#1])-[#6]1(-[#1])-[#1])-[#6](-[#6](-[#1])(-[#1])-[#1])(-[#6](-[#1])(-[#1])-[#6](-[#1])(-[#1])-[#6](-[#1])(-[#6](-[#6](-[#1])(-[#1])-[#1])(-[#6](-[#1])(-[#1])-[#1])-[#6](-[#8]-[#1])(-[#1])-[#6](-[#1])(-[#1])-[#6]4(-[#1])-[#1])-[#6]45-[#6](-[#1])(-[#1])-[#1])-[#6]5(-[#1])-[#6]3=[#8])=[#6](-[#1])-[…	482.69454	C31H46O4	Specs
705	[#6](-[#1])(-[#1])(-[#1])-[#8]-[c]1:[c](-[#1]):[c]2:[c](-[#6](-[#6](-[#8]-[#6](-[#1])(-[#1])-[#1])=[#6](-[c]3:[c](-[#1]):[c](-[#1]):[c](-[#8]-[#1]):[c](-[#8]-[#1]):[c]3-[#1])-[#8]2)=[#8]):[c](-[#8]-[#1]):[c]1-[#8]-[#6](-[#1])(-[#1])-[#1]	360.31484	C18H16O8	Specs
706	[#6](-[#1])(-[#1])(-[#1])-[#8]-[c]1:[c](-[#1]):[c](-[#1]):[c](-[#6]2=[#6](-[#8]-[#6](-[#1])(-[#1])-[#1])-[#6](-[c]3:[c](:[c](-[#1]):[c](-[#8]-[#6](-[#1])(-[#1])-[#1]):[c](-[#8]-[#6](-[#1])(-[#1])-[#1]):[c]3-[#8]-[#1])-[#8]2)=[#8]):[c](-[#1]):[c]1-[#8]-[#6](-[#1])(-[#1])-[#1]	388.368	C20H20O8	Specs
707	[#6](-[#1])(-[#1])(-[#1])-[#6](-[#8]-[#6](-[#6](-[#8]-[#1])(-[#6](-[#1])(-[#1])-[#1])-[#6](-[#1])(-[#1])-[#1])(-[#6](-[#1])(-[#1])-[#8]-[c]1:[c](-[#1]):[c](-[#1]):[c]2:[c](:[n+](-[#1]):[c]3:[c](:[c](-[#1]):[c](-[#1]):[o]3):[c]2-[#8]-[#6](-[#1])(-[#1])-[#1]):[c]1-[#8]-[#6](-[#1])(-[#1])-[#1])-[#1])=[#8]	390.40706	C20H24NO7	Specs
708	[#6](-[#1])(-[#1])(-[#1])-[#6](-[#1])(-[#6](-[#1])(-[#1])-[#6](-[#7](-[#1])-[#6](-[c]1:[c](-[#1]):[c](-[#1]):[c](-[#1]):[c](-[#1]):[c]1-[#1])=[#8])(-[#6](-[#8-])=[#8])-[#1])-[#6](-[#1])(-[#1])-[#1]	234.27103	C13H16NO3	Specs
709	[c]1(-[#1]):[c](-[#1]):[c](-[#8]-[#1]):[c](-[#1]):[c](-[#1]):[c]1-[#6](-[#1])(-[#1])-[#6](-[c]2:[c](-[#1]):[c](-[#1]):[c](-[#8]-[#1]):[c](-[#1]):[c]2-[#8]-[#1])=[#8]	244.24267	C14H12O4	Specs
710	[#6](-[#1])(-[#1])(-[#1])-[#6](-[#8]-[c]1:[c](-[#1]):[c](-[#1]):[c](-[#1]):[c](-[#1]):[c]1-[#6](-[#8]-[#6](-[#1])(-[#1])-[#1])=[#8])=[#8]	194.18399	C10H10O4	Specs
711	[#6](-[#1])(-[#1])(-[#1])-[#8]-[#6](-[c]1:[c](-[#1]):[c](-[#1]):[c](-[#8]-[#1]):[c](-[#1]):[c]1-[#8]-[#1])=[#8]	168.14671	C8H8O4	Specs
712	[c]1(-[#1]):[c](-[#1]):[c](-[#6](-[#8]-[#6](-[#1])(-[#1])-[#6]2(-[#6](-[#1])(-[#1])-[#6](-[#1])(-[#1])-[#6](-[#7+](-[#1])(-[#6](-[#1])(-[#1])-[#6](-[#1])(-[#1])-[#6](-[#1])(-[#1])-[#6]3(-[#1])-[#1])-[#6]23-[#1])(-[#1])-[#1])-[#1])=[#8]):[c](-[#1]):[c](-[#35]):[c]1-[#1]	353.27402	C17H23BrNO2	Specs
713	[#6](-[#7+](-[#1])(-[#6](-[#6](-[#6](-[#8-])=[#8])=[#6](-[#1])-[#6]1(-[#1])-[#1])(-[#1])-[#6](-[#1])(-[#1])-[#6]2(-[#1])-[#1])-[#6]12-[#1])(-[#1])(-[#1])-[#1]	167.20501	C9H13NO2	Specs
714	[#6](-[#1])(-[#1])(-[#1])-[#6](-[#1])(-[#1])-[#8]-[#6](-[#6]1=[#6](-[#7](-[#1])-[#1])-[#8]-[#6]2=[#6](-[#6]1(-[c]3:[c](-[#1]):[c](-[#1]):[c](-[#35]):[c](-[#1]):[c]3-[#1])-[#1])-[#6](=[#8])-[#8]-[c](:[c](-[#1]):[c](-[#1]):[c](-[#1]):[c]4-[#1]):[c]24)=[#8]	442.25944	C21H16BrNO5	Specs
715	[c]1(-[#1]):[c](-[#1]):[c](-[#1]):[c]2:[c](-[#6]3=[#6](-[#6](-[c]4:[c](-[#1]):[c](-[#1]):[c](-[#1]):[c](-[#1]):[c]4-[#9])(-[#6](-[#6]#[#7])=[#6](-[#7](-[#1])-[#1])-[#8]3)-[#1])-[#6](-[#8]2)=[#8]):[c]1-[#1]	334.30064	C19H11FN2O3	Specs
716	[c]1(-[#1]):[c](-[#1]):[c](-[#1]):[c]2:[c](-[#6]3=[#6](-[#6](-[c]4:[c](-[#1]):[c](-[#1]):[c](-[#8]-[#1]):[c](-[#1]):[c]4-[#1])(-[#6](-[#6]#[#7])=[#6](-[#7](-[#1])-[#1])-[#8]3)-[#1])-[#6](-[#8]2)=[#8]):[c]1-[#1]	332.30958	C19H12N2O4	Specs
717	[#6](-[#1])(-[#1])(-[#1])-[#8]-[c]1:[c](-[#1]):[c](-[#1]):[c](-[#6]2=[#6](-[#1])-[#6](-[c]3:[c](:[c](-[#1]):[c](-[#8]-[#6](-[#1])(-[#1])-[#1]):[c](-[#8]-[#6](-[#1])(-[#1])-[#1]):[c]3-[#8]-[#1])-[#8]2)=[#8]):[c](-[#1]):[c]1-[#1]	328.31604	C18H16O6	Specs
718	[#6](-[#1])(-[#1])(-[#1])-[#6]12-[#6](-[#6](-[#1])(-[#1])-[#6](-[#1])(-[#1])-[#6]3(-[#6]1(-[#6](-[#1])(-[#1])-[#6](-[#1])(-[#1])-[#6]4(-[#6](-[#1])(-[#1])-[#1])-[#6]3(-[#6](-[#1])(-[#1])-[#6](-[#1])(-[#1])-[#6]4(-[#8]-[#1])-[#1])-[#1])-[#1])-[#1])(-[#1])-[#6](-[#1])(-[#1])-[#6](=[#8])-[#6](-[#1])(-[#1])-[#6]2(-[#1])-[#1]	290.4403	C19H30O2	Specs
719	[#6](-[#7+](-[#1])(-[#6](-[#6](-[#1])(-[#1])-[c]1:[c]2:[c](-[#1]):[c](-[#8]-[#6](-[#1])(-[#1])-[#1]):[c](-[#8]-[#1]):[c]1-[#1])(-[#1])-[c](:[c]2:[c](-[#8]-[#6](-[#1])(-[#1])-[#8]3):[c]3:[c]4-[#1]):[c]4-[#6]5(-[#1])-[#1])-[#6]5(-[#1])-[#1])(-[#1])(-[#1])-[#1]	326.3664	C19H20NO4	Specs
720	[#6](-[#1])(-[#1])(-[#1])-[#6]12-[#6](-[#6](-[#1])(-[#1])-[#6](-[#1])(-[#1])-[#6]3(-[#6]14-[#1])-[#6](-[#1])(-[#1])-[#6](-[#6](-[#6]3(-[#1])-[#1])=[#6](-[#1])-[#1])(-[#1])-[#6](-[#1])(-[#1])-[#6]4(-[#1])-[#1])(-[#1])-[#6](-[#6](-[#8]-[#6](-[#1])(-[#1])-[#1])=[#8])(-[#6](-[#1])(-[#1])-[#1])-[#6](-[#1])(-[#1])-[#6](-[#1])(-[#1])-[#6]2(-[#1])-[#1]	316.47758	C21H32O2	Specs
721	[#6](-[#1])(-[#1])(-[#1])-[#8]-[c]1:[c](-[#1]):[c](-[#1]):[c](-[#6]2(-[#6]3(-[#6](-[#6](-[#1])(-[#1])-[#8]2)(-[#1])-[#6](-[c]4:[c](-[#1]):[c](-[#1]):[c](-[#8]-[#1]):[c](-[#8]-[#6](-[#1])(-[#1])-[#1]):[c]4-[#1])(-[#1])-[#8]-[#6]3(-[#1])-[#1])-[#1])-[#1]):[c](-[#1]):[c]1-[#8]-[#6](-[#1])(-[#1])-[#1]	372.41166	C21H24O6	Specs
722	[#6](-[#1])(-[#1])(-[#1])-[#6](-[#1])(-[#1])-[#8]-[#6](-[#6](-[#7](-[#1])-[#6](-[#8]-[#6](-[#1])(-[#1])-[c]1:[c](-[#1]):[c](-[#1]):[c](-[#1]):[c](-[#1]):[c]1-[#1])=[#8])(-[#6](-[#1])(-[#1])-[c]2:[c](-[#1]):[c](-[#1]):[c](-[#8]-[#1]):[c](-[#1]):[c]2-[#1])-[#1])=[#8]	343.37374	C19H21NO5	Specs
723	[#6](-[#1])(-[#1])(-[#1])-[#6](-[#1])(-[#1])-[#6](-[#1])(-[#1])-[#6](-[#1])(-[#1])-[#6](-[#1])(-[#1])-[#6](-[#1])(-[#1])-[#6](-[#1])(-[#1])-[#6](-[#1])(-[#1])-[#6](-[#1])(-[#1])-[#6](-[#1])(-[#1])-[#6](-[#1])(-[#1])-[#6]1=[#6](-[#8]-[#1])-[#6](-[#6](-[#1])=[#6](-[#8-])-[#6]1=[#8])=[#8]	293.378	C17H25O4	Specs
724	[#6](-[#1])(-[#1])(-[#1])-[#8]-[c]1:[c](-[#1]):[c](-[#1]):[c](-[#6]2=[#6](-[#6](-[#1])(-[#1])-[#6](-[#1])(-[#1])-[#6](-[#1])(-[#1])-[#6](-[#1])(-[#1])-[#6](-[#1])(-[#1])-[#6](-[#1])(-[#1])-[#6](-[#1])(-[#1])-[#6](-[#1])(-[#1])-[#6](-[#8]-[#6](-[#1])(-[#1])-[#1])=[#8])-[#8]-[c]3:[c](-[#6]2=[#8]):[c](-[#8]-[#6](-[#1])(-[#1])-[#1]):[c](-[#1]):[c](-[#8]-[#6](-[#1])(-[#1])-[#1]):[c]3-[#1]):[c](-[#1]):…	482.56536	C28H34O7	Specs
725	[#6](-[#1])(-[#1])(-[#1])-[#7+]1(-[#1])-[#6](-[#1])(-[#1])-[#6](-[#1])(-[#1])-[c]2:[c](-[#6]1(-[#6](-[#1])(-[#1])-[c]3:[c](-[#1]):[c](-[#1]):[c](-[#8]-[#6](-[#1])(-[#1])-[#1]):[c](-[#8]-[#6](-[#1])(-[#1])-[#1]):[c]3-[#1])-[#1]):[c](-[#1]):[c](-[#8]-[#6](-[#1])(-[#1])-[#1]):[c](-[#8]-[#6](-[#1])(-[#1])-[#1]):[c]2-[#1]	358.45132	C21H28NO4	Specs
726	[#6](-[#1])(-[#1])(-[#1])-[#6]1(\-[#6](=[#7]\-[#7](-[#1])-[#6](-[#7](-[#1])-[#1])=[#8])\-[#6]2(-[#1])-[#1])-[#6](-[#1])(-[#1])-[#6]2(-[#6](-[#1])(-[#1])-[#6](-[#1])(-[#1])-[#6](-[#1])(-[#6](-[#6](-[#8-])=[#8])(-[#6](-[#1])(-[#1])-[#1])-[#6](-[#1])(-[#1])-[#6](-[#1])(-[#1])-[#6]3(-[#1])-[#1])-[#6]34-[#6](-[#1])(-[#1])-[#1])-[#6]4(-[#1])-[#6](-[#1])(-[#1])-[#6]1(-[#1])-[#1]	374.49708	C21H32N3O3	Specs
727	[#6](-[#1])(-[#1])(-[#1])-[#6](-[#8]-[#6]1(-[#6](-[#1])(-[#1])-[#6](-[#1])(-[#1])-[#6](-[#6](-[#8]-[#6](-[#1])(-[#1])-[#1])=[#8])(-[#6](-[#1])(-[#1])-[#1])-[#6]2(-[#6]1(-[#6](-[#1])(-[#1])-[#1])-[#6]3=[#6](-[#6](-[#8]-[#6](-[#6](-[#1])(-[#1])-[#1])=[#8])(-[#6](-[#6](-[#1])=[#6](-[#1])-[#1])(-[#6](-[#1])(-[#1])-[#1])-[#6](-[#1])(-[#1])-[#6]3(-[#1])-[#1])-[#1])-[#6](-[#8]-[#6](-[#6](-[#1])(-[#1])-[…	490.58582	C27H38O8	Specs
728	[#6](-[#7+](-[#1])(-[#6](-[#1])(-[#1])-[c](:[c](-[#1]):[c](-[#8]-[#1]):[c](-[#8]-[#6](-[#1])(-[#1])-[#1]):[c]1-[#1]):[c]1-[#6]2(-[#1])-[#1])-[#6]2(-[#1])-[#1])(-[#1])(-[#1])-[#1]	194.25023	C11H16NO2	Specs
729	[c]1(-[#1]):[c](-[#1]):[c](-[#6](-[#1])(-[#1])-[#6]#[#7]):[c]2:[c](:[n](:[c](-[#1]):[c]2-[#6](-[#1])(-[#1])-[#6]#[#7])-[#1]):[c]1-[#1]	195.21995	C12H9N3	Specs
730	[#6](-[#1])(-[#1])(-[#1])-[#7](-[#1])-[#6](-[#6](-[#1])(-[#1])-[c]1:[c](-[#1]):[n](:[c]2:[c]1:[c](-[#1]):[c](-[#1]):[c](-[#1]):[c]2-[#1])-[#1])=[#8]	188.22577	C11H12N2O	Specs
731	[#6](-[#1])(-[#1])(-[#1])-[#8]-[c]1:[c](-[#1]):[c](-[#1]):[c]2:[c](-[#6](-[#1])(-[#1])-[#7]3-[#6](-[#6]2(-[#1])-[#1])(-[#1])-[c](:[c](-[#1]):[c](-[#8]-[#6](-[#1])(-[#1])-[#8]4):[c]4:[c]5-[#1]):[c]5-[#6](-[#1])(-[#1])-[#6]3(-[#1])-[#1]):[c]1-[#8]-[#6](-[#1])(-[#1])-[#1]	339.38504	C20H21NO4	Specs
732	[#6](-[#1])(-[#1])(-[#1])-[#6]1=[#6](-[#1])-[#6](-[c]2:[c](-[#8]1):[c](-[#1]):[c](-[#1]):[c](-[#1]):[c]2-[#8]-[#1])=[#8]	176.16871	C10H8O3	Specs
733	[#6](-[#1])(-[#1])(-[#1])-[#6](-[#1])(-[#1])-[#8]-[#6](-[c]1:[c](-[#1]):[c](-[#8]-[#1]):[c](-[#1]):[c](-[#8]-[#1]):[c]1-[#1])=[#8]	182.17329	C9H10O4	Specs
734	[#6](-[#1])(-[#1])(-[#1])-[#6](-[#1])(-[#1])-[#8]-[#6](-[c]1:[c](-[#1]):[c](-[#1]):[c](-[#8]-[#1]):[c](-[#1]):[c]1-[#8]-[#1])=[#8]	182.17329	C9H10O4	Specs
735	[#6](-[#1])(-[#1])(-[#1])-[#8]-[c]1:[c](-[#1]):[c](-[#1]):[c](-[#6](-[#8-])=[#8]):[c](-[#8]-[#6](-[#1])(-[#1])-[#1]):[c]1-[#1]	181.16535	C9H9O4	Specs
736	[c]1(-[#1]):[c](-[#1]):[c](-[#1]):[c](-[#6](-[#1])(-[#1])-[#6](-[#7+](-[#1])(-[#1])-[#1])(-[#6](-[#1])(-[#1])-[#8]-[#1])-[#1]):[c](-[#1]):[c]1-[#1]	152.21355	C9H14NO	Specs
737	[#6](-[#1])(-[#1])(-[#1])-[#6](-[#1])(-[#1])-[#6](-[#1])(-[#1])-[#6](-[#1])(-[#1])-[#6](-[#1])(-[#1])-[#6](-[#1])(-[#1])-[#6](-[#1])(-[#1])-[#6](-[#1])(-[#1])-[#6](-[#1])(-[#1])-[#6](-[#1])(-[#1])-[#6](-[#1])(-[#1])-[#6](-[#1])(-[#1])-[#6](-[#1])(-[#1])-[#6]1=[#6](-[#8-])-[#6](-[#6](-[#1])=[#6](-[#8]-[#6](-[#1])(-[#1])-[#1])-[#6]1=[#8])=[#8]	335.45774	C20H31O4	Specs
738	[#6](-[#7+](-[#1])(-[#6](-[#6](-[#8-])=[#8])(-[#6](-[#1])(-[#1])-[c]1:[c](-[#1]):[c](-[#1]):[c](-[#1]):[c](-[#1]):[c]1-[#1])-[#1])-[#6](-[#1])(-[#1])-[c]2:[c](-[#1]):[c](-[#1]):[c](-[#1]):[c](-[#1]):[c]2-[#1])(-[#1])(-[#1])-[#1]	269.33825	C17H19NO2	Specs
739	[#6](-[#1])(-[#1])(-[#1])-[#6]1=[#6](-[#1])-[#6](-[#8]-[c]2:[c]1:[c](-[#1]):[c](-[#8]-[#6](-[c]3:[c](-[#1]):[c](-[#1]):[c](-[#1]):[c](-[#1]):[c]3-[#1])=[#8]):[c](-[#8]-[#6](-[c]4:[c](-[#1]):[c](-[#1]):[c](-[#1]):[c](-[#1]):[c]4-[#1])=[#8]):[c]2-[#1])=[#8]	400.38024	C24H16O6	Specs
740	[#6](-[#1])(-[#1])(-[#1])-[#8]-[c]1:[c](-[#1]):[c]2:[c](-[#6]3(-[#7+](-[#1])(-[#6](-[#1])(-[#1])-[#6]2(-[#1])-[#1])-[#6](-[#1])(-[#1])-[c](:[c](-[#1]):[c](-[#8]-[#1]):[c](-[#8]-[#1]):[c]4-[#1]):[c]4-[#6]3(-[#1])-[#1])-[#1]):[c](-[#1]):[c]1-[#8]-[#6](-[#1])(-[#1])-[#1]	328.38228	C19H22NO4	Specs
741	[#6](-[#1])(-[#1])(-[#1])-[#6](-[#6]1(-[#6](-[#1])(-[#1])-[#6](-[#1])(-[#1])-[#6]2(-[#6](-[#1])(-[#1])-[#1])-[#6]1(-[#6](-[#1])(-[#1])-[#1])-[#6](-[#1])(-[#1])-[#6](-[#1])(-[#1])-[#6]3(-[#6]2=[#6](-[#1])-[#6](-[#1])(-[#1])-[#6]4(-[#6]3(-[#6](-[#1])(-[#1])-[#1])-[#6](-[#1])(-[#1])-[#6](-[#1])(-[#1])\-[#6](\-[#6]4(-[#6](-[#1])(-[#1])-[#1])-[#6](-[#1])(-[#1])-[#1])=[#7]/-[#8]-[#1])-[#1])-[#1])-[#1])…	468.69114	C30H46NO3	Specs
742	[#6](-[#1])(-[#1])(-[#1])-[#6](-[#1])(-[#1])-[#7+]1(-[#1])-[#6](-[#1])(-[#1])-[#6]2(-[#6](-[#1])(-[#1])-[#8]-[#6](-[#1])(-[#1])-[#1])-[#6]3(-[#1])-[#6]4(-[#6]1(-[#1])-[#6](-[#6]5(-[#8]-[#1])-[#6](-[#6]46-[#1])(-[#6](-[#8]-[#1])(-[#1])-[#6](-[#8]-[#1])(-[#6](-[#8]-[#6](-[#1])(-[#1])-[#1])(-[#6]5(-[#8]-[#1])-[#1])-[#1])-[#6]6(-[#1])-[#1])-[#1])(-[#1])-[#6]3(-[#8]-[#6](-[#1])(-[#1])-[#1])-[#1])-[#6]…	500.60228	C25H42NO9	Specs
743	[#6](-[#1])(-[#1])(-[#1])-[#6](-[#6]1(-[#6](-[#1])(-[#1])-[#6](-[#1])(-[#1])-[#6]2(-[#6](-[#1])(-[#1])-[#1])-[#6]1(-[#6](-[#1])(-[#1])-[#1])-[#6](-[#1])(-[#1])-[#6](-[#1])(-[#1])-[#6]3(-[#6]2=[#6](-[#1])-[#6](-[#1])(-[#1])-[#6]4(-[#6]3(-[#6](-[#1])(-[#1])-[#1])-[#6](-[#1])(-[#1])-[#6](-[#1])(-[#1])\-[#6](\-[#6]4(-[#6](-[#1])(-[#1])-[#1])-[#6](-[#1])(-[#1])-[#1])=[#7]/-[#7](-[#1])-[#6](-[#7](-[#1]…	526.79671	C31H48N3O2S	Specs
744	[#6](-[#1])(-[#1])(-[#1])-[#6]1(-[#6]2(-[#6](-[#8]-[#6]1=[#8])(-[#1])-[#6](-[#8]3)(-[#1])-[#6]3(-[#6](-[#1])(-[#1])-[#1])-[#6](-[#1])(-[#1])-[#6](-[#1])(-[#1])\-[#6](-[#1])=[#6](\-[#6](-[#8]-[#6](-[#1])(-[#1])-[#1])=[#8])/-[#6](-[#8]-[#1])(-[#1])-[#6]2(-[#8]-[#1])-[#1])-[#1])-[#1]	326.34168	C16H22O7	Specs
745	[#6](-[#1])(-[#1])(-[#1])-[c]1:[c](-[#1]):[c]2:[c](:[c](-[#8]-[#6](-[#1])(-[#1])-[#1]):[c]1-[#1]):[n](-[#6](-[#1])=[#8]):[c](:[c](-[#1]):[c](-[#1]):[c](-[#1]):[c]3-[#1]):[c]23	239.26921	C15H13NO2	Specs
746	[#6](-[#1])(-[#1])(-[#1])-[#6](-[#1])(-[#1])-[c]1:[c](\-[#6](-[#1])=[#6](-[#1])\-[c]2:[c](-[#1]):[c](-[#1]):[c](-[#8]-[#6](-[#1])(-[#1])-[#6](-[#1])(-[#1])-[#1]):[c](-[#8]-[#6](-[#1])(-[#1])-[#1]):[c]2-[#1]):[n]:[o]:[c]1\-[#6](-[#1])=[#6](-[#1])\-[c]3:[c](-[#1]):[c](-[#1]):[c](-[#8]-[#6](-[#1])(-[#1])-[#6](-[#1])(-[#1])-[#1]):[c](-[#8]-[#6](-[#1])(-[#1])-[#1]):[c]3-[#1]	449.53874	C27H31NO5	Specs
747	[#6](-[#1])(-[#1])(-[#1])-[c]1:[c](-[#1]):[c](-[#1]):[c]2:[c](:[c]3:[c](:[n]2-[#6](-[#1])(-[#1])-[#1]):[c](-[#6](-[#1])=[#6](-[#1])-[#6](-[#6](-[#1])(-[#1])-[#6](-[#1])(-[#1])\-[#6](-[#1])=[#6](\-[#6](-[#1])(-[#1])-[#1])/-[#6](-[#1])(-[#1])-[#1])(-[#6](-[#1])(-[#1])-[#1])-[#8]4):[c]4:[c](-[#1]):[c]3-[#1]):[c]1-[#1]	345.47728	C24H27NO	Specs
748	[#6](-[#1])(-[#1])(-[#1])-[#6]1(-[#6](-[#1])(-[#1])-[#1])-[#6](-[#1])(-[#1])-[#6](-[#1])(-[#1])-[c]2:[c](-[#8]1):[c](:[c](-[#1]):[c](-[#1]):[c](-[#1]):[c]3-[#1]):[c]3:[c](:[n]:[c](-[#1]):[n]4-[#1]):[c]24	252.31103	C16H16N2O	Specs
749	[#6](-[#1])(-[#1])(-[#1])-[#6]1(-[#6](-[#1])(-[#1])-[#6](-[#8]-[#1])(-[#6]2(-[#6](-[#6](-[#1])(-[#1])-[#1])(-[#6]1(-[#8]-[#1])-[#6](-[#1])(-[#1])-[#6](-[#1])(-[#1])-[c]3:[c](-[#1]):[c](-[#1]):[o]:[c]3-[#1])-[#6](-[#1])(-[#1])-[#6](-[#1])(-[#1])-[#6](-[#1])(-[#1])-[#6]2(-[#6](-[#8-])=[#8])-[#6](-[#1])(-[#1])-[#1])-[#1])-[#1])-[#1]	349.44126	C20H29O5	Specs
750	[#6](-[#1])(-[#1])(-[#1])-[#6]12-[#6](-[#6](-[#1])=[#6](-[#1])-[#6]3=[#6]1-[#6](-[#1])(-[#1])-[#8]-[#6]3=[#8])(-[#1])-[#6](-[#6](-[#1])(-[#1])-[#1])(-[#6](-[#1])(-[#1])-[#1])-[#6](-[#1])(-[#1])-[#6](-[#1])(-[#1])-[#6]2(-[#1])-[#1]	232.31809	C15H20O2	Specs
751	[#6](-[#1])(-[#1])(-[#1])-[#6]1(-[#8]-[#1])-[#6](-[#1])(-[#1])-[#6](-[#1])(-[#1])-[#6]2(-[#6](-[#6]3(-[#6]1(-[#6](-[#1])(-[#1])-[#6](-[#1])(-[#1])-[#6]3(-[#8]-[#1])-[#6](-[#1])(-[#1])-[#1])-[#1])-[#1])(-[#6]2(-[#6](-[#1])(-[#1])-[#1])-[#6](-[#1])(-[#1])-[#1])-[#1])-[#1]	238.36573	C15H26O2	Specs
752	[#6](-[#1])(-[#1])(-[#1])-[#7]1-[#6](-[#1])(-[#1])-[#6](-[#1])(-[#1])-[c]2:[c](-[#6](-[#6](-[#1])(-[#1])-[c]3:[c](-[#6]1(-[#1])-[#1]):[c](-[#8]-[#6](-[#1])(-[#1])-[#8]4):[c]4:[c](-[#1]):[c]3-[#1])=[#8]):[c](-[#1]):[c](-[#8]-[#6](-[#1])(-[#1])-[#1]):[c](-[#8]-[#6](-[#1])(-[#1])-[#1]):[c]2-[#1]	369.41102	C21H23NO5	Specs
753	[#6](-[#1])(-[#1])(-[#1])-[#6]1(-[#8]-[#1])-[#6](-[#1])(-[#1])-[#6](-[#1])(-[#1])-[#6]2(-[#6]1(-[#6]3(-[#6](-[#6](-[#6](-[#1])(-[#1])-[#6]2(-[#1])-[#1])=[#8])(-[#6]3(-[#6](-[#1])(-[#1])-[#1])-[#6](-[#1])(-[#1])-[#1])-[#1])-[#1])-[#1])-[#1]	222.32327	C14H22O2	Specs
754	[#6](-[#1])(-[#1])(-[#1])-[#6]1=[#6](-[#1])-[#6](-[c]2:[c](-[#8]1):[c](-[#1]):[c](-[#8]-[#6](-[#1])(-[#1])-[#1]):[c](-[#1]):[c]2-[#8]-[#1])=[#8]	206.19469	C11H10O4	Specs
755	[#6](-[#1])(-[#1])(-[#1])-[#6]12-[#6](-[#6]3(-[#6](-[#6](-[#1])(-[#1])-[#6](-[#1])(-[#1])-[#6]1(-[#8]-[#1])-[#1])(-[#6]3(-[#6](-[#1])(-[#1])-[#1])-[#6](-[#1])(-[#1])-[#1])-[#1])-[#1])(-[#1])-[#6](-[#8]-[#1])(-[#6](-[#1])(-[#1])-[#1])-[#6](-[#1])(-[#1])-[#6]2(-[#1])-[#1]	238.36573	C15H26O2	Specs
756	[#6](-[#1])(-[#1])(-[#1])-[#6]1(-[#8]-[#1])-[#6](-[#1])(-[#1])-[#6](-[#1])(-[#1])-[#6]2(-[#6]1(-[#6]3(-[#6](-[#6](-[#1])(-[#1])-[#6](-[#1])(-[#1])-[#6]2=[#8])(-[#6]3(-[#6](-[#1])(-[#1])-[#1])-[#6](-[#1])(-[#1])-[#1])-[#1])-[#1])-[#1])-[#1]	222.32327	C14H22O2	Specs
757	[#6](-[#1])(-[#1])(-[#1])-[#6](-[#6]1(-[#6](-[#1])(-[#1])-[#6](-[#1])(-[#1])-[#6]2(-[#6]1(-[#6](-[#1])(-[#1])-[#1])-[#6](-[#1])(-[#1])-[#6](-[#1])(-[#1])-[#6]3(-[#6]2(-[#6](-[#1])(-[#1])-[#6](-[#8]-[#6](-[#6](-[#1])(-[#1])-[#1])=[#8])(-[#6]4(-[#8]-[#1])-[#6]3(-[#6](-[#1])(-[#1])-[#1])-[#6](-[#1])(-[#1])-[#6](-[#1])(-[#1])-[#6](-[#8]-[#6](-[#6](-[#1])(-[#1])-[#1])=[#8])(-[#6]4(-[#1])-[#1])-[#1])-[…	504.74158	C31H52O5	Specs
758	[#6](-[#1])(-[#1])(-[#1])-[#6](-[#6]1(-[#6](-[#1])(-[#1])-[#6](-[#1])(-[#1])-[#6]2(-[#6]1(-[#6](-[#1])(-[#1])-[#1])-[#6](-[#1])(-[#1])-[#6](-[#1])(-[#1])-[#6]3(-[#6]2(-[#6](-[#1])(-[#1])-[#6](-[#6]4(-[#8]-[#1])-[#6]3(-[#6](-[#1])(-[#1])-[#1])-[#6](-[#1])(-[#1])-[#6](-[#1])(-[#1])-[#6](-[#8]-[#6](-[#6](-[#1])(-[#1])-[#1])=[#8])(-[#6]4(-[#1])-[#1])-[#1])=[#8])-[#1])-[#1])-[#1])-[#1])(-[#6](-[#1])(-…	460.68902	C29H48O4	Specs
759	[#6](-[#1])(-[#1])(-[#1])-[#6](-[#6]1(-[#6](-[#1])(-[#1])-[#6](-[#1])(-[#1])-[#6]2(-[#6]1(-[#6](-[#1])(-[#1])-[#1])-[#6](-[#1])(-[#1])-[#6](-[#1])(-[#1])-[#6]3(-[#6]2(-[#6](-[#1])(-[#1])\-[#6](\-[#6]4(-[#8]-[#6](-[#6](-[#1])(-[#1])-[#1])=[#8])-[#6]3(-[#6](-[#1])(-[#1])-[#1])-[#6](-[#1])(-[#1])-[#6](-[#1])(-[#1])-[#6](-[#8]-[#6](-[#6](-[#1])(-[#1])-[#1])=[#8])(-[#6]4(-[#1])-[#1])-[#1])=[#7]/-[#8]-…	517.74034	C31H51NO5	Specs
760	[#6](-[#1])(-[#1])(-[#1])-[#6]12-[#6](-[#6](-[#1])(-[#1])-[#6](-[#1])(-[#1])-[#6]3(-[#6](-[#1])(-[#1])-[#1])-[#6]1(-[#6](-[#1])(-[#1])-[#6](-[#1])(-[#1])-[#6]4(-[#6](-[#1])(-[#1])-[#8]-[#1])-[#6]3(-[#6](-[#1])(-[#1])-[#6](-[#6](-[#1])(-[#1])-[#1])(-[#6](-[#1])(-[#1])-[#1])-[#6](-[#1])(-[#1])-[#6]4(-[#1])-[#1])-[#1])-[#1])(-[#1])-[#6](-[#6](-[#1])(-[#1])-[#1])(-[#6](-[#1])(-[#1])-[#6](-[#1])(-[#1]…	444.73268	C30H52O2	Specs
761	[#6](-[#1])(-[#1])(-[#1])-[#6](-[#6]1(-[#6](-[#1])(-[#1])-[#6](-[#1])(-[#1])-[#6]2(-[#6]1(-[#6](-[#1])(-[#1])-[#1])-[#6](-[#1])(-[#1])-[#6](-[#1])(-[#1])-[#6]3(-[#6]2(-[#6](-[#1])(-[#1])-[#6](-[#8]-[#6](-[#6](-[#1])(-[#1])-[#1])=[#8])(-[#6]4(-[#8]-[#1])-[#6]3(-[#6](-[#1])(-[#1])-[#1])-[#6](-[#1])(-[#1])-[#6](-[#1])(-[#1])-[#6](-[#1])(-[#1])-[#6]4(-[#7](-[#1])-[#6](-[#6](-[#1])(-[#1])-[#1])=[#8])-…	503.75682	C31H53NO4	Specs
762	[#6](-[#1])(-[#1])(-[#1])-[#6](-[#6]1(-[#6](-[#1])(-[#1])-[#6](-[#1])(-[#1])-[#6]2(-[#6]1(-[#6](-[#1])(-[#1])-[#1])-[#6](-[#1])(-[#1])-[#6](-[#1])(-[#1])-[#6]3(-[#6]2(-[#6](-[#1])(-[#1])-[#6](-[#8]-[#6](-[#6](-[#1])(-[#1])-[#1])=[#8])(-[#6]4(-[#7](-[#1])-[#6](-[#6](-[#1])(-[#1])-[#1])=[#8])-[#6]3(-[#6](-[#1])(-[#1])-[#1])-[#6](-[#1])(-[#1])-[#6](-[#1])(-[#1])-[#6](-[#1])(-[#1])-[#6]4(-[#8]-[#1])-…	503.75682	C31H53NO4	Specs
763	[#6](-[#1])(-[#1])(-[#1])-[#6]12-[#6](-[#6](-[#1])(-[#1])-[#6](-[#1])(-[#1])-[#6]3(-[#6]1(-[#6](-[#8]-[#1])(-[#6](-[#1])(-[#1])-[#6]4(-[#6](-[#1])(-[#1])-[#1])-[#6]3(-[#6](-[#1])(-[#1])-[#6](-[#1])(-[#1])-[#6]4(-[#8]-[#1])-[#6](-[#6](-[#1])(-[#1])-[#8]-[#6](-[#6](-[#7+](-[#1])(-[#1])-[#1])(-[#6](-[#1])(-[#1])-[#6](-[#1])(-[#1])-[#6](-[#8-])=[#8])-[#1])=[#8])=[#8])-[#1])-[#1])-[#1])-[#1])=[#6](-[#…	491.57388	C26H37NO8	Specs
764	[#6](-[#1])(-[#1])(-[#1])-[#6](-[#1])(-[#1])-[#6](-[#6](-[#1])(-[#6](-[#1])(-[#1])-[#1])-[#6](-[#1])(-[#1])-[#1])(-[#6](-[#1])(-[#1])-[#6](-[#1])(-[#1])-[#6](-[#6]1(-[#6](-[#1])(-[#1])-[#6](-[#1])(-[#1])-[#6]2(-[#6]1(-[#6](-[#1])(-[#1])-[#1])-[#6](-[#1])(-[#1])-[#6](-[#1])(-[#1])-[#6]3(-[#6]2(-[#6](-[#1])(-[#1])-[#6](-[#1])=[#6]4-[#6]3(-[#6](-[#1])(-[#1])-[#1])-[#6](-[#1])(-[#1])-[#6](-[#1])(-[#1…	414.7067	C29H50O	Specs
765	[c]1(-[#1]):[c](-[#1]):[c](-[#8]-[#1]):[c](-[#8]-[#1]):[c](-[#1]):[c]1\-[#6](-[#1])=[#6](-[#1])\-[#6](-[#8]-[#6]2(-[#6](-[#1])(-[#1])-[#6](-[#8]-[#1])(-[#6](-[#8-])=[#8])-[#6](-[#1])(-[#1])-[#6](-[#8]-[#1])(-[#6]2(-[#8]-[#1])-[#1])-[#1])-[#1])=[#8]	353.30078	C16H17O9	Specs
766	[#6](-[#1])(-[#1])(-[#1])-[#7]1-[#6](-[#1])(-[#1])-[#6](-[#1])(-[#1])-[c]2:[c](-[#6]1(-[#6](-[#1])(-[#1])-[c]3:[c]4:[c](-[#8]-[#6](-[#1])(-[#1])-[#1]):[c](-[#8]-[#1]):[c](-[#1]):[c]3-[#1])-[#1]):[c]4:[c](-[#8]-[#6](-[#1])(-[#1])-[#8]5):[c]5:[c]2-[#1]	325.35846	C19H19NO4	Specs
767	[#6](-[#1])(-[#1])(-[#1])-[#7]1-[#6](-[#1])(-[#1])-[#6](-[#1])(-[#1])-[#6](-[c](:[c]23):[c]4:[c](-[#8]-[#6](-[#1])(-[#1])-[#1]):[c](-[#1]):[c]2-[#1])(-[#6](-[#8]-[#1])(-[#6]1(-[#6]3(-[#1])-[#1])-[#1])-[#6](-[#1])=[#6](-[#1])-[#6]5=[#8])-[#6]5(-[#1])-[#8]4	313.34776	C18H19NO4	Specs
768	[#6](-[#1])(-[#1])(-[#1])-[#8]-[#6](-[#6](-[#7](-[#1])-[#6](-[c]1:[c](-[#1]):[c](-[#1]):[c](-[#1]):[c](-[#1]):[c]1-[#1])=[#8])(-[#6](-[#1])(-[#1])-[c]2:[c](-[#1]):[n+](-[#1]):[c](-[#1]):[n]2-[#1])-[#1])=[#8]	274.29514	C14H16N3O3	Specs
769	[#6](-[#1])(-[#1])(-[#1])-[#7+]1(-[#1])-[#6](-[#1])(-[#1])-[#6](-[#1])(-[#1])-[c]2:[c](-[#6]1(-[#6](-[#1])(-[#1])-[c]3:[c](-[#1]):[c](-[#1]):[c](-[#8]-[c]4:[c](-[#1]):[c](-[#6](-[#1])(-[#1])-[#6]5(-[c](:[c]6-[#6](-[#1])(-[#1])-[#6](-[#1])(-[#1])-[#7]5-[#6](-[#1])(-[#1])-[#1]):[c](-[#8]7):[c](-[#8]-[#1]):[c](-[#8]-[#6](-[#1])(-[#1])-[#1]):[c]6-[#1])-[#1]):[c](-[#1]):[c](-[#1]):[c]4-[#8]-[#1]):[c](…	595.70465	C36H39N2O6	Specs
770	[#6](-[#1])(-[#1])(-[#1])-[#6](-[#1])(-[#6](-[#1])(-[#1])-[#6](-[#6]1(-[#6](=[#8])-[c](:[c](-[#1]):[c](-[#1]):[c](-[#1]):[c]2-[#1]):[c]2-[#6](=[#8])-[#6]1=[#8])-[#1])(-[#1])-[#1])-[#6](-[#1])(-[#1])-[#1]	244.28573	C15H16O3	Specs
771	[#6](-[#1])(-[#1])(-[#1])-[#7]1-[#6](-[#1])(-[#1])-[#6](-[#1])(-[#1])-[c]2:[c](-[#6]1(-[#6](-[#1])(-[#1])-[c]3:[c](-[#1]):[c](-[#1]):[c](-[#8]-[#6](-[#1])(-[#1])-[#1]):[c](-[#8]-[#1]):[c]3-[#1])-[#1]):[c](-[#1]):[c](-[#8]-[#6](-[#1])(-[#1])-[#1]):[c](-[#8]-[#6](-[#1])(-[#1])-[#1]):[c]2-[#1]	343.4168	C20H25NO4	Specs
772	[#6](-[#1])(-[#1])(-[#1])-[#6](-[#8]-[#6](-[#6](-[#8]-[#1])(-[#6](-[#1])(-[#1])-[#1])-[#6](-[#1])(-[#1])-[#1])(-[#6](-[#1])(-[#1])-[#8]-[c]1:[c](-[#1]):[c](-[#1]):[c]2:[c](:[n]:[c]3:[c](:[c](-[#1]):[c](-[#1]):[o]3):[c]2-[#8]-[#6](-[#1])(-[#1])-[#1]):[c]1-[#8]-[#6](-[#1])(-[#1])-[#1])-[#1])=[#8]	389.39912	C20H23NO7	Specs
773	[#6](-[#1])(-[#1])(-[#1])-[#7]1-[#6](-[#1])(-[#1])-[#6](-[#1])(-[#1])-[c]2:[c](-[#6]1(-[#6](-[#1])(-[#1])-[c]3:[c](-[#1]):[c](-[#1]):[c](-[#8]-[#6](-[#1])(-[#1])-[#1]):[c](-[#8]-[#6](-[#1])(-[#1])-[#1]):[c]3-[#1])-[#1]):[c](-[#1]):[c](-[#8]-[#6](-[#1])(-[#1])-[#1]):[c](-[#8]-[#6](-[#1])(-[#1])-[#1]):[c]2-[#1]	357.44338	C21H27NO4	Specs
774	[c]1(-[#1]):[c](-[#1]):[c](-[#8]-[#1]):[c](-[#8]-[#1]):[c](-[#1]):[c]1-[#6]2=[#6](-[#8]-[#1])-[#6](-[#8-])=[#6]3-[#6](-[#8]2)=[#6](-[#1])-[#6](=[#8])-[#6](-[#1])=[#6]3-[#8]-[#1]	301.22776	C15H9O7	Specs
775	[#6](-[#1])(-[#1])(-[#1])-[#6](-[c]1:[c](-[#8]-[#1]):[c](-[#1]):[c](-[#8]-[#1]):[c](-[#1]):[c]1-[#8-])=[#8]	167.13877	C8H7O4	Specs
776	[#6](-[#1])(-[#1])(-[#1])-[#7](-[c]1:[c](-[#1]):[c](-[#1]):[c](-[#8]-[#1]):[c]2:[c]1-[#6](-[#1])(-[#1])-[#6]3(-[#6](-[#6]2=[#8])=[#6](-[#8-])-[#6](-[#8]-[#1])(-[#6](-[#8-])=[#6](-[#6](-[#7](-[#1])-[#1])=[#8])-[#6](=[#8])-[#6]4(-[#7+](-[#1])(-[#6](-[#1])(-[#1])-[#1])-[#6](-[#1])(-[#1])-[#1])-[#1])-[#6]4(-[#1])-[#6]3(-[#1])-[#1])-[#1])-[#6](-[#1])(-[#1])-[#1]	456.46844	C23H26N3O7	Specs
777	[#6](-[#1])(-[#1])(-[#1])-[#8]-[c]1:[c]2:[c](:[n]:[c]3:[c]1:[c](-[#1]):[c](-[#1]):[o]3):[c](-[#1]):[c](-[#1]):[c](-[#1]):[c]2-[#1]	199.20535	C12H9NO2	Specs
778	[#6](-[#1])(-[#1])(-[#1])-[#6](-[#1])(-[#6](-[#1])(-[#1])-[#6](-[#6]1(-[#1])-[#6](=[#8])-[#6](-[#8]-[#1])(-[#6](-[#1])(-[#1])\-[#6](-[#1])=[#6](\-[#6](-[#1])(-[#1])-[#1])/-[#6](-[#1])(-[#1])-[#1])-[#6](=[#6](-[#6](-[#1])(-[#1])\-[#6](-[#1])=[#6](\-[#6](-[#1])(-[#1])-[#1])/-[#6](-[#1])(-[#1])-[#1])-[#6]1=[#8])-[#8-])=[#8])-[#6](-[#1])(-[#1])-[#1]	361.45196	C21H29O5	Specs
779	[#6](-[#1])(-[#1])(-[#1])\-[#6](\-[#6](-[#1])(-[#1])-[#1])=[#6](-[#1])/-[#6](-[#1])(-[#1])-[c]1:[c](-[#8]-[#1]):[c](-[#1]):[c]2:[c](-[#6](-[#8-])=[#6]3-[#6](-[#8]2)=[#6](-[#1])-[#6](=[#8])-[#6](-[#8]-[#6](-[#1])(-[#1])-[#1])=[#6]3-[#6](-[#1])(-[#1])\-[#6](-[#1])=[#6](\-[#6](-[#1])(-[#1])-[#1])/-[#6](-[#1])(-[#1])-[#1]):[c]1-[#8]-[#1]	409.4517	C24H25O6	Specs
780	[#6](-[#1])(-[#1])(-[#1])-[#6](-[#1])(-[#1])-[#6](-[#1])(-[#1])-[#6](-[#1])(-[#1])-[#6](-[#1])(-[#1])-[#6](-[#1])(-[#1])-[#6](-[#1])(-[#1])-[#6](-[#1])(-[#1])-[#6](-[#1])(-[#1])-[#6](-[#1])(-[#1])-[#6](-[#6]1=[#6](-[#8-])\-[#6](=[#7]\-[#6](-[#1])(-[#1])-[#6](-[#1])(-[#1])-[#6](-[#1])(-[#1])-[#6](-[#1])(-[#1])-[#1])\-[#6](-[#1])=[#6](-[#8]-[#1])-[#6]1=[#8])(-[#1])-[#1]	348.49956	C21H34NO3	Specs
781	[#6](-[#1])(-[#1])(-[#1])-[#6](-[#1])(-[#1])-[#6](-[#1])(-[#1])-[#6](-[#1])(-[#1])-[#6](-[#1])(-[#1])-[#6](-[#1])(-[#1])-[#6](-[#1])(-[#1])-[#6](-[#1])(-[#1])-[#6](-[#1])(-[#1])-[#6](-[#1])(-[#1])-[#6](-[#6]1=[#6](-[#8-])\-[#6](=[#7]\-[#6](-[#1])(-[#1])-[#6](-[#1])(-[#1])-[c]2:[c](-[#1]):[c](-[#1]):[c](-[#1]):[c](-[#1]):[c]2-[#1])\-[#6](-[#1])=[#6](-[#8]-[#1])-[#6]1=[#8])(-[#1])-[#1]	396.54236	C25H34NO3	Specs
782	[#6](-[#1])(-[#1])(-[#1])-[#6](-[#1])(-[#1])-[#6](-[#1])(-[#1])-[#6](-[#1])(-[#1])-[#6](-[#1])(-[#1])-[#6](-[#1])(-[#1])-[#6](-[#1])(-[#1])-[#6](-[#1])(-[#1])-[#6](-[#1])(-[#1])-[#6](-[#1])(-[#1])-[#6](-[#6]1=[#6](-[#8-])\-[#6](=[#7]\-[#6](-[#1])(-[#1])-[#1])\-[#6](-[#1])=[#6](-[#8]-[#1])-[#6]1=[#8])(-[#1])-[#1]	306.41982	C18H28NO3	Specs
783	[#6](-[#1])(-[#1])(-[#1])-[#8]-[c]1:[c]2:[c](:[n+](-[#1]):[c]3:[c]1:[c](-[#1]):[c]4:[c](-[#8]-[#6](-[#1])(-[#1])-[#8]4):[c]3-[#8]-[#6](-[#1])(-[#1])-[#1]):[o]:[c](-[#1]):[c]2-[#1]	274.24878	C14H12NO5	Specs
784	[#6](-[#1])(-[#1])(-[#1])-[#8]-[c]1:[c]2:[c](:[n+](-[#1]):[c]3:[c]1:[c](-[#1]):[c]4:[c](-[#8]-[#6](-[#1])(-[#1])-[#8]4):[c]3-[#1]):[o]:[c](-[#1]):[c]2-[#1]	244.22279	C13H10NO4	Specs
785	[#6](-[#1])(-[#1])(-[#1])-[#7](-[c]1:[c](-[#1]):[c](-[#1]):[c](-[#8]-[#1]):[c]2:[c]1-[#6](-[#1])(-[#1])-[#6]3(-[#6](-[#6]2=[#8])=[#6](-[#8]-[#1])-[#6](-[#8]-[#1])(-[#6](=[#8])-[#6](-[#6](-[#7](-[#1])-[#1])=[#8])=[#6](-[#8-])-[#6]4(-[#7](-[#6](-[#1])(-[#1])-[#1])-[#6](-[#1])(-[#1])-[#1])-[#1])-[#6]4(-[#1])-[#6]3(-[#1])-[#1])-[#1])-[#6](-[#1])(-[#1])-[#1]	456.46844	C23H26N3O7	Specs
786	[#6](-[#1])(-[#1])(-[#1])-[#7]1-[#6](-[#1])(-[#1])-[#6](-[#1])(-[#1])-[c]2:[c](-[#6]1(-[#6](-[#1])(-[#1])-[c]3:[c](-[#1]):[c](-[#1]):[c](-[#8]-[c]4:[c](:[c]5:[c](-[#1]):[c](-[#8]-[#6](-[#1])(-[#1])-[#1]):[c]4-[#8]-[#1])-[#6](-[#6](-[#1])(-[#1])-[c]6:[c](-[#1]):[c](-[#8]7):[c](-[#8]-[#1]):[c](-[#1]):[c]6-[#1])(-[#1])-[#7](-[#6](-[#1])(-[#1])-[#1])-[#6](-[#1])(-[#1])-[#6]5(-[#1])-[#1]):[c](-[#1]):[…	594.69671	C36H38N2O6	Specs
787	[#6](-[#1])(-[#1])(-[#1])-[c]1:[c](-[#1]):[c](-[#1]):[c]2:[c](-[#6](=[#6](-[#6](-[#1])=[#8])-[#6](=[#7+](-[#1])-[#1])-[#8]2)-[#8]-[#1]):[c]1-[#1]	204.20199	C11H10NO3	Specs
788	[#6](-[#1])(-[#1])(-[#1])-[#6]1(-[#6](-[#1])(-[#1])-[#1])-[#6](-[#1])(-[#1])-[#6](-[#1])(-[#1])-[c]2:[c](-[#8]1):[c](-[#1]):[c]3:[c](-[#6](-[#8]-[#1])=[#6](-[c]4:[c](-[#1]):[c](-[#1]):[c](-[#8]-[#6](-[#1])(-[#1])-[#1]):[c](-[#1]):[c]4-[#1])-[#6](-[#8]3)=[#8]):[c]2-[#8]-[#6](-[#1])(-[#1])-[#1]	382.40648	C22H22O6	Specs
789	[#6](-[#1])(-[#1])(-[#1])-[#8]-[c]1:[c](-[#1]):[c](-[#1]):[c](-[#1]):[c]2:[c]1:[n+](-[#1]):[c]3:[c](:[c](-[#1]):[c](-[#1]):[o]3):[c]2-[#8]-[#6](-[#1])(-[#1])-[#1]	230.23927	C13H12NO3	Specs
790	[#6](-[#1])(-[#1])(-[#1])-[#6](-[#1])(-[#6](-[#1])(-[#1])-[#6](-[#6]1(-[#1])-[#6](=[#8])-[#6](-[#6](=[#8])-[#6](-[#6]1=[#8])(-[#1])-[#6](-[#1])(-[#1])\-[#6](-[#1])=[#6](\-[#6](-[#1])(-[#1])-[#1])/-[#6](-[#1])(-[#1])-[#1])(-[#8]-[#1])-[#6](-[#1])(-[#1])\-[#6](-[#1])=[#6](\-[#6](-[#1])(-[#1])-[#1])/-[#6](-[#1])(-[#1])-[#1])=[#8])-[#6](-[#1])(-[#1])-[#1]	362.4599	C21H30O5	Specs
791	[#6](-[#1])(-[#1])(-[#1])-[#6](-[#1])(-[#6](-[#1])(-[#1])-[#6](-[#6]1(-[#1])-[#6](=[#8])-[#6](-[#6](=[#8])-[#6](=[#6]1-[#8-])-[#6](-[#1])(-[#1])\-[#6](-[#1])=[#6](\-[#6](-[#1])(-[#1])-[#1])/-[#6](-[#1])(-[#1])-[#1])(-[#8]-[#1])-[#6](-[#1])(-[#1])\-[#6](-[#1])=[#6](\-[#6](-[#1])(-[#1])-[#1])/-[#6](-[#1])(-[#1])-[#1])=[#8])-[#6](-[#1])(-[#1])-[#1]	361.45196	C21H29O5	Specs
792	[#6](-[#1])(-[#1])(-[#1])-[#6](-[#1])(-[#6](-[#1])(-[#1])\-[#6](=[#6](\-[#6]1=[#8])/-[#6](=[#8])-[#6](-[#1])(-[#6](-[#1])(-[#1])\-[#6](-[#1])=[#6](\-[#6](-[#1])(-[#1])-[#1])/-[#6](-[#1])(-[#1])-[#1])-[#6](=[#8])-[#6]1(-[#8]-[#1])-[#6](-[#1])(-[#1])\-[#6](-[#1])=[#6](\-[#6](-[#1])(-[#1])-[#1])/-[#6](-[#1])(-[#1])-[#1])\-[#8-])-[#6](-[#1])(-[#1])-[#1]	361.45196	C21H29O5	Specs
793	[#6](-[#1])(-[#1])(-[#1])-[#7]1-[c]2:[c](-[#6](-[c]3:[c]1:[c](-[#1]):[c](-[#8]-[#1]):[c](-[#1]):[c]3-[#8-])=[#8]):[c](-[#1]):[c](-[#1]):[c](-[#1]):[c]2-[#1]	240.23409	C14H10NO3	Specs
794	[#6](-[#1])(-[#1])(-[#1])-[#7]1-[c]2:[c](-[#6](-[c]3:[c]1:[c](-[#1]):[c](-[#8]-[#1]):[c](-[#1]):[c]3-[#8]-[#1])=[#8]):[c](-[#1]):[c](-[#1]):[c](-[#1]):[c]2-[#1]	241.24203	C14H11NO3	Specs
795	[#6](-[#1])(-[#1])(-[#1])-[#8]-[#6]1=[#6](-[#8]-[#6](-[#1])(-[#1])-[#1])-[#6](=[#8])-[#6](=[#6](-[#8-])-[#6](-[#8]-[#6](-[#1])(-[#1])-[#1])=[#6](-[c]2:[c](-[#1]):[c](-[#1]):[c](-[#8]-[#1]):[c](-[#8]-[#1]):[c]2-[#1])-[#8]3)-[#6]3=[#6]1-[#1]	359.3069	C18H15O8	Specs
796	[#6](-[#1])(-[#1])(-[#1])-[#8]-[c]1:[c](-[#1]):[c](-[#1]):[c](-[#6](-[#1])(-[#1])-[#6](-[c]2:[c](-[#1]):[c](-[#1]):[c](-[#8]-[#6]3(-[#6](-[#8]-[#1])(-[#6](-[#8]-[#1])(-[#6](-[#8]-[#1])(-[#6](-[#6](-[#1])(-[#1])-[#8]-[#1])(-[#8]3)-[#1])-[#1])-[#1])-[#1])-[#1]):[c](-[#1]):[c]2-[#8-])=[#8]):[c](-[#1]):[c]1-[#1]	419.40192	C21H23O9	Specs
797	[#6](-[#1])(-[#1])(-[#1])-[#7](-[c]1:[c](-[#1]):[c](-[#1]):[c](-[#8]-[#1]):[c]2:[c]1-[#6](-[#1])(-[#1])-[#6]3(-[#6](=[#6]2-[#8-])-[#6](=[#8])-[#6](-[#8]-[#1])(-[#6](=[#8])-[#6](-[#6](-[#7](-[#1])-[#1])=[#8])=[#6](-[#8-])-[#6]4(-[#7+](-[#1])(-[#6](-[#1])(-[#1])-[#1])-[#6](-[#1])(-[#1])-[#1])-[#1])-[#6]4(-[#1])-[#6]3(-[#1])-[#1])-[#1])-[#6](-[#1])(-[#1])-[#1]	456.46844	C23H26N3O7	Specs
798	[#6](-[#1])(-[#1])(-[#1])-[#7](-[c]1:[c](-[#1]):[c](-[#1]):[c](-[#8]-[#1]):[c]2:[c]1-[#6](-[#1])(-[#1])-[#6]3(-[#6](-[#6]2=[#8])=[#6](-[#8]-[#1])-[#6](-[#8]-[#1])(-[#6](=[#8])\-[#6](=[#6](\-[#8]-[#1])/-[#7](-[#1])-[#1])\-[#6](=[#8])-[#6]4(-[#7](-[#6](-[#1])(-[#1])-[#1])-[#6](-[#1])(-[#1])-[#1])-[#1])-[#6]4(-[#1])-[#6]3(-[#1])-[#1])-[#1])-[#6](-[#1])(-[#1])-[#1]	457.47638	C23H27N3O7	Specs
799	[#6](-[#1])(-[#1])(-[#1])-[n]1:[c]2:[c](:[c]3:[c]1-[#6]4(-[#7](-[#6](-[#1])(-[#1])-[#6]3(-[#1])-[#1])-[#6](-[#1])(-[#1])-[#6](-[#6](-[#1])(-[#1])-[#6](-[#1])(-[#1])-[#6](-[#8]-[#1])(-[#6]5(-[#6](-[#8]-[#6](-[#1])(-[#1])-[#1])=[#8])-[#1])-[#1])(-[#1])-[#6]5(-[#1])-[#6]4(-[#1])-[#1])-[#1]):[c](-[#1]):[c](-[#1]):[c](-[#1]):[c]2-[#1]	368.46932	C22H28N2O3	Specs
800	[#6](-[#1])(-[#1])(-[#1])-[#7]1-[#6](-[#1])(-[#1])-[#6](-[#1])(-[#1])-[c]2:[c](-[#6]1(-[#6](-[#1])(-[#1])-[c]3:[c]4:[c](-[#1]):[c](-[#8]-[#1]):[c](-[#1]):[c]3-[#1])-[#1]):[c]4:[c](-[#8]-[#6](-[#1])(-[#1])-[#8]5):[c]5:[c]2-[#1]	295.33248	C18H17NO3	Specs
801	[#6](-[#1])(-[#1])(-[#1])-[#6](-[#1])(-[#1])-[#6](-[#1])(-[#1])-[#6](-[#1])(-[#1])-[#6](-[#1])(-[#1])-[#6](-[#1])(-[#1])-[#6](-[#1])(-[#1])-[#6](-[#1])(-[#1])-[#6](-[#1])(-[#1])-[#6](-[#1])(-[#1])-[#6](-[#1])(-[#1])-[#6]1=[#6](-[#8-])-[#6](-[#6](-[#1])(-[#1])\-[#6](\-[#6]1=[#8])=[#7]\-[#6](-[#1])(-[#1])-[#1])=[#8]	306.41982	C18H28NO3	Specs
802	[#6](-[#1])(-[#1])(-[#1])-[#6](-[#1])(-[#1])-[#6](-[#1])(-[#1])-[#6](-[#1])(-[#1])-[#6](-[#1])(-[#1])-[#6](-[#1])(-[#1])-[#6](-[#1])(-[#1])-[#6](-[#1])(-[#1])-[#6](-[#1])(-[#1])-[#6](-[#1])(-[#1])-[#6](-[#1])(-[#1])-[#6]1=[#6](-[#8-])-[#6](-[#6](-[#1])(-[#1])\-[#6](\-[#6]1=[#8])=[#7]\-[c]2:[c](-[#1]):[c](-[#1]):[c](-[#1]):[c](-[#6](-[#1])(-[#1])-[#1]):[c]2-[#1])=[#8]	382.51578	C24H32NO3	Specs
803	[#6](-[#1])(-[#1])(-[#1])-[#6](-[#1])(-[#1])-[#6](-[#1])(-[#1])-[#6](-[#1])(-[#1])-[#6](-[#1])(-[#1])-[#6](-[#1])(-[#1])-[#6](-[#1])(-[#1])-[#6](-[#1])(-[#1])-[#6](-[#1])(-[#1])-[#6](-[#1])(-[#1])-[#6](-[#1])(-[#1])-[#6]1=[#6](-[#8-])-[#6](-[#6](-[#1])(-[#1])\-[#6](\-[#6]1=[#8])=[#7]\-[#6]2(-[#6](-[#1])(-[#1])-[#6](-[#1])(-[#1])-[#6](-[#1])(-[#1])-[#6](-[#1])(-[#1])-[#6]2(-[#7+](-[#1])(-[#1])-[#1…	390.55942	C23H38N2O3	Specs
804	[#6](-[#1])(-[#1])(-[#1])-[#6](-[#1])(-[#1])-[#6](-[#1])(-[#1])-[#6](-[#1])(-[#1])-[#6](-[#1])(-[#1])-[#6](-[#1])(-[#1])-[#6](-[#1])(-[#1])-[#6](-[#1])(-[#1])-[#6](-[#1])(-[#1])-[#6](-[#1])(-[#1])-[#6](-[#1])(-[#1])-[#6]1=[#6](-[#8-])-[#6](-[#6](-[#1])(-[#1])\-[#6](\-[#6]1=[#8])=[#7]\-[#6](-[#1])(-[#1])-[#6](-[#1])(-[#1])-[#6](-[#1])(-[#1])-[#6](-[#1])(-[#1])-[#1])=[#8]	348.49956	C21H34NO3	Specs
805	[#6](-[#1])(-[#1])(-[#1])-[#6]1(-[#6](-[#1])(-[#1])-[#1])-[#6](-[#1])(-[#1])-[#6](-[c]2:[c](-[#8]1):[c](-[#1]):[c]3:[c](-[#6](-[#1])=[#6](-[#1])-[#6](-[#8]3)=[#8]):[c]2-[#8]-[#1])=[#8]	260.24208	C14H12O5	Specs
806	[#6](-[#1])(-[#1])(-[#1])-[c]1:[c](-[#8]-[#1]):[c](-[#6](-[#1])=[#8]):[c]2:[c](-[#6](-[#6](-[#1])(-[#1])-[#6](-[c]3:[c](-[#1]):[c](-[#1]):[c](-[#1]):[c](-[#1]):[c]3-[#1])(-[#8]2)-[#1])=[#8]):[c]1-[#8]-[#1]	298.29006	C17H14O5	Specs
807	[#6](-[#1])(-[#1])(-[#1])-[c]1:[c](-[#8]-[#1]):[c](-[#6](-[#1])=[#8]):[c](-[#8]-[#1]):[c](\-[#6](\-[#8-])=[#6](-[#1])/-[#6](=[#8])-[c]2:[c](-[#1]):[c](-[#1]):[c](-[#1]):[c](-[#1]):[c]2-[#1]):[c]1-[#8-]	312.27358	C17H12O6	Specs
808	[#6](-[#1])(-[#1])(-[#1])-[c]1:[c](-[#8]-[#1]):[c](-[#6](-[#1])=[#8]):[c](-[#8-]):[c](\-[#6](\-[#8-])=[#6](-[#1])/-[#6](=[#8])-[c]2:[c](-[#1]):[c](-[#1]):[c](-[#1]):[c](-[#1]):[c]2-[#1]):[c]1-[#8]-[#1]	312.27358	C17H12O6	Specs
809	[#6](-[#1])(-[#1])(-[#1])-[#7]1-[#6](-[#1])(-[#1])-[#6](-[#1])(-[#1])-[c]2:[c](-[#6]1(-[#6](-[#1])(-[#1])-[c]3:[c](-[#1]):[c](-[#8]-[#6](-[#1])(-[#1])-[#1]):[c](-[#8]-[#6](-[#1])(-[#1])-[#1]):[c](-[#1]):[c]3-[#8]-[#1])-[#1]):[c](-[#1]):[c](-[#8]-[#6](-[#1])(-[#1])-[#1]):[c](-[#8]-[#6](-[#1])(-[#1])-[#1]):[c]2-[#1]	373.44278	C21H27NO5	Specs
810	[#6](-[#1])(-[#1])(-[#1])-[#7]1-[#6](-[#1])(-[#1])-[#6](-[#1])(-[#1])-[c]2:[c](-[#6]1(-[#6](-[#1])(-[#1])-[c]3:[c]4:[c](-[#1]):[c](-[#8]-[#6](-[#1])(-[#1])-[#1]):[c](-[#8]-[c]5:[c](-[#1]):[c](-[#8]-[#6](-[#1])(-[#1])-[#1]):[c](-[#8]-[#6](-[#1])(-[#1])-[#1]):[c](-[#1]):[c]5-[#6](-[#1])(-[#1])-[#6]6(-[c]7:[c](-[#6](-[#1])(-[#1])-[#6](-[#1])(-[#1])-[#7+]6(-[#1])-[#6](-[#1])(-[#1])-[#1]):[c](-[#1]):[…	683.80977	C40H47N2O8	Specs
811	[#6](-[#1])(-[#1])(-[#1])-[#7+]1(-[#1])-[#6](-[#1])(-[#1])-[#6](-[#1])(-[#1])-[c]2:[c](-[#6]1(-[#6](-[#1])(-[#1])-[c]3:[c]4:[c](-[#1]):[c](-[#8]-[#6](-[#1])(-[#1])-[#1]):[c](-[#8]-[c]5:[c](-[#1]):[c](-[#8]-[#6](-[#1])(-[#1])-[#1]):[c](-[#8]-[#6](-[#1])(-[#1])-[#1]):[c](-[#1]):[c]5-[#6](-[#1])(-[#1])-[#6]6(-[c]7:[c](-[#6](-[#1])(-[#1])-[#6](-[#1])(-[#1])-[#7]6-[#6](-[#1])(-[#1])-[#1]):[c](-[#1]):[…	683.80977	C40H47N2O8	Specs
812	[#6](-[#1])(-[#1])(-[#1])-[#7+]1(-[#1])-[#6](-[#1])(-[#1])-[#6](-[#1])(-[#1])-[c]2:[c](-[#6]1(-[#6](-[#1])(-[#1])-[c]3:[c](-[#1]):[c](-[#1]):[c](-[#8]-[c]4:[c](-[#1]):[c](-[#6](-[#1])(-[#1])-[#6]5(-[c](:[c]6-[#6](-[#1])(-[#1])-[#6](-[#1])(-[#1])-[#7]5-[#6](-[#1])(-[#1])-[#1]):[c](-[#8]7):[c](-[#8]-[#6](-[#1])(-[#1])-[#1]):[c](-[#8]-[#6](-[#1])(-[#1])-[#1]):[c]6-[#8]-[#6](-[#1])(-[#1])-[#1])-[#1])…	669.78319	C39H45N2O8	Specs
813	[#6](-[#1])(-[#1])(-[#1])-[#6](-[#1])(-[#1])-[#8]\-[#6](=[#6](\-[#8]-[c]1:[c](-[#1]):[c](-[#1]):[c](-[#6]2=[#6](-[#8]-[#6](-[#1])(-[#1])-[#1])-[#6](-[c]3:[c](:[c](-[#1]):[c](-[#8]-[#6](-[#1])(-[#1])-[#1]):[c](-[#1]):[c]3-[#8]-[#6](-[#1])(-[#1])-[#1])-[#8]2)=[#8]):[c](-[#1]):[c]1-[#8]-[#6](-[#1])(-[#1])-[#8]-[#6](-[#1])(-[#1])-[#1])/-[#6](-[c]4:[c](-[#1]):[c](-[#1]):[c](-[#8]-[#6](-[#1])(-[#1])-[#…	637.60731	C33H33O13	Specs
814	[#6](-[#1])(-[#1])(-[#1])-[#8]-[c]1:[c](-[#1]):[c](-[#1]):[c]2:[c](:[c]13)-[#6]4(-[#6](=[#6](-[#1])-[#6](-[#1])=[#6]5-[#1])-[#6](-[#6]2(-[#1])-[#1])(-[#1])-[#7](-[#1])-[#6](-[#1])(-[#1])-[#6]4(-[#1])-[#1])-[#6]5(-[#1])-[#8]3	267.32238	C17H17NO2	Specs
815	[#6](-[#1])(-[#1])(-[#1])-[#7]1-[#6](-[#1])(-[#1])-[#6](-[#1])(-[#1])-[#6]23-[#6](-[#6]1(-[#6](-[#1])(-[#1])-[c]4:[c]2:[c](-[#8]-[#1]):[c](-[#8]-[#6](-[#1])(-[#1])-[#1]):[c](-[#1]):[c]4-[#1])-[#1])=[#6](-[#1])-[#6](-[#1])=[#6](-[#1])-[#6]3(-[#1])-[#1]	283.36484	C18H21NO2	Specs
816	[#6](-[#1])(-[#1])(-[#1])-[#6](-[#1])(-[#1])-[#6](-[#1])(-[#1])-[#6](-[#1])(-[#1])-[#6](-[#1])(-[#1])-[#6](-[#1])(-[#1])-[#6](-[#1])(-[#1])-[#6](-[#1])(-[#1])-[#6](-[#1])(-[#1])-[#6](-[#1])(-[#1])-[#6](-[#1])(-[#1])-[c]1:[c]2:[c](:[n]:[c]3:[c](:[n]2):[c](-[#1]):[c](-[#7](-[#1])-[#16](-[#7]4-[#6](-[#1])(-[#1])-[#6](-[#1])(-[#1])-[#6](-[#1])(-[#1])-[#6](-[#1])(-[#1])-[#6]4(-[#1])-[#1])(=[#8])=[#8])…	528.70659	C28H40N4O4S	Specs
817	[#6](-[#1])(-[#1])(-[#1])-[#6](-[#1])(-[#1])-[#8]-[#6](-[#6](-[#1])(-[#1])-[#7](-[#1])-[#6](-[#6](-[#6](-[#1])(-[#1])-[#6]1(-[#6]2(-[#1])-[#7](-[#6](-[#1])(-[#1])-[#1])-[#6](-[#1])(-[#1])-[#6]3(-[#1])-[#1])-[#6]3(-[c](:[c](-[#8]4):[c](-[#8]-[#6](-[#1])(-[#1])-[#1]):[c](-[#1]):[c]5-[#1]):[c]5-[#6]2(-[#1])-[#1])-[#6]46-[#1])(-[#6]6(-[#8]-[#6](-[#1])(-[#1])-[#1])-[#6](-[#1])=[#6]1-[#1])-[#1])=[#8])=…	468.54208	C26H32N2O6	Specs
818	[#6](-[#1])(-[#1])(-[#1])-[#7]1-[#6](-[#1])(-[#1])-[#6](-[#1])(-[#1])-[#6](-[c](:[c]23):[c]4:[c](-[#8]-[#6](-[#1])(-[#1])-[#1]):[c](-[#1]):[c]2-[#1])(-[#6](-[#6]1(-[#6]3(-[#1])-[#1])-[#1])=[#6](-[#1])-[#6](-[#17])(-[#1])-[#6]5(-[#8]-[#1])-[#1])-[#6]5(-[#1])-[#8]4	333.8093	C18H20ClNO3	Specs
819	[#6](-[#1])(-[#1])(-[#1])-[#6](-[#1])(-[#1])-[#8]-[#6](-[#6](-[#7](-[#1])-[#6](-[#6](-[#6](-[#1])(-[#1])-[#6]1(-[#6]2(-[#1])-[#7](-[#6](-[#1])(-[#1])-[#1])-[#6](-[#1])(-[#1])-[#6]3(-[#1])-[#1])-[#6]3(-[c](:[c](-[#8]4):[c](-[#8]-[#6](-[#1])(-[#1])-[#1]):[c](-[#1]):[c]5-[#1]):[c]5-[#6]2(-[#1])-[#1])-[#6]46-[#1])(-[#6]6(-[#8]-[#6](-[#1])(-[#1])-[#1])-[#6](-[#1])=[#6]1-[#1])-[#1])=[#8])(-[#6](-[#1])(…	524.64839	C30H40N2O6	Specs
820	[#6](-[#1])(-[#1])(-[#1])-[#6](-[#1])(-[#1])-[#8]-[#6](-[#6](-[#7](-[#1])-[#6](-[#6](-[#7](-[#1])-[#6](-[#6](-[#6](-[#1])(-[#1])-[#6]1(-[#6]2(-[#1])-[#7](-[#6](-[#1])(-[#1])-[#1])-[#6](-[#1])(-[#1])-[#6]3(-[#1])-[#1])-[#6]3(-[c](:[c](-[#8]4):[c](-[#8]-[#6](-[#1])(-[#1])-[#1]):[c](-[#1]):[c]5-[#1]):[c]5-[#6]2(-[#1])-[#1])-[#6]46-[#1])(-[#6]6(-[#8]-[#6](-[#1])(-[#1])-[#1])-[#6](-[#1])=[#6]1-[#1])-[…	671.82225	C39H49N3O7	Specs
821	[#6](-[#1])(-[#1])(-[#1])-[#6]12-[#6]3(-[c](:[c](-[#8]1):[c](-[#8]-[#6](-[#1])(-[#1])-[#1]):[c](-[#1]):[c]4-[#1]):[c]4-[#6]5(-[#1])-[#1])-[#6]6(-[#6](-[#1])=[#6](-[#1])-[#6]2(-[#8]-[#6](-[#1])(-[#1])-[#1])-[#6](-[#6](-[#8]-[#6](-[#1])(-[#1])-[#1])=[#8])(-[#6]6(-[#6](-[#8]-[#6](-[#1])(-[#1])-[#1])=[#8])-[#1])-[#1])-[#6]5(-[#1])-[#7](-[#6](-[#1])(-[#1])-[#1])-[#6](-[#1])(-[#1])-[#6]3(-[#1])-[#1]	469.52684	C26H31NO7	Specs
822	[#6](-[#1])(-[#1])(-[#1])-[#7+]1(-[#1])-[#6](-[#1])(-[#1])-[#6](-[#1])(-[#1])-[#6](-[c](:[c]23):[c]4:[c](-[#8]-[#6](-[#1])(-[#1])-[#1]):[c](-[#1]):[c]2-[#1])(-[#6](-[#6]1(-[#6]3(-[#1])-[#1])-[#1])=[#6](-[#1])-[#6](-[#1])=[#6]5-[#1])-[#6]5(-[#1])-[#8]4	282.3569	C18H20NO2	Specs
823	[#6](-[#1])(-[#1])(-[#1])-[#6]12-[#6]3(-[#6](-[#6](-[#8]-[#6](-[#1])(-[#1])-[#1])=[#8])(-[#6](-[#6](-[#8]-[#6](-[#1])(-[#1])-[#1])=[#8])(-[#6](-[#6](-[#1])=[#6]3-[#17])(-[#6]14-[c](:[c](-[#8]2):[c](-[#8]-[#6](-[#1])(-[#1])-[#1]):[c](-[#1]):[c]5-[#1]):[c]5-[#6]6(-[#1])-[#1])-[#6]6(-[#1])-[#7+](-[#1])(-[#6](-[#1])(-[#1])-[#1])-[#6](-[#1])(-[#1])-[#6]4(-[#1])-[#1])-[#1])-[#1])-[#1]	474.95386	C25H29ClNO6	Specs
824	[#6](-[#1])(-[#1])(-[#1])-[#6]1(-[#6]2(-[c](:[c](-[#8]1):[c](-[#8]-[#6](-[#1])(-[#1])-[#1]):[c](-[#1]):[c]3-[#1]):[c]3-[#6]4(-[#1])-[#1])-[#6]56-[#6]4(-[#1])-[#7](-[#6](-[#1])(-[#1])-[#1])-[#6](-[#1])(-[#1])-[#6]2(-[#1])-[#1])-[#6](-[#8]-[#6](-[#1])(-[#1])-[#1])(-[c]7:[c]5:[c](-[#8]-[#1]):[c](-[#1]):[c](-[#1]):[c]7-[#8]-[#1])-[#6](-[#1])=[#6]6-[#1]	433.49628	C26H27NO5	Specs
825	[#6](-[#1])(-[#1])(-[#1])-[#6]12-[#6]3(-[#6](-[#1])=[#6](-[#1])-[#6](-[#6](-[#6](-[#8]-[#6](-[#1])(-[#1])-[#1])=[#8])(-[#6]3(-[#6](-[#8]-[#6](-[#1])(-[#1])-[#1])=[#8])-[#1])-[#1])(-[#6]14-[c](:[c](-[#8]2):[c](-[#8]-[#6](-[#1])(-[#1])-[#1]):[c](-[#1]):[c]5-[#1]):[c]5-[#6]6(-[#1])-[#1])-[#6]6(-[#1])-[#7](-[#6](-[#1])(-[#1])-[#1])-[#6](-[#1])(-[#1])-[#6]4(-[#1])-[#1])-[#1]	439.50086	C25H29NO6	Specs
826	[#6](-[#1])(-[#1])(-[#1])-[#6](-[#1])(-[#1])-[#8]-[#6](-[#6](-[#6](-[#1])(-[#1])-[#6]1(-[#6]2(-[#1])-[#7](-[#6](-[#1])(-[#1])-[#1])-[#6](-[#1])(-[#1])-[#6]3(-[#1])-[#1])-[#6]3(-[c](:[c](-[#8]4):[c](-[#8]-[#6](-[#1])(-[#1])-[#1]):[c](-[#1]):[c]5-[#1]):[c]5-[#6]2(-[#1])-[#1])-[#6]46-[#1])(-[#6]6(-[#8]-[#6](-[#1])(-[#1])-[#1])-[#6](-[#1])=[#6]1-[#1])-[#1])=[#8]	411.49076	C24H29NO5	Specs
827	[#6](-[#1])(-[#1])(-[#1])-[#6]1=[#6](-[#1])-[#6](-[#1])=[#6](-[#35])-[#6](-[#6]123)(-[#6](-[#6](-[#1])(-[#1])-[c]4:[c]2:[c](-[#8]-[#1]):[c](-[#8]-[#6](-[#1])(-[#1])-[#1]):[c](-[#1]):[c]4-[#1])(-[#1])-[#7+](-[#1])(-[#6](-[#1])(-[#1])-[#1])-[#6](-[#1])(-[#1])-[#6]3(-[#1])-[#1])-[#1]	377.29542	C19H23BrNO2	Specs
828	[#6](-[#1])(-[#1])(-[#1])-[#6](-[#8]-[#6]1(-[#6](-[#1])=[#6](-[#1])-[#6](-[#35])(-[#6]23-[#1])-[#6](-[#6](-[#1])(-[#1])-[#6](-[#1])(-[#1])-[#7+]2(-[#1])-[#6](-[#1])(-[#1])-[#1])(-[#6]1(-[#6](-[#1])(-[#1])-[#1])-[#8]4)-[c](:[c]4:[c](-[#8]-[#6](-[#1])(-[#1])-[#1]):[c](-[#1]):[c]5-[#1]):[c]5-[#6]3(-[#1])-[#1])-[#1])=[#8]	435.3315	C21H25BrNO4	Specs
829	[#6](-[#1])(-[#1])(-[#1])-[#7+]1(-[#1])-[#6](-[#1])(-[#1])-[#6](-[#1])(-[#1])-[#6]23-[#6](-[#6]1(-[#6](-[#1])(-[#1])-[c]4:[c]2:[c](-[#8]-[#1]):[c](-[#8]-[#6](-[#1])(-[#1])-[#1]):[c](-[#1]):[c]4-[#1])-[#1])=[#6](-[#1])-[#6](-[#1])(-[#1])-[#6](-[#8]-[#6](-[#1])(-[#1])-[#1])=[#6]3-[#1]	314.39876	C19H24NO3	Specs
830	[#6](-[#1])(-[#1])(-[#1])-[#7+]1(-[#1])-[#6](-[#1])(-[#1])-[#6](-[#1])(-[#1])-[#6]23-[#6](-[#6]1(-[#6](-[#1])(-[#1])-[c]4:[c]2:[c](-[#8]-[c]5:[c](-[#1]):[c](-[#1]):[c](-[#1]):[c](-[#1]):[c]5-[#1]):[c](-[#8]-[#6](-[#1])(-[#1])-[#1]):[c](-[#1]):[c]4-[#1])-[#1])=[#6](-[#1])-[#6](-[#1])=[#6](-[#8]-[#6](-[#1])(-[#1])-[#1])-[#6]3(-[#1])-[#1]	390.49472	C25H28NO3	Specs
831	[#6](-[#1])(-[#1])(-[#1])-[#6](-[#8]-[#1])(-[#6]1(-[#6](-[#1])=[#6](-[#6]23-[#1])-[#6](-[#6](-[#8]4)=[#6]1-[#1])(-[#6](-[#1])(-[#1])-[#6](-[#1])(-[#1])-[#7+]2(-[#1])-[#6](-[#1])(-[#1])-[#1])-[c](:[c]4:[c](-[#8]-[#6](-[#1])(-[#1])-[#1]):[c](-[#1]):[c]5-[#1]):[c]5-[#6]3(-[#1])-[#1])-[#1])-[#6](-[#1])(-[#1])-[#1]	340.43604	C21H26NO3	Specs
832	[#6](-[#1])(-[#1])(-[#1])-[#6]1(-[#6](-[#1])=[#6](-[#6]23-[#1])-[#6](-[#6](-[#8]4)=[#6]1-[#1])(-[#6](-[#1])(-[#1])-[#6](-[#1])(-[#1])-[#7+]2(-[#1])-[#6](-[#1])(-[#1])-[#1])-[c](:[c]4:[c](-[#8]-[#6](-[#1])(-[#1])-[#1]):[c](-[#1]):[c]5-[#1]):[c]5-[#6]3(-[#1])-[#1])-[#1]	296.38348	C19H22NO2	Specs
833	[#6](-[#1])(-[#1])(-[#1])-[#7]1-[#6](-[#1])(-[#1])-[#6](-[#1])(-[#1])-[c]2:[c](-[#6]1(-[#6](-[#1])(-[#1])-[c]3:[c]4:[c](-[#1]):[c](-[#8]-[#1]):[c](-[#8]-[#6](-[#1])(-[#1])-[#1]):[c]3-[#1])-[#1]):[c]4:[c](-[#8]-[#1]):[c](-[#8]-[#6](-[#1])(-[#1])-[#1]):[c]2-[#1]	327.37434	C19H21NO4	Specs
834	[#6](-[#1])(-[#1])(-[#1])-[#7]1-[#6](-[#1])(-[#1])-[#6](-[#1])(-[#1])-[c]2:[c](-[#6]1(-[#6](-[#1])(-[#1])-[c]3:[c]4:[c](-[#1]):[c](-[#8]-[#6](-[#1])(-[#1])-[#1]):[c](-[#8]-[#1]):[c]3-[#1])-[#1]):[c]4:[c](-[#8]-[#1]):[c](-[#8]-[#6](-[#1])(-[#1])-[#1]):[c]2-[#1]	327.37434	C19H21NO4	Specs
835	[#6](-[#1])(-[#1])(-[#1])-[#8]-[c]1:[c](-[#1]):[c]2:[c](:[n]:[c]3:[c](:[c](-[#1]):[c](-[#1]):[o]3):[c]2-[#8]-[#6](-[#1])(-[#1])-[#1]):[c](-[#1]):[c]1-[#8]-[#6](-[#1])(-[#1])-[#1]	259.25732	C14H13NO4	Specs
836	[#6](-[#1])(-[#1])(-[#1])-[#8]-[c]1:[c](-[#1]):[c](-[#1]):[c]2:[c](:[n+](-[#1]):[c]3:[c](:[c](-[#1]):[c](-[#1]):[o]3):[c]2-[#8]-[#6](-[#1])(-[#1])-[#1]):[c]1-[#8]-[#6](-[#1])(-[#1])-[#1]	260.26526	C14H14NO4	Specs
837	[#6](-[#1])(-[#1])(-[#1])-[#6]1(-[#6](-[#1])(-[#1])-[#6](-[#1])(-[#1])-[#6]2(-[#6](-[#8-])=[#8])-[#6](-[#6]1(-[#6](-[#1])(-[#1])-[#1])-[#1])(-[#1])-[#6](=[#6](-[#1])-[#6](-[#1])(-[#1])-[#6]3(-[#6]4(-[#6](-[#1])(-[#1])-[#1])-[#6](-[#1])(-[#1])-[#6](-[#1])(-[#1])-[#6]5(-[#6]3(-[#6](-[#1])(-[#1])-[#1])-[#6](-[#1])(-[#1])-[#6](-[#1])(-[#1])-[#6](-[#8]-[#1])(-[#6]5(-[#6](-[#1])(-[#1])-[#1])-[#6](-[#1]…	485.6753	C30H45O5	Specs
838	[#6](-[#1])(-[#1])(-[#1])-[#7]1-[#6](-[#1])(-[#1])-[#6](-[#1])(-[#1])-[c]2:[c](-[#6]1(-[#6](-[#1])(-[#1])-[c]3:[c]4:[c](-[#8]-[#1]):[c](-[#8]-[#1]):[c](-[#1]):[c]3-[#1])-[#1]):[c]4:[c](-[#1]):[c](-[#1]):[c]2-[#1]	267.32238	C17H17NO2	Specs
839	[#6](-[#1])(-[#1])(-[#1])-[c]1:[c](-[#8]-[#1]):[c](-[#6](-[#1])=[#8]):[c](-[#8]-[#1]):[c](-[#6](=[#8])-[#6](-[#1])(-[#6](=[#8])-[c]2:[c](-[#1]):[c](-[#1]):[c](-[#1]):[c](-[#1]):[c]2-[#1])-[#1]):[c]1-[#8-]	313.28152	C17H13O6	Specs
840	[#6](-[#1])(-[#1])(-[#1])-[c]1:[c](-[#8]-[#1]):[c](-[#6](-[#1])=[#8]):[c](-[#8]-[#1]):[c](-[#6](=[#8])\-[#6](-[#1])=[#6](/-[#8-])\-[c]2:[c](-[#1]):[c](-[#1]):[c](-[#1]):[c](-[#1]):[c]2-[#1]):[c]1-[#8]-[#1]	313.28152	C17H13O6	Specs
841	[#6](-[#1])(-[#1])(-[#1])-[c]1:[c](-[#8-]):[c](-[#6](-[#1])=[#8]):[c](-[#8]-[#1]):[c](-[#6](=[#8])-[#6](-[#1])(-[#6](=[#8])-[c]2:[c](-[#1]):[c](-[#1]):[c](-[#1]):[c](-[#1]):[c]2-[#1])-[#1]):[c]1-[#8-]	312.27358	C17H12O6	Specs
842	[#6](-[#1])(-[#1])(-[#1])-[#6]1(-[#6](-[#1])(-[#1])-[#1])-[#6](-[#1])(-[#1])-[#6](-[#1])(-[#1])-[c]2:[c](-[#8]1):[c](:[c](-[#1]):[c](-[#1]):[c](-[#1]):[c]3-[#1]):[c]3:[c](:[n+](-[#1]):[c](-[#1]):[n]4-[#1]):[c]24	253.31897	C16H17N2O	Specs
843	[#6](-[#1])(-[#1])(-[#1])-[#7]1-[#6](-[#1])(-[#1])-[#6](-[#1])(-[#1])-[c]2:[c](-[#6]1(-[#6](-[#1])(-[#1])-[c]3:[c]4:[c](-[#1]):[c](-[#8]-[#6](-[#1])(-[#1])-[#1]):[c](-[#8]-[c]5:[c](-[#6](-[#1])(-[#1])-[#6]6(-[c]7:[c](-[#6](-[#1])(-[#1])-[#6](-[#1])(-[#1])-[#7+]6(-[#1])-[#6](-[#1])(-[#1])-[#1]):[c](-[#1]):[c](-[#8]-[#6](-[#1])(-[#1])-[#1]):[c](-[#8]-[#6](-[#1])(-[#1])-[#1]):[c]7-[#1])-[#1]):[c](-[…	683.80977	C40H47N2O8	Specs
844	[#6](-[#1])(-[#1])(-[#1])-[#7+]1(-[#1])-[#6](-[#1])(-[#1])-[#6](-[#1])(-[#1])-[c]2:[c](-[#6]1(-[#6](-[#1])(-[#1])-[c]3:[c]4:[c](-[#1]):[c](-[#8]-[#6](-[#1])(-[#1])-[#1]):[c](-[#8]-[c]5:[c](-[#6](-[#1])(-[#1])-[#6]6(-[c]7:[c](-[#6](-[#1])(-[#1])-[#6](-[#1])(-[#1])-[#7]6-[#6](-[#1])(-[#1])-[#1]):[c](-[#1]):[c](-[#8]-[#6](-[#1])(-[#1])-[#1]):[c](-[#8]-[#6](-[#1])(-[#1])-[#1]):[c]7-[#1])-[#1]):[c](-[…	683.80977	C40H47N2O8	Specs
