# Supplementary material for: Development of Natural Compound Molecular Fingerprint (NC-MFP) with the Dictionary of Natural Products (DNP) for natural product-based drug development
Source: J Cheminform. 2020 Jan 22;12:6. doi: 10.1186/s13321-020-0410-3 (PMC6977316; doi:10.1186/s13321-020-0410-3)
Supplement: Supplementary file 2 — Additional file 2. Python code to generate NC-MFP algorithm and select optimized scaffolds. [file 13321_2020_410_MOESM2_ESM.zip › NC-MFP_Algorithm_python/Data/QueryMols_NC_MFP_Algorithm_TestSet.txt]

NPC101475	[#6](-[#1])(-[#1])(-[#1])-[#6](-[#6](-[#1])(-[#1])-[#6@@](-[#1])(-[#6@@](-[#6](-[#1])(-[#1])-[#8]-[#1])(-[#6]1(-[#1])-[#1])-[#6]2(-[#1])-[#1])-[#6](-[#6@@](-[#6@@](-[#6@](-[#1])(-[#6@@](-[#6](-[#1])(-[#1])-[#1])(-[#6@](-[#1])(-[#6](-[#6@@](-[#1])(-[#8]-[#1])-[#6]3(-[#1])-[#1])(-[#6](-[#1])(-[#1])-[#1])-[#6](-[#1])(-[#1])-[#1])-[#6]4(-[#1])-[#1])-[#6]3(-[#1])-[#1])-[#6]5(-[#1])-[#1])(-[#6]4(-[#1])…	442.7168	C30H50O2	NPT178	1
NPC102044	[#6](-[#1])(-[#1])(-[#1])\-[#6](=[#6](-[#1])/-[#6](-[#1])(-[#1])-[c]1:[c](-[#8]-[#1]):[c](-[#1]):[c](-[#8]-[#6]2(-[#1])-[#1]):[c](-[#6](-[#1])(-[#8]-[c](:[c]34):[c](-[#1]):[c](-[#8]-[#1]):[c](-[#8]-[#6](-[#1])(-[#1])-[#1]):[c]3-[#1])-[#6]24-[#1]):[c]1-[#1])\-[#6](-[#1])(-[#1])-[#1]	354.39638	C21H22O5	NPT178	0
NPC105213	[#6](-[#1])(-[#1])(-[#1])\-[#6](=[#6](-[#1])/-[#6](-[#1])(-[#1])-[c](:[c](-[#8]-[#6](-[#1])(-[#1])-[#1]):[c](:[c]1-[#1])\-[#6](-[#1])=[#6](-[#1])\-[#6](=[#8])-[c](:[c](-[#1]):[c](-[#8]-[#1]):[c](-[#8]-[#1]):[c]2-[#1]):[c]2-[#1]):[c](-[#8]-[#1]):[c]1-[#1])\-[#6](-[#1])(-[#1])-[#1]	354.39638	C21H22O5	NPT178	0
NPC105584	[#6](-[#1])(-[#1])(-[#1])-[#6]1=[#6](-[#1])-[#6](-[#1])(-[c](:[c](-[#8]-[#1]):[c](-[#6](-[#1])(-[#8]-[c](:[c](-[#6]2=[#8]):[c](-[#8]-[#1]):[c]3-[#1]):[c](-[#1]):[c]3-[#8]-[#1])-[#6]2(-[#1])-[#1]):[c]4-[#1]):[c](-[#8]-[#1]):[c]4-[#1])-[#6](-[#1])(-[#6](=[#8])-[c](:[c](-[#8]-[#1]):[c](-[#1]):[c](-[#8]-[#1]):[c]5-[#1]):[c]5-[#1])-[#6](-[#1])(-[c](:[c](-[#8]-[#1]):[c](-[#1]):[c](-[#8]-[#1]):[c]6-[#1]…	626.60609	C35H30O11	NPT178	0
NPC106976	[#6](-[#1])(-[#1])(-[#1])\-[#6](=[#6](-[#1])/-[#6](-[#1])(-[#1])-[c]1:[c](-[#8]-[#1]):[c](-[#8]-[#1]):[c](-[#1]):[c](-[#6](-[#1])(-[#8]-[c](:[c](-[#6]2=[#8]):[c](-[#8]-[#1]):[c]3-[#1]):[c](-[#1]):[c]3-[#8]-[#1])-[#6]2(-[#1])-[#1]):[c]1-[#1])\-[#6](-[#1])(-[#1])-[#1]	356.3692	C20H20O6	NPT178	0
NPC107009	[#6](-[#1])(-[#1])(-[#1])-[c](:[c](-[#6](-[#8]-[#1])=[#8]):[c](-[#8]-[#1]):[c]1-[#1]):[c](-[#6](=[#8])-[c](:[c](-[#8]-[#1]):[c](-[#6](-[#1])(-[#8]-[#6]2(-[#1])-[#6](-[#1])(-[#1])-[#8]-[#1])-[#6](-[#1])(-[#8]-[#1])-[#6](-[#1])(-[#8]-[#1])-[#6]2(-[#1])-[#8]-[#1]):[c](-[#8]-[#1]):[c]3-[#8]-[#1]):[c]3-[#6]4=[#8]):[c]14	492.3864	C22H20O13	NPT178	0
NPC107189	[#6](-[#1])(-[#1])(-[#1])-[#6](-[#1])(-[#6]1(-[#6](-[#6](-[#1])(-[#6](-[#6](-[#1])(-[#1])-[#1])(-[#6](-[#6](-[#1])(-[#6](-[#1])(-[#8]-[#1])-[#6]2(-[#1])-[#1])-[#6](-[#6](=[#6]2-[#6](-[#6](-[#1])(-[#8]-[#1])-[#6]3(-[#1])-[#1])(-[#6](-[#1])(-[#1])-[#1])-[#6](-[#1])(-[#1])-[#1])-[#6]3(-[#1])-[#1])=[#6]4-[#1])(-[#6]5(-[#1])-[#1])-[#6](-[#1])(-[#1])-[#1])-[#6]4(-[#1])-[#1])-[#6](-[#1])(-[#8]-[#1])-[#6…	474.67254	C29H46O5	NPT178	1
NPC110303	[#6](-[#1])(-[#1])(-[#1])\-[#6](=[#6](-[#1])/-[#6](-[#1])(-[#1])-[c]1:[c](-[#8]-[#6](-[#6](-[#1])=[#6]2-[#1])(-[#6](-[#1])(-[#1])-[#1])-[#6](-[#1])(-[#1])-[#1]):[c]2:[c](-[#1]):[c](-[#6](-[#1])(-[#8]-[c](:[c](-[#6]3=[#8]):[c]4-[#1]):[c](-[#1]):[c](-[#8]-[#1]):[c]4-[#1])-[#6]3(-[#1])-[#1]):[c]1-[#1])\-[#6](-[#1])(-[#1])-[#1]	390.47154	C25H26O4	NPT178	0
NPC110882	[#6](-[#1])(-[#1])(-[#1])\-[#6](=[#6](-[#1])\-[#6](-[#1])(-[#1])-[c](:[c](-[#8]-[#1]):[c](-[#1]):[c]1-[#6](=[#8])-[#6](-[#1])(-[#6](-[#1])(-[c](:[c](-[#8]-[#1]):[c](-[#6](=[#8])\-[#6](-[#1])=[#6](-[#1])\-[c](:[c](-[#8]-[#1]):[c](-[#1]):[c](-[#8]-[#1]):[c]2-[#1]):[c]2-[#1]):[c]3-[#1]):[c](-[#8]-[#1]):[c]3-[#1])-[#6](-[#1])=[#6]4-[#6](-[#1])(-[#1])-[#1])-[#6](-[#1])(-[c](:[c](-[#8]-[#1]):[c](-[#1])…	678.72371	C40H38O10	NPT178	1
NPC111112	[c]1(-[#1]):[c](-[#6](-[#8]-[c](:[c](:[c](-[#8]-[#1]):[c](:[c]2-[#8]-[#1])-[c](:[c](-[#8]-[#1]):[c]3-[#1]):[c](-[#1]):[c](-[#6](-[#8]-[c](:[c](-[#6]4=[#8]):[c](-[#8]-[#1]):[c]5-[#1]):[c](-[#1]):[c]5-[#8]-[#1])=[#6]4-[#1]):[c]3-[#1])-[#6]6=[#8]):[c]2-[#1])=[#6]6-[#1]):[c](-[#1]):[c](-[#1]):[c](-[#8]-[#1]):[c]1-[#1]	538.45791	C30H18O10	NPT178	1
NPC111234	[#6](-[#1])(-[#1])(-[#1])-[#6](-[#1])(-[#6](-[#6](-[#1])(-[#1])-[#6](-[#1])(-[#1])-[#6](-[#1])(-[#6](-[#1])(-[#6](-[#6](-[#1])(-[#1])-[#1])(-[#6](-[#1])(-[#6](-[#6](-[#6](-[#6](-[#1])(-[#6](-[#6](-[#1])(-[#8]-[#1])-[#6]1(-[#1])-[#1])(-[#1])-[#6](-[#1])(-[#1])-[#1])-[#6]2(-[#1])-[#1])(-[#6]1(-[#1])-[#1])-[#6](-[#1])(-[#1])-[#1])(-[#1])-[#6]3(-[#1])-[#1])(-[#1])-[#6]2(-[#1])-[#1])-[#6]4(-[#1])-[#1]…	414.7067	C29H50O	NPT178	0
NPC111786	[#6](-[#1])(-[#1])(-[#1])\-[#6](=[#6](-[#1])/-[#6](-[#1])(-[#1])-[c]1:[c](-[#8]-[#6](-[#6](-[#1])=[#6]2-[#1])(-[#6](-[#1])(-[#1])-[#1])-[#6](-[#1])(-[#1])-[#1]):[c]2:[c](-[#1]):[c](-[#6](-[#1])(-[#8]-[c](:[c](-[#6]3=[#8]):[c](-[#8]-[#1]):[c]4-[#1]):[c](-[#1]):[c]4-[#8]-[#1])-[#6]3(-[#1])-[#1]):[c]1-[#1])\-[#6](-[#1])(-[#1])-[#1]	406.47094	C25H26O5	NPT178	0
NPC112009	[#6](-[#1])(-[#1])(-[#1])-[#6](-[#8]-[#1])(-[#6](-[#1])(-[#1])-[#6]1(-[#1])-[#8]-[#6](=[#8])-[#6](-[#6](-[#1])(-[#6](-[#1])(-[#6](-[#6](-[#6](-[#1])(-[#6](-[#6](-[#1])(-[#1])-[#1])(-[#6](-[#1])(-[#6](-[#6](-[#1])(-[#8]-[#1])-[#6]2(-[#1])-[#1])(-[#6](-[#1])(-[#1])-[#1])-[#6](-[#1])(-[#1])-[#1])-[#6]3(-[#1])-[#1])-[#6]2(-[#1])-[#1])-[#6]4(-[#1])-[#1])(-[#6]3(-[#1])-[#1])-[#6](-[#1])(-[#1])-[#1])(-[…	472.69972	C30H48O4	NPT178	0
NPC112454	[#6](-[#1])(-[#1])(-[#1])-[#6](=[#6](-[#8]-[#1])-[#6]1=[#8])-[#6](-[#6](-[#6](-[#6](-[#1])(-[#1])-[#1])(-[#6](-[#6](-[#6](-[#6](-[#1])(-[#6](-[#6](-[#1])(-[#1])-[#1])(-[#6]2(-[#1])-[#1])-[#6]3(-[#1])-[#1])-[#6](-[#1])(-[#1])-[#6](-[#6](-[#8]-[#1])=[#8])(-[#6]3(-[#1])-[#1])-[#6](-[#1])(-[#1])-[#1])(-[#6]4(-[#1])-[#1])-[#6](-[#1])(-[#1])-[#1])(-[#6]2(-[#1])-[#1])-[#6](-[#1])(-[#1])-[#1])=[#6]5-[#1]…	450.60962	C29H38O4	NPT178	0
NPC114159	[#6](-[#1])(-[#1])(-[#1])-[#6](-[#1])(-[#6](-[#8]-[#1])(-[#6](-[#6](-[#6](-[#8]-[#1])=[#8])(-[#6]1(-[#1])-[#1])-[#6]2(-[#1])-[#1])(-[#1])-[#6](-[#6](-[#6](-[#6](-[#1])(-[#6](-[#6](-[#1])(-[#1])-[#1])(-[#6](-[#6](-[#6](-[#1])(-[#8]-[#1])-[#6]3(-[#1])-[#1])(-[#6](-[#1])(-[#1])-[#8]-[#1])-[#6](-[#1])(-[#1])-[#1])(-[#1])-[#6]4(-[#1])-[#1])-[#6]3(-[#1])-[#1])-[#6]5(-[#1])-[#1])(-[#6]4(-[#1])-[#1])-[#6…	488.69912	C30H48O5	NPT178	0
NPC114791	[c]1(-[#1]):[c](-[#8]-[#1]):[c](-[#8]-[#1]):[c](-[#8]-[#1]):[c](-[#1]):[c]1-[#6](-[#8]-[#6](-[#1])(-[#1])-[#6]2(-[#1])-[#8]-[#6](-[#1])(-[#8]-[#6](=[#8])-[c]3:[c](-[#1]):[c](-[#8]-[#1]):[c](-[#8]-[#1]):[c](-[#8]-[#1]):[c]3-[#1])-[#6](-[#1])(-[#8]-[#6](=[#8])-[c]4:[c](-[#1]):[c](-[#8]-[#1]):[c](-[#8]-[#1]):[c](-[#8]-[#1]):[c]4-[#1])-[#6](-[#1])(-[#8]-[#6](=[#8])-[c]5:[c](-[#1]):[c](-[#8]-[#1]):[c]…	940.67717	C41H32O26	NPT178	1
NPC115335	[#6](-[#1])(-[#1])(-[#1])\-[#6](=[#6](-[#1])\-[#6](-[#1])(-[#1])-[c](:[c](-[#8]-[#6]1(-[#1])-[#1]):[c](-[#6](-[#1])(-[#8]-[c](:[c]2:[c](-[#8]-[#6](-[#6](-[#1])=[#6]2-[#1])(-[#6](-[#1])(-[#1])-[#1])-[#6](-[#1])(-[#1])-[#1]):[c]3-[#1]):[c]4:[c]3-[#1])-[#6]14-[#1]):[c]5-[#1]):[c](-[#8]-[#1]):[c]5-[#1])\-[#6](-[#1])(-[#1])-[#1]	390.47154	C25H26O4	NPT178	1
NPC116457	[#6](-[#1])(-[#1])=[#6](-[#6](-[#8]-[#1])(-[#6](-[#6](-[#6](-[#8]-[#1])=[#8])(-[#6]1(-[#1])-[#1])-[#6]2(-[#1])-[#1])(-[#1])-[#6](-[#6](-[#6](-[#6](-[#1])(-[#6](-[#6](-[#1])(-[#1])-[#1])(-[#6](-[#6](-[#6](-[#1])(-[#8]-[#1])-[#6]3(-[#1])-[#1])(-[#6](-[#1])(-[#1])-[#8]-[#1])-[#6](-[#1])(-[#1])-[#1])(-[#1])-[#6]4(-[#1])-[#1])-[#6]3(-[#1])-[#1])-[#6]5(-[#1])-[#1])(-[#6]4(-[#1])-[#1])-[#6](-[#1])(-[#1]…	486.68324	C30H46O5	NPT178	0
NPC117048	[#6](-[#1])(-[#1])(-[#1])\-[#6](=[#6](-[#1])/-[#6](-[#1])(-[#1])-[c]1:[c](-[#8]-[#1]):[c](-[#1]):[c](-[#8]-[#6]2(-[#1])-[#1]):[c](-[#6](-[#1])(-[#8]-[c](:[c]3:[c]4-[#1]):[c](:[c](-[#8]-[#6](-[#1])(-[#1])-[#1]):[c]4-[#1])-[#6](-[#1])(-[#1])\-[#6](-[#1])=[#6](\-[#6](-[#1])(-[#1])-[#1])/-[#6](-[#1])(-[#1])-[#1])-[#6]23-[#8]-[#1]):[c]1-[#1])\-[#6](-[#1])(-[#1])-[#1]	422.5134	C26H30O5	NPT178	0
