# Supplementary material for: Development of Natural Compound Molecular Fingerprint (NC-MFP) with the Dictionary of Natural Products (DNP) for natural product-based drug development
Source: J Cheminform. 2020 Jan 22;12:6. doi: 10.1186/s13321-020-0410-3 (PMC6977316; doi:10.1186/s13321-020-0410-3)
Supplement: Supplementary file 2 — Additional file 2. Python code to generate NC-MFP algorithm and select optimized scaffolds. [file 13321_2020_410_MOESM2_ESM.zip › NC-MFP_Algorithm_python/Data/Scaffold_List_Lv1.txt]

ANP10_Lv1	[#8]=[#6]1-[#8]-[#6]-[#6](-[#6]2\-[#6]=[#6]/-[#6]\-[#6]=[#6]/-[#6]-[#6]-[#6]-[#6]1)-[#6]-[#6]=[#6]2	246.34468	C16H22O2
ANP1_Lv1	[#6]1-[#6]=[#6]-[#6](-[#6]2-[#6]1)-[#6]2	94.1543	C7H10
ANP2_Lv1	[#6]1-[#6]2-[#8]-[#6](-[#6]=[#6]-[#6]2)-[#8]1	112.12652	C6H8O2
ANP3_Lv1	[#6]1-[#6]-[#6](-[#8]-[#6]2-[#6]1)-[#8]-[#6]2	114.1424	C6H10O2
ANP4_Lv1	[#6]=[#6]1-[#8]-[#6](-[#6]2-[#6]1)-[#6]-[#6]-[#6]2	124.18027	C8H12O
ANP5_Lv1	[#6]1-[#6]-[#6]2(-[#8]-[#6]-[#6]-[#6]2)-[#8]-[#6]1	128.16897	C7H12O2
ANP6_Lv1	[#8]=[#6]1-[#6](-[#6]2-[#6]=[#6]1)-[#6]-[#6]=[#6]-[#6]2	134.17509	C9H10O
ANP7_Lv1	[#8]=[#6]1-[#6]=[#6](-[#6]2-[#8]1)-[#6]-[#6]-[#6]-[#6]2	138.16379	C8H10O2
ANP8_Lv1	[#8]=[#6]1-[#8]-[#6](-[#6]2-[#6]-[#6]2)-[#6]-[#6]-[#6]1	140.17967	C8H12O2
ANP9_Lv1	[#6]1-[#6]-[#8]-[#6](-[c]2:[c]:[c]:[c]:[c]:[c]2)-[#6]-[#6]1	162.22826	C11H14O
Alk100_Lv1	[#6]1-[#6]=[#6]-[#6]-[#6](-[#7]2-[#6]1)-[#6]-[#6]=[#6]-[#6]2	149.23279	C10H15N
Alk101_Lv1	[#6]=[#6]1-[#6]-[#7](-[#6]2-[#6]-[#6]1)-[#6]-[#6]-[#6]=[#6]2	149.2328	C10H15N
Alk102_Lv1	[#8]=[#6]1-[#6]2(-[#6]=[#6]-[#7]-[#6]=[#6]2)-[#6]-[#6]-[#7]1	150.1778	C8H10N2O
Alk103_Lv1	[#8]=[#6]1-[#7](-[#6]2-[#7]-[#6]=[#6]1)-[#6]-[#6]-[#6]=[#6]2	150.1778	C8H10N2O
Alk104_Lv1	[#6]1-[#6](-[#6]2-[#6]3)-[#6](-[#6]4-[#6]1)-[#6](-[#8]-[#6]34)-[#6]2	150.21755	C10H14O
Alk105_Lv1	[#8]=[#6]1-[#6]2-[#6](-[#6]3-[#6]1)-[#6]-[#6]-[#6](-[#6]2)-[#6]3	150.21756	C10H14O
Alk106_Lv1	[#8]=[#6]1-[#6](-[#6](=[#6]2)-[#6]-[#6]-[#8]1)=[#6]-[#7]-[#6]2	151.16255	C8H9NO2
Alk107_Lv1	[#6]1-[#6]-[#7]-[#6](-[c]2:[c]:[c]:[o]:[c]2)-[#6]-[#6]1	151.20561	C9H13NO
Alk108_Lv1	[#6]1-[#6]-[#6]-[#6]2(-[#6]=[#6]-[#6]-[#6]-[#7]2)-[#6]-[#6]1	151.24867	C10H17N
Alk109_Lv1	[#6]1-[#6]-[#7]2-[#6](-[#6]3-[#6]1)-[#6]-[#6]-[#6](-[#6]2)-[#6]3	151.24868	C10H17N
Alk10_Lv1	[#6]1-[#6]-[#6](-[#8]-[#6]2-[#6]1)-[#7]-[#6]2	113.15764	C6H11NO
Alk110_Lv1	[#6]1-[#6]-[#6](-[#6]2-[#6]3-[#6]1)-[#6]-[#6](-[#7]-[#6]2)-[#6]3	151.24868	C10H17N
Alk111_Lv1	[#6]=[#6]1-[#6]-[#7](-[#6]2-[#6]-[#6]1)-[#6]-[#6]-[#6]-[#6]2	151.24868	C10H17N
Alk112_Lv1	[#8]=[#6]1-[#7]-[#6]=[#6]-[#6]2(-[#6]-[#7]-[#6]-[#6]2)-[#6]1	152.19367	C8H12N2O
Alk113_Lv1	[#6]1-[#6]-[#8]-[#6](-[n]2:[c]:[n]:[c]:[c]2)-[#6]-[#6]1	152.19368	C8H12N2O
Alk114_Lv1	[#8]=[#6]1-[#6](-[#6]2-[#8]-[#6]=[#6]1)-[#6]-[#7]-[#6]-[#6]2	153.17844	C8H11NO2
Alk115_Lv1	[#6]1-[#6]-[c](:[n]2-[#6]-[#8]-[#8]-[#6]1):[c]:[c]:[c]2	153.17844	C8H11NO2
Alk116_Lv1	[#8]=[#6]1-[#6](-[#6]2-[#6]-[#6]-[#7]1)=[#6]-[#8]-[#6]-[#6]2	153.17844	C8H11NO2
Alk117_Lv1	[#6]1-[#7]-[#6]-[#6](-[#6]2-[#6]1)=[#6]-[#6]-[#8]-[#6]-[#6]2	153.2215	C9H15NO
Alk118_Lv1	[#6]1-[#6]-[#6]-[#6]2(-[#6]-[#7]-[#6]-[#6]-[#6]2)-[#6]-[#6]1	153.26455	C10H19N
Alk119_Lv1	[#8]=[#6]1-[#7]-[#6]-[#6]2-[#7](-[#6](=[#8])-[#6]-[#8]2)-[#6]1	156.13932	C6H8N2O3
Alk11_Lv1	[c]1:[c]:[c](:[c]2:[c]:[c]1):[c]:[c]:[n]2	117.14788	C8H7N
Alk120_Lv1	[#6]1-[#6]-[#6]2(-[#16]-[#6]-[#6]-[#6]2)-[#6]-[#7]-[#6]1	157.27639	C8H15NS
Alk121_Lv1	[#8]=[#6]1-[c](:[c]2-[#6](=[#8])-[#6]=[#6]1):[c]:[c]:[n]:[c]2	159.1415	C9H5NO2
Alk122_Lv1	[#6]1-[#6]=[#6]-[#6]-[#6](-[c]2:[c]:[n]:[c]:[c]:[c]2)-[#7]1	160.21568	C10H12N2
Alk123_Lv1	[#6]1-[#6]-[#7]-[#6](-[c]2:[c]:[n]:[c]:[c]:[c]2)-[#6]-[#6]1	162.23155	C10H14N2
Alk124_Lv1	[#6]1-[#6]2-[#6]-[#6]-[#6](-[#6]=[#6]-[#6]-[#7]3)(-[#6]3-[#6]2)-[#6]1	163.25938	C11H17N
Alk125_Lv1	[#6]=[#6]1-[#6](-[#7]2-[#6]-[#6]-[#6]=[#6]1)-[#6]-[#6]-[#6]-[#6]2	163.25938	C11H17N
Alk126_Lv1	[#6]=[#6]1-[#6](=[#8])-[#7]-[#6]2-[#7]1-[#6](=[#8])-[#6]=[#6]-[#6]2	164.16132	C8H8N2O2
Alk127_Lv1	[#8]=[#6]1-[#6]=[#6](-[#6]-[#6]2-[#6]1)-[#6]-[#6]-[#6]-[#6]-[#6]2	164.24413	C11H16O
Alk128_Lv1	[#6]=[#6]1-[#6]-[#6](-[#6]2-[#6]-[#6]1)-[#6](=[#8])-[#6]-[#6]-[#6]2	164.24413	C11H16O
Alk129_Lv1	[#8]=[#6]1\-[#6]=[#6]/-[#6]-[#6](-[#6]-[#6]2-[#6]1)-[#7]-[#6]-[#6]2	165.2322	C10H15NO
Alk12_Lv1	[c]1:[c]:[c](:[c]2:[n]:[c]1):[n]:[c]:[c]2	118.13594	C7H6N2
Alk130_Lv1	[#8]=[#6]1-[#6]=[#6]-[#6]-[#6](-[#6]2-[#6]1)-[#6]-[#7]-[#6]-[#6]2	165.2322	C10H15NO
Alk131_Lv1	[#6]1-[#6]-[#7](-[#6]-[#6]2-[#6]1)-[#6]-[#6]\-[#6]=[#6]/-[#6]-[#6]2	165.27526	C11H19N
Alk132_Lv1	[#8]=[#6]1-[#8]-[#6]-[#6](-[#6]-[c]2:[n]:[c]:[n]:[c]2)-[#6]1	166.1772	C8H10N2O2
Alk133_Lv1	[#6]=[#6]1-[#6](=[#8])-[#7](-[#6]2-[#6](=[#8])-[#7]1)-[#6]-[#6]-[#6]2	166.1772	C8H10N2O2
Alk134_Lv1	[#6]1-[#6]-[#7]-[#6](-[#6]2-[#6]-[#7]-[#6]-[#6]-[#6]2)-[#6]-[#6]1	168.2792	C10H20N2
Alk135_Lv1	[o]1:[c](\-[#6]=[#6]\-[c]2:[c]:[c]:[c]:[c]:[c]2):[n]:[c]:[c]1	171.19526	C11H9NO
Alk136_Lv1	[#8]=[#6]1-[#6]=[#6]-[#6](-[c]2:[c]:[c]:[c]:[c]:[c]2)-[#6]-[#6]1	172.22308	C12H12O
Alk137_Lv1	[#6]1-[#7]-[#6]-[#6]-[c](:[c]2\-[#6]=[#6]/-[#6]1):[c]:[c]:[c]:[c]2	173.2542	C12H15N
Alk138_Lv1	[#8]=[#6]1-[#6]=[#6](-[#6]2=[#6]-[#7]1)-[#6](=[#8])-[#6]=[#6]-[#6]2=[#8]	175.1409	C9H5NO3
Alk139_Lv1	[#6]=[#6]1-[#6](-[#6](=[#6])-[#6]2-[#7]-[#6]1)-[#6]-[#6](=[#8])-[#6]=[#6]2	175.22702	C11H13NO
Alk13_Lv1	[#6]1-[#7]-[c](:[c]2-[#6]1):[c]:[c]:[c]:[c]2	119.16376	C8H9N
Alk140_Lv1	[#8]=[#6]1-[#7]-[c](:[c]2-[#6](=[#8])-[#7]-[#6]1):[c]:[c]:[c]:[c]2	176.17201	C9H8N2O2
Alk141_Lv1	[#8]=[#6]1-[#7]\-[#6]=[#6]\-[c](:[c]2-[#6]-[#6]-[#6]1):[c]:[c]:[n]2	176.21507	C10H12N2O
Alk142_Lv1	[#8]=[#6](-[#7]1-[#6]-[#6]2)-[#6]2\-[#6]=[#6]/-[#6]-[#6]\-[#6]=[#6]/-[#6]1	177.2429	C11H15NO
Alk143_Lv1	[#6]=[#6]1-[#6](-[#6]-[#6]2-[#7]-[#6]1)-[#6]-[#6](=[#8])\-[#6]=[#6]/-[#6]2	177.2429	C11H15NO
Alk144_Lv1	[#6]1-[#6]-[#7+](=[#6]\-[#6]=[#6](\-[#6]=[#6]-[#7]-[#6]2)/-[#6]2)-[#6]-[#6]1	177.26608	C11H17N2
Alk145_Lv1	[#6]1-[#7]-[#6](-[#6]2-[#7](-[#6]-[#6]-[#6]3-[#6]2)-[#6]-[#6]3)=[#6]-[#6]1	178.27402	C11H18N2
Alk146_Lv1	[#8]=[#6]1-[#7]-[#6]-[#6]-[#6](\-[#6](\-[#6]2)=[#6]/-[#7]-[#6]1)=[#6]-[#7]2	179.21902	C9H13N3O
Alk147_Lv1	[#8]=[#6]1-[#7](-[#6]23-[#6]-[#6]-[#6]1-[#7]-[#6]2=[#8])-[#6]-[#6]-[#6]3	180.20377	C9H12N2O2
Alk148_Lv1	[#6]1-[#6]-[#6](-[#7](-[#6]-[#6]23)-[#6]-[#6]4-[#6]-[#6]2)-[#6](-[#6]3-[#6]1)-[#6]4	191.31254	C13H21N
Alk149_Lv1	[#8]=[#6]1-[#6]=[#6]-[#6]-[#6]2(-[#6](-[#6]-[#7]-[#6]3-[#6]2)-[#6]-[#6]3)-[#8]1	193.2423	C11H15NO2
Alk14_Lv1	[c]1:[n]:[c](:[c]2:[c]:[n]1):[n]:[c]:[n]2	120.11206	C5H4N4
Alk150_Lv1	[#8]=[#6]1\-[#6]=[#6]/-[#6]-[#6]-[#7]-[#6]-[c](:[c]2-[#6]1):[c]:[c]:[c]:[c]2	201.2643	C13H15NO
Alk151_Lv1	[#6](-[c]1:[c]:[c]:[n]:[c]:[c]1)-[#6]2-[#7](-[#6]-[#6]-[#6]3-[#6]2)-[#6]-[#6]3	202.29541	C13H18N2
Alk152_Lv1	[#8]=[#6](-[c]1:[c]:[c]:[c]:[c]:[c]1)-[#6]-[#6]2-[#7]-[#6]-[#6]-[#6]-[#6]2	203.28018	C13H17NO
Alk153_Lv1	[#6]1-[#6]-[#6]-[c](:[c]:[c]2-[#6]=[#6]=[#6]-[#6]-[#7]-[#6]-[#6]1):[c]:[c]:[c]2	213.31806	C15H19N
Alk154_Lv1	[#8]=[#6]1-[#8]-[#6]-[#6]-[#6](-[#6]2-[#8]-[#6](=[#8])-[#6]-[#6]-[#6]1)-[#7]-[#6]-[#6]2	227.25698	C11H17NO4
Alk155_Lv1	[#8]=[#6]1-[#8]-[#6]2-[#6]-[#6](-[#7]-[#6]-[#6]2)\-[#6]=[#6]\-[#8]-[#6]=[#6]=[#6]=[#6]-[#6]-[#6]1	247.28968	C14H17NO3
Alk156_Lv1	[#6]1\-[#6]=[#6]/-[#8]-[c](:[c]:[c]2-[#6]-[#6]-[#6]=[#6]=[#6]-[#6]=[#6]=[#6]-[#6]1):[c]:[c]:[c]2	250.33492	C18H18O
Alk157_Lv1	[#8]=[#6](\-[#6]=[#6]\-[c]1:[c]:[c]:[c]:[c]:[c]1)-[#7]-[#6]-[#6]-[c]2:[c]:[c]:[c]:[c]:[c]2	251.32298	C17H17NO
Alk158_Lv1	[#8]=[#6](-[#7]-[#6]-[#6]-[c]1:[c]:[c]:[c]:[c]:[c]1)-[#6]-[#6]-[c]2:[c]:[c]:[c]:[c]:[c]2	253.33886	C17H19NO
Alk159_Lv1	[#6]1-[#6]-[#6]=[#6]=[#6]-[#6]=[#6]=[#6]-[#6]-[#6]-[#6]-[#6]-[#6](-[#7]-[#6]2-[#6]-[#6]1)-[#6]-[#6]-[#6]2	271.44026	C19H29N
Alk15_Lv1	[#6]1-[#7]-[#6](-[#6]2=[#6]-[#6]1)=[#6]-[#6]=[#7]2	120.15182	C7H8N2
Alk160_Lv1	[#6]1\-[#6]=[#6]/-[#8]-[c](:[c]:[c]2-[#6]-[#6]-[#6]=[#6]=[#6]=[#6]-[#8]-[#6]=[#6]=[#6]-[#6]1):[c]:[c]:[c]2	278.34502	C19H18O2
Alk161_Lv1	[#6]1\-[#6]=[#6]\-[#8]-[c](:[c]:[c]2-[#6]-[#6]-[#6]=[#6]=[#6]=[#6]-[#8]-[#6]=[#6]=[#6]-[#6]1):[c]:[c]:[c]2	278.34502	C19H18O2
Alk162_Lv1	[#6]1\-[#6]=[#6]/-[#8]-[c](:[c]:[c]2-[#6]-[#6]-[#6]=[#6]=[#6]-[#8]-[#6]-[#6]=[#6]=[#6]-[#6]1):[c]:[c]:[c]2	280.3609	C19H20O2
Alk163_Lv1	[#6]1\-[#6]=[#6]/-[#8]-[#6]-[#6]=[#6]=[#6]-[#6]-[#6]-[c](:[c]:[c]2-[#8]-[#6]=[#6]=[#6]-[#6]1):[c]:[c]:[c]2	280.3609	C19H20O2
Alk164_Lv1	[#6]1\-[#6]=[#6]\-[#8]-[c](:[c]:[c]2-[#6]-[#6]-[#6]=[#6]=[#6]-[#8]-[#6]-[#6]=[#6]=[#6]-[#6]1):[c]:[c]:[c]2	280.3609	C19H20O2
Alk165_Lv1	[#6]1-[#6]-[#8]-[c](:[c]:[c]2-[#6]-[#6]-[#6]=[#6]=[#6]-[#6]-[#8]-[#6]=[#6]=[#6]-[#6]-[#6]1):[c]:[c]:[c]2	282.37678	C19H22O2
Alk166_Lv1	[#8]=[#6]1-[#7](-[#6]2-[#6](=[#8])-[#7]\-[#6]=[#6]/-[c](:[c]:[c]:[c]3-[#8]-[#6]-[#6]1):[c]:[c]3)-[#6]-[#6]-[#6]2	286.32572	C16H18N2O3
Alk167_Lv1	[#6]1-[#6]=[#6]=[#6]-[#8]-[#6]-[#6]=[#6]=[#6]-[#6]-[#6]-[c](:[c]:[c]2-[#8]-[#6]=[#6]=[#6]-[#6]1):[c]:[c]:[c]2	292.3716	C20H20O2
Alk168_Lv1	[#8]=[#6]1-[#7](-[#6]-[#6]-[#6]-[#6]-[#7]2-[#6](=[#8])-[#6]-[#6]-[#7]-[#6]-[#6]-[#6]2)-[#6]-[#6]-[#6]-[#7]-[#6]-[#6]1	310.435	C16H30N4O2
Alk169_Lv1	[#6]1-[#7]-[#6](-[c](:[c]:[c]:[c]2:[c]3):[c]3-[#6]1)-[#6]-[#6]=[#6]=[#6]=[#6]-[#8]-[#6]=[#6]=[#6]-[#6]-[#6]\-[#6]=[#6]\-[#8]2	319.39694	C21H21NO2
Alk16_Lv1	[#6]1-[#6]=[#6](-[#6]2=[#7]-[#6]1)-[#7]-[#6]=[#6]2	120.15182	C7H8N2
Alk170_Lv1	[#8]=[#6]1\-[#6]=[#6]/-[#6]-[c](:[c]:[c]2\-[#6]=[#6]/-[#6](=[#8])-[#7]-[#6]-[#6]-[#6]-[#6]-[#7]-[#6]-[#6]-[#6]-[#7]1):[c]:[c]:[c]2	341.44728	C20H27N3O2
Alk171_Lv1	[#8]=[#6](-[#7]-[#6]-[#6](-[#7]-[#6]-[#6](-[#7]\-[#6]=[#6]/-[c]1:[c]:[c]:[c]:[c]:[c]1)=[#8])=[#8])-[#6]-[#6]-[c]2:[c]:[c]:[c]:[c]:[c]2	365.42562	C21H23N3O3
Alk172_Lv1	[#8]=[#6]1-[#7]-[#6]\-[#6]=[#7]\-[#6]-[#6](=[#8])-[#7]-[#6]\-[#6]=[#7]\-[#6]-[#6](=[#8])-[#7]-[#6]-[c](:[n]:[c]2-[#6](=[#8])-[#7]-[#6]1):[s]:[c]2	393.42086	C15H19N7O4S
Alk173_Lv1	[#8]=[#6](-[#7]-[#6]1-[#6](=[#8])-[#7]-[#6]-[#6](=[#8])-[#7]\-[#6]=[#6]/-[c](:[c]:[c]:[c]2-[#8]-[#6]1):[c]:[c]2)-[#6]-[#6]-[c]3:[c]:[c]:[c]:[c]:[c]3	393.43572	C22H23N3O4
Alk174_Lv1	[#8]=[#6]1\-[#6]=[#6]\-[#6]=[#6]=[#6]-[#6]-[#8]-[c](:[c]:[c]2\-[#6]=[#6]\-[#6](=[#8])-[#7]-[#6]-[#6]-[#6]-[#7]-[#6]-[#6]-[#6]-[#6]-[#7]1):[c]:[c]:[c]2	395.49466	C23H29N3O3
Alk175_Lv1	[#8]=[#6]1-[#7]-[#6]-[#6](=[#8])-[#7]-[#6]-[#6](=[#8])-[#7]-[#6]-[#6](=[#8])-[#7](-[#6]2-[#6](=[#8])-[#7]-[#6]-[#6](=[#8])-[#7]-[#6]-[#6](=[#8])-[#7]-[#6]1)-[#6]-[#6]-[#6]2	439.4231	C17H25N7O7
Alk176_Lv1	[#8]=[#6]1-[#7]-[#6]-[#6](=[#8])-[#7]-[#6]2-[#6]-[#16]\-[#6]=[#6]/-[#6]-[#6](-[#7]-[#6](=[#8])-[#6]-[#7]-[#6](=[#8])-[#6]-[#7]-[#6]2=[#8])-[#6](=[#8])-[#7]-[#6]-[#6](=[#8])-[#7]-[#6]1	483.4988	C18H25N7O7S
Alk177_Lv1	[#8]=[#6]1-[#7]-[#6]-[c](:[n]:[c]2-[#6](=[#8])-[#7]-[#6]3-[#6]-[#16]-[#16]-[#6]-[#6](-[#7]-[#6](=[#8])-[c]4:[n]:[c](:[s]:[c]4)-[#6]-[#7]-[#6](=[#8])-[#6]5-[#7]=[#6]3-[#8]-[#6]5)\-[#6]=[#7]\-[#6]1):[s]:[c]2	594.70997	C21H22N8O5S4
Alk17_Lv1	[#6]1-[#7]=[#6](-[#6](=[#6]2)-[#6]1)-[#7]-[#6]=[#6]2	120.15182	C7H8N2
Alk18_Lv1	[#6]1-[#7]-[c](:[c]2-[#6]1):[c]:[n]:[c]:[c]2	120.15182	C7H8N2
Alk19_Lv1	[#6]1-[#7]=[#6](-[#6](=[#6]2)-[#6]1)-[#6]=[#6]-[#7]2	120.15182	C7H8N2
Alk1_Lv1	[#6]1-[#6](-[#6]-[#6]2-[#6]1)-[#6]-[#6]2	96.17018	C7H12
Alk20_Lv1	[#6]1-[#6]=[#6](-[#6]2=[#7]-[#6]1)-[#6]=[#6]-[#8]2	121.13658	C7H7NO
Alk21_Lv1	[#6]1-[#6](-[#7]-[#6]2-[#6]=[#6]1)-[#6]=[#6]-[#6]2	121.17964	C8H11N
Alk22_Lv1	[#6]1-[#6]=[#6]-[#6](-[#7]2-[#6]1)-[#6]=[#6]-[#6]2	121.17964	C8H11N
Alk23_Lv1	[#6]1-[#6]=[#6](-[#6]2=[#7]-[#6]1)-[#6]-[#7]-[#6]2	122.1677	C7H10N2
Alk24_Lv1	[#6]1-[#6]-[#6](-[#7]2-[#6]1)=[#7]-[#6]=[#6]-[#6]2	122.1677	C7H10N2
Alk25_Lv1	[#6]1-[#6]=[#6]-[#6](-[#7+]2-[#6]1)-[#6]-[#6]=[#6]2	122.18758	C8H12N
Alk26_Lv1	[#6]1-[#8]-[#6](-[#6](=[#6]2)-[#6]1)=[#7]-[#6]-[#6]2	123.15245	C7H9NO
Alk27_Lv1	[#6]1-[#7]-[#6](-[#6]2-[#6]1)-[#6]-[#6]-[#6]=[#6]2	123.19551	C8H13N
Alk28_Lv1	[#6]1-[#6]-[#7](-[#6]2-[#6]1)-[#6]-[#6]=[#6]-[#6]2	123.19552	C8H13N
Alk29_Lv1	[#6]1-[#7]-[#6]2-[#6]-[#6](-[#6]=[#6]-[#6]2)-[#6]1	123.19552	C8H13N
Alk2_Lv1	[#6]1-[#6](-[#6]-[#7]2-[#6]1)-[#6]-[#6]2	97.15824	C6H11N
Alk30_Lv1	[#6]1-[#6]-[#6](-[#7]-[#6]2-[#6]1)-[#6]=[#6]-[#6]2	123.19552	C8H13N
Alk31_Lv1	[#6]1-[#7]-[#6]-[#6]2(-[#6]=[#6]-[#7]-[#6]2)-[#6]1	124.18358	C7H12N2
Alk32_Lv1	[#6]1-[#6]-[#6](-[#7]2-[#6]-[#6]1)-[#6]-[#6]-[#6]2	125.21139	C8H15N
Alk33_Lv1	[#6]1-[#6]-[#7](-[#6]-[#6]2-[#6]1)-[#6]-[#6]-[#6]2	125.21139	C8H15N
Alk34_Lv1	[#6]1-[#6]-[#6](-[#6]-[#6]2-[#6]1)-[#6]-[#7]-[#6]2	125.2114	C8H15N
Alk35_Lv1	[#6]1-[#6]-[#6](-[#7]-[#6]2-[#6]1)-[#6]-[#6]-[#6]2	125.2114	C8H15N
Alk36_Lv1	[#8]=[#6]1-[#6](-[#8]-[#6]2-[#6]=[#6]1)-[#6]-[#8]2	126.11003	C6H6O3
Alk37_Lv1	[#8]=[#6]1-[#6](-[#6]-[#6]2-[#8]1)-[#6]-[#6]-[#6]2	126.15309	C7H10O2
Alk38_Lv1	[#6]1-[#6](-[#6]-[#6]2-[#6]-[#7]1)-[#6]-[#7]-[#6]2	126.19945	C7H14N2
Alk39_Lv1	[#6]1-[#8]-[#6]-[#6]2-[#6]-[#6](-[#7]-[#6]2)-[#6]1	127.18422	C7H13NO
Alk3_Lv1	[#6]1-[#6]-[#7](-[#6]2-[#6]1)-[#6]-[#6]=[#6]2	109.16893	C7H11N
Alk40_Lv1	[#6]1-[#7]-[#6]-[#6](-[#7]2-[#6]1)-[#8]-[#6]-[#6]2	128.17227	C6H12N2O
Alk41_Lv1	[c]1:[c]:[c](:[c]2:[c]:[c]1):[c]:[c]:[c]:[n]2	129.15858	C9H7N
Alk42_Lv1	[c]1:[c]:[c](:[c]2:[c]:[c]1):[c]:[c]:[n]:[c]2	129.15858	C9H7N
Alk43_Lv1	[#6]1-[#7]=[#6]-[c](:[c]2-[#6]1):[c]:[c]:[c]:[c]2	131.17446	C9H9N
Alk44_Lv1	[#6]1-[#6]=[#6](-[#6](=[#6]2)-[#6]=[#6]1)-[#6]=[#6]-[#7]2	131.17446	C9H9N
Alk45_Lv1	[#6]1-[#6]=[#6]-[c](:[n+]2-[#6]1):[c]:[c]:[c]:[c]2	132.1824	C9H10N
Alk46_Lv1	[#6]1-[#7]-[#6]-[c](:[c]2-[#6]1):[c]:[c]:[c]:[c]2	133.19034	C9H11N
Alk47_Lv1	[#6]1-[#6]-[c](:[c]2-[#6]-[#6]1):[c]:[c]:[c]:[n]2	133.19034	C9H11N
Alk48_Lv1	[#8]1-[c](:[c]2-[#8]-[#6]=[#6]1):[c]:[c]:[c]:[c]2	134.13204	C8H6O2
Alk49_Lv1	[#6]1-[#7]-[#6]-[c](:[c]2-[#6]1):[c]:[c]:[n]:[c]2	134.17839	C8H10N2
Alk4_Lv1	[#6]1-[#6](-[#6]-[#7]2-[#6]1)-[#6]=[#6]-[#6]2	109.16894	C7H11N
Alk50_Lv1	[#6]1-[#7+]-[#6]-[c](:[c]2-[#6]1):[c]:[c]:[c]:[c]2	134.19828	C9H12N
Alk51_Lv1	[#6]1-[#6]2(-[#8]-[#7]=[#6]-[#6]2)-[#6]=[#6]-[#6]=[#6]1	135.16316	C8H9NO
Alk52_Lv1	[#6]1-[#6](-[#6]2=[#6]-[#7]1)-[#6]-[#7]=[#6]-[#6]=[#7]2	135.16646	C7H9N3
Alk53_Lv1	[#6]1-[#6]=[#6]-[#6](-[#6]2-[#6]1)-[#6]=[#6]-[#6]-[#7]2	135.20622	C9H13N
Alk54_Lv1	[#6]1-[#6]=[#6]-[#6](-[#7]2-[#6]1)-[#6]-[#6]=[#6]-[#6]2	135.20622	C9H13N
Alk55_Lv1	[#8]=[#6]1-[#6]2=[#6](-[#6]-[#6]-[#7]2)-[#7]-[#6]=[#6]1	136.15122	C7H8N2O
Alk56_Lv1	[#6]1-[#7]-[#6](-[#6]2=[#6]-[#6]1)-[#6]-[#6]=[#6]-[#7]2	136.19428	C8H12N2
Alk57_Lv1	[#6]1-[#7]-[#6]-[#6]=[#6](-[#6](=[#6]2)-[#6]1)-[#6]-[#7]2	136.19428	C8H12N2
Alk58_Lv1	[#6]=[#6]1-[#6]-[#7](-[#6]2-[#6]-[#6]1)-[#6]-[#6]-[#6]2	137.22209	C9H15N
Alk59_Lv1	[#6]=[#6]1-[#6](-[#7]2-[#6]-[#6]-[#6]1)-[#6]-[#6]-[#6]2	137.22209	C9H15N
Alk5_Lv1	[#6]1-[#6]2-[#6]-[#6](-[#6]=[#6]-[#6]2)-[#7]1	109.16894	C7H11N
Alk60_Lv1	[#6]1-[#6]-[#7]2-[#6]-[#6](-[#6]=[#6]-[#6]-[#6]2)-[#6]1	137.22209	C9H15N
Alk61_Lv1	[#6]1-[#7]-[#6]2-[#6]-[#6](-[#6]=[#6]-[#6]-[#6]2)-[#6]1	137.2221	C9H15N
Alk62_Lv1	[#6]1-[#6]-[#6](-[#6]2-[#7]-[#6]1)-[#6]=[#6]-[#6]-[#6]2	137.2221	C9H15N
Alk63_Lv1	[#6]1-[#6]-[#6](-[#7]2-[#6]-[#6]1)-[#6]=[#6]-[#6]-[#6]2	137.2221	C9H15N
Alk64_Lv1	[#6]1-[#6]-[#6](-[#7]2-[#6]-[#6]1)-[#6]-[#6]=[#6]-[#6]2	137.2221	C9H15N
Alk65_Lv1	[#6]=[#6]1-[#6](-[#6]-[#6]2-[#7]-[#6]1)-[#6]-[#6]-[#6]2	137.2221	C9H15N
Alk66_Lv1	[#8]=[#6]1-[#6]2(-[#6]-[#7]-[#6]-[#6]2)-[#6]=[#6]-[#7]1	138.1671	C7H10N2O
Alk67_Lv1	[#6]1-[#8]-[#6]-[#6](-[#6]2\-[#6]=[#6]/-[#6]1)-[#6]-[#6]2	138.20685	C9H14O
Alk68_Lv1	[#8]=[#6]1-[#6]-[#6](-[#6]-[#6]2-[#6]1)-[#6]-[#6]-[#6]2	138.20686	C9H14O
Alk69_Lv1	[#6]1-[#6]-[#6](-[#6](=[#6]2)-[#7]-[#6]1)-[#7]-[#6]-[#6]2	138.21016	C8H14N2
Alk6_Lv1	[#6]1-[#7]-[#6](-[#6]2-[#6]1)-[#7]-[#6]=[#6]2	110.157	C6H10N2
Alk70_Lv1	[#6]=[#6]1-[#6]-[#7+](-[#6]-[#6]2-[#6]-[#6]1)-[#6]-[#6]2	138.23004	C9H16N
Alk71_Lv1	[#8]=[#6]1-[#8]-[#6]2(-[#6]=[#6]-[#7]-[#6]2)-[#6]-[#6]1	139.15186	C7H9NO2
Alk72_Lv1	[#8]=[#6]1-[#6]-[#6](-[#7]-[#6]2-[#6]1)-[#6]-[#6]-[#6]2	139.19492	C8H13NO
Alk73_Lv1	[#6]1-[#6]-[#6]-[#7](-[#6]2-[#6]-[#6]1)-[#6]-[#6]-[#6]2	139.23798	C9H17N
Alk74_Lv1	[#6]1-[#6]-[#6](-[#7]2-[#6]-[#6]1)-[#6]-[#6]-[#6]-[#6]2	139.23798	C9H17N
Alk75_Lv1	[#6]1-[#6]-[#6]-[#6]2(-[#6]-[#7]-[#6]-[#6]2)-[#6]-[#6]1	139.23798	C9H17N
Alk76_Lv1	[#8]=[#6]1-[#6](-[#6]2-[#6]-[#8]1)-[#6]-[#6]-[#6]-[#6]2	140.17967	C8H12O2
Alk77_Lv1	[#6]1-[#6]-[#6](-[#8]-[#6]2-[#6]1)-[#7]-[#6]=[#6]-[#7]2	140.18298	C7H12N2O
Alk78_Lv1	[#6]1-[#6]-[#6](-[#6]2-[#7]-[#6]1)-[#6]-[#6]-[#6]-[#7]2	140.22603	C8H16N2
Alk79_Lv1	[#6]1-[#6]-[#7]-[#6]2(-[#8]-[#6]-[#6]-[#6]2)-[#6]-[#6]1	141.21079	C8H15NO
Alk7_Lv1	[#6]1-[#7]-[#6](-[#6]-[#6]2-[#6]1)-[#6]-[#6]2	111.18482	C7H13N
Alk80_Lv1	[#6]1-[#6]-[#6](-[#6]2-[#6]-[#8]-[#6]1)-[#7]-[#6]-[#6]2	141.2108	C8H15NO
Alk81_Lv1	[#8]1-[c](:[c]2-[#6]=[#6]-[#6]=[#6]1):[c]:[c]:[c]:[c]2	144.16991	C10H8O
Alk82_Lv1	[#6]1-[c](:[c]2-[#6]=[#6]-[#7+]=[#6]1):[c]:[c]:[c]:[c]2	144.1931	C10H10N
Alk83_Lv1	[#6]1-[#6]-[c](:[c]2-[#6]=[#6]-[#6]1):[c]:[c]:[c]:[c]2	144.21297	C11H12
Alk84_Lv1	[#8]=[#6]1-[c](:[c]2-[#7]-[#6]=[#6]1):[c]:[c]:[c]:[c]2	145.15798	C9H7NO
Alk85_Lv1	[#8]=[#6]1-[#6]=[#6]-[c](:[c]2-[#7]1):[c]:[c]:[c]:[c]2	145.15798	C9H7NO
Alk86_Lv1	[#6]=[#6]1-[c](:[c]2-[#6]-[#6]-[#7]1):[c]:[c]:[c]:[c]2	145.20104	C10H11N
Alk87_Lv1	[o]1:[c](-[c]2:[c]:[n]:[c]:[c]:[c]2):[n]:[c]:[c]1	146.14604	C8H6N2O
Alk88_Lv1	[#8]=[#6]1-[#6]=[#6]-[c](:[c]2-[#7]1):[n]:[c]:[c]:[c]2	146.14604	C8H6N2O
Alk89_Lv1	[#8]=[#6]1-[#6]=[#6]-[#6]2(-[#6]=[#6]-[#6]-[#6]2)-[#6]=[#6]1	146.1858	C10H10O
Alk8_Lv1	[#6]1-[#6]-[#6](-[#7]-[#6]2-[#6]1)-[#6]-[#6]2	111.18482	C7H13N
Alk90_Lv1	[#6]1-[#6]=[#6]-[#8]-[c](:[c]2-[#6]1):[c]:[c]:[c]:[c]2	146.1858	C10H10O
Alk91_Lv1	[#8]=[#6]1-[c](:[c]2-[#6]-[#6]-[#7]1):[c]:[c]:[c]:[c]2	147.17385	C9H9NO
Alk92_Lv1	[#8]=[#6]1-[#7](-[#6]2=[#6]-[#6]=[#6]1)-[#6]-[#6]-[#6]=[#6]2	147.17385	C9H9NO
Alk93_Lv1	[#6]1-[#7]-[#6]-[#6]-[c](:[c]2-[#6]1):[c]:[c]:[c]:[c]2	147.21691	C10H13N
Alk94_Lv1	[#6]1-[#6]-[c](:[c]2-[#6]-[#7]-[#6]1):[c]:[c]:[c]:[c]2	147.21692	C10H13N
Alk95_Lv1	[#8]=[#6]1-[#6]=[#6](-[#6]2-[#7]-[#6]=[#6]1)-[#7]-[#6]=[#6]2	148.16191	C8H8N2O
Alk96_Lv1	[#8]=[#6]1-[#7](-[#6]2=[#7]-[#6]=[#6]1)-[#6]-[#6]-[#6]=[#6]2	148.16192	C8H8N2O
Alk97_Lv1	[#6]1-[#6]-[#6](-[c]2:[c]:[n]:[c]:[c]:[c]2)-[#7]-[#6]1	148.20498	C9H12N2
Alk98_Lv1	[#8]=[#6]1-[#6]2=[#6](-[#8]-[#6]-[#6]=[#6]2)-[#6]=[#6]-[#7]1	149.14668	C8H7NO2
Alk99_Lv1	[#8]=[#6]1-[#7]-[c](:[c]2-[#8]-[#6]1):[c]:[c]:[c]:[c]2	149.14668	C8H7NO2
Alk9_Lv1	[#6]1-[#6]-[#6](-[#6]-[#6]2-[#6]1)-[#8]-[#6]2	112.16958	C7H12O
Ape1_Lv1	[#8]=[#6]1-[#7](-[#6]2-[#6]1)-[#6]=[#6]-[#6]2	109.12588	C6H7NO
Ape2_Lv1	[#6]=[#6]1-[#8]-[#6]2-[#7](-[#6](=[#8])-[#6]2)-[#6]1	125.12527	C6H7NO2
Ape3_Lv1	[#8]=[#6]1-[#7](-[#6]2-[#6]1)-[#6]-[#6]-[#16]2	129.18017	C5H7NOS
Ape4_Lv1	[#8]=[#6]1-[#7](-[#6]2-[#6]1)-[#6]=[#6]-[#6]-[#16]2	141.19088	C6H7NOS
Ape5_Lv1	[#8]=[#6](-[#7]-[#6]1-[#6](=[#8])-[#7]-[#6]1)-[#6]-[c]2:[c]:[c]:[c]:[c]:[c]2	204.22518	C11H12N2O2
Ape6_Lv1	[#8]=[#6]1-[#6]2(-[#7]3-[#6]-[#6]-[#6]2)-[#16]-[#16]-[#6](-[#6]3=[#8])-[#7]1	216.28062	C7H8N2O2S2
Ape7_Lv1	[#8]=[#6]1-[#7]-[#6]2-[#6](=[#8])-[#7]-[#6](-[#6](=[#8])-[#7]-[#6]\-[#6]=[#6]/-[#6]=[#6]=[#6]2)-[#6]-[#6]-[#6]=[#6]=[#6]-[#8]-[#6]=[#6]=[#6]-[#6]1	367.39844	C20H21N3O4
Ape8_Lv1	[#8]=[#6](-[#6](-[#6]-[#6]=[#6]-[#6]1=[#8])=[#6]1)-[#7]-[#6]2-[#6](=[#8])-[#7]-[#6]-[#6](=[#8])-[#7]-[#6]-[#6](=[#8])-[#7]-[#6]-[#6](=[#8])-[#7]-[#6]-[#6](=[#8])-[#8]-[#6]2	435.38803	C18H21N5O8
Ape9_Lv1	[#8]=[#6]1-[#7]-[#6]-[#6](=[#8])-[#7]-[#6]-[#6](=[#8])-[#7]-[#6]-[#6](=[#8])-[#7]-[#6]-[#6](=[#8])-[#7](-[#6]2-[#6](=[#8])-[#7]-[#6]-[#6](=[#8])-[#7]-[#6]-[#6](=[#8])-[#7]-[#6]-[#6](=[#8])-[#7]-[#6]-[#6](=[#8])-[#7]-[#6]1)-[#6]-[#6]-[#6]2	610.57706	C23H34N10O10
Bfu1_Lv1	[#6]1-[#6]2-[#6]-[#6](-[#6]=[#6]-[#8]2)-[#6]1	110.1537	C7H10O
Bfu2_Lv1	[o]1:[c](:[c]2:[c]:[c]1):[c]:[c]:[c]:[c]2	118.13264	C8H6O
Bfu3_Lv1	[#6]1-[#8]-[c](:[c]2-[#6]1):[c]:[c]:[c]:[c]2	120.14852	C8H8O
Bfu4_Lv1	[#8]=[#6]1-[#6](-[#6]2=[#6]-[#6]=[#6]1)-[#6]=[#6]-[#8]2	134.13203	C8H6O2
Bfu5_Lv1	[#8]=[#6]1-[c](:[c]2-[#6]-[#8]1):[c]:[c]:[c]:[c]2	134.13204	C8H6O2
Bfu6_Lv1	[#6]=[#6]1-[#6]2(-[#6](=[#6]3)-[#6](=[#8])-[#8]1)-[#6]-[#6]-[#6]3-[#6]-[#6]2	176.21178	C11H12O2
Bpy1_Lv1	[#6]1-[#8]-[c](:[c]2-[#8]1):[c]:[c]:[c]:[c]2	122.12134	C7H6O2
Bpy2_Lv1	[#6]1-[c](:[c]2-[#8]-[#6]=[#6]1):[c]:[c]:[c]:[c]2	132.15922	C9H8O
Bpy3_Lv1	[#6]1-[#6]=[#6]-[c](:[c]2-[#8]1):[c]:[c]:[c]:[c]2	132.15922	C9H8O
Bpy4_Lv1	[#6]1-[c](:[c]2-[#6]=[#6]-[#8]1):[c]:[c]:[c]:[c]2	132.15922	C9H8O
Bpy5_Lv1	[#8]=[#6]1-[#6]2=[#6](-[#8]-[#6]-[#6]2)-[#6]=[#6]-[#8]1	138.12073	C7H6O3
Bpy6_Lv1	[#8]=[#6]1-[#6]=[#6]-[c](:[c]2-[#8]1):[c]:[c]:[c]:[c]2	146.14274	C9H6O2
Bpy7_Lv1	[#8]=[#6]1-[c](:[c]2-[#6]=[#6]-[#8]1):[c]:[c]:[c]:[c]2	146.14274	C9H6O2
Bpy8_Lv1	[#8]=[#6]1-[#6]2=[#6](-[#8]-[#6]-[#6]=[#6]2)-[#6]=[#6]-[#8]1	150.13144	C8H6O3
Car10_Lv1	[#6]1-[#6]-[#8]-[#6](-[#8]-[#6]2-[#6]-[#8]-[#6]-[#6]-[#6]2)-[#6]-[#6]1	186.24812	C10H18O3
Car11_Lv1	[#6]1-[#6]-[#8]-[#6](-[#8]-[#6]2-[#8]-[#6]-[#6]-[#6]-[#6]2)-[#6]-[#6]1	186.24812	C10H18O3
Car12_Lv1	[#6]=[#6](-[#6]1=[#6]-[#6](=[#8])-[#6]2)-[#6]2-[#6]#[#6]\-[#6]=[#6]/-[#6]#[#6]-[#6]1	194.22859	C14H10O
Car13_Lv1	[#6](-[#6]1-[#8]-[#6]-[#6]-[#6]-[#6]1)-[#8]-[#6]2-[#8]-[#6]-[#6]-[#6]-[#6]2	200.2747	C11H20O3
Car1_Lv1	[c]1:[n]:[c](:[c]2:[c]:[n]1):[n]:[c]:[n]2	120.11206	C5H4N4
Car2_Lv1	[#8]=[#6]1-[n](:[c]2-[#7]-[#6]=[#6]1):[c]:[c]:[n]2	135.1234	C6H5N3O
Car3_Lv1	[#8]=[#6]1-[c](:[c]2-[#7]=[#6]-[#7]1):[n]:[c]:[n]2	136.11146	C5H4N4O
Car4_Lv1	[#6]1-[#6]-[#8]-[#6]2(-[#8]-[#6]-[#6]-[#6]2)-[#6]-[#6]1	142.19555	C8H14O2
Car5_Lv1	[#6]1-[#6]-[#8]-[#6](-[#8]-[#6]2-[#6]-[#8]-[#6]-[#6]2)-[#6]-[#6]1	172.22154	C9H16O3
Car6_Lv1	[#6]1-[#6]-[#8]-[#6](-[#8]-[#6]2-[#8]-[#6]-[#6]-[#6]2)-[#6]-[#6]1	172.22154	C9H16O3
Car7_Lv1	[#8]=[#6]1-[#6]=[#6]-[#7](-[#6]2-[#8]-[#6]-[#6]-[#6]2)-[#6](=[#8])-[#7]1	182.1766	C8H10N2O3
Car8_Lv1	[#6]1-[#8]-[#6]-[#6]-[#6](-[#8]-[#6]2-[#8]-[#6]=[#6]-[#6]-[#6]2)-[#6]1	184.23224	C10H16O3
Car9_Lv1	[#6]1-[#6]-[#6]-[#6](-[#8]-[#6]2-[#8]-[#6]-[#6]-[#6]-[#6]2)-[#6]-[#6]1	184.2753	C11H20O2
Fla1_Lv1	[#6]1-[#6](-[#6]2-[#6]=[#6]-[#8]1)-[#6]=[#6]-[#8]2	124.13722	C7H8O2
Fla2_Lv1	[c]1:[c]:[c](:[c]2:[c]:[c]1):[c]:[c]:[c]:[o+]2	131.15128	C9H7O
Fla3_Lv1	[#6]1-[#6]-[c](:[c]2-[#8]-[#6]1):[c]:[c]:[c]:[c]2	134.1751	C9H10O
Fla4_Lv1	[#6]=[#6]1-[#6](=[#8])-[c](:[c]2-[#8]1):[c]:[c]:[c]:[c]2	146.14274	C9H6O2
Fla5_Lv1	[#8]=[#6]1-[c](:[c]2-[#8]-[#6]=[#6]1):[c]:[c]:[c]:[c]2	146.14274	C9H6O2
Fla6_Lv1	[#8]=[#6]1-[c](:[c]2-[#8]-[#6]-[#6]1):[c]:[c]:[c]:[c]2	148.15862	C9H8O2
Fla7_Lv1	[#8]=[#6](-[c]1:[c]:[c]:[c]:[c]:[c]1)\-[#6]=[#6]\-[c]2:[c]:[c]:[c]:[c]:[c]2	208.25518	C15H12O
Fla8_Lv1	[#8]=[#6](-[c]1:[c]:[c]:[c]:[c]:[c]1)-[#6]-[#6]-[c]2:[c]:[c]:[c]:[c]:[c]2	210.27106	C15H14O
Lig10_Lv1	[#6](-[#6]-[c]1:[c]:[c]:[c]:[c]:[c]1)-[#6]-[#6]-[c]2:[c]:[c]:[c]:[c]:[c]2	210.31412	C16H18
Lig1_Lv1	[#6]1-[#6](-[#6]2-[#6]-[#8]1)-[#6]-[#8]-[#6]2	114.14239	C6H10O2
Lig2_Lv1	[#6]1-[#8]-[c](:[c]2-[#8]-[#6]1):[c]:[c]:[c]:[c]2	136.14792	C8H8O2
Lig3_Lv1	[#6]1-[#6]-[#6](-[c]2:[c]:[c]:[c]:[c]:[c]2)-[#8]-[#6]1	148.20167	C10H12O
Lig4_Lv1	[#6]1-[#8]-[#6]-[#6](-[c]2:[c]:[c]:[c]:[c]:[c]2)-[#6]1	148.20167	C10H12O
Lig5_Lv1	[#6]1-[#6]\-[#6]=[#6]/-[c](:[c]2-[#6]-[#6]1):[c]:[c]:[c]:[c]2	158.23956	C12H14
Lig6_Lv1	[#6](-[c]1:[c]:[c]:[c]:[c]:[c]1)-[#6]2-[#8]-[#6]-[#6]-[#6]2	162.22826	C11H14O
Lig7_Lv1	[#6](-[c]1:[c]:[c]:[c]:[c]:[c]1)-[#6]2-[#6]-[#8]-[#6]-[#6]2	162.22826	C11H14O
Lig8_Lv1	[#6]1-[#6]-[c](:[c]2-[#6]-[#6]-[#8]-[#6]1):[c]:[c]:[c]:[c]2	162.22826	C11H14O
Lig9_Lv1	[#8]=[#6]1-[#8]-[#6]-[#6](-[#6]-[c]2:[c]:[c]:[c]:[c]:[c]2)-[#6]1	176.21178	C11H12O2
Oxy1_Lv1	[#8]=[#6]1-[c](:[c]2-[#6]=[#6]-[#8]1):[c]:[c]:[o]2	136.10486	C7H4O3
Oxy2_Lv1	[#8]=[#6]1-[#6]=[#6]-[#6]-[#6](-[#6]2-[#8]-[#6]2)-[#8]1	140.13662	C7H8O3
Oxy3_Lv1	[#8]=[#6]1-[#6]=[#6]-[#6]2(-[#8]-[#6]-[#6]-[#6]2)-[#6]=[#6]1	150.17449	C9H10O2
Oxy4_Lv1	[#6]=[#6]1-[#6](=[#8])-[#8]-[#6](-[#6]12)-[#6](=[#8])-[#8]-[#6]2	154.12014	C7H6O4
Oxy5_Lv1	[#6]1-[#6]-[#8]-[#6]2(-[#8]-[#6]-[#6]-[#6]-[#6]2)-[#6]-[#6]1	156.22214	C9H16O2
Oxy6_Lv1	[#8]=[#6]1-[#6]2=[#6](-[#6]-[#6]\-[#6]=[#6]/-[#6]-[#6]-[#6]2)-[#6](=[#8])-[#8]1	192.21118	C11H12O3
Oxy7_Lv1	[#8]=[#6]1-[#6]=[#6]-[#6]=[#6](\-[#6]=[#6]\-[c]2:[c]:[c]:[c]:[c]:[c]2)-[#8]1	198.2173	C13H10O2
PANP1_Lv1	[#6]1-[c](:[c]2-[#6]=[#6]1):[c]:[c]:[c]:[c]2	116.15982	C9H8
PANP2_Lv1	[c]1:[c]:[c](:[c]2:[c]:[c]1):[c]:[c]:[c]:[c]2	128.17052	C10H8
PANP3_Lv1	[#6]1-[#6]=[#6]-[c](:[c]2-[#6]1):[c]:[c]:[c]:[c]2	130.1864	C10H10
PANP4_Lv1	[#6]1-[#6]-[#6]-[#6]2(-[#6]=[#6]-[#6]-[#6]2)-[#6]-[#6]1	136.23403	C10H16
PANP5_Lv1	[#8]=[#6]1-[c](:[c]2-[#6](=[#8])-[#6]=[#6]1):[c]:[c]:[c]:[c]2	158.15343	C10H6O2
PANP6_Lv1	[#8]=[#6]1-[#6]2=[#6](-[#6]-[#8]-[#6]-[#6]2)-[#6](=[#8])-[#6]=[#6]1	164.15802	C9H8O3
PANP7_Lv1	[#8]=[#6]1-[#6](-[#6]2-[#6](=[#8])-[#6]-[#6]1)-[#6]-[#6]-[#6]-[#6]2	166.21696	C10H14O2
PANP8_Lv1	[#8]=[#6]1-[#6]=[#6]-[#6](=[#6]2-[#6]=[#6]-[#6](=[#8])-[#6]=[#6]2)-[#6]=[#6]1	184.19072	C12H8O2
Pke1_Lv1	[#6]1-[#6]-[#8]-[#6@@]2(-[#8]-[#6]-[#6]-[#6]2)-[#6]-[#6]1	142.19555	C8H14O2
Pke2_Lv1	[#6]1-[#6]-[#6](-[#6]2-[#8]-[#6]-[#6]-[#6]2)-[#8]-[#6]1	142.19555	C8H14O2
Pke3_Lv1	[#8]=[#6]1-[#6](-[#6]2-[#6]-[#6]-[#6]1)=[#6]-[#6]=[#6]-[#6]2	148.20168	C10H12O
Pke4_Lv1	[#8]=[#6]1-[#6]2=[#6](-[#6]=[#6]-[#6]-[#6]2)-[#6](=[#8])-[#6]=[#6]1	160.16932	C10H8O2
Pke5_Lv1	[#8]=[#6]1-[#8]-[#6]2-[#6]-[#6](-[#8]-[#6]-[#6]2)-[#6]\-[#6]=[#6]\-[#6]-[#6]\-[#6]=[#6]\-[#6]=[#6]\-[#6]-[#6]1	276.37066	C17H24O3
Pke6_Lv1	[#8]=[#6]1-[#6]-[#6]-[#6]-[#6]-[#8]-[#6](=[#8])-[#6]-[#6](-[#8]-[#6]2-[#8]-[#6]-[#6]-[#6]-[#6]2)-[#6]-[#6]-[#6]-[#6]-[#6]1	326.42779	C18H30O5
Pke7_Lv1	[#8]=[#6]1-[#7]-[#6]=[#6]=[#6]-[#6]\-[#6]=[#6]\-[#6]=[#6]\-[#6]-[#6]2-[#6]-[#6](-[#8]-[#6](=[#8])-[#7]2)-[#6]\-[#6]=[#6]\-[#6]-[#6]1	328.40546	C19H24N2O3
Pke8_Lv1	[#8]=[#6]1\-[#6]=[#6]/-[#6]=[#6]/-[#6]-[#6]-[#6]-[#6]-[#6]-[#6]-[#6]-[#6]\-[#6]=[#6]\-[#8]-[#6](-[#6](=[#8])-[#6](=[#6]2)-[#6]=[#6]=[#6]=[#6]-[#7]1)-[#8]2	381.46477	C23H27NO4
Pke9_Lv1	[#8]=[#6]1-[#8]-[#6]-[#6]-[#6]-[#6]\-[#6]=[#6]\-[#6]=[#6]\-[#6]-[#6]\-[#6]=[#6]\-[#6]=[#6]\-[#6]=[#6]\-[#6]=[#6]\-[#6]-[#6]-[#6](-[#8]-[#6]2-[#6]-[#6]-[#6]-[#6]-[#6]-[#6]-[#6]-[#6]-[#6]-[#6]-[#6]1)-[#6]-[#6]-[#6]2	550.85462	C37H58O3
Ppy1_Lv1	[#6]=[#6]1-[#7]=[#6](\-[#6]=[#6](\-[#7]=[#6]2)/-[#6]=[#6]2)-[#6]=[#6]1	156.18392	C10H8N2
Ppy2_Lv1	[#6]1-[#6]2-[#7]=[#6](\-[#6]=[#6]/-[#7]=[#6]/-[#6]=[#6]\-[#7]=[#6]\-[#6]=[#6]/-[#7-]-[#6]2)-[#6]1	227.28499	C13H15N4
Ppy3_Lv1	[#7-](\-[#6]=[#6]/-[#6]=[#7]/-[#6]=[#6]\-[c]1:[c]:[c]2)\-[#6]=[#6]/-[#6]=[#7]/-[#6]=[#6]\-[c]2:[n-]1	236.27187	C14H12N4
Ppy4_Lv1	[#6]1\-[#6](=[#6]\-[#6]=[#7]\-[#6]=[#6]/-[#6]=[#7]/-[#6]=[#6]\-[#6]=[#7]\-[#6]=[#6]/-[#6]2=[#6]1)\-[#7-]2	237.27981	C14H13N4
Ppy5_Lv1	[#6]1\-[#6]=[#6]/-[#7]\-[#6]=[#6]/-[#6]=[#7]/-[#6]=[#6]\-[#6]2=[#7]\-[#6](\-[#6]=[#6]2)=[#6]/-[#6]-[#7]1	240.30363	C14H16N4
Ppy6_Lv1	[#6]1\-[#6]=[#7]\-[#6]-[#6]-[c](:[n]:[c]2-[#6]-[#6]\-[#7]=[#6]\-[#6]\-[#6]=[#7]\-[#6]1):[c]:[c]2	244.33539	C14H20N4
SANP10_Lv1	[#8]=[#6](-[c]1:[c]:[c]:[c]:[c]:[c]1)-[#8]-[c]2:[c]:[c]:[c]:[c]:[c]2	198.2173	C13H10O2
SANP1_Lv1	[#6]1-[#6]=[#6](-[#6]2=[#6]-[#8]1)-[#6]=[#6]-[#6]=[#6]2	132.15922	C9H8O
SANP2_Lv1	[#8]1-[#6](-[#6]2=[#6]-[#6]=[#6]1)-[#6]=[#6]-[#6]=[#6]2	132.15922	C9H8O
SANP3_Lv1	[#8]=[#6]1-[c](:[c]2-[#8]-[#6]=[#6]-[#8]1):[c]:[c]:[c]:[c]2	162.14213	C9H6O3
SANP4_Lv1	[#8]=[#6]1-[#6]=[#6]-[#6]2(-[#6](=[#8])-[#6]=[#6]-[#8]2)-[#6]-[#6]1	164.15802	C9H8O3
SANP5_Lv1	[#6](-[c]1:[c]:[c]:[c]:[c]:[c]1)-[c]2:[c]:[c]:[c]:[c]:[c]2	168.23438	C13H12
SANP6_Lv1	[#6]=[#6]1-[#6]=[#6](-[c]2:[c]:[c]:[c]:[c]:[c]2)-[#6](=[#8])-[#8]1	172.18002	C11H8O2
SANP7_Lv1	[#6](/-[c]1:[c]:[c]:[c]:[c]:[c]1)=[#6]\-[c]2:[c]:[c]:[c]:[c]:[c]2	180.24508	C14H12
SANP8_Lv1	[#8]=[#6](-[c]1:[c]:[c]:[c]:[c]:[c]1)-[c]2:[c]:[c]:[c]:[c]:[c]2	182.2179	C13H10O
SANP9_Lv1	[#6](-[c]1:[c]:[c]:[c]:[c]:[c]1)-[#6]-[c]2:[c]:[c]:[c]:[c]:[c]2	182.26096	C14H14
Ste1_Lv1	[#6]1-[#6]-[#6](-[#6]2-[#6]1)-[#8]-[#6]-[#6]2	112.16958	C7H12O
Ste2_Lv1	[#6]1-[#6]-[#6](-[#6]2-[#6]-[#6]1)-[#6]-[#6]=[#6]-[#6]2	136.23404	C10H16
Ste3_Lv1	[#6]1-[#6]-[#6](-[#6]2-[#6]-[#6]1)-[#6]-[#6]-[#6]-[#6]2	138.24992	C10H18
Ste4_Lv1	[#8]=[#6]1-[#6](-[#6]2-[#6]-[#6]=[#6]1)-[#6]-[#6]-[#6]-[#6]2	150.21755	C10H14O
Ste5_Lv1	[#8]=[#6]1-[#8]-[#6]-[#6](-[#6]2-[#6]-[#6]1)-[#6]-[#6]-[#6]-[#6]2	168.23284	C10H16O2
Tan1_Lv1	[#8]=[#6]1-[#8]-[c](:[c]2-[#6]-[#6]1):[c]:[c]:[c]:[c]2	148.15862	C9H8O2
Tan2_Lv1	[c]1:[c]:[c]:[c](-[c]2:[c]:[c]:[c]:[c]:[c]2):[c]:[c]1	154.2078	C12H10
Tan3_Lv1	[#8](-[c]1:[c]:[c]:[c]:[c]:[c]1)-[c]2:[c]:[c]:[c]:[c]:[c]2	170.2072	C12H10O
Tan4_Lv1	[#8]=[#6]1-[#6](=[#8])-[#6](-[c]2:[c]:[c]:[c]:[c]:[c]2)-[#6]-[#6]1	174.1959	C11H10O2
Tan5_Lv1	[#8]=[#6]1-[#6](=[#8])-[#6]=[#6](-[c]2:[c]:[c]:[c]:[c]:[c]2)-[#6]=[#6]1	184.19071	C12H8O2
Tan6_Lv1	[#8]=[#6]1-[#6](-[#8]-[#6]2(-[#6](=[#8])-[#8]-[#6]-[#6]2)-[#6]3-[#6]1)-[#6]-[#6]3	196.19988	C10H12O4
Tan7_Lv1	[#8]=[#6](-[c]1:[c]:[c]:[c]:[c]:[c]1)-[#8]-[#6]2-[#6]-[#8]-[#6]-[#6]-[#6]2	206.23775	C12H14O3
Tan8_Lv1	[#6]=[#6]1\-[#6]=[#6]\-[#6]=[#6]/-[#6](=[#8])-[#8]-[#6]-[#6](-[#6]2-[#8]1)-[#8]-[#6]-[#6]-[#6]2	236.26374	C13H16O4
Ter10_Lv1	[#6]1-[#6]-[#6](-[#6]2-[#6]=[#6]-[#6]1)-[#6]-[#6]-[#6]2	136.23404	C10H16
Ter11_Lv1	[#6]1-[#6]-[#6](-[#6]2-[#6]-[#6]1)-[#6]-[#6]-[#6]=[#6]2	136.23404	C10H16
Ter12_Lv1	[#6]1-[#6]-[#6](-[#6](=[#6]2)-[#6]-[#6]1)-[#6]-[#6]-[#6]2	136.23404	C10H16
Ter13_Lv1	[#6]1-[#6]-[#6]-[#6](-[#6]2-[#6]-[#6]1)-[#6]-[#6]-[#6]2	138.24992	C10H18
Ter14_Lv1	[#6]1-[#6]-[#6]-[#6]2(-[#6]-[#8]-[#6]-[#6]2)-[#6]-[#6]1	140.22273	C9H16O
Ter15_Lv1	[#6]1-[#6]-[#6](-[#6]2-[#6]-[#6]1)-[#6]-[#6]-[#8]-[#6]2	140.22274	C9H16O
Ter16_Lv1	[#6]1-[#6]-[#6](-[c]2:[c]:[c]:[c]:[c]:[c]2)-[#6]-[#6]1	146.22886	C11H14
Ter17_Lv1	[#6]1\-[#6]=[#6]\-[#6]-[#6]-[#6](-[#6]2\-[#6]=[#6]/-[#6]1)-[#6]2	148.24473	C11H16
Ter18_Lv1	[#8]=[#6]1-[#6]=[#6](-[#6]2=[#6]-[#8]1)-[#6]-[#6]-[#6]-[#6]2	150.17449	C9H10O2
Ter19_Lv1	[#6]1-[#6]-[#6]2-[#6]-[#6](-[#6]=[#6]-[#6]-[#6]2)-[#6]-[#6]1	150.26061	C11H18
Ter1_Lv1	[#6]1-[#6]-[#6](-[#6]2-[#6]1)-[#6]2	82.1436	C6H10
Ter20_Lv1	[#6]1-[#6]-[#6]-[#6](-[#6]2-[#6]-[#6]1)-[#6]=[#6]-[#6]-[#6]2	150.26062	C11H18
Ter21_Lv1	[#6]=[#6](-[#6]1-[#6]-[#6]-[#6]2)-[#6]2-[#6]-[#6](=[#8])-[#8]1	152.19037	C9H12O2
Ter22_Lv1	[#6]1-[#6]-[#6]-[#6](-[#6]2-[#6]-[#6]-[#6]1)-[#6]-[#6]-[#6]2	152.2765	C11H20
Ter23_Lv1	[#6]1-[#6]-[#6]-[#6]-[#6](-[#6]2-[#6]-[#6]-[#6]1)-[#6]-[#6]2	152.2765	C11H20
Ter24_Lv1	[#6]1-[#6]-[#6]-[#6](-[#6]-[#6]2-[#6]-[#6]1)-[#6]-[#6]-[#6]2	152.2765	C11H20
Ter25_Lv1	[#6]1-[#6]-[#6](-[#6](-[#6]2)(-[#6]-[#6](-[#6]23)-[#6]34)-[#6]-[#6]1)-[#6]4	162.27132	C12H18
Ter26_Lv1	[#6]=[#6]1-[#6](-[#6]2-[#6]-[#6]\-[#6]=[#6]\-[#6]-[#6]1)-[#6]-[#6]2	162.27132	C12H18
Ter27_Lv1	[#8]=[#6]1-[#6]2-[#8]-[#6](\-[#6]=[#6]/-[#6]-[#6]-[#6]-[#6]2)=[#6]1	164.20108	C10H12O2
Ter28_Lv1	[#6]1-[#6]-[#6](\-[#6](\-[#6]2)=[#6]/-[#6]\-[#6]=[#6]\-[#6]1)-[#6]-[#8]2	164.24413	C11H16O
Ter29_Lv1	[#6]1-[#6]-[#6](-[#6](-[#6]-[#6]2)(-[#6]-[#6]-[#6]23)-[#6]-[#6]1)-[#6]3	164.2872	C12H20
Ter2_Lv1	[#6]1-[#6]-[#6](-[#6]2-[#6]-[#6]1)-[#6]2	96.17018	C7H12
Ter30_Lv1	[#6]=[#6]1-[#6](=[#8])-[#8]-[#6](-[#6]12)\-[#6]=[#6]\-[#6]-[#6]\-[#6]=[#6]\-[#6]-[#6]2	204.26494	C13H16O2
Ter31_Lv1	[#6]1-[#6]-[#6]-[#6]-[#6]-[#6]-[#6](-[#6]2-[#6]-[#6]-[#6]-[#6]-[#6]-[#6]1)-[#6]2	208.38282	C15H28
Ter32_Lv1	[#8]=[#6]1-[#6](\-[#6]=[#6]/-[#6]2)-[#6](-[#6](=[#8])\-[#6]=[#6]/-[#6]=[#6]/-[#6]2)-[#6]-[#6]1	216.27564	C14H16O2
Ter33_Lv1	[#6]=[#6]1-[#6]-[#6](-[#6]2-[#6]-[#6]\-[#6]=[#6]\-[#6]-[#6]-[#6]-[#6]1)-[#6]-[#6]-[#6]2	218.37764	C16H26
Ter3_Lv1	[#6]1-[#6]-[#6]2-[#6]-[#6](-[#6]=[#6]2)-[#6]1	108.18088	C8H12
Ter4_Lv1	[#6]1-[#6]-[#6](-[#6]-[#6]2-[#6]1)-[#6]-[#6]2	110.19676	C8H14
Ter5_Lv1	[#6]1-[#8]-[#6](-[#6]-[#6]2-[#6]1)-[#6]-[#6]2	112.16958	C7H12O
Ter6_Lv1	[#6]1-[#6]-[#6](-[#6]2-[#6]1)-[#6]-[#6]=[#6]-[#6]2	122.20746	C9H14
Ter7_Lv1	[#6]1-[#6]-[#6](-[#6]2-[#6]-[#6]1)-[#6]-[#6]-[#6]2	124.22334	C9H16
Ter8_Lv1	[#6]1-[#6]-[#6](-[#6]2-[#6]1)-[#6]-[#8]-[#6]-[#6]2	126.19616	C8H14O
Ter9_Lv1	[#6]1-[#6]-[c](:[c]2-[#6]-[#6]1):[c]:[c]:[c]:[c]2	132.20228	C10H12
