# Supplementary material for: Development of Natural Compound Molecular Fingerprint (NC-MFP) with the Dictionary of Natural Products (DNP) for natural product-based drug development
Source: J Cheminform. 2020 Jan 22;12:6. doi: 10.1186/s13321-020-0410-3 (PMC6977316; doi:10.1186/s13321-020-0410-3)
Supplement: Supplementary file 2 — Additional file 2. Python code to generate NC-MFP algorithm and select optimized scaffolds. [file 13321_2020_410_MOESM2_ESM.zip › NC-MFP_Algorithm_python/NC_MFP_Algorithm/SFCP_assigning_step.py]

import itertools
from rdkit import Chem
from rdkit.Chem import AllChem


class SFCP_Assigning:

    def assign_All_SFCP_Smarts(self, All_Scaffold_FilePath, qMol_Smarts):

        Final_all_SFCP_List = []
        S_all_Smarts = []
        S_all_classes = []
        f = open(All_Scaffold_FilePath, "r")

        while True:
            line = f.readline()
            if not line:break
            new_line = line.split("\t")
            S_all_classes.append(new_line[0])
            S_all_Smarts.append(new_line[1])

        qMol = Chem.MolFromSmarts(qMol_Smarts)

        for ai in range (0, len(S_all_Smarts)):

            #Scaffold matching
            if qMol.HasSubstructMatch(Chem.MolFromSmarts(S_all_Smarts[ai])):
                #Remove scaffold in query compound
                rm = AllChem.DeleteSubstructs(qMol, Chem.MolFromSmarts(S_all_Smarts[ai]))
                #Store atom index of query compound matched scaffold
                temp_query_mapping = list(qMol.GetSubstructMatch(Chem.MolFromSmarts(S_all_Smarts[ai])))

                Query_mapping = []
                rm_idx = []

                #Check atom index in SFCP
                for atom_idx in temp_query_mapping:
                    atom_symbol = qMol.GetAtoms()[atom_idx].GetSymbol()
                    if atom_symbol == 'O' or atom_symbol == 'N':
                        if qMol.GetAtoms()[atom_idx-1].GetSymbol() == 'C' and qMol.GetAtoms()[atom_idx+1].GetSymbol() == 'C':
                            rm_idx.append(atom_idx - 1)

                    else:
                        Query_mapping.append(atom_idx)

                mapping = Query_mapping + rm_idx

                Final_query_mapping  = []
                for idx in mapping:
                    if mapping.count(idx) == 1:
                        Final_query_mapping.append(idx)

                Frags = str(Chem.MolToSmarts(rm)).split(".")


                Frag_Idx_List = []
                Frag_Idx_Smarts = []

                for bi in range(0, len(Frags)):

                    Molfrag = Chem.MolFromSmarts(Frags[bi])
                    Frag_Idx_List.append(qMol.GetSubstructMatches(Molfrag))
                    Frag_Idx_Smarts.append(Frags[bi])

                Frag_Idx_List = list(itertools.chain(*Frag_Idx_List))
                Frag_Idx_List = list(set(Frag_Idx_List))

                temp_SFCP = []
                for ci in Frag_Idx_List:
                    temp_SFCP.append(ci[0]-1)

                SFCP = list(set(Final_query_mapping).intersection(temp_SFCP))

                for Idx in SFCP:
                    Final_all_SFCP_List.append(str(S_all_classes[ai]) + "_" + "SFCP"+str(Idx+1))

        return Final_all_SFCP_List
