# Supplementary material for: Development of Natural Compound Molecular Fingerprint (NC-MFP) with the Dictionary of Natural Products (DNP) for natural product-based drug development
Source: J Cheminform. 2020 Jan 22;12:6. doi: 10.1186/s13321-020-0410-3 (PMC6977316; doi:10.1186/s13321-020-0410-3)
Supplement: Supplementary file 3 — Additional file 3. Chemical compounds of the binary classification task I. [file 13321_2020_410_MOESM3_ESM.txt]

id	SMARTS	Molecular_Weight	Molecular_Formula	Classify
STOCK1N-00863	[c]1(-[#6](-[#1])(-[#1])-[#7](-[#6](-[#1])(-[#1])-[#1])-[#6](-[#1])(-[#1])-[#1]):[c](-[#8]-[#1]):[c](-[#6](-[#1])(-[#1])-[#6](-[#1])(-[#1])-[#1]):[c](-[#1]):[c]2:[c]1-[#8]-[#6](-[#1])=[#6](-[#6]2=[#8])-[c](:[c](-[#1]):[c](-[#1]):[c](:[c]34)-[#8]-[#6](-[#1])(-[#1])-[#8]3):[c]4-[#1]	367.39514	C21H21NO5	NC
STOCK1N-01192	[#6]1(-[#1])(-[#8]-[#6](-[#1])(-[#6](-[#1])(-[#7](-[#1])-[#1])-[#6](-[#1])(-[#1])-[#6](-[#1])(-[#6]2(-[#1])-[#8]-[#6]3(-[#1])-[#8]-[#6](-[#1])(-[#6](-[#1])(-[#1])-[#8]-[#1])-[#6](-[#1])(-[#6](-[#1])(-[#7](-[#1])-[#1])-[#6]3(-[#1])-[#8]-[#1])-[#8]-[#1])-[#7](-[#1])-[#1])-[#6]2(-[#1])-[#8]-[#1])-[#8]-[#6](-[#1])(-[#6](-[#1])(-[#1])-[#7](-[#1])-[#1])-[#6](-[#1])(-[#6](-[#1])(-[#8]-[#1])-[#6]1(-[#1])…	484.49864	C18H36N4O11	NC
STOCK1N-01398	[#6](/-[#6](=[#8])-[#7](-[#1])-[c]1:[c](-[#1]):[c](-[#1]):[c](:[c](-[#8]-[#6](-[#1])(-[#1])-[#1]):[c]1-[#1])-[#8]-[#6](-[#1])(-[#1])-[#1])(\-[#6](=[#8])-[#7](-[#1])-[c]2:[c](-[#1]):[c](-[#1]):[c](:[c](-[#8]-[#6](-[#1])(-[#1])-[#1]):[c]2-[#1])-[#8]-[#6](-[#1])(-[#1])-[#1])=[#6](/-[c]3:[c](:[c](-[#1]):[c](-[#1]):[c](-[#1]):[c]3-[#1])-[#6](-[#1])(-[#1])-[#6]4(-[#6](-[#1])(-[#1])-[#1])-[#6](-[#1])(-[…	531.59951	C30H33N3O6	NC
STOCK1N-01780	[c]1(-[#6]2=[#8]):[c](:[c](:[c](-[#8]-[#1]):[c](-[#1]):[c]1-[#8]-[#1])-[#8]-[#1])-[#6](-[#6](-[#17])=[#6]2-[#17])=[#8]	275.04176	C10H4Cl2O5	NC
STOCK1N-01958	[#6]1(-[c]2:[c]3:[c](:[n](-[#1]):[c]2-[#1]):[c](-[#1]):[c](-[#1]):[c](-[#1]):[c]3-[#1])(-[#6](=[#8])-[#7](-[#6](-[#1])(-[#1])-[#1])-[#6](-[#7]4-[#6](-[#1])(-[#1])-[#1])=[#8])-[#6]4=[#7]-[#7](-[#1])-[#6](-[c](:[c](-[#1]):[c]5-[#1]):[c](-[#1]):[c](-[#1]):[c]5-[#7](-[#6](-[#1])(-[#1])-[#1])-[#6](-[#1])(-[#1])-[#1])=[#7]1	429.47442	C23H23N7O2	NC
STOCK1N-02104	[c]1(-[#6](-[#1])(-[#1])-[#6](-[#1])(-[#1])-[#6](-[#6](-[#1])(-[#1])-[#1])=[#8]):[o]:[c](:[c]2:[c]1-[c]3:[c](-[#1]):[c](-[#1]):[c](:[c](-[#1]):[c]3-[#1])-[#6](-[#1])(-[#1])-[#1]):[c](-[#1]):[c](-[#1]):[c](-[#1]):[c]2-[#1]	278.34502	C19H18O2	NC
STOCK1N-02152	[#8]1-[#6](=[#8])-[#6](-[#1])=[#6](-[#1])-[c](:[c](-[#1]):[c](-[#1]):[c](-[#8]-[#6](-[#1])(-[#1])-[#6](-[#8]-[#6](-[#1])(-[#1])-[#6](-[#1])(-[#1])-[#1])=[#8]):[c]2-[#1]):[c]12	248.23137	C13H12O5	NC
STOCK1N-02923	[#6]1(-[c]2:[c](-[#1]):[c](-[#1]):[c](:[c]3:[c]2-[#1])-[#8]-[#6](-[#1])(-[#1])-[#6](-[#1])(-[#1])-[#8]3)=[#6](-[#6](-[#1])(-[#1])-[#1])-[#8]-[c](:[c]4-[#6]1=[#8]):[c](-[#1]):[c](:[c](-[#6](-[#1])(-[#1])-[#6](-[#1])(-[#1])-[#6](-[#1])(-[#1])-[#1]):[c]4-[#1])-[#8]-[#6](-[#1])(-[#1])-[#6](=[#8])-[#8-]	409.40864	C23H21O7	NC
STOCK1N-02960	[#6]1(-[#1])(-[#8]-[#6](-[#6](-[#1])(-[#1])-[#1])=[#8])-[#6](-[#1])(-[#8]-[c](:[c](-[#6](-[#1])(-[#1])-[#6](-[#1])(-[#1])-[#1]):[c]2-[#1]):[c](-[#1]):[c](:[c]2-[#6]3=[#8])-[#8]-[#6](-[#1])=[#6]3-[c](:[c](-[#1]):[c](-[#1]):[c](:[c]45)-[#8]-[#6](-[#1])(-[#1])-[#8]4):[c]5-[#1])-[#8]-[#6](-[#1])(-[#6](-[#1])(-[#8]-[#6](-[#6](-[#1])(-[#1])-[#1])=[#8])-[#6]1(-[#1])-[#8]-[#6](-[#6](-[#1])(-[#1])-[#1])=[…	640.58807	C32H32O14	NC
STOCK1N-03155	[n+](-[#8-])(:[c]1-[#6](-[#1])(-[#1])-[#6](-[#1])(-[#1])-[#1]):[c]2:[c](:[c]3:[c]1:[c]4:[c](:[n]3-[#1]):[c](-[#1]):[c](-[#1]):[c](-[#1]):[c]4-[#1])\-[#6](\-[#6](-[#1])(-[#1])-[#6](-[#6](-[#1])(-[#1])-[#1])(-[#6](-[#1])(-[#1])-[#1])-[#6]2(-[#1])-[#1])=[#7]\-[#8]-[#1]	323.38894	C19H21N3O2	NC
STOCK1N-03403	[#6](-[#6](-[#8]-[#1])=[#8])(-[#8]-[c]1:[c](-[#6]2=[#8]):[c](-[#1]):[c](-[#1]):[c](-[#8]-[#6](-[#6](-[#1])(-[#1])-[#1])=[#8]):[c]1-[#1])=[#6]2-[c]3:[c](-[#1]):[c](-[#1]):[c](:[c](-[#1]):[c]3-[#1])-[#9]	342.27474	C18H11FO6	NC
STOCK1N-03755	[#6]1(-[c]2:[c](-[#1]):[c](-[#1]):[c](-[#6](-[#8]-[#6](-[#1])(-[#1])-[#6](-[#1])(-[#1])-[#1])=[#8]):[o]2)=[#6](-[#8]-[#6](-[#6](-[#1])(-[#1])-[#1])=[#8])-[c]3:[c](:[c](-[#1]):[c](:[c](-[#6](-[#1])(-[#1])-[#6](-[#1])(-[#1])-[#1]):[c]3-[#1])-[#8]-[#6](-[#1])(-[#1])-[#1])-[#8]-[#6]1=[#8]	400.3787	C21H20O8	NC
STOCK1N-03924	[#6](=[#7]\-[c]1:[c](-[#1]):[c](-[#1]):[c](-[#1]):[c](-[#1]):[c]1-[#1])(/-[c]2:[c]3:[c](-[#1]):[c](-[#6](-[#1])(-[#1])-[#1]):[c](-[#1]):[c]2-[#1])\-[#6](-[#1])=[#6](-[#8]3)-[c](:[c](-[#1]):[c](-[#1]):[c](:[c]45)-[#8]-[#6](-[#1])(-[#1])-[#6](-[#1])(-[#1])-[#8]4):[c]5-[#1]	369.41256	C24H19NO3	NC
STOCK1N-04180	[#6](=[#8])(-[#8]-[#6](-[#6](-[#1])(-[#1])-[#1])(-[#6](-[#1])(-[#1])-[#1])-[#6](-[#1])(-[#1])-[#1])-[#7]1-[#6](-[#1])(-[#1])-[#6](-[#1])(-[#1])-[#6](-[#1])(-[#1])-[#6]1(-[#1])-[#6](=[#8])-[#8]-[c](:[c](-[#1]):[c](-[#1]):[c]2:[c]3-[#8]-[#6](-[#6](-[#1])=[#6]2-[#6](-[#1])(-[#1])-[#1])=[#8]):[c]3-[#1]	373.39972	C20H23NO6	NC
STOCK1N-04354	[#6]12(-[c]3:[c](-[#7](-[#1])-[#6]1=[#8]):[c](-[#1]):[c](-[#1]):[c](-[#1]):[c]3-[#1])-[#6](-[#6](-[#8]-[#6](-[#1])(-[#1])-[#6](-[#1])(-[#1])-[#1])=[#8])=[#6](-[#6](-[#1])(-[#1])-[#1])-[#8]-[#6](-[#7](-[#1])-[#1])=[#6]2-[#6](-[#8]-[#6](-[#1])(-[#1])-[#6](-[#1])(-[#1])-[#8]-[#6](-[#1])(-[#1])-[#1])=[#8]	402.39788	C20H22N2O7	NC
STOCK1N-04391	[c](:[c]1-[#1])(-[#8]-[#6](=[#8])-[#6](-[#1])=[#6]2-[#6](-[#1])(-[#1])-[#1]):[c]2:[c](-[#1]):[c](-[#6](-[#1])(-[#1])-[#6](-[#1])(-[#1])-[#1]):[c]1-[#8]-[#6](=[#8])-[#6](-[#1])(-[#6](-[#1])(-[#1])-[#1])-[#7](-[#1])-[#6](-[#8]-[#6](-[#1])(-[#1])-[c]3:[c](-[#1]):[c](-[#1]):[c](-[#1]):[c](-[#1]):[c]3-[#1])=[#8]	409.43182	C23H23NO6	NC
STOCK1N-04537	[n]1(-[#6]2(-[#1])-[#8]-[#6](-[#1])(-[#6](-[#1])(-[#8]-[#1])-[#6]2(-[#1])-[#8]-[#1])-[#6](-[#1])(-[#1])-[#8]-[#1]):[c]3:[c](:[n]:[c]1-[#7]4-[#6](-[#1])(-[#1])-[#6](-[#1])(-[#1])-[#6](-[#1])(-[#1])-[#6]4(-[#1])-[#1])-[#6](-[#7](-[#1])-[#6](-[#1])=[#7]3)=[#8]	337.33116	C14H19N5O5	NC
STOCK1N-04593	[#6]1(-[#8]-[c](:[c](-[#1]):[c]2-[#1]):[c](-[#1]):[c](-[#1]):[c]2-[#35])=[#6](-[#6](-[#1])(-[#1])-[#1])-[#8]-[c]3:[c](:[c](-[#1]):[c](-[#1]):[c](:[c]3-[#1])-[#8]-[#6](-[#1])(-[#6](-[#1])(-[#1])-[#1])-[#6](-[#8]-[#1])=[#8])-[#6]1=[#8]	419.2228	C19H15BrO6	NC
STOCK1N-04655	[c]1(-[#8]-[#6](=[#8])-[#6](-[#1])=[#6]2-[#6](-[#1])(-[#1])-[#1]):[c]2:[c](-[#1]):[c]3:[c](-[#8]-[#6](-[#1])(-[#1])-[#8]3):[c]1-[#1]	204.17881	C11H8O4	NC
STOCK1N-05283	[c]12:[c](-[#6](-[#1])(-[#1])-[#6](-[#1])(-[#1])-[#6](-[#1])(-[#6](-[#1])(-[#1])-[#1])-[c](:[c](-[#1]):[c](-[#6](-[#1])(-[#1])-[#1]):[o]3):[c]13):[o]:[c](:[c](-[#1]):[c](-[#1]):[c](-[#35]):[c]4-[#1]):[c]24	331.2038	C17H15BrO2	NC
STOCK1N-05352	[#7+]1(-[#6](-[#1])(-[#1])-[#1])(-[#6](-[#1])(-[#1])-[#6](-[#1])(-[#1])-[#6](-[#1])(-[#1])-[#6]2(-[#1])-[#6](-[#1])(-[#1])-[#8]-[#6](=[#8])-[c]3:[c](-[#1]):[c](-[#1]):[c](:[c](-[#8]-[#6](-[#1])(-[#1])-[#1]):[c]3-[#1])-[#8]-[#6](-[#1])(-[#1])-[#6](-[#1])(-[#1])-[#6](-[#1])(-[#1])-[#6](-[#1])(-[#1])-[#1])-[#6]2(-[#1])-[#6](-[#1])(-[#1])-[#6](-[#1])(-[#1])-[#6](-[#1])(-[#1])-[#6]1(-[#1])-[#1]	390.53624	C23H36NO4	NC
STOCK1N-05425	[#6]1(-[#8]-[c](:[c](-[#1]):[c]2-[#1]):[c](-[#1]):[c](-[#1]):[c]2-[#6](-[#1])(-[#1])-[#1])=[#6](-[#1])-[#8]-[c]3:[c](:[c](-[#1]):[c](-[#1]):[c](-[#8]-[#6](-[#6](-[#1])(-[#1])-[#1])=[#8]):[c]3-[#1])-[#6]1=[#8]	310.30076	C18H14O5	NC
STOCK1N-05786	[#6]1(-[#6](-[#1])(-[#1])-[#6](-[#1])(-[#1])-[#6](-[#1])(-[#1])-[#6](-[#1])(-[#1])-[#6](-[#1])(-[#1])-[#1])=[#6](-[#35])-[#6](=[#8])-[c](:[c]2-[#6]1=[#8]):[c](-[#1]):[c](-[#1]):[c](-[#1]):[c]2-[#8]-[#1]	323.1818	C15H15BrO3	NC
STOCK1N-06061	[#6](=[#6](-[#1])/-[#7](-[#1])-[c](:[c](-[#1]):[c]1-[#1]):[c](-[#1]):[c](-[#1]):[c]1-[#8]-[#6](-[#1])(-[#1])-[#6](-[#1])(-[#1])-[#6](-[#1])(-[#1])-[#6](-[#1])(-[#1])-[#6](-[#1])(-[#1])-[#6](-[#1])(-[#1])-[#6](-[#1])(-[#1])-[#6](-[#1])(-[#1])-[#6](-[#1])(-[#1])-[#1])(/-[#6]2=[#8])\-[c](:[c]3-[#8]-[#1]):[c](-[#6](-[#6](-[#1])(-[#6](-[#1])(-[#1])-[#1])-[#6](-[#1])(-[#1])-[#1])=[#6]2-[#8]-[#1]):[c](-…	953.25403	C60H76N2O8	NC
STOCK1N-06343	[#6]1(-[#8]-[c]2:[c](-[#1]):[c](-[#1]):[c](-[#1]):[c](-[#1]):[c]2-[#1])=[#6](-[#1])-[#8]-[c]3:[c](:[c](-[#1]):[c](-[#1]):[c](-[#8]-[#6](-[#6](-[#1])(-[#1])-[#7](-[#1])-[#1])=[#8]):[c]3-[#1])-[#6]1=[#8]	311.28882	C17H13NO5	NC
STOCK1N-06346	[c]12:[c](:[c](-[#1]):[c](-[#1]):[c](-[#8]-[#1]):[c]1-[#6](-[#1])(-[#1])-[#7](-[#1])-[#6](-[#1])(-[#6](-[#1])(-[#1])-[#6](-[#1])(-[#6](-[#1])(-[#1])-[#1])-[#6](-[#1])(-[#1])-[#1])-[#6](-[#8]-[#1])=[#8])-[#6]3=[#6](-[#6](=[#8])-[#8]2)-[#6](-[#1])(-[#1])-[#6](-[#1])(-[#1])-[#6]3(-[#1])-[#1]	345.38962	C19H23NO5	NC
STOCK1N-07153	[#6]1(-[#6](-[#1])(-[#1])-[#1])(-[#6](-[#1])(-[#1])-[#6](-[#1])(-[#1])-[#6](-[#1])(-[#6]2(-[#6](-[#1])(-[#1])-[#1])-[#6](-[#1])(-[#1])-[#8]-[#6](-[c]3:[c](-[#1]):[c](-[#1]):[c](-[#1]):[c](-[#1]):[c]3-[#1])=[#8])-[#8]-[#6](-[c]4:[c](-[#1]):[c](-[#1]):[c](-[#1]):[c](-[#1]):[c]4-[#1])=[#8])-[#6]2(-[#1])-[#6](-[#1])(-[#1])-[#6](-[#1])(-[#1])-[#6](-[#1])(-[#6](-[#1])(-[#1])-[#1])-[#6]15-[#6](-[#1])(-[…	560.67719	C34H40O7	NC
STOCK1N-07169	[#7](-[#6](-[#1])(-[#1])-[#6](-[#1])(-[#1])-[#6](-[#1])(-[#1])-[#6]12-[#6](-[#1])(-[#1])-[#6](-[#1])(-[#1])-[#6](-[#1])(-[#1])-[#6](-[#1])(-[#1])-[#6]1(-[#1])-[#1])(-[#6](=[#8])-[#6](-[#1])(-[#1])-[#16]3)-[#6]23-[#1]	225.35035	C12H19NOS	NC
STOCK1N-07263	[c]1(-[#6]2(-[#1])-[c](:[c](-[#1]):[c](-[#1]):[c](-[#1]):[n]3):[c]3-[#1]):[c](-[#6](-[#1])(-[#1])-[#6](-[#1])(-[#6](-[#8]-[#1])=[#8])-[#7]2-[#1]):[c]4:[c](:[c](-[#1]):[c](-[#1]):[c](-[#1]):[c]4-[#1]):[n]1-[#1]	293.3199	C17H15N3O2	NC
STOCK1N-07313	[#6]1(-[#1])(-[c]2:[c](-[#1]):[c](-[#1]):[c](-[#1]):[c](-[#1]):[c]2-[#1])-[#6](-[#1])(-[#6](-[#1])(-[#1])-[#6](-[#1])(-[#1])-[#6](-[#6](-[#1])(-[#1])-[#1])(-[#6]#[#7])-[#8]1)-[#6](-[#6](-[#1])(-[#1])-[#1])=[#6](-[#1])-[#1]	241.32815	C16H19NO	NC
STOCK1N-07346	[#7]12-[#6](-[#1])(-[#16]-[#6](-[#1])(-[#1])-[#6](-[#6](-[#1])(-[#1])-[#1])=[#6]1-[#6](=[#8])-[#7](-[#1])-[#6](-[#1])(-[#6](-[#1])(-[#1])-[#6](-[#1])(-[#1])-[#6](-[#1])(-[#1])-[#7](-[#1])-[#6](-[#7](-[#1])-[#1])=[#7]-[#1])-[#6](-[#8]-[#1])=[#8])-[#6](-[#6]2=[#8])(-[#1])-[#7](-[#1])-[#6](-[#6](-[#1])(-[#1])-[c]3:[c](-[#1]):[c](-[#1]):[c](-[#1]):[c](-[#1]):[c]3-[#1])=[#8]	488.55992	C22H28N6O5S	NC
STOCK1N-07522	[#6]1(-[#8]-[c](:[c](-[#1]):[c]2-[#1]):[c](-[#1]):[c](-[#1]):[c]2-[#8]-[#6](-[#1])(-[#6](-[#1])(-[#1])-[#1])-[#6](-[#8]-[#6](-[#1])(-[#1])-[#6](-[#1])(-[#1])-[#1])=[#8])=[#6](-[#1])-[#8]-[c](:[c]3-[#6]1=[#8]):[c](-[#1]):[c](:[c](-[#1]):[c]3-[#1])-[#8]-[#1]	370.35272	C20H18O7	NC
STOCK1N-07613	[#16](-[#7](-[#1])-[#6](-[#1])(-[#1])-[#6](-[#1])(-[#1])-[#6](-[#1])(-[#1])-[#6](=[#8])-[#8]-[c](:[c](-[#1]):[c](-[#1]):[c]1:[c]2-[#8]-[#6](-[#6](-[#1])=[#6]1-[c]3:[c](-[#1]):[c](-[#1]):[c](-[#1]):[c](-[#1]):[c]3-[#1])=[#8]):[c]2-[#1])(=[#8])(=[#8])-[c]4:[c](-[#1]):[c](-[#1]):[c](:[c](-[#1]):[c]4-[#1])-[#6](-[#1])(-[#1])-[#1]	477.52892	C26H23NO6S	NC
STOCK1N-07848	[c]1(:[c](-[#6](-[#1])(-[#1])-[#1]):[n]:[c](:[c]2\-[#6](=[#7]\-[#8]-[#1])\-[#6](-[#1])(-[#1])-[#6]3(-[#6](-[#1])(-[#1])-[#1])-[#6](-[#1])(-[#1])-[#1])-[#6]3(-[#1])-[#1]):[c]2:[c]4:[c](:[c](-[#1]):[c](-[#1]):[c](-[#1]):[c]4-[#1]):[n]1-[#1]	293.36296	C18H19N3O	NC
STOCK1N-07853	[n]1:[c](-[#1]):[c](:[c](-[#1]):[c]2-[#8]-[#6](-[#1])(-[#1])-[#1]):[c](:[c](-[#1]):[c]1-[c]3:[c](-[#1]):[c](-[#1]):[c](:[c](-[#8]-[#6](-[#1])(-[#1])-[#1]):[c]3-[#1])-[#8]-[#6](-[#1])(-[#1])-[#1]):[c](-[#1]):[c]2-[#8]-[#6](-[#1])(-[#1])-[#1]	325.35846	C19H19NO4	NC
STOCK1N-07957	[c](-[#6]1(-[#1])-[#1])(:[c]2:[c](:[n]3-[#1]):[c](-[#1]):[c](-[#1]):[c](-[#6](-[#1])(-[#1])-[#1]):[c]2-[#1]):[c]3-[#6](-[#1])(-[#1])-[#6](-[#1])(-[#1])-[#7+]1(-[#6](-[#1])(-[#1])-[#1])-[#6](-[#1])(-[#1])-[#1]	215.31405	C14H19N2	NC
STOCK1N-08927	[c]1(:[c]2:[c](-[#1]):[c](-[#1]):[c](:[c]1-[#1])-[#8]-[#6](-[#1])(-[#6](-[#1])(-[#1])-[#1])-[#6](=[#8])-[#7](-[#1])-[#6](-[#1])(-[#6](-[#1])(-[#1])-[c]3:[c](-[#1]):[c](-[#1]):[c](-[#1]):[c](-[#1]):[c]3-[#1])-[#6](-[#8]-[#6](-[#1])(-[#1])-[#1])=[#8])-[#8]-[#6](-[#6](-[#1])=[#6]2-[#6](-[#1])(-[#1])-[#1])=[#8]	409.43182	C23H23NO6	NC
STOCK1N-08964	[#6](=[#8])(-[#6](-[#1])(-[#1])-[#6](-[#1])(-[#6]#[#7])-[c]1:[c](-[#1]):[c](-[#1]):[c](:[c](-[#8]-[#6](-[#1])(-[#1])-[#1]):[c]1-[#1])-[#8]-[#6](-[#1])(-[#1])-[#1])-[c]2:[c](-[#1]):[c](-[#1]):[c](:[c](-[#8]-[#6](-[#1])(-[#1])-[#1]):[c]2-[#1])-[#8]-[#6](-[#1])(-[#1])-[#1]	355.38444	C20H21NO5	NC
STOCK1N-09261	[#6]1(-[c]2:[c](-[#1]):[c](-[#1]):[c](-[#1]):[c](-[#1]):[c]2-[#1])=[#6](-[#1])-[#6](=[#8])-[#8]-[c](:[c](-[#1]):[c](-[#8]-[#6](-[#6](-[#1])(-[#1])-[#1])=[#8]):[c](-[#1]):[c]3-[#8]-[#6](-[#6](-[#1])(-[#1])-[#1])=[#8]):[c]13	338.31086	C19H14O6	NC
STOCK1N-09715	[n+](-[#6](-[#1])(-[#1])-[#6](-[#1])(-[#1])-[c](:[c]12):[c](-[#1]):[c](:[c]3:[c]1-[#1])-[#8]-[#6](-[#1])(-[#1])-[#8]3)(:[c]4-[#1]):[c]2:[c](-[#1]):[c](:[c](-[#1]):[c](-[#1]):[c](-[#8]-[#6](-[#1])(-[#1])-[#1]):[c]5-[#8]-[#6](-[#1])(-[#1])-[#1]):[c]45	336.36122	C20H18NO4	NC
STOCK1N-09732	[#6]1(-[#6](=[#8])-[#7](-[#1])-[c]2:[c](-[#1]):[c](-[#1]):[c](-[#1]):[c](-[#1]):[c]2-[#6](-[#8]-[#6](-[#1])(-[#1])-[#1])=[#8])=[#6](-[#8]-[#1])-[c]3:[c](-[#7](-[#6](-[#1])(-[#1])-[#6](-[#1])(-[#1])-[#6](-[#1])(-[#6](-[#1])(-[#1])-[#1])-[#6](-[#1])(-[#1])-[#1])-[#6]1=[#8]):[c](-[#1]):[c](-[#1]):[c](-[#1]):[c]3-[#1]	408.44706	C23H24N2O5	NC
STOCK1N-10017	[#6]1(=[#6](-[#1])-[#8]-[c](:[c]2-[#6]1=[#8]):[c](-[#1]):[c](:[c](-[#6](-[#1])(-[#1])-[#6](-[#1])(-[#1])-[#1]):[c]2-[#1])-[#8]-[#6](-[#6](-[#1])(-[#1])-[#1])=[#8])-[c]3:[c](-[#1]):[c](-[#1]):[c](-[#6](-[#8]-[#6](-[#1])(-[#1])-[#6](-[#1])(-[#1])-[#1])=[#8]):[o]3	370.35272	C20H18O7	NC
STOCK1N-10315	[#6]1(-[#1])(\-[#6](=[#6](/-[#6](-[#1])(-[#1])-[#1])\-[#7](-[#1])-[#6](-[#6](-[#1])(-[#1])-[c]2:[c](-[#1]):[c](-[#1]):[c](-[#1]):[c](-[#1]):[c]2-[#1])=[#8])\-[#6](-[#6]3(-[#1])-[#1])=[#8])-[#6]3(-[#6]1(-[#6](-[#1])(-[#1])-[#1])-[#6](-[#1])(-[#1])-[#1])-[#1]	283.36484	C18H21NO2	NC
STOCK1N-10899	[#6]1(=[#6](-[#1])-[#6](=[#8])-[#6](-[#1])(-[#1])-[#6]2(-[#1])-[#6](-[#1])(-[#6](-[#1])(-[#1])-[#1])-[#6](-[#1])(-[#1])-[#1])-[#6]2(-[#1])-[#6](-[#1])(-[#1])-[#6](-[#1])(-[#1])-[#6](-[#1])(-[#1])-[#6]1(-[#1])-[#1]	192.29729	C13H20O	NC
STOCK1N-10934	[c]12:[c](:[c](-[#1]):[c](-[#1]):[c](-[#8]-[#1]):[c]1-[#6](-[#1])(-[#1])-[#7](-[#1])-[#6](-[#1])(-[#6](-[#1])(-[#1])-[c]3:[c](-[#1]):[c](-[#1]):[c](-[#1]):[c](-[#1]):[c]3-[#1])-[#6](-[#8]-[#1])=[#8])-[#6]4=[#6](-[#6](=[#8])-[#8]2)-[#6](-[#1])(-[#1])-[#6](-[#1])(-[#1])-[#6]4(-[#1])-[#1]	379.40584	C22H21NO5	NC
STOCK1N-11004	[c]12:[c](:[c](-[#1]):[c](-[#1]):[c](-[#8]-[#6](-[#1])(-[#1])-[#1]):[c]1-[#8]-[#6](-[#1])(-[#1])-[#1])-[#6](-[#1])(-[#8]-[#6]2=[#8])-[#6](-[#1])(-[#1])-[#6](-[#6](-[#1])(-[#1])-[#1])=[#8]	250.24725	C13H14O5	NC
STOCK1N-11011	[c]1(:[c](-[#1]):[c](-[#1]):[c](:[c](-[#1]):[c]1-[#8]-[#1])-[#6](-[#1])(-[#1])-[#1])-[#6](=[#8])\-[#6](-[#1])=[#6](-[#1])\-[c]2:[c](-[#1]):[c](:[c](-[#1]):[c](-[#6](-[#1])(-[#1])-[#8]-[#6](-[#1])(-[#1])-[#8]3):[c]23)-[#6](-[#8]-[#1])=[#8]	340.32674	C19H16O6	NC
STOCK1N-11197	[#7+]1(-[#6](-[#1])(-[#1])-[#1])(-[#6](-[#1])(-[#1])-[#6](-[#1])(-[#1])-[#6](-[#1])(-[#1])-[#6]2(-[#1])-[#6](-[#1])(-[#1])-[#8]-[#6](=[#8])-[#6](-[#6](-[#1])(-[#1])-[#1])=[#6](-[#1])-[#1])-[#6]2(-[#1])-[#6](-[#1])(-[#1])-[#6](-[#1])(-[#1])-[#6](-[#1])(-[#1])-[#6]1(-[#1])-[#1]	252.37243	C15H26NO2	NC
STOCK1N-11489	[#16](-[#16]-[#6](-[#1])(-[#1])-[#6](-[#1])(-[#1])-[#8]-[#6](=[#8])-[#7](-[#1])-[#6](-[#1])(-[#6](-[#1])(-[#1])-[#1])-[#6](-[#1])(-[#1])-[c](:[c]1:[c](:[n]2-[#1]):[c](-[#1]):[c](-[#1]):[c](-[#1]):[c]1-[#1]):[c]2-[#1])(=[#8])(=[#8])-[#8-]	357.42518	C14H17N2O5S2	NC
STOCK1N-11535	[#6](-[#6](-[#1])(-[#1])-[#1])(-[#6](-[#1])(-[#1])-[#6]1(-[#1])-[#1])(\-[#6](\-[#6](-[#1])(-[#1])-[#6]2(-[#1])-[#1])=[#7]/-[#7](-[#1])-[#6](-[#7](-[#1])-[#1])=[#16])-[#6]2(-[#1])-[#6](-[#1])(-[#6]13-[#1])-[#6](-[#1])(-[#1])-[#6](-[#1])(-[#1])-[#6](-[#1])(-[#6](-[#1])(-[#1])-[#6](-[#1])=[#6]4-[#1])-[#6]3(-[#6](-[#1])(-[#1])-[#1])-[#6]4(-[#1])-[#1]	345.54524	C20H31N3S	NC
STOCK1N-11879	[#6]1(-[#6](-[#1])(-[#1])-[#1])(-[#6](-[#1])(-[#1])-[#6](-[#1])(-[#1])-[#7]2-[#6](-[#1])(-[#1])-[#6](-[#1])(-[#1])-[#8]-[#1])-[#6]2(-[#1])-[#6](-[#1])(-[#1])-[#6](-[#1])(-[#1])-[#6](-[#1])(-[#6]1(-[#1])-[#6](-[#1])(-[#1])-[#6]3(-[#1])-[#1])-[#6]4(-[#1])-[#6]3(-[#6](-[#1])(-[#1])-[#1])-[#6](-[#1])(-[#6](-[#1])(-[#1])-[#6]4(-[#1])-[#1])-[#8]-[#1]	307.47082	C19H33NO2	NC
STOCK1N-12158	[c]1(:[c](:[c](-[#1]):[c](-[#1]):[c](-[#6](-[#1])=[#6](-[#1])-[#6](=[#8])-[#8]2):[c]12)-[#8]3)\-[#6](=[#7]\-[#8]-[#1])\-[#6](-[#6]3(-[#6](-[#1])(-[#1])-[#1])-[#6](-[#1])(-[#1])-[#1])=[#8]	273.24084	C14H11NO5	NC
STOCK1N-13211	[#6](-[#6](-[#1])(-[#1])-[#7](-[#6](-[#1])(-[#1])-[#6](-[#1])(-[#6](-[#1])(-[#1])-[#6]1(-[#1])-[#6](-[#7]23)=[#6](-[#1])-[#6](-[#1])=[#6](-[#1])-[#6]2=[#8])-[#6]3(-[#1])-[#1])-[#6]1(-[#1])-[#1])(-[#6](-[#1])(-[#1])-[c]4:[c](-[#1]):[c](-[#1]):[c](-[#1]):[c](-[#1]):[c]4-[#8]-[#6](-[#1])(-[#1])-[#1])(-[#6](=[#8])-[#7](-[#1])-[#6](-[#7]5-[c]6:[c](-[#1]):[c](-[#1]):[c](:[c](-[#1]):[c]6-[#1])-[#6](-[#1…	554.63615	C32H34N4O5	NC
STOCK1N-14508	[#6]1(-[#8]-[#1])=[#6](-[c]2:[c](-[#1]):[c](-[#1]):[c](-[#1]):[c](-[#1]):[c]2-[#1])-[#6](-[c]3:[c](:[c](-[#6](-[#1])(-[#1])-[#6](-[#1])(-[#1])-[#6]4(-[#1])-[#1]):[c](-[#1]):[c](:[c]3-[#1])-[#6](-[#1])(-[#1])-[#1])-[#7]14)=[#8]	291.34378	C19H17NO2	NC
STOCK1N-15159	[c]12:[c](:[c](-[#1]):[c](-[#1]):[c](-[#8]-[#6](-[#1])(-[#6](-[#1])(-[#1])-[#1])-[#6](-[#6](-[#1])(-[#1])-[#1])=[#8]):[c]1-[#6](-[#1])(-[#1])-[#1])-[#6]3=[#6](-[#6](=[#8])-[#8]2)-[#6](-[#1])(-[#1])-[#6](-[#1])(-[#1])-[#6]3(-[#1])-[#1]	286.32242	C17H18O4	NC
STOCK1N-15432	[#6]1(-[#6](-[#1])(-[#1])-[#1])(-[#6](-[#1])(-[#1])-[#6]2(-[#1])-[#1])-[#6](-[#1])(-[#6](-[#1])(-[#1])-[#6](-[#1])(-[#8]-[#1])-[#6]1(-[#8]-[#1])-[#6]#[#7])-[#6](-[#1])(-[#6]23-[#1])-[#6](-[#1])(-[#1])-[#6](-[#1])(-[#1])-[#6](=[#6](-[#1])-[#6](=[#8])-[#6](-[#1])(-[#1])-[#6]4(-[#1])-[#1])-[#6]34-[#6](-[#1])(-[#1])-[#1]	329.43328	C20H27NO3	NC
STOCK1N-15609	[c]1(-[#8]-[#6](=[#8])-[#6](-[#1])=[#6]2-[#6](-[#1])(-[#1])-[#1]):[c]2:[c](-[#1]):[c](-[#1]):[c](-[#8]-[#6](-[#1])(-[#1])-[c]3:[c](-[#1]):[c](-[#1]):[c](-[#1]):[c](-[#1]):[c]3-[#1]):[c]1-[#6](-[#1])(-[#1])-[#1]	280.31784	C18H16O3	NC
STOCK1N-16015	[#6]1(-[c]2:[c](-[#1]):[c](-[#1]):[c](:[c](-[#1]):[c]2-[#1])-[#8]-[#6](-[#1])(-[#1])-[#1])(-[c]3:[c](-[#1]):[c](-[#1]):[c](:[c](-[#1]):[c]3-[#1])-[#8]-[#6](-[#1])(-[#1])-[#1])-[#6](-[#1])=[#6](-[#1])-[c](:[c]4-[#8]1):[c]5:[c](:[c](-[#1]):[c]4-[#8]-[#6](-[#1])(-[#1])-[#1]):[c](-[#1]):[c](-[#1]):[c](-[#1]):[c]5-[#1]	424.48776	C28H24O4	NC
STOCK1N-16152	[#6]1(-[c]2:[c](-[#7]3-[#1]):[c](-[#1]):[c](-[#1]):[c](-[#1]):[c]2-[#1])(-[#6](-[#1])(-[#6](-[#1])(-[#1])-[#6]4(-[#1])\-[#6](\-[#6]5(-[#1])-[#1])=[#6](-[#1])/-[#6](-[#1])(-[#1])-[#1])-[#7+]5(-[#6](-[#1])(-[#1])-[#6]1(-[#1])-[#1])-[#6](-[#1])(-[#1])-[#6](-[#1])(-[#1])-[#6](-[#1])(-[#1])-[#6](-[#1])(-[#1])-[#6](-[#1])(-[#1])-[#1])-[#6]3=[#6]4-[#6](-[#1])=[#8]	363.51574	C24H31N2O	NC
STOCK1N-16181	[#6]1(=[#6](-[#1])-[#6](-[#6](=[#8])-[c](:[c](-[#1]):[c](-[#1]):[c](-[#1]):[c]2-[#1]):[c]12)=[#8])\-[#6](\-[#6](-[#6](-[#1])(-[#1])-[#1])=[#8])=[#6](/-[#6](-[#1])(-[#1])-[#1])\-[#8]-[#1]	256.25337	C15H12O4	NC
STOCK1N-16718	[#6]1(-[#6](-[#1])(-[#1])-[#1])(-[#6](-[#1])(-[#1])-[#6]2(-[#1])-[#1])-[#6](-[#1])(-[#6](-[#1])(-[#1])-[#6](-[#1])(-[#1])-[#6]1(-[#1])-[#6](-[#6](-[#1])(-[#1])-[#1])=[#8])-[#6](-[#1])(-[#6]23-[#1])-[#6](-[#1])(-[#1])-[#6](-[#1])(-[#1])-[#6](=[#6](-[#1])\-[#6](=[#7]/-[#8]-[#6](-[#1])(-[#1])-[#6](=[#8])-[#7](-[#1])-[#6](-[#1])(-[#6](-[#1])(-[#1])-[c]4:[c](-[#1]):[n](-[#1]):[c](-[#1]):[n]4)-[#6](-[#…	538.67827	C30H42N4O5	NC
STOCK1N-17410	[c]12:[c](-[#6](-[#1])(-[#1])-[#6](-[#1])(-[#1])-[#7](-[#1])-[#6]1(-[#1])-[c](:[c](-[#1]):[c](-[#1]):[c](:[c]3-[#6](-[#1])(-[#1])-[#7](-[#6](-[#1])(-[#1])-[#6](-[#1])(-[#6](-[#1])(-[#1])-[#6]4(-[#1])-[#6](-[#7]56)=[#6](-[#1])-[#6](-[#1])=[#6](-[#1])-[#6]5=[#8])-[#6]6(-[#1])-[#1])-[#6]4(-[#1])-[#1])-[#8]-[#6](-[#1])(-[#1])-[#1]):[c]3-[#1]):[c]7:[c](:[c](-[#1]):[c](-[#1]):[c](-[#1]):[c]7-[#1]):[n]2…	480.60068	C30H32N4O2	NC
STOCK1N-17575	[#6]1(-[#6](-[#1])(-[#1])-[#1])(-[#6](-[#1])(-[#1])-[#6]2(-[#1])-[#1])-[#6](-[#1])(-[#6](-[#1])(-[#1])-[#6](-[#1])(-[#1])-[#6]1(-[#8]-[#1])\-[#6](\-[#6](-[#1])(-[#1])-[#1])=[#7]\-[#7](-[#1])-[#1])-[#6](-[#1])(-[#6]23-[#1])-[#6](-[#1])(-[#1])-[#6](-[#1])(-[#1])-[#6](=[#6](-[#1])\-[#6](=[#7]\-[#7](-[#1])-[#1])\-[#6](-[#1])(-[#1])-[#6]4(-[#1])-[#1])-[#6]34-[#6](-[#1])(-[#1])-[#1]	358.52086	C21H34N4O	NC
STOCK1N-18105	[#6](-[#6](-[#1])(-[#1])-[#1])(=[#6]1-[#6](-[#1])(-[#1])-[#6](-[#1])(-[#1])-[#6](-[#1])(-[#1])-[#1])-[c](:[c]2-[#1]):[c](-[#8]-[#6]1=[#8]):[c](-[#1]):[c](:[o]:[c](-[#1]):[c]3-[c]4:[c](-[#1]):[c](-[#1]):[c](:[c](-[#1]):[c]4-[#1])-[#17]):[c]23	352.81088	C21H17ClO3	NC
STOCK1N-18274	[#7]1(-[c]2:[c](-[#6](-[#1])(-[#6](-[#1])(-[#1])-[#7](-[#6](-[#1])(-[#1])-[#1])-[#6](-[#1])(-[#1])-[#6]3(-[#1])-[#1])-[#6]13-[#1]):[c](-[#1]):[c](-[#6](-[#1])(-[#1])-[#1]):[c](-[#1]):[c]2-[#1])-[#6](=[#16])-[#7](-[#1])-[c](:[c](-[#1]):[c]4-[#1]):[c](-[#1]):[c](-[#1]):[c]4-[#8]-[#6](-[#1])(-[#1])-[#1]	367.5077	C21H25N3OS	NC
STOCK1N-18403	[#6]1(-[#6](-[#1])(-[#1])-[#1])(-[#6](-[#1])(-[#1])-[#6]2(-[#1])-[#1])-[#6](-[#1])(-[#6](-[#1])(-[#1])-[#6](-[#1])(-[#1])-[#6]1(-[#1])-[#6](-[#1])(-[#6](-[#1])(-[#1])-[#1])-[#6](-[#1])(-[#1])-[#6](-[#1])(-[#1])-[#6](-[#1])(-[#1])-[#6](-[#1])(-[#6](-[#1])(-[#1])-[#1])-[#6](-[#1])(-[#1])-[#1])-[#6](-[#6]23-[#1])(-[#1])-[#6](-[#1])(-[#1])-[#6](-[#1])=[#6](-[#6](-[#1])(-[#1])-[#6](-[#1])(-[#6](-[#1])…	616.86963	C40H56O5	NC
STOCK1N-18640	[c]1(:[o]:[c](-[#1]):[c]2-[c]3:[c](-[#1]):[c](-[#1]):[c](-[#1]):[c](-[#1]):[c]3-[#1]):[c]2:[c](-[#6](-[#1])(-[#1])-[#1]):[c](-[#1]):[c](-[#8]-[#6](-[#6](-[#1])=[#6]4-[#6](-[#1])(-[#1])-[#6](-[#1])(-[#1])-[#1])=[#8]):[c]14	304.33924	C20H16O3	NC
STOCK1N-18643	[#7](-[#6](-[#1])(-[#1])-[#1])(-[#6](-[#1])(-[#6](-[#1])(-[#1])-[#6]1(-[#1])-[#1])-[#6]2(-[#1])-[#1])-[#6]1(-[#1])-[#6](-[#1])(-[#1])-[#6]2(-[#1])-[#8]-[#6](=[#8])-[c]3:[c](-[#1]):[c](-[#1]):[c](:[c](-[#8]-[#6](-[#1])(-[#1])-[#1]):[c]3-[#1])-[#8]-[#6](-[#1])(-[#1])-[#1]	305.36882	C17H23NO4	NC
STOCK1N-19039	[c](:[c]1:[c](:[n]2-[#1]):[c](-[#1]):[c](-[#1]):[c](-[#1]):[c]1-[#1])(-[#6]3(-[#1])-[#1]):[c]2-[#6](-[#1])(-[#1])-[#6](-[#1])(-[#1])-[#7]3-[#6](=[#8])-[c]4:[c](-[#1]):[c](-[#1]):[c](-[#1]):[c](-[#1]):[c]4-[#7+](=[#8])-[#8-]	321.33	C18H15N3O3	NC
STOCK1N-19409	[#6]12(-[#6](-[#1])(-[#1])-[#1])-[#6](-[#6](-[#1])(-[#1])-[#1])(-[#6](-[#1])(-[#1])-[#1])-[#6](-[#1])(-[#6](-[#1])(-[#1])-[#6]1(-[#1])-[#8]-[#6](=[#8])-[#6](-[#1])(-[#1])-[#7+]3(-[#6](-[#1])(-[#1])-[#6](-[#1])(-[#1])-[#6](-[#1])(-[#1])-[#6](-[#1])(-[#1])-[#6]3(-[#1])-[#1])-[#6](-[#1])(-[#1])-[#6](=[#8])-[#8]-[#6]4(-[#1])-[#6](-[#1])(-[#1])-[#6](-[#1])(-[#6](-[#6](-[#1])(-[#1])-[#1])(-[#6](-[#1])(…	474.69572	C29H48NO4	NC
STOCK1N-19624	[c]12:[c](-[#6](-[#1])(-[#1])-[#6](-[#1])(-[#6](-[#8]-[#1])=[#8])-[#7](-[#1])-[#6]1(-[#1])-[c]3:[c](-[#1]):[c](-[#35]):[c](-[#1]):[c](-[#1]):[c]3-[#8]-[#6](-[#1])(-[#1])-[c]4:[c](-[#1]):[c](-[#1]):[c](-[#1]):[c](-[#1]):[n]4):[c]5:[c](:[c](-[#1]):[c](-[#1]):[c](-[#1]):[c]5-[#1]):[n]2-[#1]	478.3379	C24H20BrN3O3	NC
STOCK1N-19663	[c]1(:[c](:[c](-[#1]):[c](-[#1]):[c](-[#6](-[#8]-[#1])=[#8]):[c]1-[#1]):[n]:[c](:[c]2-[#6](-[#1])(-[#1])-[#6](-[#1])(-[#1])-[#6](-[#8]-[#1])=[#8])-[#6](-[#1])(-[#1])-[#1]):[c]2-[#8]-[#1]	275.25672	C14H13NO5	NC
STOCK1N-20017	[c]12:[c](:[c]3:[c](:[c](-[#1]):[c](-[#1]):[c](-[#1]):[c]3-[#1]):[n]1-[#1])-[#7]=[#6](-[#1])-[#7](-[#6](-[#1])(-[#1])-[#6](-[#1])(-[#1])-[c](:[c](-[#1]):[c](-[#1]):[c](:[c]4-[#8]-[#1])-[#8]-[#1]):[c]4-[#1])-[#6]2=[#8]	321.33	C18H15N3O3	NC
STOCK1N-20546	[c]12:[c](:[c](:[c](-[#1]):[o]1)-[#6](-[#1])(-[#1])-[#1]):[c](-[#6](-[#1])(-[#1])-[#1]):[c](-[#1]):[c](-[#8]-[#6](-[#6](-[#1])=[#6]3-[#6](-[#1])(-[#1])-[#6](-[#1])(-[#1])-[#1])=[#8]):[c]23	242.26985	C15H14O3	NC
STOCK1N-20914	[#6]1(-[#7](-[#6](-[#1])(-[#1])-[#6](-[#1])(-[#1])-[#6]1(-[#1])-[#8]-[#6](-[c]2:[c](-[#1]):[c](-[#1]):[c](-[#1]):[c](-[#1]):[c]2-[#1])=[#8])-[#6](-[#1])(-[#1])-[c]3:[c]4:[c](-[#1]):[c](-[#1]):[c](-[#1]):[c]3-[#1])=[#7]4	292.33184	C18H16N2O2	NC
STOCK1N-21139	[#6]1(=[#8])-[#8]-[c]2:[c](-[#6](-[#6](-[#1])(-[#1])-[#1])=[#6]1-[#6](-[#1])(-[#1])-[#1]):[c](-[#1]):[c](-[#1]):[c](-[#8]-[#6](-[#1])(-[#1])-[#6](-[#6](-[#1])(-[#1])-[#1])=[#6](-[#1])-[#1]):[c]2-[#1]	244.28573	C15H16O3	NC
STOCK1N-21426	[#7]1(-[#6](-[#1])(-[#1])-[#6](-[#1])(-[#1])-[#6](-[#1])(-[#1])-[#6]2(-[#1])-[#6](-[#1])(-[#1])-[#8]-[#6](-[#6](-[#1])(-[#1])-[#6](-[#1])(-[#1])-[#6](-[#1])(-[#1])-[#6](-[#1])(-[#1])-[#6](-[#1])(-[#1])-[#6](-[#1])(-[#1])-[#1])=[#8])-[#6]2(-[#1])-[#6](-[#1])(-[#1])-[#6](-[#1])(-[#1])-[#6](-[#1])(-[#1])-[#6]1(-[#1])-[#1]	281.43354	C17H31NO2	NC
STOCK1N-21531	[c]12:[c](-[#6](-[#1])(-[#1])-[#6](-[#1])(-[#1])-[#7](-[#6](-[#1])(-[#1])-[#1])-[#6]1(-[#1])-[#6](-[#1])(-[#1])-[#6](=[#8])-[c]3:[c](-[#1]):[c](-[#1]):[c](-[#1]):[c](-[#1]):[n]3):[c](-[#1]):[c](:[c]4:[c]2-[#8]-[#6](-[#1])(-[#1])-[#1])-[#8]-[#6](-[#1])(-[#1])-[#8]4	340.3731	C19H20N2O4	NC
STOCK1N-22287	[c]12:[c](:[c](-[#1]):[c](-[#8]-[#6](-[#1])(-[#1])\-[#6](-[#1])=[#6](-[#1])\-[c]3:[c](-[#1]):[c](-[#1]):[c](-[#1]):[c](-[#1]):[c]3-[#1]):[c](-[#1]):[c]1-[#8]-[#1])-[#8]-[#6](=[#6](-[#1])-[#6]2=[#8])-[c]4:[c](-[#1]):[c](-[#1]):[c](-[#1]):[c](-[#1]):[c]4-[#1]	370.39732	C24H18O4	NC
STOCK1N-22418	[c]12:[c](-[#6](-[#1])(-[#1])-[#6](-[#1])(-[#1])-[#7](-[#6](-[#1])(-[#1])-[#1])-[#6]1(-[#1])-[#6](-[#1])(-[#1])-[#6](-[#8]-[#1])=[#8]):[c](-[#1]):[c](:[c]3:[c]2-[#8]-[#6](-[#1])(-[#1])-[#1])-[#8]-[#6](-[#1])(-[#1])-[#8]3	279.28848	C14H17NO5	NC
STOCK1N-22429	[c]12:[c](-[#6](-[#1])(-[#1])-[#6](-[#1])(-[#1])-[#7](-[#6](-[#1])(-[#1])-[#1])-[#6]1(-[#1])-[#6](-[#1])(-[#1])-[#6](=[#8])\-[#6](-[#1])=[#6](-[#1])\-[#6](-[#1])=[#6](\-[#6](-[#1])(-[#1])-[#1])/-[#6](-[#1])(-[#1])-[#6](-[#1])(-[#1])-[#6]3=[#6](-[#6](-[#1])(-[#1])-[#1])-[#6](-[#1])(-[#1])-[#6](-[#1])(-[#1])-[#6](-[#1])(-[#1])-[#6]3(-[#6](-[#1])(-[#1])-[#1])-[#6](-[#1])(-[#1])-[#1]):[c](-[#1]):[c](…	479.65084	C30H41NO4	NC
STOCK1N-22591	[c](:[c]1-[#1])(-[#8]-[#6](=[#8])-[#6](-[#1])=[#6]2-[#6](-[#1])(-[#1])-[#6](-[#1])(-[#1])-[#6](-[#1])(-[#1])-[#6](-[#1])(-[#1])-[#1]):[c]2:[c](-[#1]):[c](:[c](:[c](-[#1]):[o]3)-[#6](-[#1])(-[#1])-[#1]):[c]13	256.29643	C16H16O3	NC
STOCK1N-22832	[c]1(:[c]2:[c](-[#1]):[c](-[#1]):[c](:[c]3:[c](:[c](-[#1]):[c](-[#1]):[c](-[#1]):[c]3-[#1]):[o]4):[c]14)\-[#6](=[#7]\-[#7](-[#1])-[#6](-[#7](-[#1])-[#1])=[#8])\-[#6](-[#7]2-[#1])=[#8]	294.2649	C15H10N4O3	NC
STOCK1N-22883	[c]1(:[c]2:[c](-[#1]):[c](-[#1]):[c](-[#8]-[#6](-[#1])(-[#1])-[c]3:[c](-[#1]):[c](-[#1]):[c](-[#1]):[c](-[#1]):[c]3-[#8]-[#6](-[#1])(-[#1])-[#1]):[c]1-[#1])-[#8]-[#6](-[#6](-[#1])=[#6]2-[#6](-[#1])(-[#1])-[#1])=[#8]	296.31724	C18H16O4	NC
STOCK1N-23531	[#8]1-[#6](=[#8])-[#6](-[#1])=[#6](-[#1])-[c](:[c](-[#1]):[c](-[#1]):[c](-[#8]-[#6](-[#1])(-[#1])-[c]2:[c](-[#1]):[c](-[#1]):[c](-[#1]):[c](-[#1]):[c]2-[#8]-[#6](-[#1])(-[#1])-[#1]):[c]3-[#1]):[c]13	282.29066	C17H14O4	NC
STOCK1N-23605	[#6](/-[c]1:[c]2:[c](-[#1]):[c](-[#1]):[c](-[#1]):[c]1-[#1])(=[#7]\-[c](:[c](-[#1]):[c](-[#6](-[#1])(-[#1])-[#1]):[c](-[#1]):[c]3-[#6](-[#1])(-[#1])-[#1]):[c]3-[#1])\-[#6](-[#1])=[#6](-[#8]2)-[c]4:[c](-[#1]):[c](-[#1]):[c](:[c](-[#1]):[c]4-[#1])-[#8]-[#6](-[#1])(-[#1])-[#1]	355.42904	C24H21NO2	NC
STOCK1N-23846	[#6]1(-[#1])(-[#6](-[#1])(-[#1])-[#7]2-[#6](-[#1])(-[#1])-[#6](-[#1])(-[#1])-[#6](-[#1])(-[#1])-[#6](-[#1])(-[#1])-[#6]2(-[#1])-[#6](-[#1])(-[#1])-[#6](-[#1])(-[#1])-[#1])-[#6](-[#1])(-[#6]3(-[#1])-[#1])-[#6](-[#8]-[#6]1=[#8])(-[#1])-[#6](-[#1])(-[#1])-[#6](-[#6](-[#1])(-[#1])-[#1])(-[#6](-[#1])(-[#1])-[#6](-[#1])(-[#1])-[#6](-[#1])(-[#1])-[#6]4=[#6](-[#1])-[#1])-[#6]34-[#1]	345.5188	C22H35NO2	NC
STOCK1N-24065	[c]1(-[#8]-[#6](=[#8])-[#6](-[#1])=[#6]2-[c]3:[c](-[#1]):[c](-[#1]):[c](:[c](-[#1]):[c]3-[#1])-[#8]-[#6](-[#1])(-[#1])-[#1]):[c]2:[c](-[#1]):[c](-[#1]):[c](-[#8]-[#6](-[#1])(-[#1])-[c]4:[c](-[#1]):[c](-[#1]):[c](-[#1]):[c](-[#1]):[c]4-[#8]-[#6](-[#1])(-[#1])-[#1]):[c]1-[#6](-[#1])(-[#1])-[#1]	402.43918	C25H22O5	NC
STOCK1N-24178	[c]12:[c](-[#6](-[#1])(-[#1])-[#6](-[#1])(-[#7](-[#1])-[#6]1(-[#1])-[#6]3=[#6](-[#1])-[#8]-[c](:[c]4-[#6]3=[#8]):[c](-[#1]):[c](:[c](-[#1]):[c]4-[#1])-[#6](-[#1])(-[#1])-[#1])-[#6](-[#8]-[#1])=[#8]):[c]5:[c](:[c](-[#1]):[c](-[#1]):[c](-[#1]):[c]5-[#1]):[n]2-[#1]	374.38932	C22H18N2O4	NC
STOCK1N-24248	[#6]1(=[#8])-[#8]-[#6](-[#6](-[#1])(-[#6](-[#1])(-[#1])-[#6]2(-[#1])-[#6]3(-[#6](-[#1])(-[#1])-[#1])-[#6](-[#1])(-[#1])-[#6](-[#1])(-[#1])-[#6](-[#1])(-[#1])-[#6]2=[#6](-[#1])-[#1])-[#6]1(-[#1])-[#6](-[#1])(-[#1])-[#7](-[#1])-[#6](-[#1])(-[#1])-[c]4:[c](-[#1]):[c](-[#1]):[c](-[#1]):[c](-[#1]):[n]4)(-[#1])-[#6]3(-[#1])-[#1]	340.45922	C21H28N2O2	NC
STOCK1N-24509	[c+]12:[c](:[c](-[#1]):[c](-[#1]):[c](-[#6](-[#1])(-[#1])-[#1]):[c](:[c](-[#1]):[c](-[#6](-[#1])(-[#1])-[#1]):[o]3):[c]13):[o]:[c](:[c](-[#1]):[c](-[#1]):[c](-[#6](-[#1])(-[#1])-[#1]):[c]4-[#1]):[c]24	263.31049	C18H15O2	NC
STOCK1N-24522	[#15](=[#8])(-[#8]-[c]1:[c](-[#1]):[c](-[#1]):[c](-[#1]):[c](-[#1]):[c]1-[#1])(-[#8]-[c]2:[c](-[#1]):[c](-[#1]):[c](-[#1]):[c](-[#1]):[c]2-[#1])-[#7](-[#1])-[#6](=[#8])-[#8]-[#6](-[#1])(-[#1])-[#6]3(-[#1])-[#6](-[#1])(-[#1])-[#6](-[#1])(-[#1])-[#6](-[#1])(-[#1])-[#7]4-[#6]3(-[#1])-[#6](-[#1])(-[#1])-[#6](-[#1])(-[#1])-[#6](-[#1])(-[#1])-[#6]4(-[#1])-[#1]	444.46052	C23H29N2O5P	NC
STOCK1N-24571	[c](:[c]1:[c](:[n]2-[#1]):[c](-[#1]):[c](-[#1]):[c](-[#1]):[c]1-[#1])(-[#6]3(-[#1])-[#1]):[c]2-[#6](-[#1])(-[#1])-[#6](-[#1])(-[#1])-[#7]3-[#6](=[#8])-[#6](-[#1])(-[#1])-[#7]4-[#6](-[#1])(-[#1])-[#6](-[#1])(-[#1])-[#6](-[#1])(-[#1])-[#6](-[#1])(-[#1])-[#6]4(-[#1])-[#6](-[#1])(-[#1])-[#1]	311.4213	C19H25N3O	NC
STOCK1N-24652	[#6]1(-[c]2:[c](-[#1]):[c](-[#1]):[c](-[#1]):[c](-[#1]):[c]2-[#1])=[#6](-[#1])-[#6](=[#8])-[#8]-[c](:[c](-[#1]):[c](-[#6](-[#1])(-[#1])-[#1]):[c](-[#1]):[c]3-[#8]-[#6](-[#1])(-[#1])-[#6](-[#8]-[#6](-[#1])(-[#1])-[#6](-[#1])(-[#1])-[#1])=[#8]):[c]13	338.35392	C20H18O5	NC
STOCK1N-24659	[c]12:[c](:[c](-[#1]):[c](-[#1]):[c](-[#8]-[#6](-[#1])(-[#1])-[#6](=[#8])-[c]3:[c](-[#1]):[c](-[#1]):[c](:[c](-[#1]):[c]3-[#1])-[#8]-[#6](-[#1])(-[#1])-[#1]):[c]1-[#6](-[#1])(-[#1])-[#1])-[#6](-[#6](-[#1])(-[#1])-[#1])=[#6](-[#6](=[#8])-[#8]2)-[#6](-[#1])(-[#1])-[#6](-[#1])(-[#1])-[#6](-[#1])(-[#1])-[#6](-[#1])(-[#1])-[#6](-[#1])(-[#1])-[#6](-[#1])(-[#1])-[#1]	422.5134	C26H30O5	NC
STOCK1N-24677	[#6]1(=[#8])-[#8]-[#6](-[#6](-[#1])(-[#6](-[#1])(-[#1])-[#6]2(-[#1])-[#6]3(-[#6](-[#1])(-[#1])-[#1])-[#6](-[#1])(-[#1])-[#6](-[#1])(-[#1])-[#6](-[#1])(-[#1])-[#6]2=[#6](-[#1])-[#1])-[#6]1(-[#1])-[#6](-[#1])(-[#1])-[#7](-[#1])-[#6](-[#1])(-[#1])-[c](:[c](-[#1]):[c]4-[#1]):[c](-[#1]):[c](-[#1]):[c]4-[#9])(-[#1])-[#6]3(-[#1])-[#1]	357.46162	C22H28FNO2	NC
STOCK1N-24795	[#8](-[c](:[c](-[#1]):[c](-[#1]):[c](-[#1]):[c]1-[#1]):[c]12)-[#6](-[#1])(-[c](:[c](-[#1]):[c](-[#1]):[c](:[c]3-[#6](-[#1])(-[#1])-[#7](-[#6](-[#1])(-[#1])-[#6]4(-[#1])-[#1])-[#6](-[#1])(-[#1])-[#6](-[#1])(-[#1])-[#8]4)-[#8]-[#6](-[#1])(-[#1])-[#1]):[c]3-[#1])-[#6](-[#1])(-[#1])-[#6]2=[#8]	353.41162	C21H23NO4	NC
STOCK1N-24814	[#6]1(=[#8])-[#8]-[c]2:[c](-[#6]3=[#6]1-[#6](-[#1])(-[#1])-[#6](-[#1])(-[#1])-[#6]3(-[#1])-[#1]):[c](-[#1]):[c](-[#1]):[c](:[c]2-[#1])-[#8]-[#6](-[#1])(-[#6](-[#1])(-[#1])-[#1])-[#6](=[#8])-[#7](-[#1])-[#6](-[#1])(-[#6](-[#1])(-[#1])-[#6](-[#1])(-[#1])-[#16]-[#6](-[#1])(-[#1])-[#1])-[#6](-[#8]-[#1])=[#8]	405.46472	C20H23NO6S	NC
STOCK1N-24878	[#6]1(=[#6](-[#1])-[c]2:[c](-[#8]-[#6]1=[#8]):[c](-[#1]):[c](-[#1]):[c](-[#1]):[c]2-[#1])-[#6](=[#8])-[#8]-[#6](-[#1])(-[c]3:[c](-[#1]):[c](-[#1]):[c](-[#1]):[c](-[#1]):[c]3-[#1])-[#6](=[#8])-[c]4:[c](-[#1]):[c](-[#1]):[c](:[c](-[#1]):[c]4-[#1])-[#8]-[#6](-[#1])(-[#1])-[#1]	414.40682	C25H18O6	NC
STOCK1N-24927	[#6]1(=[#16])-[#7](-[#6]2(-[#1])-[c]3:[c](-[#1]):[c](-[#1]):[c](:[c]4:[c]3-[#1])-[#8]-[#6](-[#1])(-[#1])-[#8]4)-[#6](-[#1])(-[#6](=[#8])-[#7]1-[c]5:[c](-[#1]):[c](-[#1]):[c](-[#1]):[c](-[#1]):[c]5-[#1])-[#6](-[#1])(-[#1])-[c](:[c]6:[c](:[c](-[#1]):[c](-[#1]):[c](-[#1]):[c]6-[#1]):[n]7-[#1]):[c]27	453.51236	C26H19N3O3S	NC
STOCK1N-24987	[#6]1(\-[#6](-[#1])=[#6](\-[c]2:[c](-[#7]3-[#1]):[c](-[#1]):[c](-[#1]):[c](-[#1]):[c]2-[#1])/-[#6]3=[#8])=[#7]-[c](:[c](-[#1]):[c](-[#1]):[c](-[#1]):[c]4-[#1]):[c]4-[#6](=[#8])-[#7]1-[#6](-[#1])(-[#1])-[#6](-[#1])(-[#1])-[#6](-[#1])(-[#1])-[#8]-[#1]	347.36728	C20H17N3O3	NC
STOCK1N-25254	[#6](-[#6](-[#1])(-[#1])-[#1])(=[#6]1-[#6](-[#1])(-[#1])-[#6](-[#1])(-[#1])-[#6](-[#1])(-[#1])-[#6](-[#1])(-[#1])-[#6](-[#1])(-[#1])-[#6](-[#1])(-[#1])-[#1])-[c](:[c]2-[#1]):[c](-[#8]-[#6]1=[#8]):[c](-[#1]):[c]3:[c]2:[c](-[#6](-[#1])(-[#1])-[#1]):[c](-[#1]):[o]3	298.37618	C19H22O3	NC
STOCK1N-25621	[c]1(:[c](-[#1]):[n](-[#1]):[c](:[c](-[#1]):[c](-[#1]):[c](-[#8]-[#6](-[#1])(-[#1])-[#1]):[c]2-[#1]):[c]12)-[#6]3(-[#1])-[#7+](-[#6](-[#1])(-[#1])-[#1])(-[#6](-[#1])(-[#1])-[#1])-[#6](-[#1])(-[#1])-[#6](-[#1])(-[#1])-[c](:[c](-[#1]):[c](:[c]4:[c]5-[#8]-[#6](-[#1])(-[#1])-[#1])-[#8]-[#6](-[#1])(-[#1])-[#8]4):[c]35	381.4449	C22H25N2O4	NC
STOCK1N-25814	[#6]1(-[#6](-[#1])(-[#1])-[#1])(-[#6](-[#1])(-[#1])-[#6](-[#1])(-[#1])-[#6](-[#1])(-[#1])-[#6]2(-[#6](-[#1])(-[#1])-[#1])-[#6](-[#8]-[#6](-[#1])(-[#1])-[#1])=[#8])-[#6]2(-[#1])-[#6](-[#1])(-[#1])-[#6](-[#1])(-[#1])-[#6](=[#6](-[#1])-[#1])-[#6]1(-[#1])-[#6](-[#1])(-[#1])-[#6](-[#1])(-[#1])-[c]3:[c](-[#1]):[c](-[#1]):[o]:[c]3-[#6](-[#1])(-[#1])-[#7](-[#1])-[#6](-[#1])(-[#1])-[#6](-[#8]-[#1])=[#8]	417.5384	C24H35NO5	NC
STOCK1N-25972	[#7](-[#1])(-[#6]1(-[#6](-[#1])(-[#1])-[#6](-[#1])(-[#1])-[#6](-[#1])(-[#1])-[#6](-[#1])(-[#1])-[#6]1(-[#1])-[#1])-[#6](-[#1])(-[#1])-[#6](-[#1])(-[c]2:[c]3:[c](-[#1]):[c](-[#1]):[c](-[#1]):[c]2-[#1])-[#6](-[#1])(-[#1])-[#1])-[#6]3(-[#1])-[#6](-[#1])(-[#1])-[#1]	243.38709	C17H25N	NC
STOCK1N-26074	[#6]12(-[#6](-[#1])(-[#1])-[#1])-[#6](-[#6](-[#1])(-[#1])-[#6](-[#1])(-[#1])-[#6](-[#1])(-[#6]1(-[#1])-[#6](-[#1])(-[#1])-[#6]3(-[#1])-[#1])-[#6]4(-[#1])-[#6]3(-[#6](-[#1])(-[#1])-[#1])-[#6](-[#1])(-[#6](-[#1])(-[#1])-[#6]4(-[#1])-[#1])-[#8]-[#1])=[#6](-[#1])\-[#6](=[#7]/-[#8]-[#6](-[#1])(-[#1])-[#6](=[#8])-[#7](-[#1])-[#6](-[#1])(-[#1])-[c](:[c](-[#1]):[c]5-[#1]):[c](-[#1]):[c](-[#1]):[n]5)\-[#6…	451.60098	C27H37N3O3	NC
STOCK1N-26077	[c]12:[c](:[c]3:[c](:[c](-[#1]):[c](-[#1]):[c](-[#35]):[c]3-[#1]):[n]1-[#1])-[#7]=[#6](-[#1])-[#7](-[#6](-[#1])(-[#1])-[#6](-[#1])(-[#1])-[#8]-[#6](-[#1])(-[#1])-[#1])-[#6]2=[#8]	322.15728	C13H12BrN3O2	NC
STOCK1N-26155	[c]1(:[c](-[#8]-[#1]):[c](-[#6](-[#1])(-[#1])-[#8]-[#1]):[c](:[c]2-[#8]3)-[#8]-[#6](-[c](:[c](:[c](-[#1]):[c](-[#8]-[#1]):[c]4-[#6](-[#1])=[#8])-[#6](-[#1])(-[#1])-[#1]):[c]34)=[#8]):[c]2-[#6](-[#1])(-[#8]-[#6]1=[#8])-[#8]-[#1]	388.28188	C18H12O10	NC
STOCK1N-26197	[#6](-[#9])(-[#9])(-[#6](-[#9])(-[#9])-[#6](-[#9])(-[#9])-[#9])-[#6](-[#9])(-[#9])-[#6](-[#8]-[#1])(-[#6](-[#1])(-[#1])-[#6]1=[#8])-[#8]-[c](:[c]12):[c](-[#8]-[#6](-[#1])(-[#1])-[#1]):[c]3:[c](:[c](-[#1]):[c](-[#1]):[o]3):[c]2-[#8]-[#6](-[#1])(-[#1])-[#1]	482.25126	C17H11F9O6	NC
STOCK1N-26209	[#7]12-[#6](-[#1])(-[#6](-[#1])(-[#1])-[#6](-[c](:[c](-[#1]):[c](-[#1]):[c](-[#1]):[c]3-[#1]):[c]3-[#6]1(-[#1])-[#6](-[#1])(-[#1])-[#1])(-[#6](-[#1])(-[#1])-[#1])-[#6](-[#1])(-[#1])-[#1])-[c](:[c]4-[#6]2=[#8]):[c](-[#1]):[c](-[#1]):[c](-[#1]):[c]4-[#6](-[#8]-[#1])=[#8]	335.39634	C21H21NO3	NC
STOCK1N-26274	[#6]1(-[c](:[c](-[#6](=[#8])-[c](:[c](-[#1]):[c](-[#1]):[c](-[#1]):[c]2-[#1]):[c]12):[c](-[#1]):[c](-[#1]):[c]3-[#1]):[c]3-[#7](-[#6]4=[#8])-[#6](-[#1])(-[#1])-[#1])=[#6]4-[#7](-[#1])-[#6](-[#1])(-[#1])-[#1]	290.31596	C18H14N2O2	NC
STOCK1N-26542	[#6](-[#6](-[#1])(-[#1])-[c](:[c](-[#1]):[c]1-[#8]-[#6](-[#1])(-[#1])-[#6](-[#1])(-[#1])-[#1]):[c](-[#1]):[c](:[c]1-[#8]-[#1])-[#35])(-[#6](-[#1])(-[#1])-[#7](-[#6](-[#1])(-[#1])-[#6](-[#1])(-[#6](-[#1])(-[#1])-[#6]2(-[#1])-[#6](-[#7]34)=[#6](-[#1])-[#6](-[#1])=[#6](-[#1])-[#6]3=[#8])-[#6]4(-[#1])-[#1])-[#6]2(-[#1])-[#1])(-[#6](=[#8])-[#7]5-[#6](-[#1])(-[#1])-[#1])-[#6](=[#8])-[#7](-[#6]5=[#16])-…	603.52783	C27H31BrN4O5S	NC
STOCK1N-26682	[#6]1(-[#8]-[c](:[c](-[#1]):[c]2-[#1]):[c](-[#1]):[c](-[#1]):[c]2-[#8]-[#6](-[#1])(-[#1])-[#1])=[#6](-[#1])-[#8]-[c](:[c]3-[#6]1=[#8]):[c](-[#1]):[c](:[c](-[#1]):[c]3-[#1])-[#8]-[#6](-[#1])(-[#1])-[c]4:[c](-[#1]):[c](-[#1]):[c](-[#1]):[c](-[#1]):[c]4-[#1]	374.38602	C23H18O5	NC
STOCK1N-26778	[c]1(:[c](-[#1]):[c](-[#1]):[n]2-[#1]):[c]2:[c](-[#1]):[c](-[#1]):[c](-[#1]):[c]1-[#8]-[#1]	133.14727	C8H7NO	NC
STOCK1N-26834	[#6]1(-[#8]-[c](:[c](-[#1]):[c]2-[#1]):[c](-[#1]):[c](-[#1]):[c]2-[#8]-[#6](-[#1])(-[#1])-[#1])=[#6](-[#1])-[#8]-[c]3:[c](:[c](-[#1]):[c](-[#1]):[c](:[c]3-[#1])-[#8]-[#6](=[#8])-[c]4:[c](-[#1]):[c](-[#1]):[c](:[c](-[#8]-[#6](-[#1])(-[#1])-[#1]):[c]4-[#1])-[#8]-[#6](-[#1])(-[#1])-[#1])-[#6]1=[#8]	448.4215	C25H20O8	NC
STOCK1N-26881	[n]1(-[#6](=[#8])-[c]2:[c](-[#1]):[c](-[#1]):[c]3:[c](:[c](-[#1]):[c](-[#1]):[c](-[#1]):[n]3):[c]2-[#1]):[n]:[c](:[c]4:[c]1-[#6](-[#1])(-[#1])-[#6]5(-[#6]4(-[#6]5(-[#6](-[#1])(-[#1])-[#1])-[#6](-[#1])(-[#1])-[#1])-[#1])-[#1])-[#6](-[#1])(-[#1])-[#1]	317.38436	C20H19N3O	NC
STOCK1N-26902	[c]1(:[c]2:[c](-[#1]):[c](-[#1]):[c](-[#8]-[#6](-[#6](-[#1])(-[#1])-[#8]-[c](:[c](-[#1]):[c](-[#1]):[c](:[c]3-[#6](-[#1])(-[#1])-[#1])-[#17]):[c]3-[#1])=[#8]):[c]1-[#1])-[#8]-[#6](-[#6](-[#1])=[#6]2-[#6](-[#1])(-[#1])-[#1])=[#8]	358.7724	C19H15ClO5	NC
STOCK1N-27019	[#6](-[#6](-[#1])(-[#1])-[#7](-[#6](-[#1])(-[#1])-[#6](-[#1])(-[#6](-[#1])(-[#1])-[#6]1(-[#1])-[#6](-[#7]23)=[#6](-[#1])-[#6](-[#1])=[#6](-[#1])-[#6]2=[#8])-[#6]3(-[#1])-[#1])-[#6]1(-[#1])-[#1])(-[#6](-[#1])(-[#1])-[c]4:[c](-[#1]):[c](-[#35]):[c](-[#1]):[c](-[#1]):[c]4-[#8]-[#6](-[#1])(-[#1])-[#1])(-[#6]5=[#8])-[#6](=[#8])-[#7](-[#6](=[#8])-[#7]5-[#6](-[#1])(-[#1])-[#1])-[#6](-[#1])(-[#1])-[#1]	557.43625	C26H29BrN4O5	NC
STOCK1N-27151	[#6]12(-[#6](-[#1])(-[#1])-[#1])-[#6](-[#6](-[#1])(-[#1])-[#6](-[#1])(-[#1])-[#6](-[#1])(-[#6]1(-[#1])-[#6](-[#1])(-[#1])-[#6]3(-[#1])-[#1])-[#6](-[#1])(-[#6]34-[#6](-[#1])(-[#1])-[#1])-[#6](-[#1])(-[#1])-[#6](-[#1])(-[#1])-[#6]4(-[#1])-[#8]-[#6](-[#6](-[#1])(-[#1])-[#6](-[#1])(-[#1])-[#6](=[#8])-[#7](-[#1])-[#6](-[#1])(-[#1])-[c](:[c](-[#1]):[c]5-[#1]):[c](-[#1]):[c](-[#1]):[n]5)=[#8])=[#6](-[#1…	478.62302	C29H38N2O4	NC
STOCK1N-27400	[#6]1(-[#1])(-[#8]-[#6](-[#1])(-[#6](-[#1])(-[#6](-[#1])(-[#1])-[#8]-[#1])-[#8]2)-[#6](-[#1])(-[#8]-[#1])-[#6](-[#1])(-[#6]2(-[#1])-[#8]-[#6](-[#1])(-[#6](-[#1])(-[#6](-[#1])(-[#1])-[#8]-[#1])-[#8]3)-[#6](-[#1])(-[#8]-[#1])-[#6](-[#1])(-[#6]3(-[#1])-[#8]-[#6](-[#1])(-[#6](-[#1])(-[#1])-[#6](-[#1])(-[#1])-[#6](-[#1])(-[#6]4(-[#1])-[#8]-[#1])-[#8]-[#6](-[#1])(-[#6](-[#1])(-[#6](-[#1])(-[#1])-[#1])-…	780.72007	C30H52O23	NC
STOCK1N-27438	[c]12:[c](:[c](-[#1]):[c](-[#1]):[c](-[#8]-[#6](-[#1])(-[#1])-[c]3:[c](-[#1]):[c](-[#1]):[c](-[#1]):[c](-[#8]-[#6](-[#1])(-[#1])-[#1]):[c]3-[#1]):[c]1-[#6](-[#1])(-[#1])-[#1])-[c]4:[c](-[#6](=[#8])-[#8]2):[c](-[#1]):[c](-[#8]-[#6](-[#1])(-[#1])-[#1]):[c](-[#1]):[c]4-[#1]	376.4019	C23H20O5	NC
STOCK1N-27530	[#7]1(-[#6](-[#1])(-[#1])-[#6](-[#1])(-[#6]2(-[#1])-[#1])-[#6](-[#1])(-[#1])-[#6]3(-[#1])-[#6](-[#1])(-[#1])-[#7]2-[#6](-[#1])(-[#1])-[#6](-[#8]-[#6](-[#1])(-[#1])-[#6]#[#6]-[#1])=[#8])-[#6]3=[#6](-[#1])-[#6](-[#1])=[#6](-[#1])-[#6]1=[#8]	286.32572	C16H18N2O3	NC
STOCK1N-27643	[c](-[#6]1(-[#1])-[#1])(:[c](-[#8]-[#6](-[#1])(-[#1])-[#1]):[c](-[#8]-[#6](-[#1])(-[#1])-[#8]2):[c]2:[c]3-[#6](=[#8])\-[#6](-[#1])=[#6](-[#1])\-[c]4:[c](-[#1]):[c](-[#1]):[c](-[#1]):[c](-[#9]):[c]4-[#1]):[c]3-[#6](-[#1])(-[#1])-[#6](-[#1])(-[#1])-[#7+]1(-[#6](-[#1])(-[#1])-[#1])-[#6](-[#1])(-[#1])-[#6](-[#8]-[#6](-[#1])(-[#1])-[#1])=[#8]	442.4568	C24H25FNO6	NC
STOCK1N-27787	[#6]1(-[#6](-[#1])(-[#1])-[#1])(-[#6](-[#1])(-[#1])-[#6]2(-[#1])-[#1])-[#6](-[#1])(-[#6](-[#1])(-[#1])-[#6](-[#1])(-[#1])-[#6]1(-[#8]-[#1])-[#6](-[#6](-[#1])(-[#1])-[#1])=[#8])-[#6](-[#1])(-[#6]23-[#1])-[#6](-[#1])(-[#1])-[#6](-[#1])(-[#1])-[#6](=[#6](-[#1])\-[#6](=[#7]/-[#8]-[#6](-[#1])(-[#1])-[#6](=[#8])-[#7](-[#1])-[#6](-[#1])(-[#6](-[#1])(-[#8]-[#1])-[c]4:[c](-[#1]):[c](-[#1]):[c](-[#1]):[c](…	594.73823	C34H46N2O7	NC
STOCK1N-27834	[#6]1(-[#7](-[#1])-[#6](-[#1])(-[#6](-[#1])(-[#1])-[c]2:[c](-[#1]):[c](-[#1]):[c](-[#1]):[c](-[#1]):[c]2-[#1])-[#6](-[#8]-[#1])=[#8])=[#7]-[#6](-[#6](-[#1])(-[#1])-[c]3:[c]1:[c](-[#1]):[c](-[#1]):[c](-[#1]):[c]3-[#1])(-[#6](-[#1])(-[#1])-[#1])-[#6](-[#1])(-[#1])-[#1]	322.40088	C20H22N2O2	NC
STOCK1N-28555	[c](-[#6]1(-[#1])-[#1])(:[c]2:[c](:[n]3-[#1]):[c](-[#1]):[c](-[#1]):[c](-[#6](-[#1])(-[#1])-[#1]):[c]2-[#1]):[c]3-[#6](-[#1])(-[#1])-[#6](-[#1])(-[#1])-[#7]1-[#6](=[#8])-[#6](-[#1])(-[#1])-[#7]4-[#6](-[#1])(-[#1])-[#6](-[#1])(-[#1])-[c](:[c]5-[#6]4(-[#1])-[#1]):[c](-[#1]):[c](-[#1]):[c](-[#1]):[c]5-[#1]	359.4641	C23H25N3O	NC
STOCK1N-28739	[#16](-[#6](-[#1])(-[#1])-[#6](-[#1])(-[#1])-[#1])(=[#8])(=[#8])-[#7](-[#1])-[c]1:[c](-[#1]):[c](-[#8]-[#6](-[#1])(-[#1])-[#1]):[c](:[c](-[#1]):[c]1-[#6](-[#1])(-[#1])-[c]2:[n]:[c](-[#1]):[c](-[#1]):[c](:[c](-[#1]):[c](:[c](-[#8]-[#6](-[#1])(-[#1])-[#1]):[c]3-[#1])-[#8]-[#6](-[#1])(-[#1])-[#1]):[c]23)-[#8]-[#6](-[#1])(-[#1])-[#1]	446.51664	C22H26N2O6S	NC
STOCK1N-28782	[#6](-[#6](-[#1])(-[#1])-[#6](-[#8]-[#6](-[#1])(-[#1])-[#1])=[#8])(=[#6](-[#1])-[#6]1=[#8])-[c](:[c](-[#1]):[c](-[#1]):[c](:[c]2-[#1])-[#8]-[#1]):[c]2-[#8]1	234.20479	C12H10O5	NC
STOCK1N-28784	[#6]1(=[#8])-[#8]-[c]2:[c](-[#6](-[#6](-[#1])(-[#1])-[#1])=[#6]1-[#6](-[#1])(-[#1])-[#6](-[#1])(-[#1])-[#1]):[c](-[#1]):[c](-[#1]):[c](-[#8]-[#6](-[#1])(-[#1])-[#6](=[#8])-[#7](-[#1])-[c]3:[c](-[#1]):[c](-[#1]):[c](-[#1]):[c](-[#1]):[c]3-[#6](-[#1])(-[#1])-[#6](-[#1])(-[#1])-[#1]):[c]2-[#1]	365.42232	C22H23NO4	NC
STOCK1N-28908	[#6](-[#6](-[#1])(-[#1])-[#6](-[#1])(-[#1])-[#1])(-[#6]1(-[#1])-[#1])(-[#6]2(-[#1])-[#1])-[#6](=[#8])-[#6](-[#6](-[#1])(-[#1])-[#7]2-[#6](-[#6](-[#1])(-[#1])-[#6](-[#1])(-[#1])-[#1])=[#8])(-[#6](-[#1])(-[#1])-[#7]1-[#6](-[#6](-[#1])(-[#1])-[#6](-[#1])(-[#1])-[#1])=[#8])-[#6](-[#1])(-[#1])-[#6](-[#1])(-[#1])-[#1]	308.41582	C17H28N2O3	NC
STOCK1N-29255	[#6]12(-[#6](-[#1])(-[#1])-[#1])-[#7](-[#6](-[#1])(-[#1])-[#6](-[#1])(-[#1])-[c](:[c]3:[c](:[c](-[#1]):[c](-[#1]):[c](-[#1]):[c]3-[#1]):[n]4-[#1]):[c]14)-[#6](-[#6](-[#1])(-[#1])-[#7](-[#6](-[#1])(-[#1])-[#6](-[#1])(-[#1])-[#6](-[#1])(-[#1])-[#7](-[#6](-[#1])(-[#1])-[#6](-[#1])(-[#1])-[#6](-[#1])(-[#1])-[#6](-[#1])(-[#1])-[#1])-[#6](-[#1])(-[#1])-[#6](-[#1])(-[#1])-[#6](-[#1])(-[#1])-[#6](-[#1])(…	438.60552	C26H38N4O2	NC
STOCK1N-29294	[#6]1(-[#6](=[#8])-[#7](-[#1])-[#6](-[#1])(-[#1])-[c]2:[c](-[#1]):[c](-[#1]):[c](-[#1]):[o]2)=[#6](-[#8]-[#1])-[c]3:[c](-[#7]4-[#6]1=[#8]):[c](:[c](-[#1]):[c](-[#1]):[c]3-[#1])-[#6](-[#1])(-[#1])-[#6]4(-[#1])-[#1]	310.30406	C17H14N2O4	NC
STOCK1N-29297	[c]1(:[n](-[#6](-[#1])(-[#1])-[#1]):[c]2:[c](:[c](-[#1]):[c](-[#1]):[c](-[#1]):[c]2-[#1]):[n]1)-[#6](=[#6](-[#6](-[#1])(-[#1])-[#1])-[#8]3)-[#6](=[#8])-[c](:[c]34):[c](-[#1]):[c](:[c](-[#8]-[#1]):[c]4-[#6](-[#1])(-[#1])-[#7](-[#6](-[#1])(-[#1])-[#6]5(-[#1])-[#1])-[#6](-[#1])(-[#1])-[#6](-[#1])(-[#1])-[#7]5-[#6](-[#1])(-[#1])-[#6](-[#1])(-[#1])-[#8]-[#1])-[#6](-[#1])(-[#1])-[#6](-[#1])(-[#1])-[#1]	476.56738	C27H32N4O4	NC
STOCK1N-29362	[c]1(-[#6](-[#8]-[#6](-[#1])(-[#1])-[#1])=[#8]):[n](-[#1]):[c](:[c]2:[c]1-[#7](-[#1])-[#6](-[#6](-[#1])(-[#1])-[#6](-[#1])(-[#1])-[#6](-[#1])(-[#1])-[#1])=[#8]):[c](-[#1]):[c](:[c](-[#8]-[#6](-[#1])(-[#1])-[#1]):[c]2-[#1])-[#8]-[#6](-[#1])(-[#1])-[#1]	320.3404	C16H20N2O5	NC
STOCK1N-29391	[#6]12(-[#6](-[#1])(-[#1])-[#1])-[#7](-[#6](-[#1])(-[#1])-[#6](-[#1])(-[#1])-[c](:[c]3:[c](:[c](-[#1]):[c](-[#1]):[c](-[#1]):[c]3-[#1]):[n]4-[#1]):[c]14)-[#6](-[#6](-[#1])(-[#1])-[#7](-[#6](-[#1])(-[#1])-[#6](-[#1])(-[#1])-[c]5:[c](-[#1]):[c](-[#1]):[c](-[#1]):[c](-[#1]):[c]5-[#1])-[#6]2=[#8])=[#8]	373.44762	C23H23N3O2	NC
STOCK1N-29456	[c]1(-[#6](-[#8]-[#6](-[#1])(-[#1])-[#6](-[#1])(-[#1])-[#1])=[#8]):[n](-[#1]):[c](:[c]2:[c]1-[#7](-[#1])-[#6](=[#8])-[c](:[c](-[#1]):[c]3-[#8]-[#6](-[#1])(-[#1])-[#1]):[c](-[#1]):[c](:[c]3-[#8]-[#6](-[#1])(-[#1])-[#1])-[#8]-[#6](-[#1])(-[#1])-[#1]):[c](-[#1]):[c](-[#1]):[c](-[#8]-[#6](-[#1])(-[#1])-[#1]):[c]2-[#1]	428.43516	C22H24N2O7	NC
STOCK1N-29496	[#6](=[#8])(-[c]1:[c](-[#1]):[c](-[#1]):[c](-[#1]):[c](-[#1]):[c]1-[#7](-[#1])-[#6](=[#8])-[c]2:[c](-[#1]):[c](-[#1]):[c](:[c](-[#1]):[c]2-[#1])-[#8]-[#6](-[#1])(-[#1])-[#1])-[#7]3-[#6](-[#1])(-[#1])-[#6](-[#1])(-[#1])-[#6](-[#1])(-[#1])-[#6](-[#1])(-[#1])-[#6]3(-[#1])-[c](:[c](-[#1]):[c](-[#1]):[c](-[#1]):[n]4):[c]4-[#1]	415.4843	C25H25N3O3	NC
STOCK1N-29688	[c](-[#6]1(-[#1])-[#1])(:[c]2:[c](:[n]3-[#1]):[c](-[#1]):[c](-[#1]):[c](-[#8]-[#6](-[#1])(-[#1])-[#1]):[c]2-[#1]):[c]3-[#6](-[#1])(-[#1])-[#6](-[#1])(-[#1])-[#7]1-[#6](=[#8])-[#6](-[#1])(-[#1])-[#7]4-[#6](-[#1])(-[#1])-[#6](-[#1])(-[#1])-[#6](-[#1])(-[#6](-[#1])(-[#1])-[#6]4(-[#1])-[#1])-[#6](-[#1])(-[#1])-[#1]	341.44728	C20H27N3O2	NC
STOCK1N-29958	[c]1(-[#6](-[#1])=[#8]):[c](-[#1]):[n](-[#1]):[c](:[c](-[#1]):[c](-[#1]):[c](-[#8]-[#6](-[#1])(-[#1])-[#1]):[c]2-[#1]):[c]12	175.18395	C10H9NO2	NC
STOCK1N-30369	[#6]123-[#6](-[#1])(-[#6](-[#1])(-[#1])-[#6](-[#1])(-[#1])-[#6](-[#1])(-[#1])-[#6]1(-[#1])-[#1])-[#6](-[#1])(-[c]4:[c](:[c](-[#1]):[c](-[#1]):[c](-[#1]):[c]4-[#1])-[#8]2)-[#6](-[#1])(-[#6](=[#8])-[#7]3-[#1])-[#6](=[#8])-[#7](-[#1])-[c]5:[c](-[#1]):[c](-[#1]):[c](-[#1]):[c](-[#1]):[c]5-[#1]	362.42168	C22H22N2O3	NC
STOCK1N-30654	[#6](=[#8])(-[#8]-[c]1:[c](-[#1]):[c](-[#1]):[c](:[c](-[#1]):[c]1-[#6](=[#8])\-[#6](-[#1])=[#6](-[#1])\-[c](:[c](-[#1]):[c](-[#1]):[c](:[c]2-[#8]-[#6](-[#1])(-[#1])-[#1])-[#8]-[#6](-[#1])(-[#1])-[#1]):[c]2-[#1])-[#6](-[#1])(-[#1])-[#1])-[c]3:[c](-[#1]):[c](-[#1]):[c](-[#1]):[c](-[#1]):[c]3-[#8]-[#6](-[#1])(-[#1])-[#1]	432.46516	C26H24O6	NC
STOCK1N-30818	[c]1(-[#6](=[#8])-[#6](-[#1])(-[#1])-[#6](-[#1])(-[#6](-[#1])(-[#1])-[#1])-[#6](-[#1])(-[#1])-[#1]):[c]2:[c](:[n](-[#6](-[#1])(-[#1])-[#1]):[c]1-[#1]):[c](-[#1]):[c](-[#1]):[c](-[#1]):[c]2-[#1]	215.29087	C14H17NO	NC
STOCK1N-30960	[#7]12-[c](:[c](-[#6](-[#6](-[#1])(-[#1])-[#1])=[#6](-[#1])-[#6]1(-[#6](-[#1])(-[#1])-[#1])-[#6](-[#1])(-[#1])-[#1]):[c]3-[#1]):[c](-[#6](=[#8])-[#6]2=[#8]):[c](-[#1]):[c]3-[#8]-[#6](=[#8])-[#6]4(-[#1])-[#6](-[#1])(-[#1])-[#6](-[#1])(-[#1])-[#6](-[#1])(-[#1])-[#8]4	341.35786	C19H19NO5	NC
STOCK1N-31201	[#6](-[#6](=[#8])-[c]1:[c](-[#1]):[c](-[#1]):[c](:[c](-[#6](-[#1])(-[#1])-[#1]):[c]1-[#1])-[#8]-[#6](-[#1])(-[#1])-[#1])(-[#6]2(-[#1])-[c](:[c](-[#1]):[c]3-[#8]-[#6](-[#1])(-[#1])-[#1]):[c](-[#1]):[c](:[c]3-[#8]-[#6](-[#1])(-[#1])-[#1])-[#8]-[#6](-[#1])(-[#1])-[#1])=[#6](-[#8]-[#1])-[#6](-[#7]2-[#6](-[#1])(-[#1])-[#6](-[#1])(-[#1])-[#8]-[#6](-[#1])(-[#1])-[#1])=[#8]	471.49966	C25H29NO8	NC
STOCK1N-31311	[#6]1(-[#6](-[#1])(-[#1])-[#1])(-[#6](-[#1])(-[#1])-[#6](-[#1])(-[#8]-[#6](=[#8])\-[#6](\-[#6](-[#1])(-[#1])-[#1])=[#6](-[#1])/-[#6](-[#1])(-[#1])-[#1])-[#6]2(-[#6]3(-[#6](-[#1])(-[#1])-[#1])-[#6](-[#1])(-[#1])-[#6](-[#1])(-[#1])-[#6]2(-[#8]-[#1])-[#6](-[#1])(-[#6](-[#1])(-[#1])-[#1])-[#6](-[#1])(-[#1])-[#1])-[#1])-[#6](-[#1])(-[#8]1)-[#6]3(-[#1])-[#8]-[#6](-[#6](-[#1])(-[#1])-[#1])=[#8]	394.50176	C22H34O6	NC
STOCK1N-31398	[#6](-[#6](-[#1])(-[#8]1)-[c](:[c](-[#1]):[c](-[#1]):[c](:[c]2-[#8]-[#6](-[#1])(-[#1])-[#1])-[#8]-[#6](-[#1])(-[#1])-[#1]):[c]2-[#6]1=[#8])(-[#6](=[#8])-[#7](-[#6](-[#1])(-[#1])-[#1])-[#6](-[#7]3-[#6](-[#1])(-[#1])-[#1])=[#16])=[#6]3-[#8]-[#1]	364.37304	C16H16N2O6S	NC
STOCK1N-31755	[#6]1(-[#16]-[#6](-[#1])(-[#1])-[#6](=[#8])-[#7](-[#6](-[#1])(-[#1])-[#6](-[#1])(-[#1])-[c](:[c]23):[c](-[#1]):[c](:[c](-[#8]-[#6](-[#1])(-[#1])-[#1]):[c]2-[#1])-[#8]-[#6](-[#1])(-[#1])-[#1])-[#6]3(-[#1])-[#6](-[#1])(-[#1])-[#1])=[#7]-[#6](=[#6](-[#1])-[#6](=[#8])-[#7]1-[#6](-[#1])(-[#1])-[#1])-[#8]-[#1]	405.46802	C19H23N3O5S	NC
STOCK1N-31859	[#7]1(-[#6](-[#1])(-[#1])-[c](:[c](-[#1]):[c]2-[#1]):[c](-[#1]):[c](-[#1]):[c]2-[#8]-[#6](-[#1])(-[#1])-[#1])-[#6](=[#8])-[#6](-[#7](-[#6]3(-[#6](-[#1])(-[#1])-[#1])-[#6](-[#1])(-[#1])-[#1])-[#6]1=[#8])(-[#1])-[#6](-[#1])(-[#1])-[c](:[c]34):[c]5:[c](:[n]4-[#1]):[c](-[#1]):[c](-[#1]):[c](-[#1]):[c]5-[#1]	389.44702	C23H23N3O3	NC
STOCK1N-31863	[c]1(:[c]2:[c](:[n](-[#6](-[#1])(-[#1])-[#1]):[c]1-[#1]):[c](-[#1]):[c](-[#1]):[c](-[#1]):[c]2-[#1])-[#6](-[#1])(-[#7](-[#6]3(-[#1])-[#1])-[#6]4(-[#1])-[#1])-[#7](-[#6](-[#1])(-[#1])-[#6]4(-[#6]5=[#8])-[#6](-[#1])(-[#1])-[#1])-[#6](-[#1])(-[#1])-[#6]35-[#6](-[#1])(-[#1])-[#1]	309.40542	C19H23N3O	NC
STOCK1N-32134	[#6]1(-[c]2:[c](-[#1]):[c](-[#1]):[c](-[#1]):[c](-[#1]):[c]2-[#17])=[#6](-[#6](-[#8]-[#6](-[#1])(-[#1])-[#6](-[#1])(-[#1])-[#1])=[#8])-[#8]-[c](:[c](-[#1]):[c](-[#8]-[#1]):[c](-[#6](-[#1])(-[#1])-[#6](-[#1])(-[#1])-[#1]):[c]3-[#1]):[c]3-[#6]1=[#8]	372.79898	C20H17ClO5	NC
STOCK1N-32586	[#6]12=[#6](-[#6](-[#1])(-[#1])-[#6](-[#1])(-[#1])-[#6](-[#1])(-[#1])-[#6]1(-[#1])-[#1])-[#6](=[#8])-[#8]-[c](:[c](-[#1]):[c](-[#6](-[#1])(-[#1])-[#1]):[c](-[#1]):[c]3-[#8]-[#6](-[#1])(-[#6](-[#1])(-[#1])-[#1])-[#6](=[#8])-[#7](-[#1])-[#6](-[#1])(-[#1])-[#6](-[#8]-[#1])=[#8]):[c]23	359.37314	C19H21NO6	NC
STOCK1N-32639	[#6]1(-[#6](-[#1])(-[#1])-[#1])(-[#6](-[#1])(-[#1])-[#6](-[#1])(-[c]2:[c](:[c](-[#1]):[c](-[#1]):[c](-[#1]):[c]2-[#1])-[#8]1)-[#6](-[#1])(-[#6]3=[#8])-[#6](=[#8])-[#7](-[#1])-[c]4:[c](-[#1]):[c](-[#1]):[c](-[#1]):[c](-[#1]):[c]4-[#1])-[#7]3-[#6](-[#1])(-[#1])-[#6](-[#1])=[#6](-[#1])-[#1]	362.42168	C22H22N2O3	NC
STOCK1N-32811	[#6]1(-[#6](-[#1])(-[#1])-[#1])(-[#6](-[#1])(-[#1])-[#6]2(-[#1])-[#1])-[#6](-[#1])(-[#6](-[#1])(-[#1])-[#6](-[#1])(-[#1])-[#6]1(-[#1])-[#6](-[#1])(-[#6](-[#1])(-[#1])-[#1])-[#6](-[#1])(-[#1])-[#6](-[#1])(-[#1])-[#6](-[#1])(-[#1])-[#6](-[#1])(-[#6](-[#1])(-[#1])-[#1])-[#6](-[#1])(-[#1])-[#1])-[#6](-[#6]23-[#1])(-[#1])-[#6](-[#1])(-[#1])-[#6](-[#1])=[#6](-[#6](-[#1])(-[#1])-[#6](-[#1])(-[#6](-[#1])…	680.91183	C44H56O6	NC
STOCK1N-33022	[#6]1(-[#1])(\-[#6](\-[#6](-[#6]2(-[#1])-[#1])=[#8])=[#6](/-[#6](-[#1])(-[#1])-[#1])\-[#7](-[#1])-[#6](-[#1])(-[c]3:[c](-[#1]):[c](-[#1]):[c](-[#1]):[c](-[#1]):[c]3-[#1])-[c]4:[c](-[#1]):[c](-[#1]):[c](-[#1]):[c](-[#1]):[c]4-[#1])-[#6]2(-[#6]1(-[#6](-[#1])(-[#1])-[#1])-[#6](-[#1])(-[#1])-[#1])-[#1]	331.4507	C23H25NO	NC
STOCK1N-33034	[c]12:[c](:[c](-[#1]):[c](-[#1]):[c](-[#8]-[#6](-[#1])(-[#1])-[#6](=[#8])-[#7](-[#1])-[#6](-[#1])(-[#6](-[#1])(-[#1])-[#1])-[#6](-[#8]-[#1])=[#8]):[c]1-[#6](-[#1])(-[#1])-[#1])-[#6]3=[#6](-[#6](=[#8])-[#8]2)-[#6](-[#1])(-[#1])-[#6](-[#1])(-[#1])-[#6](-[#1])(-[#1])-[#6]3(-[#1])-[#1]	359.37314	C19H21NO6	NC
STOCK1N-33097	[#6]12(-[#6](=[#8])-[#7]3-[#6](-[#1])(-[#1])-[#6](-[#1])(-[#1])-[#6](-[#1])(-[#1])-[#6](-[#1])(-[#1])-[#6](-[#1])(-[#1])-[#6]3(-[#1])-[#1])-[#6]4(-[#6](-[#1])(-[#1])-[#1])-[#6](-[#6](-[#1])(-[#1])-[#8]1)(-[#6](-[#1])(-[#6](-[#1])(-[#1])-[#6]4(-[#1])-[#1])-[#6]2(-[#1])-[#1])-[#6](-[#1])(-[#1])-[#1]	277.40178	C17H27NO2	NC
STOCK1N-33179	[#7](-[c]1:[c](-[#1]):[c](-[#1]):[c](-[#1]):[c](-[#17]):[c]1-[#1])(-[#6](=[#8])-[#7](-[#1])-[#6](=[#6]2-[#6]3(-[#1])-[#7](-[#1])-[#6](-[#1])(-[#1])-[#6](-[#1])(-[#1])-[c](:[c](-[#1]):[c](:[c](-[#8]-[#6](-[#1])(-[#1])-[#1]):[c]4-[#1])-[#8]-[#6](-[#1])(-[#1])-[#1]):[c]34)-[#8]-[#1])-[#6]2=[#8]	429.8536	C21H20ClN3O5	NC
STOCK1N-33237	[#6]1(=[#8])-[#8]-[c]2:[c](-[#6]3=[#6]1-[#6](-[#1])(-[#1])-[#6](-[#1])(-[#1])-[#6](-[#1])(-[#1])-[#6]3(-[#1])-[#1]):[c](-[#1]):[c](-[#1]):[c](-[#8]-[#6](-[#1])(-[#1])-[#6](=[#8])-[#7](-[#1])-[#6](-[#1])(-[#1])-[#6](=[#8])-[#7](-[#1])-[#6](-[#1])(-[#6](-[#1])(-[#1])-[c]4:[c](-[#1]):[c](-[#1]):[c](-[#1]):[c](-[#1]):[c]4-[#1])-[#6](-[#8]-[#1])=[#8]):[c]2-[#1]	478.49384	C26H26N2O7	NC
STOCK1N-33368	[#7]1(-[#6](-[#1])(-[#1])-[#6](-[#1])(-[#6](-[#1])(-[#1])-[#6]2(-[#1])-[#6](-[#1])(-[#1])-[#7]3-[#6](=[#16])-[#7](-[#1])-[#6](-[#1])(-[#6](-[#17])(-[#17])-[#17])-[#7](-[#1])-[#6](=[#8])-[c]4:[c](-[#1]):[c](-[#1]):[c](-[#1]):[c](-[#1]):[c]4-[#6](-[#1])(-[#1])-[#1])-[#6]3(-[#1])-[#1])-[#6]2=[#6](-[#1])-[#6](-[#1])=[#6](-[#1])-[#6]1=[#8]	513.86762	C22H23Cl3N4O2S	NC
STOCK1N-33554	[#7]1(-[#6](-[#1])(-[#1])-[#6](-[#1])(-[#6](-[#1])(-[#1])-[#6]2(-[#1])-[#6](-[#1])(-[#1])-[#7]3-[#6](-[#1])(-[#7](-[#1])-[#6](-[#6](-[#1])(-[#1])-[#8]-[c](:[c](-[#1]):[c]4-[#1]):[c](-[#1]):[c](-[#1]):[c]4-[#9])=[#8])-[#6](-[#17])(-[#17])-[#17])-[#6]3(-[#1])-[#1])-[#6]2=[#6](-[#1])-[#6](-[#1])=[#6](-[#1])-[#6]1=[#8]	488.76714	C21H21Cl3FN3O3	NC
STOCK1N-33703	[#6]12(-[#6](-[#1])(-[#1])-[#1])-[#6](-[#6](-[#1])(-[#1])-[#6](-[#1])(-[#1])-[#6](-[#1])(-[#6]1(-[#1])-[#6](-[#1])(-[#1])-[#6]3(-[#1])-[#1])-[#6](-[#1])(-[#6]34-[#6](-[#1])(-[#1])-[#1])-[#6](-[#1])(-[#1])-[#6](-[#1])(-[#1])-[#6]4(-[#1])-[#8]-[#6](-[#6](-[#1])(-[#1])-[#6](-[#1])(-[#1])-[#6](=[#8])-[#7](-[#1])-[#6](-[#1])(-[#6](-[#1])(-[#1])-[#6](-[#1])(-[#6](-[#1])(-[#1])-[#1])-[#6](-[#1])(-[#1])-…	501.65482	C29H43NO6	NC
STOCK1N-33803	[#7]12-[#6](-[#6](-[#1])(-[#7](-[#1])-[#6](=[#8])-[#6](-[#1])(-[#7](-[#1])-[#1])-[c]3:[c](-[#1]):[c](-[#1]):[c](:[c](-[#1]):[c]3-[#1])-[#8]-[#1])-[#6]1=[#8])(-[#1])-[#16]-[#6](-[#6](-[#1])(-[#1])-[#1])(-[#6](-[#1])(-[#1])-[#1])-[#6]2(-[#1])-[#6](-[#8]-[#1])=[#8]	365.40416	C16H19N3O5S	NC
STOCK1N-33817	[#6](-[c]1:[c](-[#1]):[c](-[#1]):[c](-[#1]):[c](-[#1]):[c]1-[#8]-[#6](-[#1])(-[#1])-[#1])(=[#6](-[#1])-[#8]-[c](:[c]23):[c](-[#1]):[c](:[c](-[#1]):[c]2-[#1])-[#8]-[#6](-[#1])(-[#1])-[c](:[c](-[#1]):[c]4-[#1]):[c](-[#1]):[c](-[#1]):[c]4-[#6](-[#1])(-[#1])-[#1])-[#6]3(-[#1])-[#8]-[#1]	374.42908	C24H22O4	NC
STOCK1N-34124	[#6](-[c](:[c](-[#1]):[c](-[#1]):[c](:[c]12)-[#8]-[#6](-[#1])(-[#1])-[#6](-[#1])(-[#1])-[#6](-[#1])(-[#1])-[#8]1):[c]2-[#1])(=[#6](-[#1])-[#8]-[c](:[c]3:[c](-[#1]):[c](:[c]4-[#8]-[#6](=[#8])-[#7](-[#6](-[#1])(-[#1])-[#1])-[#6](-[#1])(-[#1])-[#1])-[#6](-[#1])(-[#1])-[#6](-[#1])(-[#1])-[#1]):[c]4-[#1])-[#6]3=[#8]	409.43182	C23H23NO6	NC
STOCK1N-34504	[c]1(:[c]2-[#6](-[#1])(-[#1])-[#1]):[c](:[c](-[#1]):[c](:[c](:[c](-[#1]):[o]3)-[#6](-[#1])(-[#1])-[#1]):[c]23)-[#6](=[#6](-[#6](-[#1])(-[#1])-[#6](-[#1])(-[#1])-[#1])-[#6](=[#8])-[#8]1)-[#6](-[#1])(-[#1])-[#1]	256.29643	C16H16O3	NC
STOCK1N-34650	[c](-[#6](-[#1])(-[#1])-[#6](-[#1])(-[#6](-[#8]-[#6](-[#1])(-[#1])-[#1])=[#8])-[#7](-[#1])-[#6](=[#8])-[#6](-[#1])(-[#6](-[#1])(-[#1])-[#6](-[#1])(-[#1])-[#16]-[#6](-[#1])(-[#1])-[#1])-[#7](-[#1])-[#6](-[#8]-[#6](-[#1])(-[#1])-[c]1:[c](-[#1]):[c](-[#1]):[c](-[#1]):[c](-[#1]):[c]1-[#1])=[#8])(:[c]2:[c](:[n]3-[#1]):[c](-[#1]):[c](-[#1]):[c](-[#1]):[c]2-[#1]):[c]3-[#1]	483.57986	C25H29N3O5S	NC
STOCK1N-34682	[#7]1(-[c]2:[c](-[#1]):[c](-[#1]):[c](:[c](-[#6](-[#1])(-[#1])-[#1]):[c]2-[#1])-[#17])-[#6](=[#8])-[#6](-[#1])(-[#7](-[#1])-[#6]1=[#16])-[#6](-[#1])(-[#1])-[c](:[c]3:[c](:[n]4-[#1]):[c](-[#1]):[c](-[#1]):[c](-[#1]):[c]3-[#1]):[c]4-[#1]	369.86784	C19H16ClN3OS	NC
STOCK1N-34756	[#6](=[#7]\-[c](:[c](-[#1]):[c]1-[#1]):[c](-[#1]):[c](-[#1]):[c]1-[#8]-[#6](-[#1])(-[#1])-[#1])(/-[c]2:[c]3:[c](-[#1]):[c](-[#1]):[c](-[#1]):[c]2-[#1])\-[#6](-[#1])=[#6](-[#8]3)-[c]4:[c](-[#1]):[c](-[#1]):[c](:[c](-[#8]-[#6](-[#1])(-[#1])-[#1]):[c]4-[#1])-[#8]-[#6](-[#1])(-[#1])-[#1]	387.42784	C24H21NO4	NC
STOCK1N-34992	[#7]1(-[#6](-[#1])(-[#1])-[#6](-[#1])(-[#6](-[#1])(-[#1])-[#6]2(-[#1])-[#6](-[#1])(-[#1])-[#7]3-[#6](=[#8])-[#6]4(-[#1])-[#6](-[#1])(-[#1])-[#6](-[#1])(-[#1])-[#6](-[#1])(-[#1])-[#7]4-[#6](=[#8])-[#8]-[#6](-[#1])(-[#1])-[c]5:[c](-[#1]):[c](-[#1]):[c](-[#1]):[c](-[#1]):[c]5-[#1])-[#6]3(-[#1])-[#1])-[#6]2=[#6](-[#1])-[#6](-[#1])=[#6](-[#1])-[#6]1=[#8]	421.48888	C24H27N3O4	NC
STOCK1N-35319	[#7]1(-[c]2:[c](-[#1]):[c](-[#1]):[c](:[c](-[#1]):[c]2-[#8]-[#6](-[#1])(-[#1])-[#1])-[#8]-[#6](-[#1])(-[#1])-[#1])-[#6](=[#8])-[#6](-[#7](-[#6]3(-[#1])-[#1])-[#6]1=[#8])(-[#1])-[#6](-[#1])(-[#1])-[c](:[c]34):[c]5:[c](:[n]4-[#1]):[c](-[#1]):[c](-[#1]):[c](-[#1]):[c]5-[#1]	377.39326	C21H19N3O4	NC
STOCK1N-35400	[#6]1(-[#6](-[#1])(-[#1])-[#6](-[#8]-[#1])=[#8])=[#6](-[#6](-[#1])(-[#1])-[#1])-[c](:[c](:[c](-[#1]):[c](:[c]23):[o]:[c](-[#6](-[#1])(-[#1])-[#1]):[c]2-[c]4:[c](-[#1]):[c](-[#1]):[c](-[#1]):[c](-[#1]):[c]4-[#1])-[#8]-[#6]1=[#8]):[c]3-[#1]	348.34874	C21H16O5	NC
STOCK1N-35502	[c]1(:[c]2:[c](-[#1]):[c](-[#1]):[c](:[c]1-[#1])-[#8]-[#6](=[#8])-[c]3:[c](-[#1]):[c](-[#1]):[c](:[c](-[#1]):[c]3-[#1])-[#8]-[#6](-[#1])(-[#1])-[#1])-[#8]-[#6](-[#6](-[#1])=[#6]2-[#6](-[#1])(-[#1])-[#6](-[#1])(-[#1])-[#6](-[#1])(-[#1])-[#6](-[#1])(-[#1])-[#1])=[#8]	352.3805	C21H20O5	NC
STOCK1N-35722	[c]12:[n](-[#6](-[#1])(-[#1])-[#6](-[#1])(-[#1])-[c](:[c](-[#1]):[c](-[#8]-[#6](-[#1])(-[#1])-[#6](-[#1])(-[#1])-[#1]):[c](-[#8]-[#6](-[#1])(-[#1])-[#6](-[#1])(-[#1])-[#1]):[c]3-[#1]):[c]13):[c]4:[c](:[c](-[#1]):[c](:[c](:[c](-[#1]):[c](-[#1]):[c](-[#1]):[c]5-[#1]):[c]45)-[#8]-[#6](-[#1])(-[#1])-[#6](-[#1])(-[#1])-[#6](-[#1])(-[#1])-[#6](-[#1])(-[#1])-[#1]):[c]2-[c]6:[c](-[#1]):[c](-[#1]):[c](:[c…	593.75171	C38H43NO5	NC
STOCK1N-35883	[#6]1(-[#1])(-[#6]2(-[#6](-[#1])(-[#1])-[#7]3-[c]4:[c](-[#1]):[c](-[#1]):[c](-[#1]):[c](:[c](-[#1]):[c](-[#1]):[c](-[#1]):[c]5-[#1]):[c]45)-[#8]-[#6](-[#1])(-[#6](-[#1])=[#6]2-[#1])-[#6]1(-[#1])-[#6](-[#8]-[#6](-[#1])(-[#1])-[#6](-[#1])(-[#1])-[#6](-[#1])(-[#1])-[#6](-[#1])(-[#1])-[#6](-[#1])(-[#1])-[#1])=[#8])-[#6]3=[#8]	391.4596	C24H25NO4	NC
STOCK1N-36041	[c]12:[c](:[n]:[c](-[#1]):[n]:[c]1-[#7](-[#6](-[#1])(-[#1])-[#1])-[#6](-[#1])(-[#1])-[#6](-[#1])(-[#1])-[c](:[c](-[#1]):[c](-[#1]):[c](:[c]3-[#8]-[#6](-[#1])(-[#1])-[#1])-[#8]-[#6](-[#1])(-[#1])-[#1]):[c]3-[#1]):[c]4:[c](:[c](-[#1]):[c](-[#1]):[c](-[#1]):[c]4-[#1]):[n]2-[#1]	362.42498	C21H22N4O2	NC
STOCK1N-36310	[#6]1(-[#6](-[#1])(-[#1])-[#1])(-[#6](-[#1])(-[#1])-[#6](-[#1])(-[#1])-[#6]2(-[#1])-[#6]3(-[#1])-[#6](-[#1])(-[#1])-[#6](-[#1])(-[#1])-[#6](-[#1])(-[#6](-[#1])(-[#1])-[#6](-[#1])=[#6]4-[#1])-[#6]2(-[#6](-[#1])(-[#1])-[#1])-[#6]4(-[#1])-[#1])-[#6]3(-[#1])-[#6](-[#1])(-[#1])-[#6](-[#1])(-[#35])-[#6]15-[#8]-[#6](-[#1])(-[#1])-[#6](-[#1])(-[#1])-[#8]5	395.37364	C21H31BrO2	NC
STOCK1N-36364	[c]1(-[#8]-[#6](=[#8])-[#6](-[#1])=[#6]2-[#6](-[#1])(-[#1])-[#6](-[#1])(-[#1])-[#6](-[#1])(-[#1])-[#1]):[c]2:[c](-[#1]):[c](-[#1]):[c](-[#8]-[#6](-[#1])(-[#1])-[#6](=[#8])-[#7](-[#1])-[#6](-[#1])(-[#6](-[#1])(-[#1])-[#1])-[#6](-[#8]-[#1])=[#8]):[c]1-[#6](-[#1])(-[#1])-[#1]	347.36244	C18H21NO6	NC
STOCK1N-36438	[#6]1(=[#8])-[#8]-[c]2:[c](-[#6](-[#6](-[#1])(-[#1])-[#1])=[#6]1-[#6](-[#1])(-[#1])-[#1]):[c](-[#1]):[c](-[#1]):[c](-[#8]-[#6](-[#1])(-[#1])-[#6](=[#8])-[c]3:[c](-[#1]):[c](-[#1]):[c](-[#1]):[c](-[#8]-[#6](-[#1])(-[#1])-[#1]):[c]3-[#1]):[c]2-[#1]	338.35392	C20H18O5	NC
STOCK1N-36482	[c]1(-[c]2:[c](-[#1]):[c](-[#1]):[c](-[#1]):[c](-[#8]-[#6](-[#1])(-[#1])-[#1]):[c]2-[#1]):[c](-[#1]):[o]:[c](:[c](-[#1]):[c](-[#8]-[#6](=[#8])-[#6](-[#1])=[#6]3-[#6](-[#1])(-[#1])-[#6](-[#1])(-[#1])-[#1]):[c]34):[c]1:[c]4-[#1]	320.33864	C20H16O4	NC
STOCK1N-36531	[c]12:[c](:[c](-[#1]):[c](-[#1]):[c](-[#8]-[#6](-[#1])(-[#1])-[#6](=[#8])-[#7](-[#1])-[#6](-[#1])(-[#6](-[#1])(-[#1])-[c](:[c]3:[c](:[n]4-[#1]):[c](-[#1]):[c](-[#1]):[c](-[#1]):[c]3-[#1]):[c]4-[#1])-[#6](-[#8]-[#1])=[#8]):[c]1-[#6](-[#1])(-[#1])-[#1])-[#6]5=[#6](-[#6](=[#8])-[#8]2)-[#6](-[#1])(-[#1])-[#6](-[#1])(-[#1])-[#6]5(-[#1])-[#1]	460.47856	C26H24N2O6	NC
STOCK1N-36553	[#6]1(-[#6](-[#1])(-[#1])-[c]2:[c](-[#1]):[c](-[#1]):[c](-[#1]):[c](-[#1]):[c]2-[#1])=[#6](-[#6](-[#1])(-[#1])-[#1])-[c](:[c](-[#1]):[c](-[#1]):[c](:[c]3-[#1])-[#8]-[#6](-[#1])(-[#1])-[#6](=[#8])-[#7](-[#1])-[#6](-[#1])(-[#6](-[#1])(-[#1])-[#6](-[#1])(-[#6](-[#1])(-[#1])-[#1])-[#6](-[#1])(-[#1])-[#1])-[#6](-[#8]-[#1])=[#8]):[c]3-[#8]-[#6]1=[#8]	437.48498	C25H27NO6	NC
STOCK1N-36574	[c]1(-[#8]-[#6](=[#8])-[#6](-[#1])=[#6]2-[c]3:[c](-[#1]):[c](-[#1]):[c](:[c](-[#1]):[c]3-[#1])-[#8]-[#6](-[#1])(-[#1])-[#1]):[c]2:[c](-[#1]):[c](-[#1]):[c](-[#8]-[#6](-[#1])(-[#1])-[#6](=[#8])-[c](:[c](-[#1]):[c]4-[#1]):[c](-[#1]):[c](-[#1]):[c]4-[c]5:[c](-[#1]):[c](-[#1]):[c](-[#1]):[c](-[#1]):[c]5-[#1]):[c]1-[#6](-[#1])(-[#1])-[#1]	476.51926	C31H24O5	NC
STOCK1N-36579	[#6](=[#8])(-[#7](-[#1])-[#6](-[#1])(-[#1])-[#6]1(-[#6](-[#1])(-[#1])-[#6](-[#1])(-[#1])-[#6](-[#1])(-[#1])-[#6]1(-[#1])-[#1])-[c]2:[c](-[#1]):[c](-[#1]):[c](-[#1]):[c](-[#1]):[c]2-[#1])-[#6](=[#8])-[#7](-[#1])-[#6](-[#1])(-[#1])-[#6](-[#6](-[#1])(-[#1])-[#6]3(-[#1])-[#1])(-[#6](-[#1])(-[#1])-[#6](-[#1])(-[#1])-[#8]3)-[c]4:[c](-[#1]):[c](-[#1]):[c](:[c](-[#1]):[c]4-[#1])-[#8]-[#6](-[#1])(-[#1])-[…	450.56986	C27H34N2O4	NC
STOCK1N-36779	[#6]1(-[#6](-[#1])(-[#1])-[c]2:[c](-[#1]):[c](-[#1]):[c](-[#1]):[c](-[#1]):[c]2-[#1])=[#6](-[#6](-[#1])(-[#1])-[#1])-[c](:[c](-[#1]):[c](-[#1]):[c](:[c]3-[#1])-[#8]-[#6](=[#8])-[#6](-[#1])(-[#6](-[#1])(-[#1])-[#6](-[#1])(-[#1])-[#1])-[#7](-[#1])-[#6](=[#8])-[#8]-[#6](-[#6](-[#1])(-[#1])-[#1])(-[#6](-[#1])(-[#1])-[#1])-[#6](-[#1])(-[#1])-[#1]):[c]3-[#8]-[#6]1=[#8]	451.51156	C26H29NO6	NC
STOCK1N-36807	[#6]1(-[#6](-[#1])(-[#1])-[#6](-[#1])(-[#1])-[#6](-[#1])(-[#1])-[#1])=[#6](-[#1])-[#6](=[#8])-[#8]-[c](:[c](-[#1]):[c](-[#6](-[#1])(-[#1])-[#1]):[c](-[#1]):[c]2-[#8]-[#6](=[#8])-[#6](-[#1])(-[#6](-[#1])(-[#1])-[#6](-[#1])(-[#1])-[#1])-[#7](-[#1])-[#6](-[#8]-[#6](-[#1])(-[#1])-[c]3:[c](-[#1]):[c](-[#1]):[c](-[#1]):[c](-[#1]):[c]3-[#1])=[#8]):[c]12	437.48498	C25H27NO6	NC
STOCK1N-36869	[#16](-[#7](-[#1])-[#6](-[#1])(-[#1])-[#6](-[#1])(-[#1])-[#6](-[#1])(-[#1])-[#6](-[#1])(-[#1])-[#6](-[#1])(-[#1])-[#6](=[#8])-[#8]-[c](:[c](-[#1]):[c](-[#1]):[c](:[c]1-[#8]2)-[#6](-[#6](-[#1])(-[#1])-[#1])=[#6](-[#6]2=[#8])-[#6](-[#1])(-[#1])-[#1]):[c]1-[#1])(=[#8])(=[#8])-[c]3:[c](-[#1]):[c](-[#1]):[c](:[c](-[#1]):[c]3-[#1])-[#6](-[#1])(-[#1])-[#1]	457.53928	C24H27NO6S	NC
STOCK1N-36880	[c](-[#8]-[#6](=[#8])-[#6](-[#1])=[#6]1-[#6](-[#1])(-[#1])-[#1])(:[c]2-[#6](-[#1])(-[#1])-[#1]):[c]1:[c](-[#1]):[c]3:[c]2:[o]:[c](-[#1]):[c]3-[c]4:[c](-[#1]):[c](-[#1]):[c](-[#1]):[c](-[#8]-[#6](-[#1])(-[#1])-[#1]):[c]4-[#1]	320.33864	C20H16O4	NC
STOCK1N-36894	[#7](-[#6]1(-[#1])-[c]2:[c](-[#1]):[c](-[#1]):[c](-[#1]):[c](-[#1]):[c]2-[#1])(-[#6](=[#8])-[#6]3(-[#1])-[#1])-[#6](-[#1])(-[#6](-[#1])(-[#1])-[c](:[c]4:[c](:[c](-[#1]):[c](-[#1]):[c](-[#1]):[c]4-[#1]):[n]5-[#1]):[c]15)-[#6](-[#7]3-[#6](-[#1])(-[#1])-[c]6:[c](-[#1]):[c](-[#1]):[c](-[#1]):[c](-[#1]):[c]6-[#17])=[#8]	455.93548	C27H22ClN3O2	NC
STOCK1N-36956	[c]12:[c](:[c](-[#1]):[c](-[#1]):[c](-[#8]-[#1]):[c]1-[#6](-[#1])(-[#1])-[#7]3-[#6](-[#1])(-[#1])-[#6](-[#1])(-[#1])-[#6](-[#1])(-[#1])-[#6](-[#1])(-[#1])-[#6]3(-[#1])-[#1])-[#6](-[#6](-[#1])(-[#1])-[#1])=[#6](-[#6](=[#8])-[#8]2)-[#6](-[#1])(-[#1])-[#6](-[#8]-[#6](-[#1])(-[#1])-[#1])=[#8]	345.38962	C19H23NO5	NC
STOCK1N-37045	[#6]1(-[c]2:[c](-[#1]):[c](-[#1]):[c](-[#1]):[c](-[#1]):[c]2-[#1])=[#6](-[#1])-[#6](=[#8])-[#8]-[c]3:[c]1:[c](-[#1]):[c](-[#1]):[c](:[c]3-[#1])-[#8]-[#6](-[#1])(-[#1])-[#6](=[#8])-[#7](-[#1])-[c](:[c](-[#1]):[c](-[#1]):[c](:[c]4-[#9])-[#6](-[#1])(-[#1])-[#1]):[c]4-[#1]	403.40242	C24H18FNO4	NC
STOCK1N-37290	[#7]1(-[#6]2(-[#1])-[c]3:[c](-[#1]):[c](-[#1]):[c](-[#1]):[c](-[#1]):[c]3-[#1])-[#6](-[#1])(-[#6](-[#1])(-[#1])-[c](:[c]4:[c](:[c](-[#1]):[c](-[#1]):[c](-[#1]):[c]4-[#1]):[n]5-[#1]):[c]25)-[#6](-[#7](-[#6](-[#1])(-[#1])-[#6](-[#1])(-[#1])-[#6](-[#1])(-[#1])-[#1])-[#6](-[#1])(-[#1])-[#6]1=[#8])=[#8]	373.44762	C23H23N3O2	NC
STOCK1N-37426	[#7]1(-[#6](-[#1])(-[#6](-[#7](-[#1])-[#6](-[#1])(-[#1])-[#6]1=[#8])=[#8])-[#6](-[#1])(-[#1])-[c](:[c]23):[c]4:[c](:[c](-[#1]):[c](-[#1]):[c](-[#1]):[c]4-[#1]):[n]2-[#1])-[#6]3(-[#1])-[c]5:[c](-[#1]):[c](-[#1]):[c](-[#1]):[c](-[#1]):[c]5-[#1]	331.36788	C20H17N3O2	NC
STOCK1N-37432	[c]1(:[c]2:[c](-[#1]):[c](-[#1]):[c](-[#8]-[#6](-[#1])(-[#1])-[#6](=[#8])-[#7](-[#1])-[#6](-[#1])(-[#6](-[#1])(-[#1])-[#6](-[#1])(-[#1])-[#6](-[#1])(-[#1])-[#6](-[#1])(-[#1])-[#1])-[#6](-[#8]-[#1])=[#8]):[c]1-[#1])-[#8]-[#6](-[#6](-[#1])=[#6]2-[#6](-[#1])(-[#1])-[#6](-[#1])(-[#1])-[#1])=[#8]	361.38902	C19H23NO6	NC
STOCK1N-37494	[#6]1(-[#1])(-[c](:[c](-[#1]):[c](-[#1]):[c](:[c]2-[#8]-[#6](-[#1])(-[#1])-[#1])-[#8]-[#6](-[#1])(-[#1])-[#1]):[c]2-[#6](=[#8])-[#8]1)-[#7]3-[#6](=[#8])-[#6](-[#1])(-[#1])-[#6](-[#1])(-[#1])-[#6]3(-[#1])-[#6](-[#7](-[#1])-[#6](-[#1])(-[#1])-[#6](-[#1])(-[#1])-[#6](-[#1])(-[#1])-[#8]-[#6](-[#1])(-[#1])-[#1])=[#8]	392.40306	C19H24N2O7	NC
STOCK1N-37561	[#6]1(-[#6](-[#1])(-[#1])-[#1])=[#6](-[#6](-[#1])(-[#1])-[#1])-[#6](=[#8])-[#8]-[c](:[c](-[#1]):[c](-[#6](-[#1])(-[#1])-[#1]):[c](-[#1]):[c]2-[#8]-[#6](-[#1])(-[#1])-[#6](-[#7](-[#1])-[#6](-[#1])(-[#1])-[#6](-[#1])(-[#1])-[#6](-[#1])(-[#1])-[#6](-[#1])(-[#1])-[#6](-[#1])(-[#1])-[#6](-[#8]-[#1])=[#8])=[#8]):[c]12	375.4156	C20H25NO6	NC
STOCK1N-37572	[#6]1(=[#8])-[#8]-[#6](-[#6](-[#1])(-[#6](-[#1])(-[#1])-[#6]2(-[#1])-[#6]3(-[#6](-[#1])(-[#1])-[#1])-[#6](-[#1])(-[#1])-[#6](-[#1])(-[#1])-[#6](-[#1])(-[#1])-[#6]2=[#6](-[#1])-[#1])-[#6]1(-[#1])-[#6](-[#1])(-[#1])-[#7](-[#1])-[#6](-[#1])(-[#1])-[#6](-[#1])(-[#1])-[c](:[c]4-[#1]):[c]5:[c](:[n]4-[#1]):[c](-[#1]):[c](-[#1]):[c](-[#8]-[#1]):[c]5-[#1])(-[#1])-[#6]3(-[#1])-[#1]	408.53318	C25H32N2O3	NC
STOCK1N-37772	[#16](=[#8])(=[#8])(-[c]1:[c](-[#1]):[c](-[#1]):[c](:[c](-[#1]):[c]1-[#1])-[#6](-[#1])(-[#1])-[#1])-[#7](-[#1])-[#6](-[#1])(-[#6](-[#1])(-[#1])-[c]2:[c](-[#1]):[c](-[#1]):[c](-[#1]):[c](-[#1]):[c]2-[#1])-[#6](=[#8])-[#8]-[c](:[c](-[#1]):[c](-[#1]):[c](:[c]34)-[#6](-[#6](-[#1])(-[#1])-[#1])=[#6](-[#6](=[#8])-[#8]3)-[#6](-[#1])(-[#1])-[#1]):[c]4-[#6](-[#1])(-[#1])-[#1]	505.58208	C28H27NO6S	NC
STOCK1N-37868	[c]1(-[#8]-[#6](=[#8])-[#6](-[#1])=[#6]2-[c]3:[c](-[#1]):[c](-[#1]):[c](-[#1]):[c](-[#1]):[c]3-[#1]):[c]2:[c](-[#1]):[c](-[#1]):[c](-[#8]-[#6](=[#8])-[#6](-[#1])(-[#6](-[#1])(-[#6](-[#1])(-[#1])-[#1])-[#6](-[#1])(-[#1])-[#1])-[#7](-[#1])-[#6](=[#8])-[#8]-[#6](-[#6](-[#1])(-[#1])-[#1])(-[#6](-[#1])(-[#1])-[#1])-[#6](-[#1])(-[#1])-[#1]):[c]1-[#6](-[#1])(-[#1])-[#1]	451.51156	C26H29NO6	NC
STOCK1N-37877	[#6](=[#6](-[#1])/-[c]1:[c](-[#1]):[c](-[#1]):[c](:[c](-[#1]):[c]1-[#8]-[#6](-[#1])(-[#1])-[#1])-[#8]-[#6](-[#1])(-[#1])-[#1])(/-[#8]-[c]2:[c]3:[c](-[#1]):[c](-[#1]):[c](-[#8]-[#6](-[#1])(-[#1])-[#1]):[c]2-[#1])\-[#6]3=[#8]	312.31664	C18H16O5	NC
STOCK1N-37953	[#7](-[#6](=[#8])-[#6]1(-[#1])-[#1])(-[#6]2(-[#1])-[c](:[c](-[#1]):[c]3-[#1]):[c](-[#1]):[c](-[#1]):[c]3-[#6](-[#8]-[#6](-[#1])(-[#1])-[#1])=[#8])-[#6](-[#1])(-[#6](-[#1])(-[#1])-[c](:[c]4:[c](:[c](-[#1]):[c](-[#1]):[c](-[#1]):[c]4-[#1]):[n]5-[#1]):[c]25)-[#6](-[#7]1-[#6](-[#1])(-[#1])-[c]6:[c](-[#1]):[c](-[#1]):[c](-[#1]):[c](-[#1]):[c]6-[#17])=[#8]	513.97156	C29H24ClN3O4	NC
STOCK1N-37992	[#6]1(-[#6](-[#1])(-[#1])-[#1])=[#6](-[#6](-[#1])(-[#1])-[c]2:[c](-[#1]):[c](-[#1]):[c](-[#1]):[c](-[#1]):[c]2-[#1])-[#6](-[#8]-[c](:[c](-[#1]):[c](-[#6](-[#1])(-[#1])-[#1]):[c](-[#1]):[c]3-[#8]-[#6](=[#8])-[#6](-[#1])(-[#1])-[#6](-[#1])(-[#1])-[#7](-[#1])-[#6](=[#8])-[#8]-[#6](-[#6](-[#1])(-[#1])-[#1])(-[#6](-[#1])(-[#1])-[#1])-[#6](-[#1])(-[#1])-[#1]):[c]13)=[#8]	451.51156	C26H29NO6	NC
STOCK1N-38184	[#7]1(-[#6](-[#1])(-[#1])-[#6](-[#1])(-[#6](-[#1])(-[#1])-[#6]2(-[#1])-[#6](-[#1])(-[#1])-[#7]3-[#6](-[#7](-[#1])-[#6](-[#1])(-[#1])-[#6](-[#1])(-[#1])-[#6](-[#8]-[#6](-[#1])(-[#1])-[#1])=[#8])=[#8])-[#6]3(-[#1])-[#1])-[#6]2=[#6](-[#1])-[#6](-[#1])=[#6](-[#1])-[#6]1=[#8]	319.35564	C16H21N3O4	NC
STOCK1N-38191	[#6]1(-[#6](-[#1])(-[#1])-[#6](-[#1])(-[#1])-[#6](-[#8]-[#1])=[#8])=[#6](-[#6](-[#1])(-[#1])-[#1])-[c](:[c](-[#1]):[c](-[#1]):[c](:[c]2-[#1])-[#8]-[#6](-[#1])(-[#1])\-[#6](-[#1])=[#6](-[#1])\-[c]3:[c](-[#1]):[c](-[#1]):[c](-[#1]):[c](-[#1]):[c]3-[#1]):[c]2-[#8]-[#6]1=[#8]	364.3912	C22H20O5	NC
STOCK1N-38410	[c]1(-[#8]-[#6](=[#8])-[#6](-[#1])=[#6]2-[#6](-[#1])(-[#1])-[#6](-[#1])(-[#1])-[#6](-[#1])(-[#1])-[#6](-[#1])(-[#1])-[#1]):[c]2:[c](-[#1]):[c](-[#1]):[c](-[#8]-[#6](-[#1])(-[#1])-[#6](=[#8])-[c]3:[c](-[#1]):[c](-[#1]):[c](:[c](-[#1]):[c]3-[#1])-[#35]):[c]1-[#6](-[#1])(-[#1])-[#1]	429.30374	C22H21BrO4	NC
STOCK1N-38504	[#6]12=[#6](-[#6](-[#1])(-[#1])-[#6](-[#1])(-[#1])-[#6]1(-[#1])-[#1])-[#6](=[#8])-[#8]-[c](:[c](-[#1]):[c](-[#6](-[#1])(-[#1])-[#1]):[c](-[#1]):[c]3-[#8]-[#6](-[#1])(-[#1])-[#6](-[#7](-[#1])-[#6](-[#1])(-[#1])-[#6](-[#1])(-[#1])-[c](:[c](-[#1]):[c]4-[#1]):[c](-[#1]):[c](-[#1]):[c]4-[#8]-[#6](-[#1])(-[#1])-[#1])=[#8]):[c]23	407.459	C24H25NO5	NC
STOCK1N-38569	[#6]1(-[c]2:[c](-[#1]):[c](-[#1]):[c](-[#1]):[c](-[#1]):[c]2-[#1])=[#6](-[#1])-[#8]-[c](:[c]3-[#6]1=[#8]):[c](-[#1]):[c](:[c](-[#1]):[c]3-[#1])-[#8]-[#6](-[#1])(-[#1])-[#6](=[#6](-[#1])-[#6]4=[#8])-[c](:[c](-[#1]):[c](-[#1]):[c](:[c]5-[#1])-[#8]-[#6](-[#1])(-[#1])-[#1]):[c]5-[#8]4	426.41752	C26H18O6	NC
STOCK1N-38658	[#7](-[#6](=[#8])-[#6]1(-[#1])-[#1])(-[#6]2(-[#1])-[c]3:[c](-[#1]):[c](-[#1]):[c](:[c](-[#1]):[c]3-[#1])-[#8]-[#6](-[#1])(-[#1])-[#1])-[#6](-[#1])(-[#6](-[#1])(-[#1])-[c](:[c]4:[c](:[c](-[#1]):[c](-[#1]):[c](-[#1]):[c]4-[#1]):[n]5-[#1]):[c]25)-[#6](-[#7]1-[#6](-[#1])(-[#1])-[c](:[c](-[#1]):[c]6-[#1]):[c](-[#1]):[c](-[#1]):[c]6-[#6](-[#1])(-[#1])-[#1])=[#8]	465.54298	C29H27N3O3	NC
STOCK1N-38791	[#6]1(-[c]2:[c](-[#1]):[c](-[#1]):[c](:[c](-[#8]-[#6](-[#1])(-[#1])-[#1]):[c]2-[#1])-[#8]-[#6](-[#1])(-[#1])-[#1])=[#6](-[#6](-[#8]-[#6](-[#1])(-[#1])-[#6](-[#1])(-[#1])-[#1])=[#8])-[#8]-[c]3:[c](:[c](-[#1]):[c](-[#1]):[c](:[c]3-[#1])-[#8]-[#6](-[#1])(-[#1])-[#6](-[#8]-[#6](-[#1])(-[#1])-[#1])=[#8])-[#6]1=[#8]	442.41538	C23H22O9	NC
STOCK1N-38897	[#16](-[#7](-[#1])-[#6](-[#1])(-[#1])-[#6](-[#1])(-[#1])-[#6](=[#8])-[#8]-[c](:[c](-[#1]):[c](-[#1]):[c](:[c]12)-[c]3:[c](-[#6](=[#8])-[#8]1):[c](-[#1]):[c](-[#8]-[#6](-[#1])(-[#1])-[#1]):[c](-[#1]):[c]3-[#1]):[c]2-[#6](-[#1])(-[#1])-[#1])(=[#8])(=[#8])-[c]4:[c](-[#1]):[c](-[#1]):[c](:[c](-[#1]):[c]4-[#1])-[#6](-[#1])(-[#1])-[#1]	481.51762	C25H23NO7S	NC
STOCK1N-39070	[c]1(:[c]2:[c](-[#1]):[c](-[#1]):[c](-[#8]-[#6](-[#1])(-[#1])-[#6](=[#8])-[#7](-[#1])-[#6](-[#1])(-[#1])-[#6](-[#8]-[#1])=[#8]):[c]1-[#1])-[#8]-[#6](-[#6](-[#1])=[#6]2-[#6](-[#1])(-[#1])-[#6](-[#1])(-[#1])-[#6](-[#1])(-[#1])-[#1])=[#8]	319.30928	C16H17NO6	NC
STOCK1N-39133	[#6]1(-[#6](-[#1])(-[#1])-[#6](-[#1])(-[#1])-[#6](=[#8])-[#7](-[#1])-[c]2:[c](-[#1]):[c](-[#1]):[c](:[c](-[#1]):[c]2-[#9])-[#9])=[#6](-[#6](-[#1])(-[#1])-[#1])-[c](:[c](:[c](-[#1]):[c](:[c]34):[o]:[c](-[#6](-[#1])(-[#1])-[#1]):[c]3-[#6](-[#1])(-[#1])-[#1])-[#8]-[#6]1=[#8]):[c]4-[#1]	411.39806	C23H19F2NO4	NC
STOCK1N-39351	[#6]1(-[#6](-[#1])(-[#1])-[#6](-[#1])(-[#1])-[#6](-[#8]-[#6](-[#1])(-[#1])-[#6](-[#1])(-[#1])-[#1])=[#8])=[#6](-[#6](-[#1])(-[#1])-[#1])-[c](:[c](-[#1]):[c](-[#1]):[c](:[c]2-[#1])-[#8]-[#6](-[#1])(-[#1])-[c]3:[c](-[#1]):[c](-[#1]):[c](-[#1]):[c](-[#1]):[c]3-[#17]):[c]2-[#8]-[#6]1=[#8]	400.85214	C22H21ClO5	NC
STOCK1N-39356	[#7](-[#6]1(-[#1])-[c]2:[c](-[#1]):[c](-[#1]):[c](-[#1]):[c](-[#1]):[c]2-[#1])(-[#6](-[#1])(-[#6](-[#1])(-[#1])-[c](:[c]3:[c](:[c](-[#1]):[c](-[#1]):[c](-[#1]):[c]3-[#1]):[n]4-[#1]):[c]14)-[#6]5=[#8])-[#6](=[#8])-[#6](-[#1])(-[#1])-[#7]5-[#7](-[#1])-[#6](=[#8])-[#8]-[#6](-[#6](-[#1])(-[#1])-[#1])(-[#6](-[#1])(-[#1])-[#1])-[#6](-[#1])(-[#1])-[#1]	446.49834	C25H26N4O4	NC
STOCK1N-39449	[#6]1(-[c]2:[c](-[#1]):[c](-[#1]):[c](:[c](-[#8]-[#6](-[#1])(-[#1])-[#1]):[c]2-[#1])-[#8]-[#6](-[#1])(-[#1])-[#1])=[#6](-[#6](-[#1])(-[#1])-[#1])-[#8]-[c]3:[c](:[c](-[#1]):[c](-[#1]):[c](-[#8]-[#6](-[#1])(-[#1])-[#1]):[c]3-[#1])-[#6]1=[#8]	326.34322	C19H18O5	NC
STOCK1N-39460	[#6]12(-[#6](=[#8])-[#7](-[#1])-[#6](-[#1])(-[#1])-[c](:[c](-[#1]):[c](-[#1]):[c](:[c]34)-[#8]-[#6](-[#1])(-[#1])-[#8]3):[c]4-[#1])-[#6](-[#6](-[#1])(-[#1])-[#1])(-[#6](-[#1])(-[#1])-[#1])-[#6](-[#6](=[#8])-[#6]1=[#8])(-[#6](-[#1])(-[#1])-[#6]2(-[#1])-[#1])-[#6](-[#1])(-[#1])-[#1]	343.37374	C19H21NO5	NC
STOCK1N-39475	[c]12:[c](:[c](-[#1]):[c](-[#1]):[c](-[#8]-[#6](-[#1])(-[#1])-[c]3:[c](-[#1]):[c](-[#1]):[c](-[#1]):[c](-[#1]):[c]3-[#6](-[#1])(-[#1])-[#1]):[c]1-[#6](-[#1])(-[#1])-[#1])-[#6](-[#6](-[#1])(-[#1])-[#1])=[#6](-[#6](=[#8])-[#8]2)-[#6](-[#1])(-[#1])-[#6](-[#1])(-[#1])-[#6](-[#8]-[#6](-[#1])(-[#1])-[#6](-[#1])(-[#1])-[#1])=[#8]	394.46024	C24H26O5	NC
STOCK1N-39496	[#6]1(-[#6](-[#1])(-[#1])-[#6](-[#1])(-[#1])-[#1])=[#6](-[#1])-[#6](=[#8])-[#8]-[c](:[c](-[#1]):[c](-[#6](-[#1])(-[#1])-[#1]):[c](-[#1]):[c]2-[#8]-[#6](=[#8])-[#6](-[#1])(-[#6](-[#1])(-[#1])-[c](:[c]3:[c](:[n]4-[#1]):[c](-[#1]):[c](-[#1]):[c](-[#1]):[c]3-[#1]):[c]4-[#1])-[#7](-[#1])-[#6](=[#8])-[#8]-[#6](-[#6](-[#1])(-[#1])-[#1])(-[#6](-[#1])(-[#1])-[#1])-[#6](-[#1])(-[#1])-[#1]):[c]12	490.5476	C28H30N2O6	NC
STOCK1N-39682	[#6]1(-[#6](-[#1])(-[#1])-[#6](-[#1])(-[#1])-[#6](-[#8]-[#1])=[#8])=[#6](-[#6](-[#1])(-[#1])-[#1])-[c](:[c](-[#1]):[c](-[#1]):[c](:[c]2-[#1])-[#8]-[#6](-[#1])(-[#1])-[c](:[c](-[#1]):[c]3-[#1]):[c](-[#1]):[c](-[#1]):[c]3-[#17]):[c]2-[#8]-[#6]1=[#8]	372.79898	C20H17ClO5	NC
STOCK1N-39892	[#6]1(=[#8])-[#8]-[c]2:[c](-[#6](-[#6](-[#1])(-[#1])-[#1])=[#6]1-[#6](-[#1])(-[#1])-[#1]):[c](-[#1]):[c](-[#1]):[c](:[c]2-[#1])-[#8]-[#6](-[#1])(-[#6](-[#1])(-[#1])-[#1])-[#6](-[#7](-[#1])-[#6](-[#1])(-[#1])-[#6](-[#1])(-[#1])-[#6](-[#8]-[#1])=[#8])=[#8]	333.33586	C17H19NO6	NC
STOCK1N-40057	[c]12:[c](:[c](-[#1]):[c](-[#1]):[c](-[#8]-[#6](-[#1])(-[#1])-[c]3:[c](-[#1]):[c](-[#1]):[c](:[c](-[#1]):[c]3-[#17])-[#9]):[c]1-[#6](-[#1])(-[#1])-[#1])-[#6](-[#6](-[#1])(-[#1])-[#1])=[#6](-[#6](=[#8])-[#8]2)-[#6](-[#1])(-[#1])-[#6](-[#1])(-[#1])-[#6](-[#8]-[#6](-[#1])(-[#1])-[#6](-[#1])(-[#1])-[#1])=[#8]	432.86918	C23H22ClFO5	NC
STOCK1N-40248	[c]12:[c](:[c](-[#1]):[c](-[#1]):[c](-[#8]-[#6](-[#1])(-[#1])-[#6](=[#8])-[#7](-[#6](-[#1])(-[#1])-[#6](-[#1])(-[#1])-[#1])-[#6](-[#1])(-[#1])-[#6](-[#1])(-[#1])-[#1]):[c]1-[#6](-[#1])(-[#1])-[#1])-[#6](-[#6](-[#1])(-[#1])-[#1])=[#6](-[#6](=[#8])-[#8]2)-[#6](-[#1])(-[#1])-[#6](-[#1])(-[#1])-[#6](-[#8]-[#6](-[#1])(-[#1])-[#6](-[#1])(-[#1])-[#1])=[#8]	403.46876	C22H29NO6	NC
STOCK1N-40271	[c]12:[c](:[c](-[#1]):[c](-[#1]):[c](-[#8]-[#6](-[#1])(-[#1])-[c]3:[c](-[#1]):[c](-[#1]):[c](:[c](-[#1]):[c]3-[#17])-[#17]):[c]1-[#6](-[#1])(-[#1])-[#1])-[#6](-[#6](-[#1])(-[#1])-[#1])=[#6](-[#6](=[#8])-[#8]2)-[#6](-[#1])(-[#1])-[#6](-[#1])(-[#1])-[#6](-[#8]-[#6](-[#1])(-[#1])-[#6](-[#1])(-[#1])-[#1])=[#8]	449.32378	C23H22Cl2O5	NC
STOCK1N-40288	[c]1(-[#6]2(-[#1])-[c](:[c](-[#1]):[c]3-[#1]):[c](-[#1]):[c](-[#1]):[c]3-[#6](-[#1])(-[#6](-[#1])(-[#1])-[#1])-[#6](-[#1])(-[#1])-[#1]):[c](:[c]4:[c](:[c](-[#1]):[c](-[#1]):[c](-[#1]):[c]4-[#1]):[n]1-[#1])-[#6](-[#1])(-[#1])-[#6](-[#1])(-[#6](-[#8]-[#1])=[#8])-[#7]2-[#6](-[#6](-[#1])(-[#1])-[#1])=[#8]	376.44826	C23H24N2O3	NC
STOCK1N-40319	[c]12:[c](:[c](-[#1]):[c](-[#1]):[c](-[#8]-[#1]):[c]1-[#6](-[#1])(-[#1])-[#7](-[#6](-[#1])(-[#1])-[#6]3(-[#1])-[#1])-[#6](-[#1])(-[#1])-[#6](-[#1])(-[#1])-[#7]3-[#6](-[#1])(-[#1])-[#1])-[#6](-[#6](-[#1])(-[#1])-[#1])=[#6](-[#6](=[#8])-[#8]2)-[#6](-[#1])(-[#1])-[c]4:[c](-[#1]):[c](-[#1]):[c](-[#1]):[c](-[#1]):[c]4-[#1]	378.46414	C23H26N2O3	NC
STOCK1N-40399	[#6]1(-[c]2:[c](-[#1]):[c](-[#1]):[c](-[#1]):[c](-[#1]):[c]2-[#8]-[#6](-[#1])(-[#1])-[#1])=[#6](-[#1])-[#8]-[c](:[c]3-[#6]1=[#8]):[c](-[#1]):[c](:[c](-[#1]):[c]3-[#1])-[#8]-[#6](-[#1])(-[#1])-[#6]4=[#6](-[#1])-[#6](=[#8])-[#8]-[c](:[c](-[#1]):[c](-[#6](-[#1])(-[#1])-[#1]):[c](-[#1]):[c]5-[#6](-[#1])(-[#1])-[#1]):[c]45	454.47068	C28H22O6	NC
STOCK1N-40560	[c]1(-[#8]-[#6](=[#8])-[#6](-[#1])=[#6]2-[c]3:[c](-[#1]):[c](-[#1]):[c](-[#1]):[c](-[#1]):[c]3-[#1]):[c]2:[c](-[#1]):[c](-[#1]):[c](-[#8]-[#6](=[#8])-[#6](-[#1])(-[#6](-[#1])(-[#1])-[c]4:[c](-[#1]):[c](-[#1]):[c](-[#1]):[c](-[#1]):[c]4-[#1])-[#7](-[#1])-[#6](-[#8]-[#6](-[#1])(-[#1])-[c]5:[c](-[#1]):[c](-[#1]):[c](-[#1]):[c](-[#1]):[c]5-[#1])=[#8]):[c]1-[#6](-[#1])(-[#1])-[#1]	533.57057	C33H27NO6	NC
STOCK1N-40566	[#6]1(-[c]2:[c](-[#1]):[c](-[#1]):[c](-[#1]):[c](-[#1]):[c]2-[#1])=[#6](-[#1])-[#6](=[#8])-[#8]-[c]3:[c]1:[c](-[#1]):[c](-[#1]):[c](:[c]3-[#1])-[#8]-[#6](-[#1])(-[#1])-[#6](-[#7](-[#1])-[#6](-[#1])(-[#1])-[#6](-[#1])=[#6](-[#1])-[#1])=[#8]	335.35328	C20H17NO4	NC
STOCK1N-40620	[c]1(:[c]2:[c](-[#1]):[c](-[#1]):[c](-[#8]-[#6](-[#6](-[#1])(-[#1])-[#7](-[#1])-[#6](=[#8])-[#8]-[#6](-[#6](-[#1])(-[#1])-[#1])(-[#6](-[#1])(-[#1])-[#1])-[#6](-[#1])(-[#1])-[#1])=[#8]):[c]1-[#1])-[#8]-[#6](-[#6](-[#1])=[#6]2-[#6](-[#1])(-[#1])-[#6](-[#1])(-[#1])-[#1])=[#8]	347.36244	C18H21NO6	NC
STOCK1N-40677	[#16](=[#8])(=[#8])(-[c]1:[c](-[#1]):[c](-[#1]):[c](:[c](-[#1]):[c]1-[#1])-[#6](-[#1])(-[#1])-[#1])-[#7](-[#1])-[#6](-[#1])(-[#6](-[#1])(-[#6](-[#1])(-[#1])-[#1])-[#6](-[#1])(-[#1])-[#6](-[#1])(-[#1])-[#1])-[#6](=[#8])-[#8]-[c](:[c](-[#1]):[c](-[#1]):[c]2:[c]3-[#8]-[#6](-[#6](-[#1])=[#6]2-[c]4:[c](-[#1]):[c](-[#1]):[c](:[c](-[#1]):[c]4-[#1])-[#8]-[#6](-[#1])(-[#1])-[#1])=[#8]):[c]3-[#6](-[#1])(-[…	549.63463	C30H31NO7S	NC
STOCK1N-40875	[#6]1(=[#8])-[#8]-[c]2:[c](-[#6]3=[#6]1-[#6](-[#1])(-[#1])-[#6](-[#1])(-[#1])-[#6](-[#1])(-[#1])-[#6]3(-[#1])-[#1]):[c](-[#1]):[c](-[#1]):[c](:[c]2-[#1])-[#8]-[#6](=[#8])-[#6](-[#1])(-[#6](-[#1])(-[#1])-[#6](-[#1])(-[#1])-[#16]-[#6](-[#1])(-[#1])-[#1])-[#7](-[#1])-[#6](=[#8])-[#8]-[#6](-[#6](-[#1])(-[#1])-[#1])(-[#6](-[#1])(-[#1])-[#1])-[#6](-[#1])(-[#1])-[#1]	447.54446	C23H29NO6S	NC
STOCK1N-41012	[#7]1(-[#6]2(-[#1])-[c]3:[c](-[#1]):[c](-[#1]):[c](:[c](-[#1]):[c]3-[#1])-[#8]-[#6](-[#1])(-[#1])-[#1])-[#6](-[#1])(-[#6](-[#1])(-[#1])-[c](:[c]4:[c](:[c](-[#1]):[c](-[#1]):[c](-[#1]):[c]4-[#1]):[n]5-[#1]):[c]25)-[#6](-[#7](-[#6](-[#1])(-[#1])-[#6](-[#1])(-[#1])-[#6](-[#1])(-[#1])-[#6](-[#1])(-[#1])-[#6](-[#1])(-[#1])-[#6](-[#1])(-[#1])-[#1])-[#6](-[#1])(-[#1])-[#6]1=[#8])=[#8]	445.55334	C27H31N3O3	NC
STOCK1N-41059	[c]12:[c](:[c](-[#1]):[c](-[#1]):[c](-[#8]-[#6](-[#1])(-[#1])-[c]3:[c](-[#1]):[c](-[#1]):[c](-[#1]):[c](-[#8]-[#6](-[#1])(-[#1])-[#1]):[c]3-[#1]):[c]1-[#6](-[#1])(-[#1])-[#1])-[#6](-[#6](-[#1])(-[#1])-[#1])=[#6](-[#6](=[#8])-[#8]2)-[#6](-[#1])(-[#1])-[#6](-[#1])(-[#1])-[#6](-[#8]-[#1])=[#8]	382.40648	C22H22O6	NC
STOCK1N-41180	[#6]1(-[#6](-[#1])(-[#1])-[c]2:[c](-[#1]):[c](-[#1]):[c](-[#1]):[c](-[#1]):[c]2-[#1])=[#6](-[#6](-[#1])(-[#1])-[#1])-[c](:[c](-[#1]):[c](-[#1]):[c](:[c]3-[#1])-[#8]-[#6](=[#8])-[#6](-[#1])(-[#6](-[#1])(-[#1])-[#6](-[#1])(-[#1])-[#6](-[#1])(-[#1])-[#1])-[#7](-[#1])-[#6](=[#8])-[#8]-[#6](-[#6](-[#1])(-[#1])-[#1])(-[#6](-[#1])(-[#1])-[#1])-[#6](-[#1])(-[#1])-[#1]):[c]3-[#8]-[#6]1=[#8]	465.53814	C27H31NO6	NC
STOCK1N-41206	[c]12:[c](:[c](-[#1]):[c](-[#1]):[c](-[#8]-[#6](=[#8])-[#6](-[#1])(-[#6](-[#1])(-[#1])-[#6](-[#1])(-[#1])-[#16]-[#6](-[#1])(-[#1])-[#1])-[#7](-[#1])-[#6](=[#8])-[#8]-[#6](-[#6](-[#1])(-[#1])-[#1])(-[#6](-[#1])(-[#1])-[#1])-[#6](-[#1])(-[#1])-[#1]):[c]1-[#6](-[#1])(-[#1])-[#1])-[#6]3=[#6](-[#6](=[#8])-[#8]2)-[#6](-[#1])(-[#1])-[#6](-[#1])(-[#1])-[#6]3(-[#1])-[#1]	447.54446	C23H29NO6S	NC
STOCK1N-41235	[c]1(:[c]2:[c](-[#1]):[c](-[#1]):[c](-[#8]-[#6](=[#8])-[#6](-[#1])(-[#1])-[#6](-[#1])(-[#1])-[#7](-[#1])-[#6](=[#8])-[#8]-[#6](-[#6](-[#1])(-[#1])-[#1])(-[#6](-[#1])(-[#1])-[#1])-[#6](-[#1])(-[#1])-[#1]):[c]1-[#1])-[#8]-[#6](-[#6](-[#1])=[#6]2-[#6](-[#1])(-[#1])-[#6](-[#1])(-[#1])-[#6](-[#1])(-[#1])-[#6](-[#1])(-[#1])-[#1])=[#8]	389.44218	C21H27NO6	NC
STOCK1N-41258	[#7]1(-[#6](-[#1])(-[#1])-[#6](-[#1])(-[#6](-[#1])(-[#1])-[#6]2(-[#1])-[#6](-[#1])(-[#1])-[#7]3-[#6](-[#7](-[#1])-[#6](-[#1])(-[#1])-[#6](-[#1])(-[#1])-[#6](=[#8])-[#7](-[#1])-[c](:[c](-[#1]):[c]4-[#1]):[c](-[#1]):[c](-[#1]):[c]4-[#6](-[#1])(-[#1])-[#6](-[#1])(-[#1])-[#1])=[#8])-[#6]3(-[#1])-[#1])-[#6]2=[#6](-[#1])-[#6](-[#1])=[#6](-[#1])-[#6]1=[#8]	408.49342	C23H28N4O3	NC
STOCK1N-41309	[#6]1(-[#1])(-[c](:[c](-[#1]):[c](-[#1]):[c](:[c]2-[#8]-[#6](-[#1])(-[#1])-[#1])-[#8]-[#6](-[#1])(-[#1])-[#1]):[c]2-[#6](=[#8])-[#8]1)-[#7]3-[#6](=[#8])-[#6](-[#1])(-[#1])-[#6](-[#1])(-[#1])-[#6]3(-[#1])-[#6](=[#8])-[#7](-[#1])-[c](:[c](-[#1]):[c](-[#1]):[c](:[c]4-[#17])-[#6](-[#1])(-[#1])-[#1]):[c]4-[#1]	444.86494	C22H21ClN2O6	NC
STOCK1N-41369	[#6]1(-[#6]2(-[#1])-[c]3:[c](-[#1]):[c](-[#1]):[c](:[c](-[#1]):[c]3-[#1])-[#8]-[#6](-[#1])(-[#1])-[#1])=[#6](-[#8]-[c](:[c](-[#1]):[c](-[#1]):[c](-[#6](-[#1])(-[#1])-[#1]):[c]4-[#1]):[c]4-[#6]1=[#8])-[#6](-[#7]2-[#6](-[#1])(-[#1])-[#6](-[#1])(-[#1])-[c](:[c](-[#1]):[c](-[#1]):[c](:[c]5-[#8]-[#6](-[#1])(-[#1])-[#1])-[#8]-[#6](-[#1])(-[#1])-[#1]):[c]5-[#1])=[#8]	485.52778	C29H27NO6	NC
STOCK1N-41388	[#6](=[#6](-[#1])/-[c]1:[c](-[#1]):[c](-[#1]):[c](-[#1]):[o]1)(/-[#8]-[c]2:[c]3:[c](-[#1]):[c](-[#1]):[c](:[c]2-[#1])-[#8]-[#6](-[#6](-[#1])(-[#6](-[#1])(-[#1])-[#1])-[#6](-[#1])(-[#1])-[#1])=[#8])\-[#6]3=[#8]	298.29006	C17H14O5	NC
STOCK1N-41478	[c]1(:[c](:[c](-[#1]):[c](-[#1]):[c]2:[c]1-[#8]-[#6](=[#8])-[#6](-[#1])=[#6]2-[#6](-[#1])(-[#1])-[#1])-[#8]-[#6](-[#1])(-[#1])-[#7]3-[c](:[c](-[#1]):[c]4-[#1]):[c](-[#1]):[c](-[#1]):[c]4-[#6](-[#1])(-[#6](-[#1])(-[#1])-[#1])-[#6](-[#1])(-[#1])-[#1])-[#6]3(-[#1])-[#1]	335.39634	C21H21NO3	NC
STOCK1N-41549	[c]12:[c](-[#6](-[#1])(-[#1])-[#6](-[#1])(-[#1])-[#7](-[#6](-[#1])(-[#1])-[#1])-[#6]1(-[#1])-[#6](-[#1])(-[#1])-[#6](=[#8])-[#6]3(-[#1])-[#6](-[#1])(-[#1])-[#6](-[#1])(-[#1])-[#6](-[#1])(-[#6](-[#1])(-[#6]45-[#1])-[#6](-[#1])(-[#1])-[#6](-[#1])=[#6](-[#6](-[#1])(-[#1])-[#6](-[#1])(-[#6](-[#1])(-[#1])-[#6]6(-[#1])-[#1])-[#8]-[#6](-[#6](-[#1])(-[#1])-[#1])=[#8])-[#6]46-[#6](-[#1])(-[#1])-[#1])-[#6]…	577.75077	C35H47NO6	NC
STOCK1N-41561	[#6](=[#6](-[#1])/-[c]1:[c](-[#1]):[c](-[#1]):[c](-[#1]):[c](-[#1]):[c]1-[#8]-[#6](-[#1])(-[#1])-[#1])(/-[#8]-[c]2:[c]3:[c](-[#1]):[c](-[#1]):[c](:[c]2-[#1])-[#8]-[#6](=[#8])-[c]4:[c](-[#1]):[c](-[#1]):[c](-[#1]):[c](-[#8]-[#6](-[#1])(-[#1])-[#1]):[c]4-[#1])\-[#6]3=[#8]	402.39612	C24H18O6	NC
STOCK1N-41721	[c]1(:[c]2-[#6](-[#1])(-[#1])-[#1]):[c](:[c](-[#1]):[c](:[c](:[c](-[#6](-[#1])(-[#1])-[#1]):[o]3)-[#6](-[#1])(-[#1])-[#1]):[c]23)-[#6](=[#6](-[#6](-[#1])(-[#1])-[#6](-[#1])(-[#1])-[#6](=[#8])-[#7](-[#1])-[#6](-[#1])(-[#6](-[#1])(-[#1])-[#16]-[#6](-[#1])(-[#1])-[c]4:[c](-[#1]):[c](-[#1]):[c](-[#1]):[c](-[#1]):[c]4-[#1])-[#6](-[#8]-[#1])=[#8])-[#6](=[#8])-[#8]1)-[#6](-[#1])(-[#1])-[#1]	507.59796	C28H29NO6S	NC
STOCK1N-41789	[#6]1(-[#1])(-[#6](-[#1])(-[#1])-[#7](-[#6](-[#1])(-[#1])-[#6]2(-[#1])-[#1])-[#6](-[#1])(-[#1])-[#6](-[#1])(-[#1])-[#7]2-[c]3:[c](-[#1]):[c](-[#1]):[c](-[#1]):[c](-[#6](-[#1])(-[#1])-[#1]):[c]3-[#1])-[#6](=[#8])-[#8]-[#6](-[#1])(-[#6](-[#1])(-[#1])-[#6](-[#6]45-[#6](-[#1])(-[#1])-[#1])=[#6](-[#1])-[#6](-[#1])(-[#1])-[#6](-[#1])(-[#1])-[#6]4(-[#1])-[#6](-[#1])(-[#1])-[#1])-[#6]1(-[#1])-[#6]5(-[#1]…	424.57564	C26H36N2O3	NC
STOCK1N-41875	[#6](=[#6](-[#1])/-[c]1:[c](-[#1]):[c](-[#8]-[#6](-[#1])(-[#1])-[#1]):[c](-[#1]):[c](-[#1]):[c]1-[#8]-[#6](-[#1])(-[#1])-[#1])(/-[#8]-[c]2:[c]3:[c](-[#1]):[c](-[#1]):[c](-[#8]-[#6](=[#8])\-[#6](-[#1])=[#6](-[#1])\-[c]4:[c](-[#1]):[c](-[#1]):[c](-[#1]):[c](-[#1]):[c]4-[#1]):[c]2-[#1])\-[#6]3=[#8]	428.4334	C26H20O6	NC
STOCK1N-42034	[#6](=[#6](-[#1])/-[c](:[c](-[#1]):[c](-[#8]-[#6](-[#1])(-[#1])-[#1]):[c](:[c]1-[#1])-[#8]-[#6](-[#1])(-[#1])-[#1]):[c]1-[#8]-[#6](-[#1])(-[#1])-[#1])(/-[#8]-[c]2:[c]3:[c](-[#1]):[c](-[#1]):[c](-[#8]-[#6](-[#1])(-[#1])-[#6](-[#8]-[#6](-[#1])(-[#1])-[#6](-[#1])(-[#1])-[#1])=[#8]):[c]2-[#1])\-[#6]3=[#8]	414.40528	C22H22O8	NC
STOCK1N-42312	[#6]1(-[#6](-[#1])(-[#1])-[#6](=[#8])-[#7](-[#6](-[#1])(-[#1])-[#6]2(-[#1])-[#1])-[#6](-[#1])(-[#1])-[#6](-[#1])(-[#1])-[#6]2(-[#1])-[#6](-[#7](-[#1])-[#1])=[#8])=[#6](-[#6](-[#1])(-[#1])-[#1])-[c](:[c](:[c](-[#1]):[c]3:[c]4:[c](-[#6](-[#1])(-[#1])-[#1]):[c](-[#1]):[o]3)-[#8]-[#6]1=[#8]):[c]4-[#1]	382.40978	C21H22N2O5	NC
STOCK1N-42337	[c]1(:[c]2-[#6](-[#1])(-[#1])-[#1]):[c](:[c](-[#1]):[c](:[c]3:[c](-[#6](-[#1])(-[#1])-[#6](-[#1])(-[#1])-[#6](-[#1])(-[#1])-[#6]3(-[#1])-[#1]):[o]4):[c]24)-[#6](=[#6](-[#6](-[#1])(-[#1])-[#6](-[#1])(-[#1])-[#6](=[#8])-[#7](-[#1])-[#6](-[#1])(-[#1])-[#6](-[#1])(-[#6](-[#1])(-[#1])-[#6]5(-[#1])-[#1])-[#6](-[#1])(-[#1])-[#6](-[#1])(-[#1])-[#6]5(-[#1])-[#6](-[#8]-[#1])=[#8])-[#6](=[#8])-[#8]1)-[#6](-…	479.56472	C28H33NO6	NC
STOCK1N-42340	[c](:[c](-[#1]):[c](:[c](-[#1]):[c](-[#1]):[c](:[c]1-[#1])-[#8]-[#6](-[#1])(-[#1])-[#1]):[c]1:[n]2)(-[#6](-[#1])(-[#1])-[#7](-[#6](-[#1])(-[#1])-[#1])-[#6](=[#8])-[c]3:[c](-[#1]):[c](-[#1]):[c](:[c](-[#1]):[c]3-[#1])-[#8]-[#6](-[#1])(-[#1])-[#1]):[c]2-[#8]-[#1]	352.3838	C20H20N2O4	NC
STOCK1N-42525	[c]1(:[c]2:[c](:[o]:[c]1-[c]3:[c](-[#1]):[c](-[#1]):[c](-[#1]):[c](-[#1]):[c]3-[#1]):[c](-[#1]):[c](-[#1]):[c](-[#8]-[#6](-[#1])(-[#1])-[#6](-[#1])(-[#1])-[#1]):[c]2-[#1])-[#6](=[#8])-[#8]-[c](:[c](-[#1]):[c]4-[#1]):[c](-[#1]):[c](:[c]45)-[#8]\-[#6](\-[#6]5=[#8])=[#6](-[#1])/-[c]6:[c](-[#1]):[c](-[#1]):[c](-[#6](-[#1])(-[#1])-[#1]):[o]6	506.50218	C31H22O7	NC
STOCK1N-42637	[#6]1(-[#8]-[#1])(-[#6](-[#1])(-[#1])-[#6](-[#1])(-[#1])-[#6]2(-[#1])-[#6](-[#6](-[#1])(-[#1])-[#8]-[#6]3=[#8])=[#6]3-[#1])-[#6]2(-[#6](-[#1])(-[#1])-[#1])-[#6](-[#1])(-[#1])-[#6](-[#1])(-[#1])-[#6]4(-[#1])-[#6]1(-[#1])-[#6](-[#1])(-[#1])-[#6](-[#1])(-[#1])-[#6](-[#1])(-[#6]45-[#6](-[#1])(-[#1])-[#1])-[#6](-[#1])(-[#1])\-[#6](\-[#6](-[#1])(-[#1])-[#6]5(-[#1])-[#1])=[#7]\-[#7](-[#1])-[#6](-[#7](-[…	445.618	C24H35N3O3S	NC
STOCK1N-42665	[#6]1(-[#1])(-[#8]-[#6](-[#6](-[#1])(-[#1])-[#1])=[#8])-[#6](-[#1])(-[#8]-[c](:[c](-[#1]):[c](-[#1]):[c](:[c]2-[#8]3)-[#6]4=[#6](-[#6]3=[#8])-[#6](-[#1])(-[#1])-[#6](-[#1])(-[#1])-[#6]4(-[#1])-[#1]):[c]2-[#1])-[#8]-[#6](-[#1])(-[#6](-[#1])(-[#8]-[#6](-[#6](-[#1])(-[#1])-[#1])=[#8])-[#6]1(-[#1])-[#8]-[#6](-[#6](-[#1])(-[#1])-[#1])=[#8])-[#6](-[#1])(-[#1])-[#8]-[#6](-[#6](-[#1])(-[#1])-[#1])=[#8]	532.49331	C26H28O12	NC
STOCK1N-42689	[#6]1(-[#8]-[c]2:[c](-[#1]):[c](-[#1]):[c](-[#1]):[c](-[#8]-[#6](-[#1])(-[#1])-[#1]):[c]2-[#1])=[#6](-[#1])-[#8]-[c](:[c]3-[#6]1=[#8]):[c](-[#1]):[c](:[c](-[#1]):[c]3-[#1])-[#8]-[#6](-[#1])(-[#1])-[c]4:[c](-[#1]):[c](-[#6](-[#1])(-[#1])-[#1]):[c](-[#1]):[c](-[#1]):[c]4-[#6](-[#1])(-[#1])-[#1]	402.43918	C25H22O5	NC
STOCK1N-42835	[c]1(-[#8]-[#6](=[#8])-[#6](-[#1])=[#6]2-[#6](-[#1])(-[#1])-[#6](=[#8])-[#7](-[#1])-[#6](-[#1])(-[c]3:[c](-[#1]):[c](-[#1]):[c](-[#1]):[c](-[#1]):[c]3-[#1])-[#6](-[#8]-[#1])=[#8]):[c]2:[c](-[#1]):[c](-[#1]):[c](-[#8]-[#1]):[c]1-[#6](-[#1])(-[#1])-[#1]	367.35208	C20H17NO6	NC
STOCK1N-42902	[#6](=[#6](-[#1])/-[c]1:[c](-[#1]):[c](-[#8]-[#6](-[#1])(-[#1])-[#1]):[c](-[#1]):[c](-[#1]):[c]1-[#8]-[#6](-[#1])(-[#1])-[#1])(/-[#8]-[c]2:[c]3:[c](-[#1]):[c](-[#1]):[c](:[c]2-[#1])-[#8]-[#6](=[#8])-[c]4:[c](-[#1]):[c](-[#1]):[c](:[c](-[#1]):[c]4-[#1])-[#8]-[#6](-[#1])(-[#1])-[#1])\-[#6]3=[#8]	432.4221	C25H20O7	NC
STOCK1N-42913	[#6](=[#6](-[#1])/-[c](:[c](-[#1]):[c](-[#1]):[c](-[#1]):[n]1):[c]1-[#1])(/-[#8]-[c]2:[c]3:[c](-[#1]):[c](-[#1]):[c](:[c]2-[#1])-[#8]-[#6](=[#8])-[c]4:[c](-[#1]):[c](-[#1]):[c](-[#1]):[c](-[#1]):[c]4-[#8]-[#6](-[#1])(-[#1])-[#1])\-[#6]3=[#8]	373.3582	C22H15NO5	NC
STOCK1N-42921	[#7](-[c]1:[c](-[#1]):[c](-[#1]):[c](-[#1]):[c](-[#1]):[c]1-[#8]-[#6](-[#1])(-[#1])-[#1])(-[#6](=[#8])-[#6](-[#6]2(-[#1])-[#6](-[#1])(-[#7]34)-[c]5:[c](-[#6](-[#1])=[#6]3-[#1]):[c](-[#1]):[c](-[#1]):[c](-[#1]):[c]5-[#1])(-[#1])-[#6]4(-[#1])-[#6](=[#8])-[c](:[c](-[#1]):[c](-[#1]):[c](:[c]67)-[#8]-[#6](-[#1])(-[#1])-[#8]6):[c]7-[#1])-[#6]2=[#8]	494.49478	C29H22N2O6	NC
STOCK1N-42929	[#7]1(-[#6](-[#1])(-[#1])-[#6](-[#1])(-[#1])-[#6](-[#6]2(-[#1])-[#6]1(-[#1])-[c](:[c](-[#1]):[c](-[#1]):[c](:[c]34)-[#8]-[#6](-[#1])(-[#1])-[#8]3):[c]4-[#1])(-[#6](-[#1])(-[#1])-[#6](-[#1])(-[#1])-[#6](-[#1])(-[#1])-[#6]2(-[#1])-[#1])-[#8]-[#1])-[#6](-[#1])(-[#1])-[#6](-[#7](-[#1])-[#6](-[#1])(-[#1])-[#6](-[#1])(-[#1])-[#6](-[#1])(-[#1])-[#6](-[#1])(-[#1])-[#6](-[#1])(-[#1])-[#1])=[#8]	402.52706	C23H34N2O4	NC
STOCK1N-42960	[n]1(:[c]2:[c](:[n]:[c]1-[#7](-[#1])\-[#7]=[#6](/-[#6](-[#1])(-[#1])-[#1])\-[#6](-[#1])(-[#1])-[#8]-[c]3:[c](-[#1]):[c](-[#1]):[c](:[c](-[#1]):[c]3-[#17])-[#17]):[c](:[n]:[c](-[#1]):[n]2)-[#7](-[#1])-[#1])-[#6]4(-[#1])-[#8]-[#6](-[#1])(-[#6](-[#1])(-[#8]-[#1])-[#6]4(-[#1])-[#8]-[#1])-[#6](-[#1])(-[#1])-[#8]-[#1]	498.31994	C19H21Cl2N7O5	NC
STOCK1N-43167	[c]1(:[c](-[#1]):[c](-[#1]):[c](:[c]2-[#1])-[#8]-[#6](-[#1])(-[#1])-[#6](-[#8]-[#6](-[#1])(-[#1])-[#1])=[#8]):[c]2-[#8]\-[#6](=[#6](-[#1])/-[#6](-[#1])=[#6](-[#1])/-[c]3:[c](-[#1]):[c](-[#1]):[c](-[#1]):[c](-[#1]):[c]3-[#8]-[#6](-[#1])(-[#1])-[#1])\-[#6]1=[#8]	366.36402	C21H18O6	NC
STOCK1N-43234	[#6]1(-[#8]-[c](:[c](-[#1]):[c]2-[#1]):[c](-[#1]):[c](-[#1]):[c]2-[#6](-[#8]-[#6](-[#1])(-[#1])-[#6](-[#1])(-[#1])-[#6](-[#1])(-[#1])-[#1])=[#8])=[#6](-[#1])-[#8]-[c]3:[c](:[c](-[#1]):[c](-[#1]):[c](:[c]3-[#1])-[#8]-[#6](=[#8])-[c](:[c](-[#1]):[c](-[#1]):[c](:[c]45)-[#8]-[#6](-[#1])(-[#1])-[#8]4):[c]5-[#1])-[#6]1=[#8]	488.4423	C27H20O9	NC
STOCK1N-43460	[#6](=[#6](-[#1])/-[c]1:[c](-[#1]):[c](-[#1]):[c](-[#6](-[#1])(-[#1])-[#1]):[o]1)(/-[#8]-[c]2:[c]3:[c](-[#1]):[c](-[#1]):[c](-[#8]-[#6](-[#1])(-[#1])-[c](:[c](-[#1]):[c]4-[#1]):[c](-[#1]):[c](-[#1]):[c]4-[#6](-[#1])=[#6](-[#1])-[#1]):[c]2-[#1])\-[#6]3=[#8]	358.38662	C23H18O4	NC
STOCK1N-43470	[#6]1(-[c]2:[c](-[#7](-[#1])-[#6]1=[#8]):[c](-[#1]):[c](-[#1]):[c](-[#1]):[c]2-[#1])(-[#6](-[#1])(-[#6](-[#1])(-[#1])-[#6](-[#1])(-[#1])-[#6]3(-[#1])-[#1])-[#7]3-[#6]45-[c]6:[c](-[#7](-[#1])-[#6]4=[#8]):[c](-[#1]):[c](-[#1]):[c](-[#17]):[c]6-[#1])-[#6]5(-[#1])-[#6](-[c]7:[c](-[#1]):[c](-[#1]):[c](-[#1]):[c](-[#1]):[c]7-[#1])=[#8]	483.94558	C28H22ClN3O3	NC
STOCK1N-43492	[c]1(-[#6](=[#8])-[#6](-[#1])(-[#1])-[#7](-[#6](-[#1])(-[#1])-[#6](-[#1])(-[#6](-[#1])(-[#1])-[#6]2(-[#1])-[#6](-[#7]34)=[#6](-[#1])-[#6](-[#1])=[#6](-[#1])-[#6]3=[#8])-[#6]4(-[#1])-[#1])-[#6]2(-[#1])-[#1]):[c](:[c](-[#1]):[c](-[#8]-[#6](-[#1])(-[#1])-[#1]):[c](-[#1]):[c]5-[#1]):[c]5:[n](-[#6](-[#1])(-[#1])-[#1]):[c]1-[#6](-[#1])(-[#1])-[#1]	405.48948	C24H27N3O3	NC
STOCK1N-43510	[#6](-[c]1:[c](-[#1]):[c](-[#1]):[c](:[c](-[#8]-[#6](-[#1])(-[#1])-[#1]):[c]1-[#1])-[#8]-[#6](-[#1])(-[#1])-[#1])(=[#6](-[#1])-[#8]2)-[#6](=[#8])-[c](:[c]23):[c](-[#1]):[c](-[#1]):[c](-[#8]-[#1]):[c]3-[#6](-[#1])(-[#1])-[#7]4-[#6](-[#1])(-[#1])-[#6](-[#1])(-[#1])-[#6](-[#1])(-[#6](-[#1])(-[#1])-[#6]4(-[#1])-[#1])-[#6](-[#1])(-[#1])-[#1]	409.47488	C24H27NO5	NC
STOCK1N-43706	[#6]1(-[#6](-[#1])(-[#1])-[#6](=[#8])-[#7](-[#1])-[#6](-[#1])(-[#6](-[#1])(-[#1])-[c](:[c](-[#1]):[c]2-[#1]):[c](-[#1]):[c](-[#1]):[c]2-[#8]-[#1])-[#6](-[#8]-[#1])=[#8])=[#6](-[#6](-[#1])(-[#1])-[#1])-[c](:[c](:[c](-[#1]):[c](:[c]34):[o]:[c](-[#6](-[#1])(-[#1])-[#6](-[#1])(-[#1])-[#6](-[#1])(-[#1])-[#6]5(-[#1])-[#1]):[c]35)-[#8]-[#6]1=[#8]):[c]4-[#1]	475.4899	C27H25NO7	NC
STOCK1N-43829	[c]12:[c](:[c](-[#1]):[c](-[#1]):[c](-[#8]-[#6](-[#1])(-[#1])-[#6](=[#8])-[#7](-[#1])-[#6](-[#1])(-[#6](-[#1])(-[#1])-[c](:[c]3:[c](:[n]4-[#1]):[c](-[#1]):[c](-[#1]):[c](-[#1]):[c]3-[#1]):[c]4-[#1])-[#6](-[#8]-[#1])=[#8]):[c]1-[#6](-[#1])(-[#1])-[#1])-[#6](-[#6](-[#1])(-[#1])-[#1])=[#6](-[#6](=[#8])-[#8]2)-[#6](-[#1])(-[#1])-[#6](-[#1])(-[#1])-[#6](-[#1])(-[#1])-[#6](-[#1])(-[#1])-[#6](-[#1])(-[#…	518.60075	C30H34N2O6	NC
STOCK1N-43862	[#6](=[#6](-[#1])/-[c](:[c](-[#1]):[c]1-[#8]-[#6](-[#1])(-[#1])-[#1]):[c](-[#1]):[c](:[c]1-[#8]-[#6](-[#1])(-[#1])-[#1])-[#8]-[#6](-[#1])(-[#1])-[#1])(/-[#8]-[c]2:[c]3:[c](-[#1]):[c](-[#1]):[c](-[#8]-[#6](=[#8])\-[#6](-[#1])=[#6](-[#1])\-[c]4:[c](-[#1]):[c](-[#1]):[c](-[#1]):[c](-[#1]):[c]4-[#1]):[c]2-[#1])\-[#6]3=[#8]	458.45938	C27H22O7	NC
STOCK1N-43915	[#7]1(-[#6](-[#1])(-[#6](-[#1])(-[#1])-[c](:[c]23):[c]4:[c](:[c](-[#1]):[c](-[#1]):[c](-[#1]):[c]4-[#1]):[n]2-[#1])-[#6](-[#7](-[#6](-[#1])(-[#1])-[#6](-[#1])(-[#1])-[c](:[c](-[#1]):[c]5-[#1]):[c](-[#1]):[c](-[#1]):[c]5-[#17])-[#6](-[#1])(-[#1])-[#6]1=[#8])=[#8])-[#6]3(-[#1])-[c]6:[c](-[#1]):[c](-[#8]-[#6](-[#1])(-[#1])-[#1]):[c](-[#1]):[c](-[#1]):[c]6-[#8]-[#6](-[#1])(-[#1])-[#1]	530.01401	C30H28ClN3O4	NC
STOCK1N-43942	[c]1(:[c](-[#1]):[c](-[#1]):[c](:[c]2-[#1])-[#8]-[#6](=[#8])-[c]3:[c](-[#1]):[c](-[#1]):[c](-[#1]):[o]3):[c]2-[#8]\-[#6](=[#6](-[#1])/-[#6](-[#1])=[#6](-[#1])/-[c]4:[c](-[#1]):[c](-[#1]):[c](-[#1]):[c](-[#1]):[c]4-[#8]-[#6](-[#1])(-[#1])-[#1])\-[#6]1=[#8]	388.36954	C23H16O6	NC
STOCK1N-44045	[#7](-[#6](=[#8])-[#6]1(-[#1])-[#1])(-[#6](-[#1])(-[#6](-[#1])(-[#1])-[c](:[c]23):[c]4:[c](:[c](-[#1]):[c](-[#1]):[c](-[#1]):[c]4-[#1]):[n]2-[#1])-[#6](-[#7]1-[#6]5(-[#1])-[#6](-[#1])(-[#1])-[#6]5(-[#1])-[#1])=[#8])-[#6]3(-[#1])-[c]6:[c](-[#1]):[c](-[#1]):[c](-[#1]):[c](-[#8]-[#6](-[#1])(-[#1])-[#1]):[c]6-[#1]	401.45772	C24H23N3O3	NC
STOCK1N-44394	[c]12:[c](-[#6](-[#1])(-[#1])-[#6](-[#1])(-[#1])-[#7](-[#6](-[#1])(-[#1])-[#1])-[#6]1(-[#1])-[#6](-[#1])(-[#1])\-[#6](\-[#6](-[#1])(-[#6](-[#1])(-[#1])\-[#6](-[#1])=[#6](\-[#6](-[#1])(-[#1])-[#1])/-[#6](-[#1])(-[#1])-[#1])-[#6](-[#1])(-[#1])\-[#6](-[#1])=[#6](/-[#6](-[#1])(-[#1])-[#1])\-[#6](-[#1])(-[#1])-[#1])=[#7]\-[#8]-[#1]):[c](-[#1]):[c](:[c]3:[c]2-[#8]-[#6](-[#1])(-[#1])-[#1])-[#8]-[#6](-[#…	428.56434	C25H36N2O4	NC
STOCK1N-44485	[#6](=[#6](-[#1])/-[c](:[c](-[#1]):[c]1-[#1]):[c](-[#1]):[c](-[#1]):[c]1-[#6](-[#1])(-[#1])-[#1])(/-[#8]-[c]2:[c]3:[c](-[#1]):[c](-[#1]):[c](-[#8]-[#6](-[#1])(-[#1])-[#1]):[c]2-[#1])\-[#6]3=[#8]	266.29126	C17H14O3	NC
STOCK1N-44575	[#7]1(-[#6](-[#1])(-[#1])-[#7](-[#6](-[#1])(-[#1])-[#6](-[#1])(-[#1])-[c](:[c]23):[c](-[#1]):[c](:[c](-[#8]-[#6](-[#1])(-[#1])-[#1]):[c]2-[#1])-[#8]-[#6](-[#1])(-[#1])-[#1])-[#6]3(-[#1])-[#6](-[#1])(-[#1])-[#1])-[c]4:[c](\-[#6](=[#7]\-[#7](-[#1])-[#6](-[c]5:[c](-[#1]):[c](-[#1]):[c](-[#1]):[c](-[#1]):[c]5-[#1])=[#8])\-[#6]1=[#8]):[c](-[#1]):[c](-[#35]):[c](-[#1]):[c]4-[#1]	563.44237	C28H27BrN4O4	NC
STOCK1N-44634	[c]12:[c](:[c](-[#1]):[c](-[#1]):[c](-[#8]-[#1]):[c]1-[#6](-[#1])(-[#1])-[#1])-[#6](-[#6](-[#1])(-[#1])-[#1])=[#6](-[#6](=[#8])-[#8]2)-[#6](-[#1])(-[#1])-[#6](=[#8])-[#7](-[#1])-[#6](-[#1])(-[#6](-[#1])(-[#1])-[#6](-[#1])(-[#1])-[#6](-[#1])(-[#1])-[#7](-[#1])-[#6](-[#7](-[#1])-[#1])=[#8])-[#6](-[#8]-[#1])=[#8]	405.40182	C19H23N3O7	NC
STOCK1N-44645	[c]12:[c](:[n]:[c](-[#1]):[n]:[c]1-[#7](-[#1])-[#6](-[#1])(-[#1])-[c]3:[c](-[#1]):[c](-[#1]):[c](-[#1]):[o]3):[n](:[c](-[#1]):[n]2)-[#6](-[#1])(-[#1])-[#1]	229.23793	C11H11N5O	NC
STOCK1N-44733	[#6]1(-[#6](-[#1])(-[#1])-[#6](-[#1])(-[#1])-[#6](=[#8])-[#7](-[#1])-[#6](-[#1])(-[#6](-[#1])(-[#1])-[c]2:[c](-[#1]):[c](-[#1]):[c](-[#1]):[c](-[#1]):[c]2-[#1])-[#6](-[#8]-[#1])=[#8])=[#6](-[#6](-[#1])(-[#1])-[#1])-[c](:[c](:[c](-[#1]):[c](:[c]34):[o]:[c](-[#6](-[#1])(-[#1])-[#1]):[c]3-[#6](-[#1])(-[#1])-[#1])-[#8]-[#6]1=[#8]):[c]4-[#1]	447.4798	C26H25NO6	NC
STOCK1N-44838	[c]1(-[#6](-[#1])(-[#8]-[#1])-[#6](-[#1])(-[#1])-[#7]2-[#6](-[#1])(-[#1])-[#6](-[#1])(-[#1])-[c](:[c]3-[#6]2(-[#1])-[#1]):[c](-[#1]):[c](-[#1]):[c](-[#1]):[c]3-[#1]):[c]4:[c](:[n](-[#1]):[c]1-[#6](-[#1])(-[#1])-[#1]):[c](-[#1]):[c](-[#1]):[c](-[#1]):[c]4-[#1]	306.40148	C20H22N2O	NC
STOCK1N-44924	[c]12:[c](-[#8]-[#6](-[#1])(-[#1])-[#8]1):[c](-[#1]):[c](:[c](\-[#6](-[#1])=[#7]\-[#8]-[#1]):[c]2-[#8]-[#6](-[#1])(-[#1])-[#1])-[#6](-[#1])(-[#1])-[#6](-[#1])(-[#1])-[#7](-[#6](-[#1])(-[#1])-[#1])-[#6](-[#7](-[#1])-[#6](-[#1])(-[#1])-[#6](-[#1])(-[#1])-[#1])=[#16]	339.40994	C15H21N3O4S	NC
STOCK1N-44950	[#6](-[#6](-[#1])(-[#1])-[#6](-[#1])(-[#1])-[#7](-[#1])-[#6](-[#1])(-[#1])-[c](:[c](-[#1]):[c](-[#1]):[c](:[c]12)-[#8]-[#6](-[#1])(-[#1])-[#8]1):[c]2-[#1])(-[#6](-[#1])(-[#1])-[#6](-[#1])(-[#1])-[#8]-[#6]3(-[#6](-[#1])(-[#1])-[#1])-[#6](-[#1])(-[#1])-[#1])(-[#6](-[#1])(-[#6](-[#1])(-[#1])-[#1])-[#6](-[#1])(-[#1])-[#1])-[#6]3(-[#1])-[#1]	333.46504	C20H31NO3	NC
STOCK1N-44953	[c](:[c]1-[#6](-[#1])(-[#1])-[#1])(-[#8]-[#6]2=[#8]):[c](:[c](-[#1]):[c](:[c](:[c](-[#6](-[#1])(-[#1])-[#1]):[o]3)-[#6](-[#1])(-[#1])-[#1]):[c]13)-[#6](=[#6]2-[#6](-[#1])(-[#1])-[#6](=[#8])-[#7](-[#1])-[#6](-[#1])(-[#6](-[#1])(-[#1])-[c]4:[c](-[#1]):[c](-[#1]):[c](-[#1]):[c](-[#1]):[c]4-[#1])-[#6](-[#8]-[#1])=[#8])-[#6](-[#1])(-[#1])-[#1]	447.4798	C26H25NO6	NC
STOCK1N-44967	[#6](=[#6](-[#1])/-[c](:[c](-[#6](-[#1])(-[#1])-[#6](-[#1])(-[#1])-[#7](-[#6](-[#1])(-[#1])-[#1])-[#6](-[#7](-[#1])-[#6](-[#1])(-[#1])-[#1])=[#16]):[c](-[#1]):[c](:[c]12)-[#8]-[#6](-[#1])(-[#1])-[#8]1):[c]2-[#8]-[#6](-[#1])(-[#1])-[#1])(/-[#6](=[#8])-[#7](-[#1])-[#6](-[#7]3-[#6](-[#1])(-[#1])-[#6](-[#1])(-[#1])-[#6](-[#1])(-[#1])-[#6](-[#1])(-[#1])-[#6](-[#1])(-[#1])-[#6](-[#1])(-[#1])-[#1])=[#8]…	504.59908	C24H32N4O6S	NC
STOCK1N-45084	[#16](=[#8])(=[#8])(-[c]1:[c](-[#1]):[c](-[#1]):[c](:[c](-[#1]):[c]1-[#1])-[#6](-[#1])(-[#1])-[#1])-[#7](-[#1])-[#6](-[#1])(-[#6](-[#1])(-[#6](-[#1])(-[#1])-[#1])-[#6](-[#1])(-[#1])-[#1])-[#6](=[#8])-[#8]-[c]2:[c](-[#1]):[c](-[#6](-[#1])(-[#1])-[#1]):[c](-[#1]):[c](-[#8]-[#6](-[#6](-[#6](-[#1])(-[#1])-[#1])=[#6]3-[#6](-[#1])(-[#1])-[#1])=[#8]):[c]23	457.53928	C24H27NO6S	NC
STOCK1N-45180	[#6](=[#6](-[#1])/-[c]1:[c](-[#1]):[c](-[#1]):[c](:[c](-[#1]):[c]1-[#8]-[#6](-[#1])(-[#1])-[#1])-[#8]-[#6](-[#1])(-[#1])-[#1])(/-[#8]-[c]2:[c]3:[c](-[#1]):[c](-[#1]):[c](-[#8]-[#6](-[#1])(-[#1])-[#6](-[#1])(-[#1])-[#1]):[c]2-[#1])\-[#6]3=[#8]	326.34322	C19H18O5	NC
STOCK1N-45223	[c]1(-[#1]):[c](-[#6](-[#1])(-[#1])-[#6](-[#1])(-[#1])-[#6](-[#1])(-[#1])-[#8]2):[c]2:[c](-[#1]):[c](-[#1]):[c]1-[#6](-[#1])(-[#6](-[#1])(-[#1])-[#6](-[#1])(-[#1])-[#6](-[#1])(-[#1])-[c]3:[c](-[#1]):[c](-[#1]):[c](-[#1]):[c](-[#1]):[c]3-[#1])-[#7](-[#1])-[#1]	281.39202	C19H23NO	NC
STOCK1N-45683	[#6]1(=[#6](-[#1])-[#6](-[#7](-[#1])-[#6](-[#1])(-[#1])-[#6](-[#1])(-[#1])-[#6](-[#1])(-[#1])-[#6](-[#1])(-[#1])-[#6](-[#1])(-[#1])-[#7](-[#1])-[#6](-[#6](-[#1])(-[#1])-[#6](-[#1])(-[#1])-[#1])=[#8])=[#7]-[#6]2=[#8])-[#7]2-[#6](-[#1])(-[#1])-[#6](-[#1])(-[#1])-[c](:[c](-[#1]):[c](-[#8]-[#6](-[#1])(-[#1])-[#1]):[c](-[#8]-[#6](-[#1])(-[#1])-[#1]):[c]3-[#1]):[c]13	414.498	C22H30N4O4	NC
STOCK1N-46051	[#6]1(-[c]2:[c](-[#1]):[c](-[#1]):[c](-[#1]):[c](-[#1]):[c]2-[#8]-[#6](-[#1])(-[#1])-[#1])=[#6](-[#1])-[#8]-[c]3:[c](:[c](-[#1]):[c](-[#1]):[c](-[#8]-[#1]):[c]3-[#6](-[#1])(-[#1])-[#7]4-[#6](-[#1])(-[#1])-[#6](-[#1])(-[#1])-[#6](-[#1])(-[#1])-[#6](-[#1])(-[#1])-[#6]4(-[#1])-[#1])-[#6]1=[#8]	365.42232	C22H23NO4	NC
STOCK1N-46116	[#6]1(-[c](:[c](-[#1]):[c](-[#1]):[c](:[c]23)-[#8]-[#6](-[#1])(-[#1])-[#6](-[#1])(-[#1])-[#8]2):[c]3-[#1])=[#6](-[#1])-[#8]-[c](:[c]4-[#6]1=[#8]):[c](-[#1]):[c](:[c](-[#1]):[c]4-[#1])-[#8]-[#6](-[#1])(-[#1])-[#6](=[#8])-[c]5:[c](-[#1]):[c](-[#1]):[c](:[c](-[#1]):[c]5-[#1])-[#8]-[#6](-[#1])(-[#1])-[#1]	444.4328	C26H20O7	NC
STOCK1N-46209	[#6]1(-[c]2:[c](-[#7]34):[c](:[c](-[#1]):[c](-[#1]):[c]2-[#1])-[#6](=[#6](-[#1])-[#6]3(-[#6](-[#1])(-[#1])-[#1])-[#6](-[#1])(-[#1])-[#1])-[#6](-[#1])(-[#1])-[#1])(-[#6](-[#6](-[#8]-[#6](-[#1])(-[#1])-[#6](-[#1])(-[#1])-[#1])=[#8])=[#6](-[#7](-[#1])-[#1])-[#8]-[#6](-[c]5:[c](:[c](-[#1]):[c](-[#1]):[c](-[#1]):[c]5-[#1])-[#8]-[#6]6=[#8])=[#6]16)-[#6]4=[#8]	484.49996	C28H24N2O6	NC
STOCK1N-46247	[#6]1(-[#8]-[c]2:[c](-[#1]):[c](-[#1]):[c](-[#1]):[c](-[#1]):[c]2-[#8]-[#6](-[#1])(-[#1])-[#1])=[#6](-[#1])-[#8]-[c](:[c]3-[#6]1=[#8]):[c](-[#1]):[c](:[c](-[#1]):[c]3-[#1])-[#8]-[#6](-[#1])(-[#1])-[c]4:[c](-[#1]):[c](-[#1]):[c](-[#1]):[c](-[#8]-[#6](-[#1])(-[#1])-[#1]):[c]4-[#1]	404.412	C24H20O6	NC
STOCK1N-46325	[#6]1(=[#8])-[#8]-[c]2:[c](-[#6]3=[#6]1-[#6](-[#1])(-[#1])-[#6](-[#1])(-[#1])-[#6]3(-[#1])-[#1]):[c](-[#1]):[c](-[#1]):[c](-[#8]-[#6](-[#1])(-[#1])-[#6](=[#8])-[#7](-[#1])-[#6](-[#1])(-[#6](-[#1])(-[#1])-[#6](-[#1])(-[#1])-[#6](-[#1])(-[#1])-[#7](-[#1])-[#6](-[#7](-[#1])-[#1])=[#7]-[#1])-[#6](-[#8]-[#1])=[#8]):[c]2-[#1]	416.42776	C20H24N4O6	NC
STOCK1N-46380	[c]12:[c](:[c](-[#1]):[c](-[#1]):[c](-[#8]-[#1]):[c]1-[#6](-[#1])(-[#1])-[#1])-[#6](-[#6](-[#1])(-[#1])-[#1])=[#6](-[#6](=[#8])-[#8]2)-[#6](-[#1])(-[#1])-[#6](-[#1])(-[#1])-[#6](=[#8])-[#7](-[#1])-[#6]3(-[#6](-[#1])(-[#1])-[#6](-[#1])(-[#1])-[#6](-[#1])(-[#1])-[#6](-[#1])(-[#1])-[#6]3(-[#1])-[#1])-[#6](-[#8]-[#1])=[#8]	387.4263	C21H25NO6	NC
STOCK1N-46402	[#6]1(-[#8]-[c](:[c](-[#1]):[c]2-[#1]):[c](-[#1]):[c](-[#1]):[c]2-[#6](-[#8]-[#6](-[#1])(-[#1])-[#1])=[#8])=[#6](-[#6](-[#1])(-[#1])-[#1])-[#8]-[c]3:[c](:[c](-[#1]):[c](-[#1]):[c](-[#8]-[#6](-[#1])(-[#1])-[#6](-[#8]-[#6](-[#1])(-[#1])-[#6](-[#1])(-[#1])-[#1])=[#8]):[c]3-[#1])-[#6]1=[#8]	412.3894	C22H20O8	NC
STOCK1N-46445	[#6]1(-[#6](-[#1])(-[#1])-[#1])(-[#6](-[#1])(-[#1])-[#1])-[#6](-[#1])(-[#6]1(-[#1])-[#6](=[#8])-[#7](-[#6](-[#1])(-[#1])-[#6](-[#1])(-[#6](-[#1])(-[#1])-[#6]2(-[#1])-[#6](-[#7]34)=[#6](-[#1])-[#6](-[#1])=[#6](-[#1])-[#6]3=[#8])-[#6]4(-[#1])-[#1])-[#6]2(-[#1])-[#1])\-[#6](-[#1])=[#6](\-[#17])/-[#17]	381.29618	C19H22Cl2N2O2	NC
STOCK1N-46498	[c]1(-[#6]2(-[#6](-[#1])(-[#1])-[#1])-[#6](-[#1])(-[#1])-[#1]):[c](:[c]3:[c](:[c](-[#1]):[c](-[#1]):[c](-[#1]):[c]3-[#1]):[n]1-[#1])-[#6](-[#1])(-[#1])-[#6]4(-[#1])-[#7]2-[#6](=[#8])-[#6](-[#1])(-[#1])-[#7](\-[#7]=[#6](-[#1])\-[c](:[c](-[#1]):[c]5-[#1]):[c](-[#1]):[c](-[#1]):[n]5)-[#6]4=[#8]	387.43444	C22H21N5O2	NC
STOCK1N-46511	[#7]1(-[#6](-[#1])(-[#6](-[#1])(-[#1])-[c](:[c]23):[c]4:[c](:[c](-[#1]):[c](-[#1]):[c](-[#1]):[c]4-[#1]):[n]2-[#1])-[#6](-[#7](-[#6](-[#1])(-[#1])-[#6](-[#1])(-[#1])-[#7](-[#6](-[#1])(-[#1])-[#6]5(-[#1])-[#1])-[#6](-[#1])(-[#1])-[#6](-[#1])(-[#1])-[#8]5)-[#6](-[#1])(-[#1])-[#6]1=[#8])=[#8])-[#6]3(-[#1])-[c]6:[c](-[#1]):[c](-[#1]):[c](:[c](-[#8]-[#6](-[#1])(-[#1])-[#1]):[c]6-[#1])-[#8]-[#6](-[#1])…	504.57748	C28H32N4O5	NC
STOCK1N-46762	[#6]12(-[#6](-[#1])(-[#1])-[#1])-[#6](-[#6](-[#1])(-[#1])-[#6](-[#1])(-[#1])-[#6](-[#1])(-[#6]1(-[#1])-[#6](-[#1])(-[#1])-[#6]3(-[#1])-[#1])-[#6](-[#1])(-[#6]34-[#6](-[#1])(-[#1])-[#1])-[#6](-[#1])(-[#1])-[#6](-[#1])(-[#1])-[#6]45-[#8]-[#6](-[#1])(-[#1])-[#6](-[#1])(-[#1])-[#8]5)=[#6](-[#1])-[#6](=[#8])-[#6](-[#1])=[#6]2-[#1]	328.44522	C21H28O3	NC
STOCK1N-46791	[#6]1(-[c]2:[c](-[#1]):[c](-[#1]):[c](-[#1]):[c](-[#1]):[c]2-[#1])=[#6](-[#6](-[#1])(-[#1])-[#1])-[#8]-[c]3:[c](:[c](-[#1]):[c](-[#1]):[c](-[#8]-[#6](-[#1])(-[#1])-[c]4:[c](-[#1]):[c](-[#6](-[#1])(-[#1])-[#1]):[c](-[#1]):[c](-[#1]):[c]4-[#6](-[#1])(-[#1])-[#1]):[c]3-[#1])-[#6]1=[#8]	370.44038	C25H22O3	NC
STOCK1N-46800	[#6](=[#6](-[#1])/-[c](:[c](-[#1]):[c]1-[#8]-[#6](-[#1])(-[#1])-[#1]):[c](-[#1]):[c](:[c]1-[#8]-[#6](-[#1])(-[#1])-[#1])-[#8]-[#6](-[#1])(-[#1])-[#1])(/-[#8]-[c]2:[c]3:[c](-[#1]):[c](-[#1]):[c](-[#8]-[#6](-[#1])(-[#1])-[#6](-[#6](-[#1])(-[#1])-[#1])=[#6](-[#1])-[#1]):[c]2-[#1])\-[#6]3=[#8]	382.40648	C22H22O6	NC
STOCK1N-46802	[#6]1(-[#1])(-[#8]-[#6](-[#6](-[#1])(-[#1])-[#1])=[#8])-[#6](-[#1])(-[#8]-[c](:[c](-[#1]):[c](-[#1]):[c](:[c]2-[#8]3)-[c]4:[c](-[#6]3=[#8]):[c](-[#1]):[c](-[#1]):[c](-[#1]):[c]4-[#1]):[c]2-[#1])-[#8]-[#6](-[#1])(-[#6](-[#1])(-[#8]-[#6](-[#6](-[#1])(-[#1])-[#1])=[#8])-[#6]1(-[#1])-[#8]-[#6](-[#6](-[#1])(-[#1])-[#1])=[#8])-[#6](-[#1])(-[#1])-[#8]-[#6](-[#6](-[#1])(-[#1])-[#1])=[#8]	542.48813	C27H26O12	NC
STOCK1N-46967	[#6]1(-[#8]-[c]2:[c](-[#1]):[c](-[#1]):[c](-[#1]):[c](-[#8]-[#6](-[#1])(-[#1])-[#1]):[c]2-[#1])=[#6](-[#6](-[#1])(-[#1])-[#1])-[#8]-[c]3:[c](:[c](-[#1]):[c](-[#1]):[c](:[c]3-[#1])-[#8]-[#6](=[#8])-[c](:[c](-[#1]):[c](-[#1]):[c](:[c]45)-[#8]-[#6](-[#1])(-[#1])-[#8]4):[c]5-[#1])-[#6]1=[#8]	446.40562	C25H18O8	NC
STOCK1N-47180	[#6](=[#6](-[#1])/-[c]1:[c](-[#1]):[c](-[#8]-[#6](-[#1])(-[#1])-[#1]):[c](-[#1]):[c](-[#1]):[c]1-[#8]-[#6](-[#1])(-[#1])-[#1])(/-[#8]-[c]2:[c]3:[c](-[#1]):[c](-[#1]):[c](-[#8]-[#6](-[#1])(-[#1])-[c]4:[c](-[#1]):[c](-[#1]):[c](-[#1]):[c](-[#8]-[#6](-[#1])(-[#1])-[#1]):[c]4-[#1]):[c]2-[#1])\-[#6]3=[#8]	418.43858	C25H22O6	NC
STOCK1N-47206	[#6](=[#6](-[#1])/-[c]1:[c](-[#1]):[c](-[#1]):[c](-[#1]):[c](-[#8]-[#6](-[#1])(-[#1])-[#1]):[c]1-[#8]-[#6](-[#1])(-[#1])-[#1])(/-[#8]-[c]2:[c]3:[c](-[#1]):[c](-[#1]):[c](:[c]2-[#1])-[#8]-[#6](=[#8])-[c]4:[c](-[#1]):[c](-[#1]):[c](-[#1]):[c](-[#1]):[c]4-[#8]-[#6](-[#1])(-[#1])-[#1])\-[#6]3=[#8]	432.4221	C25H20O7	NC
STOCK1N-47286	[#6](=[#6](-[#1])/-[c]1:[c](-[#1]):[c](-[#1]):[c](-[#1]):[o]1)(/-[#8]-[c]2:[c]3:[c](-[#1]):[c](-[#1]):[c](-[#8]-[#6](-[#1])(-[#1])-[#6](=[#8])-[c]4:[c](-[#1]):[c](-[#1]):[c](:[c](-[#1]):[c]4-[#1])-[#8]-[#6](-[#1])(-[#1])-[#1]):[c]2-[#1])\-[#6]3=[#8]	376.35884	C22H16O6	NC
STOCK1N-47335	[c]1(:[c](-[#6](-[#1])(-[#1])-[#1]):[c]2:[c](:[c](-[#1]):[c](-[#1]):[c](-[#1]):[c]2-[#1]):[o]1)-[#6]3=[#6](-[#1])-[#6](=[#8])-[#8]-[c](:[c](-[#1]):[c](-[#6](-[#1])(-[#1])-[#1]):[c](-[#1]):[c]4-[#1]):[c]34	290.31266	C19H14O3	NC
STOCK1N-47467	[c]1(-[#8]-[#6](=[#8])-[#6](-[#1])=[#6]2-[#6](-[#1])(-[#1])-[#6](-[#1])(-[#1])-[#6](-[#1])(-[#1])-[#1]):[c]2:[c](-[#1]):[c](-[#1]):[c](-[#8]-[#6]3(-[#1])-[#8]-[#6](-[#1])(-[#6](-[#1])(-[#1])-[#8]-[#1])-[#6](-[#1])(-[#6](-[#1])(-[#8]-[#1])-[#6]3(-[#1])-[#8]-[#1])-[#8]-[#1]):[c]1-[#6](-[#1])(-[#1])-[#1]	380.38906	C19H24O8	NC
STOCK1N-47533	[#6]12=[#6](-[#6](-[#1])(-[#1])-[#6](-[#1])(-[#1])-[#6](-[#1])(-[#1])-[#6]1(-[#1])-[#1])-[#6](=[#8])-[#8]-[c](:[c](-[#1]):[c](-[#6](-[#1])(-[#1])-[#1]):[c](-[#1]):[c]3-[#8]-[#6]4(-[#1])-[#8]-[#6](-[#1])(-[#6](-[#1])(-[#1])-[#8]-[#1])-[#6](-[#1])(-[#6](-[#1])(-[#8]-[#1])-[#6]4(-[#1])-[#8]-[#1])-[#8]-[#1]):[c]23	392.39976	C20H24O8	NC
STOCK1N-47541	[#7]1(-[#6](-[#1])(-[#1])-[#6](-[#1])(-[#1])-[#6](-[#6]2(-[#1])-[#6]1(-[#1])-[c]3:[c](-[#1]):[c](-[#1]):[c](:[c](-[#1]):[c]3-[#1])-[#17])(-[#6](-[#1])(-[#1])-[#6](-[#1])(-[#1])-[#6](-[#1])(-[#1])-[#6]2(-[#1])-[#1])-[#8]-[#1])-[#6](=[#8])-[#6](-[#1])(-[#1])-[#8]-[c](:[c](-[#1]):[c](-[#1]):[c](:[c]4-[#8]5)-[#6](-[#6](-[#1])(-[#1])-[#1])=[#6](-[#6]5=[#8])-[#6](-[#1])(-[#1])-[#1]):[c]4-[#1]	495.9945	C28H30ClNO5	NC
STOCK1N-47546	[#6]12(-[#6](-[#1])(-[c]3:[c](-[#1]):[c](-[#1]):[c](:[c](-[#8]-[#6](-[#1])(-[#1])-[#1]):[c]3-[#1])-[#8]-[#6](-[#1])(-[#1])-[#1])-[#6](-[#1])(-[#7](-[c]4:[c](:[c](-[#1]):[c](-[#1]):[c](-[#1]):[c]4-[#1])-[#6](-[#1])=[#6]5-[#1])-[#6]15-[#1])-[#6](=[#8])-[c]6:[c](-[#1]):[c](-[#1]):[c](-[#1]):[c](-[#8]-[#6](-[#1])(-[#1])-[#1]):[c]6-[#1])-[#6](=[#8])-[c](:[c]7-[#6]2=[#8]):[c](-[#1]):[c](-[#1]):[c](-[#1…	571.61855	C36H29NO6	NC
STOCK1N-47556	[#6]1(-[#6](-[#1])(-[#1])-[#6](-[#1])(-[#1])-[#6](=[#8])-[#7](-[#6](-[#1])(-[#1])-[#6]2(-[#1])-[#1])-[#6](-[#1])(-[#1])-[#6](-[#1])(-[#6]23-[#8]-[#1])-[#6](-[#1])(-[#1])-[#6](-[#1])(-[#1])-[#6](-[#1])(-[#1])-[#6]3(-[#1])-[#1])=[#6](-[#6](-[#1])(-[#1])-[#1])-[c](:[c](-[#1]):[c](-[#1]):[c](:[c]4-[#1])-[#8]-[#6](-[#1])(-[#1])-[c]5:[c](-[#1]):[c](-[#1]):[c](-[#1]):[c](:[c](-[#1]):[c](-[#1]):[c](-[#1]…	525.63469	C33H35NO5	NC
STOCK1N-47688	[#6]1(-[#6](-[#1])(-[#1])-[#1])(-[#6]2=[#8])-[#7](-[#6](-[#1])(-[#1])-[#6](-[#1])(-[#1])-[c](:[c]3:[c](:[c](-[#1]):[c](-[#1]):[c](-[#8]-[#6](-[#1])(-[#1])-[#1]):[c]3-[#1]):[n]4-[#1]):[c]14)-[#6](-[#7]2-[c]5:[c](-[#1]):[c](-[#1]):[c](:[c](-[#1]):[c]5-[#17])-[#17])=[#8]	430.28398	C21H17Cl2N3O3	NC
STOCK1N-47710	[c]12:[c](:[c](-[#1]):[c](-[#1]):[c](-[#8]-[#1]):[c]1-[#6](-[#1])(-[#1])-[#1])-[#6](-[#6](-[#1])(-[#1])-[#1])=[#6](-[#6](=[#8])-[#8]2)-[#6](-[#1])(-[#1])-[#6](=[#8])-[#7](-[#1])-[#6](-[#1])(-[#1])-[#6](=[#8])-[#7](-[#1])-[#6](-[#1])(-[#6](-[#1])(-[#6](-[#1])(-[#1])-[#1])-[#6](-[#1])(-[#1])-[#1])-[#6](-[#8]-[#1])=[#8]	404.41376	C20H24N2O7	NC
STOCK1N-47741	[#6](-[#6](-[#1])(-[c](:[c](-[#1]):[c]1-[#1]):[c](-[#1]):[c](-[#1]):[c]1-[#7](-[#6](-[#1])(-[#1])-[#1])-[#6](-[#1])(-[#1])-[#1])-[#6]2(-[#1])-[#1])(-[#6]3(-[#1])-[#6](-[#1])(-[#6]24-[#6](-[#1])(-[#1])-[#1])-[#6](-[#1])(-[#1])-[#6](-[#1])(-[#1])-[#6]4(-[#8]-[#1])-[#6]#[#6]-[#6](-[#1])(-[#1])-[#1])=[#6](-[#6](-[#1])(-[#1])-[#6](-[#1])(-[#1])-[#6]5(-[#6]6(-[#1])-[#1])-[#8]-[#6](-[#1])(-[#1])-[#6](-[…	491.66154	C31H41NO4	NC
STOCK1N-47821	[#6]1(=[#8])-[#8]-[c]2:[c](-[#6]3=[#6]1-[#6](-[#1])(-[#1])-[#6](-[#1])(-[#1])-[#6]3(-[#1])-[#1]):[c](-[#1]):[c](-[#1]):[c](:[c]2-[#1])-[#8]-[#6](-[#1])(-[#6](-[#1])(-[#1])-[#1])-[#6](=[#8])-[#7](-[#1])-[#6](-[#1])(-[#1])-[#6](=[#8])-[#7](-[#6](-[#1])(-[#1])-[#6]4(-[#1])-[#1])-[#6](-[#1])(-[#1])-[#6](-[#1])(-[#6]45-[#8]-[#1])-[#6](-[#1])(-[#1])-[#6](-[#1])(-[#1])-[#6](-[#1])(-[#1])-[#6]5(-[#1])-[#…	468.54208	C26H32N2O6	NC
STOCK1N-47883	[#6]1(-[#6](-[#1])(-[#1])-[#1])(-[#6]2=[#8])-[#7](-[#6](-[#1])(-[#1])-[#6](-[#1])(-[#1])-[c](:[c]3:[c](:[c](-[#1]):[c](-[#1]):[c](-[#1]):[c]3-[#1]):[n]4-[#1]):[c]14)-[#6](-[#7]2-[c](:[c](-[#1]):[c]5-[#1]):[c](-[#1]):[c](-[#1]):[c]5-[#6](=[#8])-[#7](-[#1])-[c](:[c](-[#1]):[c]6-[#1]):[c](-[#1]):[c](-[#1]):[c]6-[#6](-[#1])(-[#1])-[#1])=[#8]	464.51516	C28H24N4O3	NC
STOCK1N-47983	[#7](-[#6](=[#8])-[#6]1(-[#1])-[#1])(-[#6](-[#1])(-[#6](-[#1])(-[#1])-[c](:[c]23):[c]4:[c](:[c](-[#1]):[c](-[#1]):[c](-[#1]):[c]4-[#1]):[n]2-[#1])-[#6](-[#7]1-[#6](-[#1])(-[#1])-[#6](-[#1])(-[c]5:[c](-[#1]):[c](-[#1]):[c](-[#1]):[c](-[#1]):[c]5-[#1])-[c]6:[c](-[#1]):[c](-[#1]):[c](-[#1]):[c](-[#1]):[c]6-[#1])=[#8])-[#6]3(-[#1])-[c]7:[c](-[#1]):[c](-[#1]):[c](-[#1]):[c](-[#1]):[c]7-[#8]-[#6](-[#1]…	541.63893	C35H31N3O3	NC
STOCK1N-48115	[#6]1(-[#6](-[#1])(-[#1])-[#1])(-[#6](-[#1])(-[#1])-[#6](-[#1])(-[#1])-[#6]2(-[#1])-[#6]3(-[#1])-[#6](-[#1])(-[#1])-[#6](-[#6](-[#1])(-[#6](-[#1])(-[#1])-[#6](-[#1])=[#6]4-[#1])-[#6]2(-[#6](-[#1])(-[#1])-[#1])-[#6]4(-[#1])-[#1])=[#8])-[#6]3(-[#1])-[#6](-[#1])(-[#1])-[#6](-[#1])(-[#1])-[#6]1(-[#1])-[#6](-[#1])(-[#6](-[#1])(-[#1])-[#1])-[#6](-[#1])(-[#8]-[#1])-[#6](-[#1])(-[#8]-[#1])-[#6](-[#1])(-[…	430.66304	C28H46O3	NC
STOCK1N-48351	[c]1(-[#6](=[#8])-[#6](-[#1])(-[#1])-[#8]-[c]2:[c](-[#1]):[c](-[#6](-[#1])(-[#1])-[#1]):[c](-[#1]):[c](-[#8]-[#6](-[#6](-[#6](-[#1])(-[#1])-[#6](-[#8]-[#6](-[#1])(-[#1])-[#1])=[#8])=[#6]3-[#6](-[#1])(-[#1])-[#1])=[#8]):[c]23):[c](:[c](-[#1]):[c](-[#8]-[#6](-[#1])(-[#1])-[#1]):[c](-[#1]):[c]4-[#1]):[c]4:[n](-[#6](-[#1])(-[#1])-[#1]):[c]1-[#6](-[#1])(-[#1])-[#1]	477.50578	C27H27NO7	NC
STOCK1N-48435	[c]1(-[#6](=[#8])-[#6](-[#1])(-[#1])-[#8]-[c](:[c](-[#1]):[c](-[#1]):[c]2:[c]3-[#8]-[#6](-[#6]4=[#6]2-[#6](-[#1])(-[#1])-[#6](-[#1])(-[#6](-[#1])(-[#1])-[#1])-[#6](-[#1])(-[#1])-[#6]4(-[#1])-[#1])=[#8]):[c]3-[#6](-[#1])(-[#1])-[#1]):[c](:[c](-[#1]):[c](-[#8]-[#6](-[#1])(-[#1])-[#1]):[c](-[#1]):[c]5-[#1]):[c]5:[n](-[#6](-[#1])(-[#1])-[#1]):[c]1-[#6](-[#1])(-[#1])-[#1]	459.53356	C28H29NO5	NC
STOCK1N-48463	[#6]1(-[#6](-[#1])(-[#1])-[#6](=[#8])-[#7](-[#6](-[#1])(-[#1])-[#6]2(-[#1])-[#1])-[#6](-[#1])(-[#1])-[#6](-[#1])(-[#6]23-[#8]-[#1])-[#6](-[#1])(-[#1])-[#6](-[#1])(-[#1])-[#6](-[#1])(-[#1])-[#6]3(-[#1])-[#1])=[#6](-[#1])-[#6](=[#8])-[#8]-[c]4:[c]1:[c](-[#1]):[c](-[#1]):[c](:[c]4-[#1])-[#8]-[#6](-[#1])(-[#1])-[#1]	371.4269	C21H25NO5	NC
STOCK1N-48595	[n+](-[#6](-[#1])(-[#1])-[#6](-[#1])(-[#1])-[c](:[c]12):[c](-[#1]):[c](:[c](-[#8]-[#1]):[c]1-[#1])-[#8]-[#6](-[#1])(-[#1])-[#1])(:[c]3-[#1]):[c]2:[c](-[#1]):[c](:[c](-[#1]):[c](-[#1]):[c](-[#8]-[#6](-[#1])(-[#1])-[#1]):[c]4-[#8]-[#6](-[#1])(-[#1])-[#1]):[c]34	338.3771	C20H20NO4	NC
STOCK1N-48611	[c](-[#6](-[#1])(-[#1])-[#6](-[#1])(-[#6](=[#8])-[#7](-[#1])-[#6](-[#1])(-[#1])-[c](:[c](-[#1]):[c]1-[#1]):[c](-[#1]):[c](-[#1]):[c]1-[#8]-[#6](-[#1])(-[#1])-[#1])-[#7](-[#1])-[#6](=[#8])-[#6](-[#1])(-[#6](-[#1])(-[#1])-[#6]2(-[#1])-[#1])-[#6](-[#1])(-[#1])-[#6](-[#1])(-[#1])-[#7]2-[#6](=[#8])-[#6](-[#1])(-[#1])-[#7](-[#1])-[#6](=[#8])-[#8]-[#6](-[#6](-[#1])(-[#1])-[#1])(-[#6](-[#1])(-[#1])-[#1])…	591.69783	C32H41N5O6	NC
STOCK1N-48615	[#7]1(-[#6](-[#1])(-[#1])-[#6](-[#1])(-[#6]2(-[#1])-[#1])-[#6](-[#1])(-[#1])-[#6]3(-[#1])-[#6](-[#1])(-[#1])-[#7]2-[#6](-[#1])(-[#1])-[#6]4(-[#1])-[#6]5(-[#1])-[#6](-[#8]-[#6]4=[#8])(-[#1])-[#6](-[#1])(-[#1])-[#6](-[#6]6=[#6]5-[#1])(-[#6](-[#1])(-[#1])-[#1])-[#6](-[#1])(-[#1])-[#6](-[#1])(-[#1])-[#6](-[#1])(-[#1])-[#6]6(-[#1])-[#6](-[#1])(-[#1])-[#1])-[#6]3=[#6](-[#1])-[#6](-[#1])=[#6](-[#1])-[#6…	422.55976	C26H34N2O3	NC
STOCK1N-48694	[c]12:[c](:[c](-[#1]):[c](-[#1]):[c](-[#8]-[#6](-[#1])(-[#1])-[c]3:[c](-[#1]):[c](-[#1]):[c](-[#1]):[c](:[c](-[#1]):[c](-[#1]):[c](-[#1]):[c]4-[#1]):[c]34):[c]1-[#6](-[#1])(-[#1])-[#1])-[#6](-[#6](-[#1])(-[#1])-[#1])=[#6](-[#6](=[#8])-[#8]2)-[#6](-[#1])(-[#1])-[#6](-[#1])(-[#1])-[#6](=[#8])-[#7](-[#6](-[#1])(-[#1])-[#6]5(-[#1])-[#1])-[#6](-[#1])(-[#1])-[#6](-[#1])(-[#6]56-[#8]-[#1])-[#6](-[#1])(-…	539.66127	C34H37NO5	NC
STOCK1N-48698	[c]1(:[c]2-[#6](-[#1])(-[#1])-[#1]):[c](:[c](-[#1]):[c](:[c](:[c](-[#6](-[#1])(-[#1])-[#1]):[o]3)-[#6](-[#1])(-[#1])-[#1]):[c]23)-[#6](=[#6](-[#6](-[#1])(-[#1])-[#6](-[#1])(-[#1])-[#6](=[#8])-[#7](-[#1])-[#6](-[#1])(-[#1])-[#6](=[#8])-[#7](-[#1])-[#6](-[#1])(-[#1])-[#6](=[#8])-[#7](-[#1])-[#6](-[#1])(-[#1])-[#6](-[#8]-[#1])=[#8])-[#6](=[#8])-[#8]1)-[#6](-[#1])(-[#1])-[#1]	485.48648	C24H27N3O8	NC
STOCK1N-48797	[#6]1(-[#6](-[#1])(-[#1])-[#1])(-[#6]2=[#8])-[#7](-[#6](-[#1])(-[#1])-[#6](-[#1])(-[#1])-[c](:[c]3:[c](:[c](-[#1]):[c](-[#1]):[c](-[#1]):[c]3-[#1]):[n]4-[#1]):[c]14)-[#6](-[#7]2-[c](:[c](-[#1]):[c]5-[#1]):[c](-[#1]):[c](-[#1]):[c]5-[#6](=[#8])-[#7](-[#1])-[c](:[c](-[#1]):[c]6-[#1]):[c](-[#1]):[c](-[#1]):[c]6-[#6](-[#1])(-[#1])-[#6](-[#1])(-[#1])-[#6](-[#1])(-[#1])-[#6](-[#1])(-[#1])-[#1])=[#8]	506.5949	C31H30N4O3	NC
STOCK1N-48848	[c]12:[c](:[c](-[#1]):[c](-[#1]):[c](-[#8]-[#6](-[#1])(-[#1])-[c](:[c](-[#1]):[c](-[#8]-[#6](-[#1])(-[#1])-[#8]3):[c]3:[c]4-[#1]):[c]4-[#17]):[c]1-[#6](-[#1])(-[#1])-[#1])-[#6](-[#6](-[#1])(-[#1])-[#1])=[#6](-[#6](=[#8])-[#8]2)-[#6](-[#1])(-[#1])-[#6](-[#1])(-[#1])-[#6](=[#8])-[#7](-[#6](-[#1])(-[#1])-[#6]5(-[#1])-[#1])-[#6](-[#1])(-[#1])-[#6](-[#1])(-[#6]56-[#8]-[#1])-[#6](-[#1])(-[#1])-[#6](-[#…	568.05715	C31H34ClNO7	NC
STOCK1N-48871	[#7]1(-[#6](-[#1])(-[#6](-[#1])(-[#1])-[c](:[c]23):[c]4:[c](:[c](-[#1]):[c](-[#1]):[c](-[#1]):[c]4-[#1]):[n]2-[#1])-[#6](-[#7](-[#6](-[#1])(-[#1])-[#6](-[#1])(-[#1])-[c]5:[c](-[#1]):[c](-[#1]):[c](-[#1]):[c](-[#9]):[c]5-[#1])-[#6](-[#1])(-[#1])-[#6]1=[#8])=[#8])-[#6]3(-[#1])-[c]6:[c](-[#1]):[c](-[#1]):[c](-[#1]):[c](-[#17]):[c]6-[#1]	487.95252	C28H23ClFN3O2	NC
STOCK1N-49041	[c]1(:[n]:[n]:[n]:[n]1-[c]2:[c](-[#1]):[c](-[#1]):[c](:[c](-[#1]):[c]2-[#1])-[#7](-[#1])-[#6](-[#6](-[#1])(-[#1])-[#1])=[#8])-[#6]3(-[#1])-[#7](-[#6](-[#1])(-[#1])-[#1])-[#6](-[#1])(-[#1])-[#6](-[#1])(-[#1])-[c](:[c](-[#1]):[c](:[c]4:[c]5-[#8]-[#6](-[#1])(-[#1])-[#1])-[#8]-[#6](-[#1])(-[#1])-[#8]4):[c]35	422.43718	C21H22N6O4	NC
STOCK1N-49069	[#6]1(-[#1])(-[#6](-[#1])(-[#1])-[#7](-[#6](-[#1])(-[#1])-[c](:[c](-[#1]):[c]2-[#1]):[c](-[#1]):[c](-[#1]):[c]2-[#8]-[#6](-[#1])(-[#1])-[#1])-[#6](-[#1])(-[#1])-[c]3:[c](-[#1]):[c](-[#1]):[c](-[#1]):[o]3)-[#6]4(-[#1])-[#6](-[#8]-[#6]1=[#8])(-[#1])-[#6](-[#1])(-[#1])-[#6](-[#6]5=[#6]4-[#1])(-[#6](-[#1])(-[#1])-[#1])-[#6](-[#1])(-[#1])-[#6](-[#1])(-[#1])-[#6](-[#1])(-[#1])-[#6]5(-[#1])-[#6](-[#1])(…	449.5818	C28H35NO4	NC
STOCK1N-49072	[#6]12(-[c](:[c](-[#1]):[c](-[#6](-[#1])(-[#1])-[#1]):[c](-[#1]):[c]3-[#6](-[#1])(-[#1])-[#1]):[c]3-[#7](-[#1])-[#6]1=[#8])-[#7]4-[#6](-[#6](-[#1])(-[#6](-[#7]5-[c](:[c](-[#1]):[c]6-[#1]):[c](-[#1]):[c](-[#1]):[c]6-[#6](-[#6](-[#1])(-[#1])-[#1])=[#8])=[#8])-[#6]2(-[#1])-[#6]5=[#8])(-[#1])-[#6](-[#1])(-[#1])-[#6](-[#1])(-[#1])-[#6]4(-[#1])-[#1]	443.4944	C26H25N3O4	NC
STOCK1N-49158	[#7]1(-[#6](-[#1])(-[#1])-[#6](-[#1])(-[#1])-[c](:[c]2-[#1]):[c]3:[c](:[n]2-[#1]):[c](-[#1]):[c](-[#1]):[c](-[#8]-[#6](-[#1])(-[#1])-[#1]):[c]3-[#1])-[#6](=[#8])-[c]4:[c](-[#7](-[#1])-[#6]1=[#8]):[c](-[#1]):[c](-[#1]):[c](-[#1]):[c]4-[#1]	335.35658	C19H17N3O3	NC
STOCK1N-49320	[#6]1(-[#6](-[#1])(-[#1])-[#1])(-[#6]2=[#8])-[#7](-[#6](-[#1])(-[#1])-[#6](-[#1])(-[#1])-[c](:[c]3:[c](:[c](-[#1]):[c](-[#1]):[c](-[#1]):[c]3-[#1]):[n]4-[#1]):[c]14)-[#6](-[#7]2-[#6](-[#1])(-[#6](-[#1])(-[#1])-[#1])-[#6](=[#8])-[#7](-[#1])-[#6](-[#1])(-[#6](-[#1])(-[#1])-[#1])-[#6](-[#1])(-[#1])-[#6](-[#1])(-[#1])-[#6](-[#1])(-[#1])-[#6](-[#1])(-[#6](-[#1])(-[#1])-[#1])-[#6](-[#1])(-[#1])-[#1])=[…	438.56246	C25H34N4O3	NC
STOCK1N-49516	[#6]1(=[#8])-[#8]-[c]2:[c](-[#6](-[#6](-[#1])(-[#1])-[#1])=[#6]1-[#6](-[#1])(-[#1])-[#1]):[c](-[#1]):[c](-[#1]):[c](-[#8]-[#6](-[#1])(-[#1])-[#6](=[#8])-[#7](-[#1])-[#6](-[#1])(-[#6](-[#1])(-[#1])-[#16]-[#6](-[#1])(-[#1])-[#1])-[#6](-[#8]-[#1])=[#8]):[c]2-[#1]	365.40086	C17H19NO6S	NC
STOCK1N-49560	[c]1(:[c]2-[c]3:[c](-[#1]):[c](-[#1]):[c](-[#1]):[c](-[#8]-[#6](-[#1])(-[#1])-[#1]):[c]3-[#1]):[c](:[c](-[#1]):[c](-[#6](=[#8])-[#7](-[#1])-[#6](-[#1])(-[#1])-[c](:[c](-[#1]):[c]4-[#1]):[c](-[#1]):[c](-[#1]):[c]4-[#9]):[n]2):[c]5:[c](:[c](-[#1]):[c](-[#1]):[c](-[#1]):[c]5-[#1]):[n]1-[#1]	425.4543	C26H20FN3O2	NC
STOCK1N-49586	[c]1(:[c]2:[c](:[n](-[#1]):[c]1-[#1]):[c](-[#1]):[c](-[#1]):[c](-[#1]):[c]2-[#1])-[#6]3(-[#1])-[#7](-[#6](-[#1])(-[#1])-[#1])-[#6](-[#1])(-[#1])-[#6](-[#1])(-[#1])-[c](:[c](-[#1]):[c](:[c]4:[c]5-[#8]-[#6](-[#1])(-[#1])-[#1])-[#8]-[#6](-[#1])(-[#1])-[#8]4):[c]35	336.3844	C20H20N2O3	NC
STOCK1N-49638	[c](:[c]1-[#1])(-[#8]-[#6](=[#8])-[#6](-[#1])=[#6]2-[#6](-[#1])(-[#1])-[#7](-[#1])-[c]3:[c](-[#1]):[c](-[#1]):[c](-[#1]):[c](-[#1]):[c]3-[#8]-[#6](-[#1])(-[#1])-[#6](-[#1])(-[#1])-[#1]):[c]2:[c](-[#1]):[c](-[#8]-[#1]):[c]1-[c]4:[c](-[#1]):[c](-[#1]):[c](-[#1]):[c](-[#1]):[c]4-[#1]	387.42784	C24H21NO4	NC
STOCK1N-49784	[c]12:[c](:[c](-[#1]):[c](:[n]:[c]1-[c]3:[c](-[#1]):[c](-[#1]):[c](-[#1]):[c](-[#1]):[c]3-[#8]-[#6](-[#1])(-[#1])-[#1])-[#6](=[#8])-[#7](-[#1])-[#6](-[#1])(-[#6](-[#1])(-[#1])-[#6]4(-[#1])-[#1])-[#6](-[#1])(-[#1])-[#6](-[#1])(-[#1])-[#7]4-[#6](-[#1])(-[#1])-[c]5:[c](-[#1]):[c](-[#1]):[c](-[#1]):[c](-[#1]):[c]5-[#1]):[c]6:[c](:[c](-[#1]):[c](-[#1]):[c](-[#1]):[c]6-[#1]):[n]2-[#1]	490.5955	C31H30N4O2	NC
STOCK1N-49928	[#6]1(=[#6](-[#1])-[#6](=[#8])-[#8]-[c]2:[c]1:[c](-[#1]):[c](-[#1]):[c](:[c]2-[#6](-[#1])(-[#1])-[#1])-[#8]-[#6](-[#1])(-[#1])-[c](:[c](-[#1]):[c](-[#6](-[#1])(-[#1])-[#1]):[c](-[#1]):[c]3-[#6](-[#1])(-[#1])-[#1]):[c]3-[#1])-[#6]4=[#6](-[#1])-[c](:[c](-[#1]):[c](-[#1]):[c](-[#1]):[c]5-[#8]-[#6](-[#1])(-[#1])-[#1]):[c]5-[#8]-[#6]4=[#8]	468.49726	C29H24O6	NC
STOCK1N-49984	[#7]1(-[#6](-[#1])(-[#1])-[#6](-[#1])(-[#6](-[#1])(-[#1])-[#6]2(-[#1])-[#6](-[#1])(-[#1])-[#7]3-[#6](=[#8])-[#7](-[#1])-[c]4:[c](-[#1]):[c](-[#1]):[c](-[#1]):[c](-[#1]):[c]4-[#6](-[#1])(-[#1])-[#6](-[#1])(-[#1])-[#1])-[#6]3(-[#1])-[#1])-[#6]2=[#6](-[#1])-[#6](-[#1])=[#6](-[#1])-[#6]1=[#8]	337.41552	C20H23N3O2	NC
STOCK1N-50044	[#6]1(-[#6](-[#1])(-[#1])-[#1])=[#6](-[#1])-[#6](=[#8])-[#8]-[c](:[c](-[#1]):[c](-[#6](-[#1])(-[#1])-[#1]):[c](-[#1]):[c]2-[#8]-[#6](=[#8])-[#6]3(-[#1])-[#6](-[#1])(-[#1])-[#6](-[#1])(-[#1])-[#6](-[#1])(-[#6](-[#1])(-[#1])-[#6]3(-[#1])-[#1])-[#6](-[#1])(-[#1])-[#7](-[#1])-[#6](=[#8])-[#8]-[#6](-[#6](-[#1])(-[#1])-[#1])(-[#6](-[#1])(-[#1])-[#1])-[#6](-[#1])(-[#1])-[#1]):[c]12	429.50604	C24H31NO6	NC
STOCK1N-50063	[#6]1(-[#6](-[#1])(-[#1])-[#1])=[#6](-[#6](-[#1])(-[#1])-[#1])-[#6](=[#8])-[#8]-[c](:[c](-[#1]):[c](-[#6](-[#1])(-[#1])-[#1]):[c](-[#1]):[c]2-[#8]-[#6](-[#1])(-[#1])-[#6](=[#8])-[#7](-[#1])-[#6](-[#1])(-[#1])-[#6](-[#1])(-[#6](-[#1])(-[#1])-[#6]3(-[#1])-[#1])-[#6](-[#1])(-[#1])-[#6](-[#1])(-[#1])-[#6]3(-[#1])-[#6](-[#8]-[#1])=[#8]):[c]12	401.45288	C22H27NO6	NC
STOCK1N-50210	[c]12:[c](-[#6](-[#1])(-[#1])-[#6](-[#1])(-[#1])-[#6](-[#6](-[#1])(-[#1])-[#1])(-[#6](-[#1])(-[#1])-[#6](-[#1])(-[#1])-[#6](-[#1])(-[#1])-[#6](-[#1])(-[#6](-[#1])(-[#1])-[#1])-[#6](-[#1])(-[#1])-[#6](-[#1])(-[#1])-[#6](-[#1])(-[#1])-[#6](-[#1])(-[#6](-[#1])(-[#1])-[#1])-[#6](-[#1])(-[#1])-[#6](-[#1])(-[#1])-[#6](-[#1])(-[#1])-[#6](-[#1])(-[#6](-[#1])(-[#1])-[#1])-[#6](-[#1])(-[#1])-[#1])-[#8]1):[…	430.7061	C29H50O2	NC
STOCK1N-50243	[c]1(-[#8]-[#6](=[#8])-[#6](-[#1])=[#6]2-[c]3:[c](-[#1]):[c](-[#1]):[c](:[c](-[#1]):[c]3-[#1])-[#8]-[#6](-[#1])(-[#1])-[#1]):[c]2:[c](-[#1]):[c](-[#1]):[c](-[#8]-[#6](=[#8])-[#6]4(-[#1])-[#6](-[#1])(-[#1])-[#6](-[#1])(-[#1])-[#6](-[#1])(-[#6](-[#1])(-[#1])-[#6]4(-[#1])-[#1])-[#6](-[#1])(-[#1])-[#7](-[#1])-[#6](-[#8]-[#6](-[#1])(-[#1])-[c]5:[c](-[#1]):[c](-[#1]):[c](-[#1]):[c](-[#1]):[c]5-[#1])=[#…	555.61761	C33H33NO7	NC
STOCK1N-50375	[c](:[c](-[#1]):[c]1-[#6](-[#7](-[#1])-[#6](-[#1])(-[#1])-[#6](-[#1])(-[#1])-[c](:[c](-[#1]):[c]2-[#1]):[c](-[#1]):[c](-[#1]):[c]2-[#8]-[#6](-[#1])(-[#1])-[#1])=[#8])(:[c]3:[c](:[n]4-[#1]):[c](-[#1]):[c](-[#1]):[c](-[#1]):[c]3-[#1]):[c]4:[c](:[n]1)-[#6](-[#1])(-[#1])-[#6](-[#1])(-[#1])-[c]5:[c](-[#1]):[c](-[#1]):[c](-[#1]):[c](-[#1]):[c]5-[#1]	449.54358	C29H27N3O2	NC
STOCK1N-50420	[#7]1(-[c]2:[c](-[#1]):[c](-[#1]):[c](-[#1]):[c](-[#1]):[c]2-[#6](-[#8]-[#1])=[#8])-[#6](=[#8])-[#6](-[#7](-[#6]3(-[#1])-[c]4:[c](-[#1]):[c](-[#1]):[c](-[#1]):[c](-[#6](-[#1])(-[#1])-[#1]):[c]4-[#1])-[#6]1=[#8])(-[#1])-[#6](-[#1])(-[#1])-[c](:[c]35):[c]6:[c](:[n]5-[#1]):[c](-[#1]):[c](-[#1]):[c](-[#1]):[c]6-[#1]	451.47334	C27H21N3O4	NC
STOCK1N-50433	[#6]1(-[#6](-[#1])(-[#1])-[#7](-[#6](-[#1])(-[#1])-[#6]2(-[#1])-[#1])-[#6](-[#1])(-[#1])-[#6](-[#1])(-[#1])-[#7]2-[#6](-[#8]-[#6](-[#1])(-[#1])-[#6](-[#1])(-[#1])-[#1])=[#8])=[#6](-[#1])-[#6](=[#8])-[#8]-[c](:[c](-[#1]):[c](-[#6](-[#1])(-[#1])-[#1]):[c](-[#6](-[#1])(-[#1])-[#1]):[c]3-[#1]):[c]13	344.40486	C19H24N2O4	NC
STOCK1N-50491	[#6]1(-[#6](-[#1])(-[#1])-[#6](-[#1])(-[#1])-[#6](=[#8])-[#7](-[#1])-[#6](-[#1])(-[c]2:[c](-[#1]):[c](-[#1]):[c](-[#1]):[c](-[#1]):[c]2-[#1])-[#6](-[#8]-[#1])=[#8])=[#6](-[#6](-[#1])(-[#1])-[#1])-[c]3:[c](:[c](-[#1]):[c](:[c](-[#17]):[c]3-[#1])-[#8]-[#1])-[#8]-[#6]1=[#8]	415.82372	C21H18ClNO6	NC
STOCK1N-50514	[c]1(-[#8]-[#6](=[#8])-[#6](-[#1])=[#6]2-[#6](-[#1])(-[#1])-[#7](-[#6](-[#1])(-[#1])-[#6]3(-[#1])-[#1])-[#6](-[#1])(-[#1])-[#6](-[#1])(-[#1])-[#7]3-[#6](-[#1])(-[#1])-[c]4:[c](-[#1]):[c](-[#1]):[c](-[#1]):[c](-[#1]):[c]4-[#1]):[c]2:[c](-[#1]):[c](-[#1]):[c](-[#8]-[#1]):[c]1-[#6](-[#1])(-[#1])-[#1]	364.43756	C22H24N2O3	NC
STOCK1N-50535	[c]12:[c](:[c](-[#1]):[c](-[#1]):[c](-[#8]-[#6](-[#1])(-[#1])-[#6](=[#8])-[#7](-[#1])-[#6](-[#1])(-[#1])-[#6](-[#1])(-[#6](-[#1])(-[#1])-[#6]3(-[#1])-[#1])-[#6](-[#1])(-[#1])-[#6](-[#1])(-[#1])-[#6]3(-[#1])-[#6](-[#8]-[#1])=[#8]):[c]1-[#6](-[#1])(-[#1])-[#1])-[#6]4=[#6](-[#6](=[#8])-[#8]2)-[#6](-[#1])(-[#1])-[#6](-[#1])(-[#1])-[#6]4(-[#1])-[#1]	413.46358	C23H27NO6	NC
STOCK1N-50677	[c]12:[c](:[c](-[#1]):[c](-[#1]):[c](:[c]1-[#6]3(-[#1])-[#1])-[#8]-[#6](-[#1])(-[#1])-[#7]3-[c](:[c](-[#1]):[c]4-[#1]):[c](-[#1]):[c](-[#1]):[c]4-[#6](-[#8]-[#6](-[#1])(-[#1])-[#6](-[#1])(-[#1])-[#6](-[#1])(-[#1])-[#1])=[#8])-[#6](-[#6](-[#1])(-[#1])-[#1])=[#6](-[#6](=[#8])-[#8]2)-[#6](-[#1])(-[#1])-[#1]	393.43242	C23H23NO5	NC
STOCK1N-50703	[c]1(-[#8]-[#6](=[#8])-[#6](-[#1])=[#6]2-[#6](-[#1])(-[#1])-[#6](-[#1])(-[#1])-[#1]):[c]2:[c](-[#1]):[c](-[#6](-[#1])(-[#1])-[#7]3-[c]4:[c](-[#1]):[c](-[#1]):[c](-[#1]):[c](-[#6](-[#1])(-[#1])-[#6](-[#1])(-[#1])-[#1]):[c]4-[#1]):[c](-[#8]-[#6]3(-[#1])-[#1]):[c]1-[#6](-[#1])(-[#1])-[#1]	349.42292	C22H23NO3	NC
STOCK1N-50842	[c]12:[c](:[c](-[#1]):[c](-[#1]):[c](:[c]1-[#6]3(-[#1])-[#1])-[#8]-[#6](-[#1])(-[#1])-[#7]3-[c]4:[c](-[#1]):[c](-[#1]):[c](:[c](-[#1]):[c]4-[#1])-[#8]-[c]5:[c](-[#1]):[c](-[#1]):[c](-[#1]):[c](-[#1]):[c]5-[#1])-[#6](-[#6](-[#1])(-[#1])-[#1])=[#6](-[#6](=[#8])-[#8]2)-[#6](-[#1])(-[#1])-[c]6:[c](-[#1]):[c](-[#1]):[c](-[#1]):[c](-[#1]):[c]6-[#1]	475.5345	C31H25NO4	NC
STOCK1N-50845	[c]1(:[c](:[c](-[#1]):[c](-[#1]):[c]2:[c]1-[#8]-[#6](=[#8])-[#6](-[#1])=[#6]2-[#6](-[#1])(-[#1])-[#1])-[#8]-[#6](-[#1])(-[#1])-[#7]3-[c]4:[c](-[#1]):[c](-[#1]):[c](:[c](-[#6](-[#1])(-[#1])-[#1]):[c]4-[#1])-[#6](-[#1])(-[#1])-[#1])-[#6]3(-[#1])-[#1]	321.36976	C20H19NO3	NC
STOCK1N-50953	[c](:[c](-[#1]):[c]1-[#6](-[#7](-[#1])-[#6](-[#1])(-[#1])-[#6](-[#1])(-[#1])-[#6](-[#1])(-[#1])-[n](:[c](-[#1]):[c](-[#1]):[n]2):[c]2-[#1])=[#8])(:[c]3:[c](:[n]4-[#1]):[c](-[#1]):[c](-[#1]):[c](-[#1]):[c]3-[#1]):[c]4:[c](:[n]1)-[#6](-[#1])(-[#1])-[#1]	333.38706	C19H19N5O	NC
STOCK1N-50985	[c]1(:[c]2:[c](-[#1]):[c](-[#1]):[c](-[#8]-[#6](-[#1])(-[#1])-[#6](=[#8])-[#7](-[#1])-[#6](-[#1])(-[#1])-[#6](-[#1])(-[#6](-[#1])(-[#1])-[#6]3(-[#1])-[#1])-[#6](-[#1])(-[#1])-[#6](-[#1])(-[#1])-[#6]3(-[#1])-[#6](-[#8]-[#1])=[#8]):[c]1-[#1])-[#8]-[#6](-[#6](-[#1])=[#6]2-[#6](-[#1])(-[#1])-[#6](-[#1])(-[#1])-[#6](-[#1])(-[#1])-[#1])=[#8]	401.45288	C22H27NO6	NC
STOCK1N-51012	[c]12:[c](:[c](-[#1]):[c](:[n]:[c]1-[c]3:[c](-[#1]):[c](-[#1]):[c](-[#1]):[c](-[#8]-[#6](-[#1])(-[#1])-[#1]):[c]3-[#8]-[#6](-[#1])(-[#1])-[#1])-[#6](=[#8])-[#7](-[#1])-[#6](-[#1])(-[#1])-[c](:[c](-[#1]):[c](-[#1]):[c](-[#1]):[n]4):[c]4-[#1]):[c]5:[c](:[c](-[#1]):[c](-[#1]):[c](-[#1]):[c]5-[#1]):[n]2-[#1]	438.47788	C26H22N4O3	NC
STOCK1N-51040	[#6]12(-[#6]3(-[#1])-[#6](-[#6](-[#1])(-[#1])-[#6](-[#1])(-[#1])-[#6]1(-[#1])-[#8]-[#1])(-[#6](-[#1])(-[#1])-[#1])-[#6](-[#1])(-[#1])-[#7]4-[#6](-[#1])(-[#1])-[#6](-[#1])(-[#1])-[#1])-[#6]4(-[#1])-[#6](-[#1])(-[#6](-[#6](-[#1])(-[#1])-[#6]5(-[#1])-[#6]6=[#6](-[#1])-[#1])(-[#6]6(-[#1])-[#8]-[#1])-[#6]2(-[#1])-[#6](-[#1])(-[#1])-[#6]5=[#8])-[#6]3(-[#1])-[#1]	357.48644	C22H31NO3	NC
STOCK1N-51121	[c]12:[c](:[c](-[#1]):[c](-[#1]):[c](-[#8]-[#6](-[#1])(-[#1])-[#7]3-[#6](-[#1])(-[#1])-[#6](-[#1])(-[c]4:[c](-[#1]):[c](-[#1]):[c](-[#1]):[c](-[#1]):[c]4-[#1])-[c]5:[c](-[#1]):[c](-[#1]):[c](-[#1]):[c](-[#1]):[c]5-[#1]):[c]1-[#6]3(-[#1])-[#1])-[#6](-[#6](-[#1])(-[#1])-[#1])=[#6](-[#6](=[#8])-[#8]2)-[#6](-[#1])(-[#1])-[#1]	411.4923	C27H25NO3	NC
STOCK1N-51225	[c]12:[c](:[c](-[#1]):[c](-[#1]):[c](-[#8]-[#6](-[#1])(-[#1])-[#6](=[#8])-[#7](-[#1])-[#6](-[#1])(-[#6](-[#1])(-[#1])-[#6](-[#1])(-[#1])-[#6](-[#1])(-[#1])-[#6](-[#1])(-[#1])-[#1])-[#6](-[#8]-[#1])=[#8]):[c]1-[#6](-[#1])(-[#1])-[#1])-[#6]3=[#6](-[#6](=[#8])-[#8]2)-[#6](-[#1])(-[#1])-[#6](-[#1])(-[#1])-[#6]3(-[#1])-[#1]	387.4263	C21H25NO6	NC
STOCK1N-51398	[c]12:[c](:[c](-[#1]):[c](-[#1]):[c](:[c]1-[#6]3(-[#1])-[#1])-[#8]-[#6](-[#1])(-[#1])-[#7]3-[c]4:[c](-[#1]):[c](-[#1]):[c](:[c](-[#1]):[c]4-[#1])-[#17])-[#6](-[#6](-[#1])(-[#1])-[#1])=[#6](-[#6](=[#8])-[#8]2)-[#6](-[#1])(-[#1])-[#1]	341.78824	C19H16ClNO3	NC
STOCK1N-51422	[#6]1(-[c]2:[c](-[#1]):[c](-[#1]):[c](-[#1]):[c](-[#1]):[c]2-[#1])=[#6](-[#1])-[#6](=[#8])-[#8]-[c]3:[c]1:[c](-[#1]):[c](-[#1]):[c](:[c]3-[#1])-[#8]-[#6]4(-[#1])-[#8]-[#6](-[#1])(-[#1])-[#6](-[#1])(-[#6](-[#1])(-[#8]-[#1])-[#6]4(-[#1])-[#8]-[#1])-[#8]-[#1]	370.35272	C20H18O7	NC
STOCK1N-51575	[#6]1(-[#7]2-[c]3:[c](-[#6](-[#1])(-[#1])-[#6]2(-[#1])-[#6](-[#1])(-[#1])-[#1]):[c](-[#1]):[c](-[#1]):[c](-[#1]):[c]3-[#1])=[#7]-[#6](-[#7](-[#6](-[#1])(-[#1])-[#6](-[#1])(-[#1])-[c](:[c](-[#1]):[c](-[#8]-[#6](-[#1])(-[#1])-[#1]):[c](-[#8]-[#6](-[#1])(-[#1])-[#1]):[c]4-[#1]):[c]45)-[#6]5=[#6]1-[#1])=[#8]	389.44702	C23H23N3O3	NC
STOCK1N-51815	[c]12:[c](:[c](-[#1]):[c](-[#6](-[#1])(-[#1])-[#7]3-[c](:[c](-[#1]):[c](-[#1]):[c]4:[c]5:[c](:[c](-[#1]):[c](-[#1]):[c](-[#1]):[c]6-[#1]):[c]6:[n]4-[#6](-[#1])(-[#1])-[#6](-[#1])(-[#1])-[#1]):[c]5-[#1]):[c](-[#8]-[#6]3(-[#1])-[#1]):[c]1-[#6](-[#1])(-[#1])-[#1])-[#6]7=[#6](-[#6](-[#1])(-[#1])-[#6](-[#1])(-[#1])-[#6](-[#1])(-[#1])-[#6]7(-[#1])-[#1])-[#6](=[#8])-[#8]2	464.55492	C30H28N2O3	NC
STOCK1N-51950	[c]1(:[c]2:[c](-[#1]):[c](-[#1]):[c](-[#8]-[#6](-[#1])(-[#1])-[#1]):[c]1-[#1])-[#8]-[#6](-[#6](-[#1])=[#6]2-[#6](-[#1])(-[#1])-[#7](-[#1])-[c](:[c](-[#1]):[c](-[#1]):[c](-[#1]):[c]3-[#6](-[#9])(-[#9])-[#9]):[c]3-[#1])=[#8]	349.30386	C18H14F3NO3	NC
STOCK1N-51996	[c](:[c]1:[c](:[n]2-[#1]):[c](-[#1]):[c](-[#1]):[c](-[#1]):[c]1-[#1])(-[#6](-[#1])(-[#1])-[#6](-[#1])(-[#7](-[#1])-[#6](=[#8])-[#8]-[#6](-[#6](-[#1])(-[#1])-[#1])(-[#6](-[#1])(-[#1])-[#1])-[#6](-[#1])(-[#1])-[#1])-[#6](=[#8])-[#7](-[#6](-[#1])(-[#1])-[#6]3(-[#1])-[#1])-[#6](-[#1])(-[#1])-[#6](-[#1])(-[#1])-[#6]3(-[#1])-[#6](=[#8])-[#7](-[#1])-[#6](-[#1])(-[#6](-[#1])(-[#1])-[#1])-[#6](=[#8])-[#7]…	589.72501	C33H43N5O5	NC
STOCK1N-52025	[c]1(-[#8]-[#6](=[#8])-[#6](-[#1])=[#6]2-[#6](-[#1])(-[#1])-[#6](-[#1])(-[#1])-[#6](-[#1])(-[#1])-[#6](-[#1])(-[#1])-[#1]):[c]2:[c](-[#1]):[c](-[#1]):[c](-[#8]-[#6](-[#1])(-[#1])-[#6](=[#8])-[#7](-[#1])-[#6](-[#1])(-[#6](-[#1])(-[#1])-[#6](-[#1])(-[#1])-[#6](-[#1])(-[#1])-[#7](-[#1])-[#6](-[#7](-[#1])-[#1])=[#7]-[#1])-[#6](-[#8]-[#1])=[#8]):[c]1-[#6](-[#1])(-[#1])-[#1]	446.4968	C22H30N4O6	NC
STOCK1N-52132	[c]12:[c](:[c]3:[c](:[c](-[#1]):[c](-[#1]):[c](-[#1]):[c]3-[#1]):[n]1-[#1]):[c](-[#1]):[c](:[n]:[c]2-[c]4:[c](-[#1]):[c](-[#1]):[c](-[#1]):[c](-[#1]):[c]4-[#8]-[#6](-[#1])(-[#1])-[#1])-[#6](=[#8])-[#7](-[#6](-[#1])(-[#1])-[#6]5(-[#1])-[#1])-[#6](-[#1])(-[#1])-[#6](-[#1])(-[#1])-[#8]5	387.43114	C23H21N3O3	NC
STOCK1N-52136	[#6]12(-[#6](-[#1])(-[#1])-[#8]-[#1])-[#6](-[#6](-[#1])(-[#1])-[#6](-[#1])(-[#8]-[#1])-[#6](-[#1])(-[#1])-[#6]1(-[#1])-[#1])=[#6](-[#1])-[#6](-[#1])(-[#1])-[#6](-[#1])(-[#6]2(-[#1])-[#6](-[#1])(-[#1])-[#6]3(-[#1])-[#1])-[#6]4(-[#1])-[#6]3(-[#6](-[#1])(-[#1])-[#1])-[#6](-[#1])(-[#6](-[#1])(-[#1])-[#6]4(-[#1])-[#1])-[#8]-[#1]	306.4397	C19H30O3	NC
STOCK1N-52166	[c]12:[c](:[c](-[#1]):[c](-[#1]):[c](-[#8]-[#6](-[#1])(-[#1])-[#6](=[#8])-[#7](-[#1])-[#6](-[#1])(-[#1])-[#6](=[#8])-[#7](-[#1])-[#6](-[#1])(-[#6](-[#1])(-[#6](-[#1])(-[#1])-[#1])-[#6](-[#1])(-[#1])-[#1])-[#6](-[#8]-[#1])=[#8]):[c]1-[#6](-[#1])(-[#1])-[#1])-[#6]3=[#6](-[#6](=[#8])-[#8]2)-[#6](-[#1])(-[#1])-[#6](-[#1])(-[#1])-[#6]3(-[#1])-[#1]	430.45104	C22H26N2O7	NC
STOCK1N-52233	[c]12:[c](:[c](-[#1]):[c](-[#6](-[#1])(-[#1])-[#7]3-[c]4:[c](-[#1]):[c](-[#1]):[c](-[#1]):[c](-[#6](-[#1])(-[#1])-[#6](-[#1])(-[#1])-[#1]):[c]4-[#1]):[c](-[#8]-[#6]3(-[#1])-[#1]):[c]1-[#6](-[#1])(-[#1])-[#1])-[#6]5=[#6](-[#6](-[#1])(-[#1])-[#6](-[#1])(-[#1])-[#6]5(-[#1])-[#1])-[#6](=[#8])-[#8]2	361.43362	C23H23NO3	NC
STOCK1N-52549	[c]12:[c](:[c](-[#1]):[c](-[#1]):[c](-[#8]-[#6](-[#1])(-[#1])-[#6](=[#8])-[#7](-[#1])-[#6](-[#1])(-[#6](-[#1])(-[#1])-[c]3:[c](-[#1]):[c](-[#1]):[c](-[#1]):[c](-[#1]):[c]3-[#1])-[#6](-[#8]-[#1])=[#8]):[c]1-[#6](-[#1])(-[#1])-[#1])-[c]4:[c](-[#6](=[#8])-[#8]2):[c](-[#1]):[c](-[#1]):[c](-[#1]):[c]4-[#1]	431.43734	C25H21NO6	NC
STOCK1N-52551	[c]12:[c](:[c](-[#1]):[c](-[#1]):[c](:[c]1-[#6]3(-[#1])-[#1])-[#8]-[#6](-[#1])(-[#1])-[#7]3-[c]4:[c](-[#1]):[c](-[#1]):[c](:[c](-[#1]):[c]4-[#1])-[#8]-[c]5:[c](-[#1]):[c](-[#1]):[c](-[#1]):[c](-[#1]):[c]5-[#1])-[c]6:[c](-[#6](=[#8])-[#8]2):[c](-[#1]):[c](-[#1]):[c](-[#1]):[c]6-[#1]	421.44406	C27H19NO4	NC
STOCK1N-52569	[c]1(:[c](:[c](-[#1]):[c](-[#1]):[c]2:[c]1-[#8]-[#6](=[#8])-[#6](-[#1])=[#6]2-[#6](-[#1])(-[#1])-[#6](-[#1])(-[#1])-[#1])-[#8]-[#6](-[#1])(-[#1])-[#7]3-[#6](-[#1])(-[#6](-[#1])(-[#1])-[#1])-[c]4:[c](-[#1]):[c](-[#1]):[c](-[#1]):[c](-[#1]):[c]4-[#1])-[#6]3(-[#1])-[#1]	335.39634	C21H21NO3	NC
STOCK1N-52608	[c]1(-[#8]-[#6]2=[#8]):[c](:[c](-[#1]):[c](-[#6](-[#1])(-[#1])-[#7]3-[c]4:[c](-[#1]):[c](-[#1]):[c](:[c](-[#1]):[c]4-[#1])-[#8]-[#6](-[#1])(-[#1])-[c]5:[c](-[#1]):[c](-[#1]):[c](-[#1]):[c](-[#1]):[c]5-[#1]):[c](-[#8]-[#6]3(-[#1])-[#1]):[c]1-[#6](-[#1])(-[#1])-[#1])-[#6](=[#6]2-[#6](-[#1])(-[#1])-[c]6:[c](-[#1]):[c](-[#1]):[c](-[#1]):[c](-[#1]):[c]6-[#1])-[#6](-[#1])(-[#1])-[#1]	503.58766	C33H29NO4	NC
STOCK1N-52758	[c]12:[c](:[c](-[#1]):[c](-[#1]):[c](-[#8]-[#6](=[#8])-[#6]3(-[#1])-[#6](-[#1])(-[#1])-[#6](-[#1])(-[#1])-[#6](-[#1])(-[#6](-[#1])(-[#1])-[#6]3(-[#1])-[#1])-[#6](-[#1])(-[#1])-[#7](-[#1])-[#6](-[#8]-[#6](-[#1])(-[#1])-[c]4:[c](-[#1]):[c](-[#1]):[c](-[#1]):[c](-[#1]):[c]4-[#1])=[#8]):[c]1-[#6](-[#1])(-[#1])-[#1])-[#6](-[#6](-[#1])(-[#1])-[#1])=[#6](-[#6](=[#8])-[#8]2)-[#6](-[#1])(-[#1])-[#6](-[#8]…	535.58491	C30H33NO8	NC
STOCK1N-52842	[c]1(-[#8]-[#6](=[#8])-[#6](-[#1])=[#6]2-[#6](-[#1])(-[#1])-[#6](-[#1])(-[#1])-[#6](-[#1])(-[#1])-[#1]):[c]2:[c](-[#1]):[c](-[#6](-[#1])(-[#1])-[#7]3-[c]4:[c](-[#1]):[c](-[#1]):[c](:[c](-[#1]):[c]4-[#1])-[#8]-[#6](-[#1])(-[#1])-[c]5:[c](-[#1]):[c](-[#1]):[c](-[#1]):[c](-[#1]):[c]5-[#1]):[c](-[#8]-[#6]3(-[#1])-[#1]):[c]1-[#6](-[#1])(-[#1])-[#1]	441.51828	C28H27NO4	NC
STOCK1N-52993	[#6]1(-[#6](-[#1])(-[#1])-[#1])(-[#6](-[#1])(-[#1])-[#6]2(-[#1])-[#1])-[#6](-[#1])(-[#6](-[#1])(-[#1])-[#6](-[#1])(-[#8]-[#6](-[#6](-[#1])(-[#1])-[#6](-[#1])(-[#1])-[#6](-[#1])(-[#6](-[#1])(-[#1])-[#1])-[#6](-[#1])(-[#1])-[#8]-[#1])=[#6]3-[#6](-[#1])(-[#1])-[#1])-[#6]13-[#1])-[#6](-[#6]24-[#1])(-[#1])-[#6](-[#1])(-[#1])-[#6](-[#1])(-[#1])-[#6](-[#1])(-[#6](-[#1])(-[#1])-[#6](-[#1])(-[#8]-[#1])-[#…	416.63646	C27H44O3	NC
STOCK1N-53284	[c]12:[c](:[c](-[#1]):[c](-[#1]):[c](:[c]1-[#6]3(-[#1])-[#1])-[#8]-[#6](-[#1])(-[#1])-[#7]3-[c]4:[c](-[#1]):[c](-[#17]):[c](-[#1]):[c](-[#17]):[c]4-[#1])-[#6](-[#6](-[#1])(-[#1])-[#1])=[#6](-[#6](=[#8])-[#8]2)-[#6](-[#1])(-[#1])-[#1]	376.2333	C19H15Cl2NO3	NC
STOCK1N-53414	[#7](-[#6](=[#8])-[#6]1(-[#1])-[#1])(-[#6](-[#1])(-[#6](-[#1])(-[#1])-[c](:[c]23):[c]4:[c](:[c](-[#1]):[c](-[#1]):[c](-[#1]):[c]4-[#1]):[n]2-[#1])-[#6](-[#7]1-[#6](-[#1])(-[#1])-[c]5:[c](-[#1]):[c](-[#1]):[c](-[#1]):[c](-[#1]):[c]5-[#1])=[#8])-[#6]3(-[#1])-[c]6:[c](-[#1]):[c](-[#1]):[c](-[#1]):[c](-[#1]):[c]6-[#8]-[#6](-[#1])(-[#1])-[#1]	451.5164	C28H25N3O3	NC
STOCK1N-53464	[#6]1(-[#6](-[#1])(-[#1])-[#6](=[#8])-[#7]2-[#6](-[#1])(-[#1])-[#6](-[#1])(-[#1])-[#6](-[#1])(-[#1])-[#6]2(-[#1])-[#6](-[#8]-[#1])=[#8])=[#6](-[#6](-[#1])(-[#1])-[#1])-[c](:[c](:[c](-[#1]):[c](:[c]34):[o]:[c](-[#1]):[c]3-[c]5:[c](-[#1]):[c](-[#1]):[c](:[c](-[#1]):[c]5-[#1])-[#17])-[#8]-[#6]1=[#8]):[c]4-[#1]	465.8824	C25H20ClNO6	NC
STOCK1N-53473	[c]1(-[#8]-[#6]2=[#8]):[c](:[c](-[#1]):[c](-[#6](-[#1])(-[#1])-[#7]3-[c]4:[c](-[#1]):[c](-[#1]):[c](:[c](-[#1]):[c]4-[#1])-[#8]-[#6](-[#1])(-[#1])-[#6](-[#1])(-[#1])-[#1]):[c](-[#8]-[#6]3(-[#1])-[#1]):[c]1-[#6](-[#1])(-[#1])-[#1])-[#6](=[#6]2-[#6](-[#1])(-[#1])-[c]5:[c](-[#1]):[c](-[#1]):[c](-[#1]):[c](-[#1]):[c]5-[#1])-[#6](-[#1])(-[#1])-[#1]	441.51828	C28H27NO4	NC
STOCK1N-53583	[c]1(:[c](:[c](-[#1]):[c](-[#1]):[c]2:[c]1-[#8]-[#6](=[#8])-[#6](-[#1])=[#6]2-[#6](-[#1])(-[#1])-[#1])-[#8]-[#6](-[#1])(-[#1])-[#7]3-[#6]4(-[#1])-[#6](-[#1])(-[#1])-[#6](-[#1])(-[#1])-[#6](-[#1])(-[#1])-[c](:[c](-[#1]):[c](-[#1]):[c](-[#1]):[c]5-[#1]):[c]45)-[#6]3(-[#1])-[#1]	347.40704	C22H21NO3	NC
STOCK1N-53584	[#7]12-[#6](-[#1])(-[c](:[c]3-[#6]1=[#8]):[c](-[#1]):[c](-[#1]):[c](-[#1]):[c]3-[#1])-[#16]-[#6](-[#1])(-[#1])-[#6]2(-[#1])-[#6](-[#7](-[#1])-[#6](-[#1])(-[#1])-[#6](-[#1])(-[#1])-[c](:[c]4:[c](:[n]5-[#1]):[c](-[#1]):[c](-[#1]):[c](-[#1]):[c]4-[#1]):[c]5-[#1])=[#8]	377.45946	C21H19N3O2S	NC
STOCK1N-53696	[c]1(-[#8]-[#6](=[#8])-[#6](-[#1])=[#6]2-[#6](-[#1])(-[#1])-[#6](-[#1])(-[#1])-[#1]):[c]2:[c](-[#1]):[c](-[#1]):[c](-[#8]-[#6](-[#1])(-[#1])-[#6](=[#8])-[#7](-[#1])-[#6](-[#1])(-[#6](-[#1])(-[#1])-[#16]-[#6](-[#1])(-[#1])-[c]3:[c](-[#1]):[c](-[#1]):[c](-[#1]):[c](-[#1]):[c]3-[#1])-[#6](-[#8]-[#1])=[#8]):[c]1-[#6](-[#1])(-[#1])-[#1]	455.5234	C24H25NO6S	NC
STOCK1N-53703	[c]12:[c](-[#8]-[#6](=[#8])-[#6](-[#6](-[#1])(-[#1])-[#6](-[#1])(-[#1])-[#6]3(-[#1])-[#1])=[#6]13):[c](:[c]4:[c](:[c](:[c](-[#1]):[o]5)-[#6](-[#1])(-[#1])-[#1]):[c]25)-[#6](-[#1])(-[#1])-[#6](-[#1])(-[#1])-[#6](-[#6](-[#1])(-[#1])-[#1])(-[#6](-[#1])(-[#1])-[#1])-[#8]4	324.3704	C20H20O4	NC
STOCK1N-53732	[c](:[c]1-[#6](-[#1])(-[#1])-[#1])(-[#8]-[#6]2=[#8]):[c](:[c](-[#1]):[c]3:[c]1:[o]:[c](-[#1]):[c]3-[#6](-[#6](-[#1])(-[#1])-[#1])(-[#6](-[#1])(-[#1])-[#1])-[#6](-[#1])(-[#1])-[#1])-[#6](=[#6]2-[#6](-[#1])(-[#1])-[#6](=[#8])-[#7](-[#1])-[#6](-[#1])(-[#6](-[#1])(-[#1])-[#16]-[#6](-[#1])(-[#1])-[#1])-[#6](-[#8]-[#1])=[#8])-[#6](-[#1])(-[#1])-[#1]	445.52858	C23H27NO6S	NC
STOCK1N-53770	[c]1(-[#8]-[#6](=[#8])-[#6](-[#1])=[#6]2-[c]3:[c](-[#1]):[c](-[#1]):[c](:[c](-[#1]):[c]3-[#1])-[#8]-[#6](-[#1])(-[#1])-[#1]):[c]2:[c](-[#1]):[c](-[#1]):[c](-[#8]-[#6](-[#1])(-[#1])-[#7]4-[#6](-[#1])(-[#1])-[#6](-[#1])(-[#6](-[#1])(-[#1])-[#1])-[c]5:[c](-[#1]):[c](-[#1]):[c](-[#1]):[c](-[#1]):[c]5-[#1]):[c]1-[#6]4(-[#1])-[#1]	427.4917	C27H25NO4	NC
STOCK1N-53879	[#6]1(-[#6](-[#1])(-[#1])-[#7]2-[#6](-[#1])(-[#1])-[#6](-[#1])(-[#1])-[#6](-[#1])(-[#1])-[#6](-[#1])(-[#1])-[#6]2(-[#1])-[#6](-[#1])(-[#1])-[#1])=[#6](-[#1])-[#6](=[#8])-[#8]-[c](:[c](-[#1]):[c](-[#6](-[#1])(-[#1])-[#1]):[c](-[#8]-[#1]):[c]3-[#1]):[c]13	287.35354	C17H21NO3	NC
STOCK1N-53917	[c]12:[c](:[c](-[#1]):[c](-[#1]):[c](-[#8]-[#6](=[#8])-[#6]3(-[#1])-[#6](-[#1])(-[#1])-[#6](-[#1])(-[#1])-[#6](-[#1])(-[#6](-[#1])(-[#1])-[#6]3(-[#1])-[#1])-[#6](-[#1])(-[#1])-[#7](-[#1])-[#6](=[#8])-[#8]-[#6](-[#6](-[#1])(-[#1])-[#1])(-[#6](-[#1])(-[#1])-[#1])-[#6](-[#1])(-[#1])-[#1]):[c]1-[#6](-[#1])(-[#1])-[#1])-[#6](-[#6](-[#1])(-[#1])-[#1])=[#6](-[#6](=[#8])-[#8]2)-[#6](-[#1])(-[#1])-[#6](-[…	529.62185	C29H39NO8	NC
STOCK1N-54062	[c]1(:[c]2-[#1]):[c](-[#8]-[#6](=[#8])-[#6](-[#1])=[#6]1-[c]3:[c](-[#1]):[c](-[#1]):[c](-[#1]):[c](-[#1]):[c]3-[#1]):[c](:[c](-[#8]-[#6](-[#1])(-[#1])-[#7]4-[c](:[c](-[#1]):[c](-[#1]):[c]5:[c]6:[c](:[c](-[#1]):[c](-[#1]):[c](-[#1]):[c]7-[#1]):[c]7:[n]5-[#6](-[#1])(-[#1])-[#6](-[#1])(-[#1])-[#1]):[c]6-[#1]):[c]2-[#6]4(-[#1])-[#1])-[#6](-[#1])(-[#1])-[#1]	486.56044	C32H26N2O3	NC
STOCK1N-54101	[c]12:[c](:[c](-[#1]):[c](-[#6](-[#1])(-[#1])-[#7]3-[c](:[c](-[#1]):[c]4-[#1]):[c](-[#1]):[c](-[#1]):[c]4-[#6](-[#8]-[#6](-[#1])(-[#1])-[#6](-[#1])(-[#1])-[#6](-[#1])(-[#1])-[#6](-[#1])(-[#1])-[#1])=[#8]):[c](-[#8]-[#6]3(-[#1])-[#1]):[c]1-[#6](-[#1])(-[#1])-[#1])-[#6]5=[#6](-[#6](-[#1])(-[#1])-[#6](-[#1])(-[#1])-[#6]5(-[#1])-[#1])-[#6](=[#8])-[#8]2	433.49628	C26H27NO5	NC
STOCK1N-54257	[c]1(:[c]2-[#1]):[c](-[#8]-[#6](=[#8])-[#6](-[#1])=[#6]1-[c]3:[c](-[#1]):[c](-[#1]):[c](-[#1]):[c](-[#1]):[c]3-[#1]):[c](:[c](-[#8]-[#6](-[#1])(-[#1])-[#7]4-[c]5:[c](-[#1]):[c](-[#1]):[c](:[c](-[#8]-[#6](-[#1])(-[#1])-[#1]):[c]5-[#1])-[#8]-[#6](-[#1])(-[#1])-[#1]):[c]2-[#6]4(-[#1])-[#1])-[#6](-[#1])(-[#1])-[#1]	429.46452	C26H23NO5	NC
STOCK1N-54292	[#6]1(-[#8]-[#1])(-[#6](-[#1])(-[#1])-[#6](-[#1])(-[#1])-[#6]2(-[#1])-[#6](-[#6](-[#1])(-[#1])-[#8]-[#6]3=[#8])=[#6]3-[#1])-[#6]2(-[#6](-[#1])(-[#1])-[#1])-[#6](-[#1])(-[#1])-[#6](-[#1])(-[#1])-[#6]4(-[#1])-[#6]1(-[#1])-[#6](-[#1])(-[#1])-[#6](-[#1])(-[#1])-[#6](-[#6]45-[#6](-[#1])(-[#1])-[#8]-[#1])(-[#1])-[#6](-[#1])(-[#1])-[#6](-[#1])(-[#6](-[#1])(-[#1])-[#6]5(-[#1])-[#1])-[#8]-[#6](-[#1])(-[#8…	698.79485	C35H54O14	NC
STOCK1N-54349	[#7](-[#6](=[#8])-[#6]1(-[#1])-[#1])(-[#6](-[#1])(-[#6](-[#1])(-[#1])-[c](:[c]23):[c]4:[c](:[c](-[#1]):[c](-[#1]):[c](-[#1]):[c]4-[#1]):[n]2-[#1])-[#6](-[#7]1-[#6](-[#1])(-[#1])-[c](:[c](-[#1]):[c](-[#1]):[c](:[c]56)-[#8]-[#6](-[#1])(-[#1])-[#8]5):[c]6-[#1])=[#8])-[#6]3(-[#1])-[c]7:[c](-[#1]):[c](-[#1]):[c](-[#1]):[c](-[#1]):[c]7-[#8]-[#6](-[#1])(-[#1])-[#1]	495.5259	C29H25N3O5	NC
STOCK1N-54407	[c]12:[c](:[c](-[#1]):[c](-[#6](-[#1])(-[#1])-[#7]3-[c](:[c](-[#1]):[c](-[#1]):[c]4:[c]5:[c](:[c](-[#1]):[c](-[#1]):[c](-[#1]):[c]6-[#1]):[c]6:[n]4-[#6](-[#1])(-[#1])-[#6](-[#1])(-[#1])-[#1]):[c]5-[#1]):[c](-[#8]-[#6]3(-[#1])-[#1]):[c]1-[#6](-[#1])(-[#1])-[#1])-[#6]7=[#6](-[#6](-[#1])(-[#1])-[#6](-[#1])(-[#1])-[#6]7(-[#1])-[#1])-[#6](=[#8])-[#8]2	450.52834	C29H26N2O3	NC
STOCK1N-54432	[#6]1(-[#6](-[#1])(-[#1])-[#7](-[#6](-[#1])(-[#1])-[#1])-[#6](-[#1])(-[#1])-[c]2:[c](-[#1]):[c](-[#1]):[c](-[#1]):[c](-[#1]):[c]2-[#1])=[#6](-[#1])-[#6](=[#8])-[#8]-[c](:[c](-[#1]):[c](-[#6](-[#1])(-[#1])-[#1]):[c](-[#8]-[#1]):[c]3-[#1]):[c]13	309.35906	C19H19NO3	NC
STOCK1N-54464	[c]1(-[#8]-[#6]2=[#8]):[c](:[c](-[#1]):[c](-[#6](-[#1])(-[#1])-[#7](-[#6](-[#1])(-[#1])-[c]3:[c](-[#1]):[c](-[#1]):[c](-[#1]):[c](-[#17]):[c]3-[#1])-[#6](-[#1])(-[#1])-[#8]4):[c]4:[c]1-[#6](-[#1])(-[#1])-[#1])-[#6](=[#6]2-[#6](-[#1])(-[#1])-[c]5:[c](-[#1]):[c](-[#1]):[c](-[#1]):[c](-[#1]):[c]5-[#1])-[#6](-[#1])(-[#1])-[#1]	445.93736	C27H24ClNO3	NC
STOCK1N-54592	[c]12:[c](:[c](-[#1]):[c](-[#1]):[c](:[c]1-[#6]3(-[#1])-[#1])-[#8]-[#6](-[#1])(-[#1])-[#7]3-[c]4:[c](-[#1]):[c](-[#1]):[c](:[c](-[#6](-[#1])(-[#1])-[#1]):[c]4-[#1])-[#6](-[#1])(-[#1])-[#1])-[#6]5=[#6](-[#6](=[#8])-[#8]2)-[#6](-[#1])(-[#1])-[#6](-[#1])(-[#1])-[#6]5(-[#1])-[#1]	347.40704	C22H21NO3	NC
STOCK1N-54651	[#7](-[#6](-[#1])(-[#1])-[#8]-[c](:[c]12):[c](-[#1]):[c](-[#1]):[c]3:[c]1-[#8]-[#6](=[#8])-[#6](-[#1])=[#6]3-[#6](-[#1])(-[#1])-[#1])(-[c]4:[c](-[#6](-[#1])(-[#1])-[#1]):[c](-[#1]):[c](-[#1]):[c](-[#1]):[c]4-[#6](-[#1])(-[#6](-[#1])(-[#1])-[#1])-[#6](-[#1])(-[#1])-[#1])-[#6]2(-[#1])-[#1]	349.42292	C22H23NO3	NC
STOCK1N-54697	[#6]12(\-[#6](-[#1])=[#6](-[#1])\-[c](:[c](-[#1]):[c](-[#1]):[c](:[c]3-[#8]-[#6](-[#1])(-[#1])-[#1])-[#8]-[#6](-[#1])(-[#1])-[#6](-[#1])(-[#1])-[#6](-[#1])(-[#1])-[#6](-[#1])(-[#1])-[#1]):[c]3-[#1])-[#7](-[#6](-[#1])(-[#1])-[#6](-[#1])(-[#1])-[#6](=[#8])-[#7]1-[#1])-[c]4:[c](:[c](-[#1]):[c](:[c](-[#1]):[c]4-[#1])-[#6](-[#1])(-[#1])-[#1])-[#6]2(-[#6](-[#1])(-[#1])-[#1])-[#6](-[#1])(-[#1])-[#1]	434.57046	C27H34N2O3	NC
STOCK1N-54824	[#7]1(-[#6](-[#1])(-[#6](-[#1])(-[#1])-[c](:[c]2:[c](:[n]3-[#1]):[c](-[#1]):[c](-[#1]):[c](-[#1]):[c]2-[#1]):[c]3-[#1])-[#6](=[#8])-[#7](-[#1])-[#6](-[#1])(-[#6](-[#1])(-[#1])-[#1])-[#6](-[#8]-[#1])=[#8])-[#6](=[#8])-[c]4:[c](-[#7](-[#1])-[#6]1=[#8]):[c](-[#1]):[c](-[#1]):[c](-[#1]):[c]4-[#1]	420.418	C22H20N4O5	NC
STOCK1N-54931	[#6]12(-[#6](-[#1])(-[#1])-[#1])-[#6](-[#1])(-[#6](-[#1])(-[#1])-[#6](-[#1])(-[#1])-[#6](-[#1])(-[#6]1(-[#1])-[#6](-[#1])(-[#1])-[#6]3(-[#1])-[#1])-[#6](-[#6]34-[#6](-[#1])(-[#1])-[#1])(-[#1])-[#6](-[#1])(-[#1])-[#6](-[#1])(-[#1])-[#6]4=[#8])-[#6](-[#1])(-[#1])-[#6](-[#1])(-[#6](-[#1])(-[#1])-[#6]2(-[#1])-[#1])-[#8]-[#6](-[#6](-[#1])(-[#1])-[#6](-[#1])(-[#1])-[#6](-[#1])(-[#1])-[#1])=[#8]	360.53014	C23H36O3	NC
STOCK1N-54932	[#6]1(-[#6](-[#1])(-[#1])-[#1])(-[#6](-[#1])(-[#1])-[#6](-[#1])(-[#1])-[#6](-[#6]23-[#1])(-[#6](-[#1])(-[#1])-[#8]-[#6](-[#6](-[#1])(-[#1])-[#6](-[#1])(-[#1])-[#6](-[#8]-[#1])=[#8])=[#8])-[#6](-[#1])(-[#1])-[#6](-[#1])(-[#1])-[#6]2(-[#1])-[#6](-[#6](-[#1])(-[#1])-[#1])=[#6](-[#1])-[#1])-[#6]3(-[#1])-[#6](-[#1])(-[#1])-[#6](-[#1])(-[#1])-[#6]4(-[#1])-[#6]1(-[#6](-[#1])(-[#1])-[#1])-[#6](-[#1])(-[#…	642.86231	C38H58O8	NC
STOCK1N-54972	[#6]12(-[#6](-[#1])(-[#1])-[#1])-[#7](-[#6](-[#1])(-[#1])-[#6](-[#1])(-[c](:[c]3:[c](:[c](-[#1]):[c](-[#1]):[c](-[#1]):[c]3-[#1]):[n]4-[#1]):[c]14)-[c]5:[c](-[#1]):[c](-[#1]):[c](:[c](-[#1]):[c]5-[#1])-[#8]-[#6](-[#1])(-[#1])-[#1])-[#6](-[#6](-[#1])(-[#1])-[#7](-[#6](-[#1])(-[#1])-[c]6:[c](-[#1]):[c](-[#1]):[c](-[#1]):[c](-[#8]-[#6](-[#1])(-[#1])-[#1]):[c]6-[#1])-[#6]2=[#8])=[#8]	495.56896	C30H29N3O4	NC
STOCK1N-55002	[#6]12(-[c]3:[c](-[#7](-[#1])-[#6]1=[#8]):[c](-[#1]):[c](-[#1]):[c](-[#1]):[c]3-[#1])-[#7](-[#1])-[#6](-[#1])(-[#6](-[#1])(-[#6](-[#7]4-[#6]5(-[#1])-[#6](-[#1])(-[#1])-[#6](-[#1])(-[#1])-[#6](-[#1])(-[#1])-[#6]5(-[#1])-[#1])=[#8])-[#6]2(-[#1])-[#6]4=[#8])-[#6](-[#1])(-[#1])-[#6](-[#1])(-[#1])-[#6](-[#7](-[#1])-[#1])=[#8]	396.43966	C21H24N4O4	NC
STOCK1N-55277	[#6]12(-[c]3:[c](-[#7](-[#1])-[#6]1=[#8]):[c](-[#1]):[c](-[#1]):[c](-[#1]):[c]3-[#1])-[#7](-[#1])-[#6](-[#1])(-[#6](-[#1])(-[#6](-[#7]4-[c]5:[c](-[#1]):[c](-[#1]):[c](:[c](-[#1]):[c]5-[#1])-[#6](-[#1])(-[#1])-[#6](-[#1])(-[#1])-[#6](-[#1])(-[#1])-[#6](-[#1])(-[#1])-[#1])=[#8])-[#6]2(-[#1])-[#6]4=[#8])-[#6](-[#1])(-[#6](-[#1])(-[#1])-[#1])-[#8]-[#1]	433.49958	C25H27N3O4	NC
STOCK1N-55279	[#6]1(-[#6](-[#1])(-[#1])-[#1])(-[#6]2=[#8])-[#7](-[#6](-[#1])(-[#1])-[#6](-[#1])(-[#1])-[c](:[c]3:[c](:[c](-[#1]):[c](-[#1]):[c](-[#1]):[c]3-[#1]):[n]4-[#1]):[c]14)-[#6](-[#7]2-[#6](-[#1])(-[#6](-[#1])(-[#6](-[#1])(-[#1])-[#1])-[#6](-[#1])(-[#1])-[#1])-[#6](=[#8])-[#7](-[#1])-[#6](-[#1])(-[#1])-[c]5:[c](-[#1]):[c](-[#1]):[c](-[#1]):[c](-[#1]):[c]5-[#1])=[#8]	444.52552	C26H28N4O3	NC
STOCK1N-55288	[c](-[#8]-[#6](=[#8])-[#6](-[#1])=[#6]1-[#6](-[#1])(-[#1])-[#1])(:[c](-[#6](-[#1])(-[#1])-[#1]):[c]2-[#8]-[#1]):[c]1:[c](-[#1]):[c]2-[#6](-[#1])(-[#1])-[#7]3-[#6](-[#1])(-[#1])-[#6](-[#1])(-[#1])-[#6](-[#1])(-[#1])-[#6](-[#1])(-[#1])-[#6]3(-[#1])-[#6](-[#1])(-[#1])-[#6](-[#1])(-[#1])-[#1]	315.4067	C19H25NO3	NC
STOCK1N-55301	[#6]1(-[#6](-[#1])(-[#1])-[#1])(-[#6]2=[#8])-[#7](-[#6](-[#1])(-[#1])-[#6](-[#1])(-[c]3:[c](-[#1]):[c](-[#1]):[c](-[#1]):[c](-[#1]):[c]3-[#8]-[#6](-[#1])(-[#1])-[#1])-[c](:[c]4:[c](:[c](-[#1]):[c](-[#1]):[c](-[#1]):[c]4-[#1]):[n]5-[#1]):[c]15)-[#6](-[#7]2-[c]6:[c](-[#1]):[c](-[#1]):[c](-[#1]):[c](-[#1]):[c]6-[#6](-[#1])(-[#1])-[#6](-[#1])(-[#1])-[#1])=[#8]	465.54298	C29H27N3O3	NC
STOCK1N-55337	[c]12:[c](:[c](-[#1]):[c](-[#1]):[c](-[#8]-[#1]):[c]1-[#6](-[#1])(-[#1])-[#7]3-[#6](-[#1])(-[#1])-[#6](-[#1])(-[#1])-[#6](-[#1])(-[#6](-[#1])(-[#1])-[#6]3(-[#1])-[#1])-[#6](-[#1])(-[#1])-[#1])-[#6](\-[#6](=[#6](-[#1])\-[c]4:[c](-[#1]):[c](-[#1]):[c](-[#1]):[c](-[#8]-[#6](-[#1])(-[#1])-[#1]):[c]4-[#8]-[#6](-[#1])(-[#1])-[#1])\-[#8]2)=[#8]	409.47488	C24H27NO5	NC
STOCK1N-55355	[#6](-[#6]1(-[#1])-[#7](-[#1])-[#6](-[#1])(-[#1])-[#6](-[#1])(-[#1])-[c](:[c]2:[c](:[c](-[#1]):[c](-[#1]):[c](-[#8]-[#6](-[#1])(-[#1])-[#1]):[c]2-[#1]):[n]3-[#1]):[c]13)(-[#6](=[#8])-[#7](-[#6](-[#1])(-[#1])-[#6](-[#1])(-[#1])-[#1])-[#6](-[#7]4-[#6](-[#1])(-[#1])-[#6](-[#1])(-[#1])-[#1])=[#8])=[#6]4-[#8]-[#1]	384.42896	C20H24N4O4	NC
STOCK1N-55377	[#6]1(-[#6](-[#1])(-[#1])-[#1])(-[#6]2=[#8])-[#7](-[#6](-[#1])(-[#1])-[#6](-[#1])(-[#1])-[c](:[c]3:[c](:[c](-[#1]):[c](-[#1]):[c](-[#1]):[c]3-[#1]):[n]4-[#1]):[c]14)-[#6](-[#7]2-[#6](-[#1])(-[#6](-[#1])(-[#6](-[#1])(-[#1])-[#1])-[#6](-[#1])(-[#1])-[#1])-[#6](=[#8])-[#7](-[#1])-[c](:[c](-[#1]):[c]5-[#1]):[c](-[#1]):[c](-[#1]):[c]5-[#9])=[#8]	448.4894	C25H25FN4O3	NC
STOCK1N-55388	[#6]12(-[#6](=[#8])-[#6](-[#1])(-[#1])-[#8]-[#6](-[#6](-[#1])(-[#1])-[#1])=[#8])-[#6](-[#1])(-[#6](-[#1])(-[#1])-[#6]3(-[#1])-[#6]1(-[#6](-[#1])(-[#1])-[#1])-[#6](-[#1])(-[#1])-[#6](-[#1])(-[#8]-[#1])-[#6]4(-[#6]3(-[#1])-[#6](-[#1])(-[#1])-[#6](-[#1])(-[#6](=[#6](-[#1])-[#6](=[#8])-[#6](-[#1])=[#6]5-[#1])-[#6]45-[#6](-[#1])(-[#1])-[#1])-[#9])-[#1])-[#8]-[#6](-[#6](-[#1])(-[#1])-[#1])(-[#6](-[#1])…	476.53442	C26H33FO7	NC
STOCK1N-55450	[#6]1(-[#6](-[#1])(-[#1])-[#6](=[#8])-[#7](-[#1])-[#6](-[#1])(-[#6](-[#1])(-[#1])-[c]2:[c](-[#1]):[n](-[#1]):[c](:[c](-[#1]):[c](-[#1]):[c](-[#8]-[#1]):[c]3-[#1]):[c]23)-[#6](-[#8]-[#1])=[#8])=[#6](-[#6](-[#1])(-[#1])-[#1])-[c]4:[c](:[c](-[#1]):[c](:[c](-[#17]):[c]4-[#1])-[#8]-[#6](-[#1])(-[#1])-[#1])-[#8]-[#6]1=[#8]	484.88574	C24H21ClN2O7	NC
STOCK1N-55602	[#7](-[#6]1(-[#1])-[#1])(-[#6](-[#1])(-[#1])-[#6]2(-[#6](-[#1])(-[#1])-[#6]1(-[#6](-[#1])(-[#1])-[#6](-[#1])(-[#1])-[#6](-[#1])(-[#1])-[#1])-[#6](-[#1])(-[#1])-[#7]3-[#6]2(-[#1])-[#1])-[#6](-[#1])(-[#1])-[#6](-[#1])(-[#1])-[#6](-[#1])(-[#1])-[#1])-[#6]3(-[#1])-[#1]	222.36963	C14H26N2	NC
STOCK1N-55655	[#6]12(-[#6](-[#6](-[#1])(-[#1])-[#8]-[#1])=[#8])-[#6](-[#1])(-[#6](-[#1])(-[#1])-[#6]3(-[#1])-[#6]1(-[#6](-[#1])(-[#1])-[#1])-[#6](-[#1])(-[#1])-[#6](-[#1])(-[#1])-[#6]4(-[#6]3(-[#1])-[#6](-[#1])(-[#1])-[#6](-[#1])(-[#6](=[#6](-[#1])-[#6](=[#8])-[#6](-[#1])(-[#1])-[#6]5(-[#1])-[#1])-[#6]45-[#6](-[#1])(-[#1])-[#1])-[#9])-[#1])-[#8]-[#6](-[#6](-[#1])(-[#1])-[#1])(-[#6](-[#1])(-[#1])-[#1])-[#8]2	420.51422	C24H33FO5	NC
STOCK1N-55742	[#6]1(-[#8]-[#1])(-[c](:[c](-[#1]):[c](-[#17]):[c](-[#1]):[c]2-[#1]):[c]2-[#7](-[#6](-[#1])(-[#1])-[#1])-[#6]1=[#8])-[c]3:[c]4:[c](:[n](-[#1]):[c]3-[#1]):[c](-[#1]):[c](-[#1]):[c](-[#1]):[c]4-[#1]	312.75032	C17H13ClN2O2	NC
STOCK1N-55770	[#6]1(-[#8]-[#1])(-[c]2:[c](-[#7](-[#6](-[#1])(-[#1])-[#1])-[#6]1=[#8]):[c](-[#1]):[c](-[#1]):[c](-[#1]):[c]2-[#1])-[c]3:[c]4:[c](:[n](-[#1]):[c]3-[#6](-[#1])(-[#1])-[#1]):[c](-[#1]):[c](-[#1]):[c](-[#1]):[c]4-[#1]	292.33184	C18H16N2O2	NC
STOCK1N-55949	[#6]12(-[c]3:[c](-[#7](-[#1])-[#6]1=[#8]):[c](-[#1]):[c](-[#1]):[c](-[#1]):[c]3-[#1])-[#7](-[#1])-[#6](-[#1])(-[#6](-[#1])(-[#6](-[#7]4-[#6](-[#1])(-[#1])-[c](:[c](-[#1]):[c](-[#1]):[c](:[c]56)-[#8]-[#6](-[#1])(-[#1])-[#8]5):[c]6-[#1])=[#8])-[#6]2(-[#1])-[#6]4=[#8])-[#6](-[#1])(-[#6](-[#1])(-[#1])-[#1])-[#8]-[#1]	435.42934	C23H21N3O6	NC
STOCK1N-56003	[#6]1(-[#6](-[#1])(-[#1])-[#1])(-[#6](-[#1])(-[#1])-[#6]2(-[#1])-[#1])-[#6](-[#1])(-[#6](-[#1])(-[#1])-[#6](-[#1])(-[#6](-[#1])(-[#1])-[#1])-[#6]1(-[#8]-[#1])-[#6](-[#6](-[#1])(-[#1])-[#1])=[#8])-[#6](-[#6]23-[#1])(-[#1])-[#6](-[#1])(-[#1])-[#6](-[#1])=[#6](-[#6](-[#1])(-[#1])-[#6](-[#1])(-[#6](-[#1])(-[#1])-[#6]4(-[#1])-[#1])-[#8]-[#6](=[#8])-[#6](-[#1])(-[#1])-[#6](-[#1])(-[#1])-[#7]5-[#6](-[#1…	485.69848	C30H47NO4	NC
STOCK1N-56034	[c]1(:[c]2-[c](:[c](-[#1]):[c](-[#1]):[c](:[c]34)-[#8]-[#6](-[#1])(-[#1])-[#8]3):[c]4-[#1]):[c](:[c](-[#1]):[c](-[#6](-[#7](-[#1])-[#6](-[#1])(-[#1])-[#6](-[#1])(-[#1])-[#6](-[#1])(-[#1])-[#7](-[#6](-[#1])(-[#1])-[#6]5(-[#1])-[#1])-[#6](-[#1])(-[#1])-[#6](-[#1])(-[#1])-[#8]5)=[#8]):[n]2):[c]6:[c](:[c](-[#1]):[c](-[#1]):[c](-[#1]):[c]6-[#1]):[n]1-[#1]	458.50904	C26H26N4O4	NC
STOCK1N-56047	[#6]12(-[#6](-[#1])(-[#1])-[#1])-[#7](-[#6](-[#1])(-[#1])-[#6](-[#1])(-[c](:[c]3:[c](:[c](-[#1]):[c](-[#1]):[c](-[#1]):[c]3-[#1]):[n]4-[#1]):[c]14)-[c]5:[c](-[#1]):[c](-[#1]):[c](-[#1]):[c](-[#8]-[#6](-[#1])(-[#1])-[#1]):[c]5-[#8]-[#6](-[#1])(-[#1])-[#1])-[#6](-[#6](-[#1])(-[#1])-[#7](-[#6](-[#1])(-[#1])-[#6](-[#1])(-[#1])-[c](:[c](-[#1]):[c]6-[#1]):[c](-[#1]):[c](-[#1]):[c]6-[#17])-[#6]2=[#8])=[…	544.04059	C31H30ClN3O4	NC
STOCK1N-56077	[#6]1(-[#6](-[#1])(-[#1])-[#6](=[#8])-[#7](-[#1])-[#6](-[#1])(-[c]2:[c](-[#1]):[c](-[#1]):[c](-[#1]):[c](-[#1]):[c]2-[#1])-[#6](-[#8]-[#1])=[#8])=[#6](-[#6](-[#1])(-[#1])-[#1])-[c](:[c](:[c](-[#1]):[c](:[c]34):[o]:[c](-[#1]):[c]3-[c]5:[c](-[#1]):[c](-[#1]):[c](:[c](-[#1]):[c]5-[#1])-[#35])-[#8]-[#6]1=[#8]):[c]4-[#1]	546.36549	C28H20BrNO6	NC
STOCK1N-56204	[#6]1(-[#6](-[#1])(-[#1])-[#1])(-[#6](-[#1])(-[#1])-[#6](-[#1])(-[#8]-[#1])-[#6]2(-[#6]3(-[#1])-[#6](-[#1])(-[#1])-[#6](-[#1])(-[#1])-[#6](=[#6](-[#1])-[#6](=[#8])-[#6](-[#1])=[#6]4-[#1])-[#6]24-[#6](-[#1])(-[#1])-[#1])-[#1])-[#6]3(-[#1])-[#6](-[#1])(-[#1])-[#6](-[#1])(-[#1])-[#6]1(-[#8]-[#1])-[#6](=[#8])-[#6](-[#1])(-[#1])-[#8]-[#6](-[#6](-[#1])(-[#1])-[#6](-[#1])(-[#1])-[#6](=[#8])-[#7](-[#1])-…	637.71661	C35H43NO10	NC
STOCK1N-56279	[n]1(-[#6]2(-[#1])-[#8]-[#6](-[#1])(-[#6](-[#1])(-[#8]-[#1])-[#6]2(-[#1])-[#8]-[#1])-[#6](-[#1])(-[#1])-[#8]-[#1]):[c](-[#16]-[#6](-[#1])(-[#1])-[c]3:[c](-[#1]):[c](-[#1]):[c](-[#1]):[c](-[#1]):[c]3-[#35]):[n]:[c](-[#6](-[#7](-[#1])-[#6](-[#7](-[#1])-[#1])=[#7]4)=[#8]):[c]14	484.32432	C17H18BrN5O5S	NC
STOCK1N-56446	[n]1(-[#6](-[#1])(-[#1])-[#6]2(-[#1])-[#1]):[c](-[#6](-[#1])(-[#7]2-[#6](-[#1])(-[#1])-[#6](-[#7](-[#1])-[#1])=[#8])-[#6](-[#1])(-[#1])-[#6](-[#1])(-[#1])-[#6]3(-[#1])-[#1]):[c]3:[c]4:[c]1:[c](-[#1]):[c](-[#1]):[c](:[c]4-[#1])-[#6](-[#1])(-[#6](-[#1])(-[#1])-[#1])-[#6](-[#1])(-[#1])-[#1]	311.4213	C19H25N3O	NC
STOCK1N-56478	[#7](-[c]1:[c](-[#6](-[#1])(-[#1])-[#1]):[c](-[#1]):[c](-[#1]):[c](-[#17]):[c]1-[#1])(-[#6](=[#8])-[#7](-[#1])-[#6](=[#6]2-[#6]3(-[#1])-[#7](-[#1])-[#6](-[#1])(-[#1])-[#6](-[#1])(-[#1])-[c](:[c]4:[c](:[c](-[#1]):[c](-[#1]):[c](-[#8]-[#6](-[#1])(-[#1])-[#1]):[c]4-[#1]):[n]5-[#1]):[c]35)-[#8]-[#1])-[#6]2=[#8]	452.89024	C23H21ClN4O4	NC
STOCK1N-56531	[#6]1(-[#6](-[#1])(-[#1])-[#1])(-[#6](-[#1])(-[#1])-[#6](-[#1])(-[#8]-[#1])-[#6]2(-[#6]3(-[#1])-[#6](-[#1])(-[#1])-[#6](-[#1])(-[#1])-[#6](=[#6](-[#1])-[#6](=[#8])-[#6](-[#1])(-[#1])-[#6]4(-[#1])-[#1])-[#6]24-[#6](-[#1])(-[#1])-[#1])-[#1])-[#6]3(-[#1])-[#6](-[#1])(-[#1])-[#6](-[#1])(-[#1])-[#6]1(-[#8]-[#1])-[#6](=[#8])-[#6](-[#1])(-[#1])-[#8]-[#6](-[#6](-[#1])(-[#1])-[#6](-[#1])(-[#1])-[#6](=[#8]…	552.65849	C31H40N2O7	NC
STOCK1N-56557	[#6]1(=[#6](-[#1])-[#6](-[#8]-[c]2:[c](-[#1]):[c](-[#1]):[c](-[#1]):[c](-[#8]-[#6](-[#1])(-[#1])-[#1]):[c]2-[#1])=[#7]-[#6]3=[#8])-[#7]3-[#6](-[#1])(-[#1])-[#6](-[#1])(-[#1])-[c](:[c](-[#1]):[c](-[#8]-[#6](-[#1])(-[#1])-[#1]):[c](-[#8]-[#6](-[#1])(-[#1])-[#1]):[c]4-[#1]):[c]14	380.3939	C21H20N2O5	NC
STOCK1N-56577	[#6]1(-[#6](-[#1])(-[#1])-[#1])(-[#6](-[#1])(-[#1])-[#6]2(-[#1])-[#1])-[#6](-[#1])(-[#6](-[#1])(-[#1])-[#6](-[#1])(-[#1])-[#6]1(-[#8]-[#1])-[#6](-[#6](-[#1])(-[#1])-[#1])=[#8])-[#6](-[#6]23-[#1])(-[#1])-[#6](-[#1])(-[#1])-[#6](-[#1])(-[#1])-[#6](=[#6](-[#1])\-[#6](=[#7]/-[#8]-[#6](-[#1])(-[#1])-[#6](-[#7](-[#1])-[#6](-[#1])(-[#1])-[#6](-[#1])(-[#1])-[c](:[c](-[#1]):[c](-[#1]):[c](:[c]4-[#8]-[#1])…	538.67497	C31H42N2O6	NC
STOCK1N-56884	[#6]1(-[#6](-[#1])(-[#1])-[#1])(-[#6](-[#1])(-[#1])-[#6](-[#1])(-[#8]-[#1])-[#6]2(-[#6]3(-[#1])-[#6](-[#1])(-[#1])-[#6](-[#1])(-[#1])-[#6](=[#6](-[#1])-[#6](=[#8])-[#6](-[#1])(-[#1])-[#6]4(-[#1])-[#1])-[#6]24-[#6](-[#1])(-[#1])-[#1])-[#1])-[#6]3(-[#1])-[#6](-[#1])(-[#1])-[#6](-[#1])(-[#1])-[#6]1(-[#8]-[#1])-[#6](=[#8])-[#6](-[#1])(-[#1])-[#8]-[#6](-[#6](-[#1])(-[#1])-[#6](-[#1])(-[#1])-[#6](-[#7]…	677.86659	C40H55NO8	NC
STOCK1N-56891	[#6]12(-[#6](-[#1])(-[#1])-[#1])-[#6](-[#6](-[#1])(-[#1])-[#6](-[#1])(-[#1])-[#6](-[#1])(-[#6]1(-[#1])-[#6](-[#1])(-[#1])-[#6]3(-[#1])-[#1])-[#6](-[#6]34-[#6](-[#1])(-[#1])-[#1])(-[#1])-[#6](-[#1])(-[#1])-[#6](-[#1])(-[#1])-[#6]4(-[#1])-[#8]-[#6](-[#6](-[#1])(-[#1])-[#6](-[#1])(-[#1])-[#6](=[#8])-[#7](-[#1])-[#6](-[#1])(-[#6](-[#1])(-[#1])-[#1])-[#6](=[#8])-[#7](-[#1])-[#6](-[#1])(-[#6](-[#1])(-[…	572.73271	C32H48N2O7	NC
STOCK1N-57095	[#6]1(-[#6](-[#1])(-[#1])-[#6](=[#8])-[#7](-[#1])-[#6](-[#1])(-[#6](-[#1])(-[#1])-[#6](-[#1])(-[#1])-[#1])-[#6](-[#8]-[#1])=[#8])=[#6](-[#6](-[#1])(-[#1])-[#1])-[c](:[c](:[c](-[#1]):[c](:[c]23):[o]:[c](-[#1]):[c]2-[c]4:[c](-[#1]):[c](-[#1]):[c](:[c](-[#1]):[c]4-[#1])-[#35])-[#8]-[#6]1=[#8]):[c]3-[#1]	498.3227	C24H20BrNO6	NC
STOCK1N-57129	[#6]1(-[#6](-[#1])(-[#1])-[#1])=[#6](-[#6](-[#1])(-[#1])-[#1])-[#6](=[#8])-[#8]-[c](:[c](-[#1]):[c](-[#6](-[#1])(-[#1])-[#1]):[c](-[#1]):[c]2-[#8]-[#6](-[#1])(-[#6](-[#1])(-[#1])-[#1])-[#6](=[#8])-[#7](-[#1])-[#6](-[#1])(-[#6](-[#1])(-[#1])-[c]3:[c](-[#1]):[n](-[#1]):[c](:[c](-[#1]):[c](-[#1]):[c](-[#8]-[#1]):[c]4-[#1]):[c]34)-[#6](-[#8]-[#1])=[#8]):[c]12	478.49384	C26H26N2O7	NC
STOCK1N-57152	[#6]12(-[c]3:[c](-[#7](-[#1])-[#6]1=[#8]):[c](-[#1]):[c](-[#1]):[c](-[#1]):[c]3-[#1])-[#6]4(-[#1])-[#7](-[#6](-[#1])(-[#6](=[#8])-[c](:[c](-[#1]):[c]5-[#8]-[#6](-[#1])(-[#1])-[#1]):[c](-[#1]):[c](:[c]5-[#8]-[#6](-[#1])(-[#1])-[#1])-[#8]-[#6](-[#1])(-[#1])-[#1])-[#6]2(-[#1])-[#6](=[#8])-[c]6:[c](-[#1]):[c](-[#1]):[c](:[c](-[#1]):[c]6-[#1])-[#35])-[c]7:[c](:[c](-[#1]):[c](-[#1]):[c](-[#1]):[c]7-[#1…	665.52925	C36H29BrN2O6	NC
STOCK1N-57227	[#6]12(-[#6](-[#1])(-[#1])-[#1])-[#7](-[#6](-[#1])(-[#1])-[#6](-[#1])(-[c](:[c]3:[c](:[c](-[#1]):[c](-[#1]):[c](-[#1]):[c]3-[#1]):[n]4-[#1]):[c]14)-[c]5:[c](-[#1]):[c](-[#1]):[c](:[c](-[#1]):[c]5-[#1])-[#17])-[#6](-[#6](-[#1])(-[#1])-[#7](-[#6](-[#1])(-[#1])-[#6](-[#1])(-[#6](-[#1])(-[#1])-[#1])-[#6](-[#1])(-[#1])-[#1])-[#6]2=[#8])=[#8]	435.94584	C25H26ClN3O2	NC
STOCK1N-57430	[c]12:[c](:[c](-[#1]):[c](-[#1]):[c](-[#8]-[#6](-[#1])(-[#1])-[#6](-[#8]-[#6](-[#1])(-[#1])-[#1])=[#8]):[c]1-[#6](-[#1])(-[#1])-[#1])-[#6](\-[#6](=[#6](-[#1])\-[c](:[c](-[#1]):[c](-[#1]):[c](:[c]34)-[#8]-[#6](-[#1])(-[#1])-[#8]3):[c]4-[#1])\-[#8]2)=[#8]	368.33684	C20H16O7	NC
STOCK1N-57478	[#6]12(\-[#6](-[#1])=[#7]\-[#6](-[#6](-[#1])(-[#1])-[#1])(-[#6](-[#1])(-[#1])-[#8]-[#1])-[#6](-[#1])(-[#1])-[#8]-[#1])-[#6](-[#8]-[#1])(-[#6](-[#1])(-[#1])-[#6](-[#1])(-[#1])-[#6]3(-[#1])-[#6]1(-[#1])-[#6](-[#1])(-[#1])-[#6](-[#1])(-[#1])-[#6]4(-[#6]3(-[#8]-[#1])-[#6](-[#1])(-[#1])-[#6](-[#1])(-[#1])-[#6]4(-[#1])-[#6](-[#6](-[#1])(-[#1])-[#8]-[#6]5=[#8])=[#6]5-[#1])-[#6](-[#1])(-[#1])-[#1])-[#6](…	491.61694	C27H41NO7	NC
STOCK1N-57606	[#6]12(-[#6](-[#1])(-[#1])-[#1])-[#7](-[#6](-[#1])(-[#1])-[#6](-[#1])(-[c](:[c]3:[c](:[c](-[#1]):[c](-[#1]):[c](-[#1]):[c]3-[#1]):[n]4-[#1]):[c]14)-[c]5:[c](-[#1]):[c](-[#1]):[c](-[#1]):[c](-[#1]):[c]5-[#8]-[#6](-[#1])(-[#1])-[#1])-[#6](-[#6](-[#1])(-[#1])-[#7](-[#6](-[#1])(-[#1])-[#6](-[#1])(-[#8]-[#1])-[c]6:[c](-[#1]):[c](-[#1]):[c](-[#1]):[c](-[#1]):[c]6-[#1])-[#6]2=[#8])=[#8]	495.56896	C30H29N3O4	NC
STOCK1N-57622	[#7](-[c]1:[c](-[#1]):[c](-[#1]):[c](-[#1]):[c](-[#1]):[c]1-[#6](-[#8]-[#6](-[#1])(-[#1])-[#1])=[#8])(-[#6](=[#8])-[#6](-[#6]23-[#1])(-[#1])-[#6](-[#1])(-[#6](-[#1])(-[#1])-[c]4:[c](-[#1]):[c](-[#1]):[c](-[#1]):[c](-[#1]):[c]4-[#1])-[#7](-[#1])-[#6]25-[#6](=[#8])-[#7](-[#1])-[c]6:[c]5:[c](-[#1]):[c](-[#1]):[c](:[c]6-[#6](-[#1])(-[#1])-[#1])-[#17])-[#6]3=[#8]	529.97095	C29H24ClN3O5	NC
STOCK1N-57627	[#6]12(-[#6](-[#1])(-[#1])-[#1])-[#7](-[#6](-[#1])(-[#1])-[#6](-[#1])(-[c]3:[c](-[#1]):[c](-[#1]):[c](-[#1]):[c](-[#1]):[c]3-[#8]-[#6](-[#1])(-[#1])-[#1])-[c](:[c]4:[c](:[c](-[#1]):[c](-[#1]):[c](-[#1]):[c]4-[#1]):[n]5-[#1]):[c]15)-[#6](-[#6](-[#1])(-[#1])-[#7](-[#7](-[#1])-[#1])-[#6]2=[#8])=[#8]	390.43508	C22H22N4O3	NC
STOCK1N-57798	[#6]1(-[#6](-[#1])(-[#1])-[#1])(-[#6]2=[#8])-[#7](-[#6](-[#1])(-[#1])-[#6](-[#1])(-[#1])-[c](:[c]3:[c](:[c](-[#1]):[c](-[#1]):[c](-[#1]):[c]3-[#1]):[n]4-[#1]):[c]14)-[#6](-[#7]2-[#6](-[#1])(-[#6](-[#1])(-[#6](-[#1])(-[#1])-[#1])-[#6](-[#1])(-[#1])-[#1])-[#6](=[#8])-[#7](-[#1])-[#6](-[#1])(-[#1])-[c]5:[c](-[#1]):[c](-[#1]):[c](-[#1]):[c](-[#8]-[#6](-[#1])(-[#1])-[#1]):[c]5-[#1])=[#8]	474.5515	C27H30N4O4	NC
STOCK1N-57842	[c]12:[c](:[c](-[#1]):[c](-[#1]):[c](-[#8]-[#6](-[#1])(-[#1])-[#6](-[#6](-[#1])(-[#1])-[#1])=[#6](-[#1])-[#1]):[c]1-[#6](-[#1])(-[#1])-[#1])-[#6](\-[#6](=[#6](-[#1])\-[c](:[c](-[#1]):[c]3-[#8]-[#6](-[#1])(-[#1])-[#1]):[c](-[#1]):[c](:[c]3-[#8]-[#6](-[#1])(-[#1])-[#1])-[#8]-[#6](-[#1])(-[#1])-[#1])\-[#8]2)=[#8]	396.43306	C23H24O6	NC
STOCK1N-57924	[#6]12(-[#6](-[#1])(-[#1])-[#1])-[#7](-[#6](-[#1])(-[#1])-[#6](-[#1])(-[c](:[c]3:[c](:[c](-[#1]):[c](-[#1]):[c](-[#1]):[c]3-[#1]):[n]4-[#1]):[c]14)-[c]5:[c](-[#1]):[c](-[#1]):[c](:[c](-[#1]):[c]5-[#1])-[#6](-[#1])(-[#1])-[#6](-[#1])(-[#1])-[#1])-[#6](-[#6](-[#1])(-[#1])-[#7](-[#6](-[#1])(-[#1])-[#6](-[#1])(-[#1])-[#6](-[#1])(-[#1])-[c]6:[c](-[#1]):[c](-[#1]):[c](-[#1]):[c](-[#1]):[c]6-[#1])-[#6]2…	491.62332	C32H33N3O2	NC
STOCK1N-57935	[#6](=[#6](-[#1])\-[c](:[c](-[#1]):[c]1-[#1]):[c](-[#1]):[c](-[#1]):[c]1-[#8]-[#1])(/-[#8]-[c]2:[c]3:[c](-[#1]):[c](-[#1]):[c](-[#8]-[#6](-[#1])(-[#1])-[#6](-[#1])(-[#1])-[#1]):[c]2-[#1])\-[#6]3=[#8]	282.29066	C17H14O4	NC
STOCK1N-57956	[#6]1(=[#6](-[#1])-[#6](-[#8]-[c]2:[c](-[#1]):[c](-[#1]):[c](:[c](-[#1]):[c]2-[#6](-[#1])(-[#1])-[#1])-[#17])=[#7]-[#6]3=[#8])-[#7]3-[#6](-[#1])(-[#1])-[#6](-[#1])(-[#1])-[c](:[c](-[#1]):[c](-[#8]-[#6](-[#1])(-[#1])-[#1]):[c](-[#8]-[#6](-[#1])(-[#1])-[#1]):[c]4-[#1]):[c]14	398.83956	C21H19ClN2O4	NC
STOCK1N-58030	[#6]1(-[#8]-[#1])(-[#6](-[#1])(-[#1])-[#6](-[#1])(-[#1])-[#6]2(-[#1])-[#6](-[#6](-[#1])(-[#1])-[#8]-[#6]3=[#8])=[#6]3-[#1])-[#6]2(-[#6](-[#1])(-[#1])-[#1])-[#6](-[#1])(-[#1])-[#6](-[#1])(-[#1])-[#6]4(-[#1])-[#6]1(-[#1])-[#6](-[#1])(-[#1])-[#6](-[#1])(-[#1])-[#6]5(-[#6]4(\-[#6](-[#1])=[#7]\-[#6](-[#1])(-[#1])-[#6](-[#1])(-[#1])-[#7]6-[#6](-[#1])(-[#1])-[#6](-[#1])(-[#1])-[#6](-[#1])(-[#1])-[#6](-[…	644.83843	C36H56N2O8	NC
STOCK1N-58137	[#7](-[c]1:[c](-[#1]):[c](-[#1]):[c](-[#1]):[c](-[#1]):[c]1-[#6](=[#8])-[#7](-[#1])-[c](:[c](-[#1]):[c](-[#1]):[c](:[c]2-[#6](-[#1])(-[#1])-[#1])-[#6](-[#1])(-[#1])-[#1]):[c]2-[#1])(-[#6]3=[#8])-[#6](=[#8])-[#7](-[#6]34-[#6](-[#1])(-[#1])-[#1])-[#6](-[#1])(-[#1])-[#6](-[#1])(-[#1])-[c](:[c]5:[c](:[c](-[#1]):[c](-[#1]):[c](-[#1]):[c]5-[#1]):[n]6-[#1]):[c]46	478.54174	C29H26N4O3	NC
STOCK1N-58174	[#6]1(-[#6](-[#1])(-[#1])-[#1])(-[#6](-[#1])(-[#1])-[#6]2(-[#1])-[#8]-[#6](-[#6](-[#1])(-[#1])-[#1])=[#8])-[#6](-[#1])(-[#6](-[#1])(-[#1])-[#6](-[#1])(-[#6](-[#1])(-[#1])-[#1])-[#6]1(-[#8]-[#8]-[#1])-[#6](=[#8])-[#6](-[#1])(-[#1])-[#8]-[#6](-[#6](-[#1])(-[#1])-[#1])=[#8])-[#6](-[#6]23-[#9])(-[#1])-[#6](-[#1])(-[#1])-[#6](-[#1])(-[#1])-[#6](=[#6](-[#1])-[#6](=[#8])-[#6](-[#1])=[#6]4-[#1])-[#6]34-[…	492.53382	C26H33FO8	NC
STOCK1N-58213	[#6]12(-[#6](-[#1])(-[#1])-[#1])-[#7](-[#6](-[#1])(-[#1])-[#6](-[#1])(-[c](:[c]3:[c](:[c](-[#1]):[c](-[#1]):[c](-[#1]):[c]3-[#1]):[n]4-[#1]):[c]14)-[c]5:[c](-[#1]):[c](-[#1]):[c](:[c](-[#1]):[c]5-[#1])-[#6](-[#1])(-[#1])-[#1])-[#6](-[#6](-[#1])(-[#1])-[#7](-[#6](-[#1])(-[#1])-[#6](-[#1])(-[#1])-[c](:[c](-[#1]):[c]6-[#1]):[c](-[#1]):[c](-[#1]):[c]6-[#17])-[#6]2=[#8])=[#8]	498.01522	C30H28ClN3O2	NC
STOCK1N-58242	[#6]1(=[#6](-[#1])-[#6](=[#8])-[#8]-[c]2:[c]1:[c](-[#1]):[c](-[#1]):[c](:[c]2-[#6](-[#1])(-[#1])-[#7]3-[#6](-[#1])(-[#1])-[#6](-[#1])(-[#1])-[#6](-[#1])(-[#6](-[#1])(-[#1])-[#6]3(-[#1])-[#1])-[#6](-[#1])(-[#1])-[#1])-[#8]-[#1])-[#6]4=[#6](-[#1])-[c]5:[c](-[#8]-[#6]4=[#8]):[c](-[#1]):[c](-[#1]):[c](-[#1]):[c]5-[#1]	417.45382	C25H23NO5	NC
STOCK1N-58394	[#6]1(-[#6](-[#1])(-[#1])-[#1])(-[#6](-[#1])(-[#1])-[#6]2(-[#1])-[#1])-[#6](-[#1])(-[#6](-[#1])(-[#1])-[#6](-[#1])(-[#1])-[#6]1(-[#1])-[#6](-[#6](-[#1])(-[#1])-[#1])=[#8])-[#6](-[#6]23-[#1])(-[#1])-[#6](-[#1])(-[#1])-[#6](-[#1])(-[#1])-[#6](=[#6](-[#1])\-[#6](=[#7]/-[#8]-[#6](-[#1])(-[#1])-[#6](=[#8])-[#7](-[#1])-[#6](-[#1])(-[#1])-[#6](=[#8])-[#7](-[#1])-[#6](-[#1])(-[#6](-[#1])(-[#6](-[#1])(-[#…	543.69479	C30H45N3O6	NC
STOCK1N-58396	[#6]12(-[#6](-[#1])(-[#1])-[#1])-[#7](-[#6](-[#1])(-[#1])-[#6](-[#1])(-[c](:[c]3:[c](:[c](-[#1]):[c](-[#1]):[c](-[#1]):[c]3-[#1]):[n]4-[#1]):[c]14)-[c]5:[c](-[#1]):[c](-[#1]):[c](:[c](-[#1]):[c]5-[#1])-[#6](-[#1])(-[#1])-[#6](-[#1])(-[#1])-[#1])-[#6](-[#6](-[#1])(-[#1])-[#7](-[#6](-[#1])(-[#1])-[#6](-[#1])(-[#1])-[c](:[c](-[#1]):[c]6-[#1]):[c](-[#1]):[c](-[#1]):[c]6-[#17])-[#6]2=[#8])=[#8]	512.0418	C31H30ClN3O2	NC
STOCK1N-58499	[#6]12(-[#6](-[#1])(-[#1])-[#1])-[#7](-[#6](-[#1])(-[#1])-[#6](-[#1])(-[c](:[c]3:[c](:[c](-[#1]):[c](-[#1]):[c](-[#1]):[c]3-[#1]):[n]4-[#1]):[c]14)-[c]5:[c](-[#1]):[c](-[#1]):[c](-[#1]):[c](-[#8]-[#6](-[#1])(-[#1])-[#1]):[c]5-[#8]-[#6](-[#1])(-[#1])-[#6](-[#1])(-[#1])-[#1])-[#6](-[#6](-[#1])(-[#1])-[#7](-[#6](-[#1])(-[#1])-[#6](-[#1])(-[#1])-[#6](-[#1])(-[#1])-[#6](-[#1])(-[#1])-[#6](-[#1])(-[#1]…	505.6053	C29H35N3O5	NC
STOCK1N-58530	[#6]12(-[#6](-[#1])(-[#1])-[#1])-[#7](-[#6](-[#1])(-[#1])-[#6](-[#1])(-[c](:[c]3:[c](:[c](-[#1]):[c](-[#1]):[c](-[#1]):[c]3-[#1]):[n]4-[#1]):[c]14)-[c](:[c](-[#1]):[c]5-[#1]):[c](-[#1]):[c](:[c]5-[#8]-[#6](-[#1])(-[#6](-[#1])(-[#1])-[#1])-[#6](-[#1])(-[#1])-[#1])-[#8]-[#6](-[#1])(-[#1])-[#1])-[#6](-[#6](-[#1])(-[#1])-[#7](-[#6]6(-[#1])-[#6](-[#1])(-[#1])-[#6](-[#1])(-[#1])-[#6](-[#1])(-[#1])-[#6]…	501.6166	C30H35N3O4	NC
STOCK1N-58548	[#6]12(-[#6](-[#1])(-[#1])-[#1])-[#7](-[#6](-[#1])(-[#1])-[#6](-[#1])(-[c](:[c]3:[c](:[c](-[#1]):[c](-[#1]):[c](-[#1]):[c]3-[#1]):[n]4-[#1]):[c]14)-[c]5:[c](-[#1]):[c](-[#1]):[c](:[c](-[#1]):[c]5-[#1])-[#17])-[#6](-[#6](-[#1])(-[#1])-[#7](-[#6](-[#1])(-[#1])-[c]6:[c](-[#1]):[c](-[#1]):[c](-[#1]):[o]6)-[#6]2=[#8])=[#8]	459.92418	C26H22ClN3O3	NC
STOCK1N-58568	[#6]12(-[#7](-[#1])-[#6](-[#1])(-[#6](-[#1])(-[#6](-[#7]3-[#6](-[#1])(-[#1])-[c](:[c](-[#1]):[c]4-[#1]):[c](-[#1]):[c](-[#1]):[c]4-[#8]-[#6](-[#1])(-[#1])-[#1])=[#8])-[#6]1(-[#1])-[#6]3=[#8])-[#6](-[#1])(-[#1])-[#6](-[#7](-[#1])-[#1])=[#8])-[#6](=[#8])-[#7](-[#1])-[c]5:[c]2:[c](-[#1]):[c](-[#1]):[c](:[c]5-[#6](-[#1])(-[#1])-[#1])-[#6](-[#1])(-[#1])-[#1]	462.49774	C25H26N4O5	NC
STOCK1N-58640	[#6]1(-[#6](-[#1])(-[#1])-[#6](-[#7](-[#1])-[#6](-[#1])(-[#1])-[#6](-[#1])(-[#1])-[#6](-[#1])(-[#1])-[#6](-[#8]-[#1])=[#8])=[#8])=[#6](-[#6](-[#1])(-[#1])-[#1])-[c](:[c](:[c](-[#1]):[c](:[c]23):[o]:[c](-[#1]):[c]2-[c]4:[c](-[#1]):[c](-[#1]):[c](:[c](-[#1]):[c]4-[#1])-[#6](-[#1])(-[#1])-[#1])-[#8]-[#6]1=[#8]):[c]3-[#1]	433.45322	C25H23NO6	NC
STOCK1N-58720	[#6]1(-[#6](-[#1])(-[#1])-[#1])(-[#6](-[#1])(-[#1])-[#6](-[#1])(-[#8]-[#6](-[#6](-[#1])(-[#1])-[#1])=[#8])-[#6]2(-[#6]3(-[#1])-[#6](-[#1])(-[#1])-[#6](-[#1])(-[#1])-[#6](=[#6](-[#1])-[#6](=[#8])-[#6](-[#1])=[#6]4-[#1])-[#6]24-[#6](-[#1])(-[#1])-[#1])-[#1])-[#6]3(-[#1])-[#6](-[#1])(-[#1])-[#6](-[#1])(-[#6](-[#1])(-[#1])-[#1])-[#6]1(-[#8]-[#1])-[#6](=[#8])-[#6](-[#1])(-[#1])-[#8]-[#6](-[#6](-[#1])(…	458.54396	C26H34O7	NC
STOCK1N-58753	[#6]1(=[#6]2-[#6](-[#1])(-[#1])-[#6](-[#1])(-[#1])-[#6]1(-[#1])-[#1])-[c]3:[c](-[#8]-[#6]2=[#8]):[c](-[#1]):[c](-[#8]-[#6](-[#1])(-[#1])-[#6](=[#8])-[#7](-[#1])-[#6](-[#1])(-[#6](-[#1])(-[#1])-[c]4:[c](-[#1]):[n](-[#1]):[c](:[c](-[#1]):[c](-[#1]):[c](-[#8]-[#1]):[c]5-[#1]):[c]45)-[#6](-[#8]-[#1])=[#8]):[c](-[#17]):[c]3-[#1]	496.89644	C25H21ClN2O7	NC
STOCK1N-58799	[#6]12(-[#6](-[#1])(-[#1])-[#1])-[#7](-[#6](-[#1])(-[#1])-[#6](-[#1])(-[c](:[c]3:[c](:[c](-[#1]):[c](-[#1]):[c](-[#1]):[c]3-[#1]):[n]4-[#1]):[c]14)-[c](:[c](-[#1]):[c]5-[#1]):[c](-[#1]):[c](:[c]5-[#8]-[#6](-[#1])(-[#6](-[#1])(-[#1])-[#1])-[#6](-[#1])(-[#1])-[#1])-[#8]-[#6](-[#1])(-[#1])-[#1])-[#6](-[#6](-[#1])(-[#1])-[#7](-[#6](-[#1])(-[#1])-[#6](-[#1])(-[#1])-[#6](-[#1])(-[#6](-[#1])(-[#1])-[#1]…	503.63248	C30H37N3O4	NC
STOCK1N-58835	[#6](-[#6](-[#1])(-[#1])-[#6](-[#7](-[#1])-[#6](-[#1])(-[#1])-[#6](-[#1])(-[#1])-[#6](-[#8]-[#1])=[#8])=[#8])(=[#6](-[#1])-[#6]1=[#8])-[c](:[c](-[#1]):[c](-[#1]):[c](:[c]2-[#1])-[#8]-[#6](-[#1])(-[#1])-[#1]):[c]2-[#8]1	305.2827	C15H15NO6	NC
STOCK1N-58935	[#7]1(-[#6](-[#1])(-[#6](=[#8])-[#7](-[#1])-[#6](-[#1])(-[#1])-[c](:[c](-[#1]):[c](-[#1]):[c](:[c]2-[#8]-[#6](-[#1])(-[#1])-[#1])-[#8]-[#6](-[#1])(-[#1])-[#1]):[c]2-[#1])-[#6](-[#1])(-[#1])-[c](:[c]34):[c]5:[c](:[c](-[#1]):[c](-[#1]):[c](-[#1]):[c]5-[#1]):[n]3-[#1])-[#6]4(-[#1])-[c]6:[c](:[c](-[#1]):[c](-[#1]):[c](-[#1]):[c]6-[#1])-[#6]1=[#8]	467.5158	C28H25N3O4	NC
STOCK1N-59005	[#6]12(-[#7](-[#1])-[#6](-[#1])(-[#6](-[#1])(-[#6](-[#7]3-[#6](-[#1])(-[#1])-[#6](-[#1])(-[#1])-[c]4:[c](-[#1]):[c](-[#1]):[c](-[#1]):[c](-[#1]):[c]4-[#1])=[#8])-[#6]1(-[#1])-[#6]3=[#8])-[#6](-[#1])(-[#6](-[#1])(-[#1])-[#1])-[#8]-[#1])-[c](:[c](-[#1]):[c](-[#17]):[c](-[#1]):[c]5-[#6](-[#1])(-[#1])-[#1]):[c]5-[#7](-[#1])-[#6]2=[#8]	453.91806	C24H24ClN3O4	NC
STOCK1N-59167	[#6]12(-[#6](-[#1])(-[#1])-[#1])-[#7](-[#6](-[#1])(-[#1])-[#6](-[#1])(-[c](:[c]3:[c](:[c](-[#1]):[c](-[#1]):[c](-[#1]):[c]3-[#1]):[n]4-[#1]):[c]14)-[c]5:[c](-[#1]):[c](-[#1]):[c](:[c](-[#8]-[#6](-[#1])(-[#1])-[#1]):[c]5-[#1])-[#8]-[#6](-[#1])(-[#1])-[#6](-[#1])(-[#1])-[#6](-[#1])(-[#1])-[#1])-[#6](-[#6](-[#1])(-[#1])-[#7](-[#6](-[#1])(-[#6](-[#1])(-[#1])-[#6]6(-[#1])-[#1])-[#6](-[#1])(-[#1])-[#6]…	606.75377	C37H42N4O4	NC
STOCK1N-59485	[#7]1(-[c]2:[c](-[#1]):[c](-[#1]):[c](-[#1]):[c](-[#1]):[c]2-[#6](=[#8])-[#7](-[#1])-[#6](-[#1])(-[#1])-[c]3:[c](-[#1]):[c](-[#1]):[c](-[#1]):[o]3)-[#6](=[#8])-[#6](-[#7](-[#6]4(-[#1])-[c]5:[c](-[#1]):[c](-[#1]):[c](-[#1]):[c](-[#1]):[c]5-[#1])-[#6]1=[#8])(-[#1])-[#6](-[#1])(-[#1])-[c](:[c]46):[c]7:[c](:[n]6-[#1]):[c](-[#1]):[c](-[#1]):[c](-[#1]):[c]7-[#1]	516.54665	C31H24N4O4	NC
STOCK1N-59600	[n]1(-[#6](-[#1])(-[#1])-[#1]):[c](:[c](-[#8]-[#6](-[#1])(-[#1])-[#1]):[c](-[#1]):[c](-[#1]):[c]2-[#8]-[#6](-[#1])(-[#1])-[#1]):[c]2:[c](-[#1]):[c]1-[#6](=[#8])-[#7](-[#1])-[#6](-[#1])(-[c]3:[c](-[#1]):[c](-[#1]):[c](-[#1]):[c](-[#1]):[c]3-[#1])-[#6](-[#8]-[#1])=[#8]	368.3832	C20H20N2O5	NC
STOCK1N-59920	[#6]12(-[#6](-[#1])(-[#1])-[#1])-[#6](-[#6](-[#1])(-[#1])-[#6](-[#1])(-[#1])-[#6](-[#1])(-[#6]1(-[#1])-[#6](-[#1])(-[#1])-[#6]3(-[#1])-[#1])-[#6](-[#1])(-[#6]34-[#6](-[#1])(-[#1])-[#1])-[#6](-[#1])(-[#1])-[#6](-[#1])(-[#1])-[#6]4(-[#8]-[#1])-[#6]#[#6]-[#1])=[#6](-[#1])\-[#6](=[#7]\-[#8]-[#6](-[#1])(-[#1])-[#6](=[#8])-[#7](-[#1])-[#6](-[#1])(-[#6](-[#1])(-[#6](-[#1])(-[#1])-[#1])-[#6](-[#1])(-[#1]…	571.70489	C31H45N3O7	NC
STOCK1N-59995	[#6](=[#6](-[#1])/-[c](:[c](-[#1]):[c](-[#1]):[c](:[c]1-[#8]-[#6](-[#1])(-[#1])-[#1])-[#8]-[#6](-[#1])(-[#1])-[#1]):[c]1-[#8]-[#6](-[#1])(-[#1])-[#1])(/-[#8]-[c]2:[c]3:[c](-[#1]):[c](-[#1]):[c](-[#8]-[#6](-[#1])(-[#1])-[#6](=[#8])-[#7](-[#1])-[#6](-[#1])(-[#6](-[#1])(-[#6](-[#1])(-[#1])-[#1])-[#8]-[#1])-[#6](-[#8]-[#1])=[#8]):[c]2-[#1])\-[#6]3=[#8]	487.456	C24H25NO10	NC
STOCK1N-60008	[#6]1(-[#1])(-[#8]-[#6](-[#6](-[#1])(-[#1])-[#1])=[#8])-[#6](-[#1])(-[#8]-[c](:[c](-[#1]):[c](-[#1]):[c]2:[c]3-[#8]-[#6](-[#6](-[#1])=[#6]2-[c]4:[c](-[#1]):[c](-[#1]):[c](:[c](-[#1]):[c]4-[#1])-[#8]-[#6](-[#1])(-[#1])-[#1])=[#8]):[c]3-[#6](-[#1])(-[#1])-[#1])-[#8]-[#6](-[#1])(-[#6](-[#1])(-[#8]-[#6](-[#6](-[#1])(-[#1])-[#1])=[#8])-[#6]1(-[#1])-[#8]-[#6](-[#6](-[#1])(-[#1])-[#1])=[#8])-[#6](-[#1])…	612.57797	C31H32O13	NC
STOCK1N-60228	[#7]1(-[#6](-[#1])(-[#6](-[#1])(-[#1])-[c](:[c]23):[c]4:[c](:[c](-[#1]):[c](-[#1]):[c](-[#1]):[c]4-[#1]):[n]2-[#1])-[#6](=[#8])-[#7](-[#1])-[#6](-[#1])(-[#6](-[#1])(-[#1])-[#6](-[#1])(-[#6](-[#1])(-[#1])-[#1])-[#6](-[#1])(-[#1])-[#1])-[#6](=[#8])-[#7](-[#1])-[#6](-[#1])(-[#6](-[#1])(-[#6](-[#1])(-[#1])-[#1])-[#6](-[#1])(-[#1])-[#1])-[#6](-[#8]-[#1])=[#8])-[#6]3(-[#1])-[c]5:[c](:[c](-[#1]):[c](-[#…	530.61475	C30H34N4O5	NC
STOCK1N-60515	[#6]1(-[#6](-[#1])(-[#1])-[#1])(-[#6](-[#1])(-[#1])-[#6](-[#1])(-[#8]-[#1])-[#6]2(-[#1])-[#6]3(-[#1])-[#6](-[#1])(-[#1])-[#6](-[#1])(-[#1])-[#6](=[#6](-[#1])-[#6](=[#8])-[#6](-[#1])(-[#1])-[#6]4(-[#1])-[#1])-[#6]24-[#6](-[#1])(-[#1])-[#1])-[#6]3(-[#1])-[#6](-[#1])(-[#1])-[#6](-[#1])(-[#1])-[#6]1(-[#8]-[#1])-[#6](=[#8])-[#6](-[#1])(-[#1])-[#8]-[#6](-[#6](-[#1])(-[#1])-[#6](-[#1])(-[#1])-[#6](=[#8]…	664.80661	C33H48N2O10S	NC
STOCK1N-60516	[#7]1(-[#6](-[#1])(-[#1])-[#6](-[#1])(-[#1])-[#6](-[#1])(-[#1])-[#6](-[#1])(-[#1])-[#6]1(-[#1])-[c](:[c](-[#1]):[c](-[#1]):[c](-[#1]):[n]2):[c]2-[#1])-[#6](-[#1])(-[#1])-[#6]#[#6]-[#6](-[#6](-[#1])(-[#1])-[#6](-[#1])(-[#1])-[#1])(-[#6](-[#1])(-[#1])-[#6](-[#1])(-[#1])-[#1])-[#8]-[#6](-[#6](-[#1])(-[#1])-[#1])=[#8]	328.44852	C20H28N2O2	NC
STOCK1N-60547	[#6]1(-[#1])(-[#6](-[#1])(-[#1])-[#7](-[#6](-[#1])(-[#1])-[#6]2(-[#1])-[#1])-[#6](-[#1])(-[#1])-[#6](-[#1])(-[#1])-[#7]2-[#6](-[#1])(-[#1])-[c](:[c](-[#1]):[c](-[#1]):[c](:[c]34)-[#8]-[#6](-[#1])(-[#1])-[#8]3):[c]4-[#1])-[#6](-[#1])(-[#6]5(-[#1])-[#1])-[#6](-[#8]-[#6]1=[#8])(-[#1])-[#6](-[#1])(-[#1])-[#6](-[#6](-[#1])(-[#1])-[#1])(-[#6](-[#1])(-[#1])-[#6](-[#1])(-[#1])-[#6](-[#1])(-[#1])-[#6]6=[#…	452.58574	C27H36N2O4	NC
STOCK1N-60661	[#6]1(-[#6](-[#1])(-[#1])-[#1])(-[#6](-[#1])(-[#1])-[#6](-[#1])(-[#8]-[#1])-[#6]2(-[#1])-[#6]3(-[#1])-[#6](-[#1])(-[#1])-[#6](-[#1])(-[#1])-[#6](=[#6](-[#1])-[#6](=[#8])-[#6](-[#1])=[#6]4-[#1])-[#6]24-[#6](-[#1])(-[#1])-[#1])-[#6]3(-[#1])-[#6](-[#1])(-[#1])-[#6](-[#1])(-[#1])-[#6]1(-[#8]-[#1])-[#6](=[#8])-[#6](-[#1])(-[#1])-[#8]-[#6](-[#6](-[#1])(-[#1])-[#6](-[#1])(-[#1])-[#6](-[#7](-[#1])-[#6](-…	581.6716	C33H40FNO7	NC
STOCK1N-60667	[#6]1(-[#6]2(-[#1])-[#6](-[#1])(-[#6](-[#1])(-[#1])-[#1])-[#6](-[#1])(-[#1])-[#6]3(-[#1])-[#1])(-[#6]3(-[#1])-[#6](-[#1])(-[#6](-[#1])(-[#1])-[#1])-[#6](-[#8]4)(-[#1])-[#8]-[#6](-[#6](-[#1])(-[#1])-[#6](-[#1])(-[#1])-[#6](-[#7](-[#1])-[#6](-[#1])(-[#1])-[#6](-[#1])(-[#1])-[#6]5=[#6](-[#1])-[#6](-[#1])(-[#1])-[#6](-[#1])(-[#1])-[#6](-[#1])(-[#1])-[#6]5(-[#1])-[#1])=[#8])=[#8])-[#6]4(-[#1])-[#8]-[#…	491.61694	C27H41NO7	NC
STOCK1N-61158	[#6]1(-[#6](-[#1])(-[#1])-[#6](=[#8])-[#7]2-[#6](-[#1])(-[#1])-[#6](-[#1])(-[#1])-[#6](-[#1])(-[#1])-[#6](-[#1])(-[#1])-[#6]2(-[#1])-[#6](=[#8])-[#7](-[#1])-[#6](-[#1])(-[c]3:[c](-[#1]):[c](-[#1]):[c](-[#1]):[c](-[#1]):[c]3-[#1])-[#6](-[#8]-[#1])=[#8])=[#6](-[#6](-[#1])(-[#1])-[#1])-[c](:[c](:[c](-[#1]):[c](:[c]45):[o]:[c](-[#6](-[#1])(-[#1])-[#1]):[c]4-[#6](-[#1])(-[#1])-[#1])-[#8]-[#6]1=[#8]):[…	530.56839	C30H30N2O7	NC
STOCK1N-61181	[#7](-[#1])(-[#6](-[#1])(-[#6](-[#1])(-[#6](-[#1])(-[#1])-[#1])-[#6](-[#1])(-[#1])-[#6](-[#1])(-[#1])-[#1])-[#6](=[#8])-[#7](-[#1])-[#6](-[#1])(-[#1])-[c](:[c](-[#1]):[c](-[#1]):[c]1-[#8]-[#6](-[#1])(-[#1])-[#1]):[c](-[#1]):[c]1-[#1])-[#6](=[#8])-[#6]2(-[#1])-[#6](-[#1])(-[#1])-[c]3:[c](-[#6](-[#1])(-[#1])-[#7]2-[#1]):[c](-[#1]):[c](-[#1]):[c](-[#1]):[c]3-[#1]	409.52124	C24H31N3O3	NC
STOCK1N-61365	[#6](=[#6](-[#1])/-[c](:[c](-[#1]):[c](-[#1]):[c](:[c]12)-[#8]-[#6](-[#1])(-[#1])-[#8]1):[c]2-[#1])(/-[#8]-[c]3:[c]4:[c](-[#1]):[c](-[#1]):[c](-[#8]-[#6](-[#1])(-[#1])-[#6](=[#8])-[#7](-[#1])-[#6](-[#1])(-[#6](-[#1])(-[#1])-[#6](-[#1])(-[#1])-[#6](-[#7](-[#1])-[#1])=[#8])-[#6](-[#8]-[#1])=[#8]):[c]3-[#1])\-[#6]4=[#8]	468.4129	C23H20N2O9	NC
STOCK1N-61759	[#7](-[#1])(-[#6](-[#1])(-[#6](-[#1])(-[#6](-[#1])(-[#1])-[#1])-[#6](-[#1])(-[#1])-[#6](-[#1])(-[#1])-[#1])-[#6](-[#8]-[#1])=[#8])-[#6](=[#8])-[#6]1(-[#1])-[#6](-[#1])(-[#1])-[c]2:[c](-[#6](-[#1])(-[#1])-[#7]1-[#1]):[c](-[#1]):[c](-[#1]):[c](-[#1]):[c]2-[#1]	290.35748	C16H22N2O3	NC
STOCK1N-61776	[c]1(:[c]2-[#6](-[#1])(-[#1])-[#1]):[c](:[c](-[#1]):[c](:[c](:[c](-[#6](-[#1])(-[#1])-[#1]):[o]3)-[#6](-[#1])(-[#1])-[#1]):[c]23)-[#6](=[#6](-[#6](-[#1])(-[#1])-[#6](-[#1])(-[#1])-[#6](-[#7](-[#1])-[#6](-[#1])(-[#1])-[#6](-[#1])(-[#1])-[#6](-[#1])(-[#1])-[#7](-[#6](-[#1])(-[#1])-[#1])-[#6](-[#1])(-[#1])-[#1])=[#8])-[#6](=[#8])-[#8]1)-[#6](-[#1])(-[#1])-[#1]	398.4953	C23H30N2O4	NC
STOCK1N-62254	[#6]1(-[c]2:[c](-[#1]):[c](-[#8]-[#6](-[#1])(-[#1])-[#1]):[c](-[#1]):[c](-[#1]):[c]2-[#8]-[#6](-[#1])(-[#1])-[#1])=[#6](-[#6](-[#1])(-[#1])-[#1])-[c](:[c](-[#1]):[c](-[#1]):[c](:[c]3-[#1])-[#8]-[#6](-[#1])(-[#1])-[#6](-[#8]-[#6](-[#1])(-[#1])-[#1])=[#8]):[c]3-[#8]-[#6]1=[#8]	384.3793	C21H20O7	NC
STOCK1N-62289	[c](:[c]1-[#6](-[#1])(-[#1])-[#1])(-[#8]-[#6]2=[#8]):[c](:[c](-[#1]):[c](:[c](:[c](-[#6](-[#1])(-[#1])-[#1]):[o]3)-[#6](-[#1])(-[#1])-[#1]):[c]13)-[#6](=[#6]2-[#6](-[#1])(-[#1])-[#6](=[#8])-[#7](-[#1])-[#6](-[#1])(-[#1])-[#6](-[#1])(-[#8]-[#1])-[c]4:[c](-[#1]):[c](-[#1]):[c](-[#1]):[c](-[#1]):[c]4-[#1])-[#6](-[#1])(-[#1])-[#1]	419.4697	C25H25NO5	NC
STOCK1N-62301	[#6]12(-[#7](-[#1])-[#6](-[#1])(-[#6](-[#1])(-[#6](-[#7]3-[#6](-[#1])(-[#1])-[c](:[c](-[#1]):[c](-[#1]):[c](:[c]45)-[#8]-[#6](-[#1])(-[#1])-[#8]4):[c]5-[#1])=[#8])-[#6]1(-[#1])-[#6]3=[#8])-[#6](-[#1])(-[#1])-[c](:[c](-[#1]):[c]6-[#1]):[c](-[#1]):[c](-[#1]):[c]6-[#8]-[#1])-[#6](=[#8])-[#7](-[#1])-[c]7:[c]2:[c](-[#1]):[c](-[#1]):[c](:[c]7-[#6](-[#1])(-[#1])-[#1])-[#17]	545.97035	C29H24ClN3O6	NC
STOCK1N-62548	[#7]1(-[#6](-[#1])(-[#6](=[#8])-[#7](-[#1])-[#6](-[#1])(-[#1])-[#6]2(-[#1])-[#6](-[#1])(-[#1])-[#6](-[#1])(-[#1])-[#6](-[#1])(-[#1])-[#8]2)-[#6](-[#1])(-[#1])-[c](:[c]34):[c]5:[c](:[c](-[#1]):[c](-[#1]):[c](-[#1]):[c]5-[#1]):[n]3-[#1])-[#6]4(-[#1])-[c]6:[c](:[c](-[#1]):[c](-[#1]):[c](-[#1]):[c]6-[#1])-[#6]1=[#8]	401.45772	C24H23N3O3	NC
STOCK1N-62818	[#6]1(-[#6](-[#1])(-[#1])-[#6](-[#1])(-[#1])-[#6](=[#8])-[#7](-[#1])-[#6](-[#1])(-[#1])-[c](:[c](-[#1]):[c](-[#1]):[c](:[c]23)-[#8]-[#6](-[#1])(-[#1])-[#8]2):[c]3-[#1])=[#6](-[#6](-[#1])(-[#1])-[#1])-[c](:[c](-[#1]):[c](-[#1]):[c](:[c]4-[#1])-[#8]-[#1]):[c]4-[#8]-[#6]1=[#8]	381.37866	C21H19NO6	NC
STOCK1N-63080	[#6]12(-[#7](-[#1])-[#6](-[#1])(-[#6](-[#1])(-[#6](-[#7]3-[c]4:[c](-[#1]):[c](-[#1]):[c](:[c](-[#1]):[c]4-[#1])-[#8]-[#6](-[#6](-[#1])(-[#1])-[#1])=[#8])=[#8])-[#6]1(-[#1])-[#6]3=[#8])-[#6](-[#1])(-[#1])-[c](:[c](-[#1]):[c](-[#1]):[c](:[c]5-[#8]-[#1])-[#8]-[#1]):[c]5-[#1])-[c]6:[c](-[#7](-[#1])-[#6]2=[#8]):[c](-[#1]):[c](-[#1]):[c](-[#6](-[#1])(-[#1])-[#6](-[#1])(-[#1])-[#1]):[c]6-[#1]	541.55127	C30H27N3O7	NC
STOCK1N-63194	[#6]1(-[#6](-[#1])(-[#1])-[#6](-[#1])(-[#1])-[#6](-[#7](-[#1])-[#6](-[#1])(-[#1])-[#6](-[#1])(-[#1])-[#6](-[#1])(-[#1])-[#8]-[#1])=[#8])=[#6](-[#6](-[#1])(-[#1])-[#1])-[c](:[c](:[c](-[#1]):[c]2:[c]3:[c](-[#6](-[#1])(-[#1])-[#1]):[c](-[#1]):[o]2)-[#8]-[#6]1=[#8]):[c]3-[#1]	343.37374	C19H21NO5	NC
STOCK1N-63252	[n]1(-[#1]):[c](:[c](-[#1]):[c](-[#1]):[c](-[#1]):[c]2-[#1]):[c]2:[c](-[#6](-[#1])(-[#1])-[#6](-[#1])(-[#1])-[#7](-[#1])-[#6](-[#1])(-[#1])-[c](:[c](-[#1]):[c](-[#8]-[#6](-[#1])(-[#1])-[#1]):[c](:[c]3-[#1])-[#8]-[#6](-[#1])(-[#1])-[#1]):[c]3-[#8]-[#6](-[#1])(-[#1])-[#1]):[c]1-[#1]	340.41616	C20H24N2O3	NC
STOCK1N-63261	[#6](-[#6](-[#1])(-[#1])-[#6](=[#8])-[#7](-[#6](-[#1])(-[#1])-[#6]1(-[#1])-[#1])-[#6](-[#1])(-[#1])-[#6](-[#1])(-[#1])-[#6]1(-[c]2:[c](-[#1]):[c](-[#1]):[c](-[#1]):[c](-[#1]):[c]2-[#1])-[#6](-[#7](-[#1])-[#6](-[#1])(-[#1])-[#6](-[#1])(-[#1])-[#6](-[#1])(-[#1])-[#6](-[#1])(-[#1])-[#6](-[#1])(-[#1])-[#6](-[#8]-[#1])=[#8])=[#8])(-[#6](=[#8])-[#8]-[c](:[c]34):[c](-[#1]):[c](:[c](-[#1]):[c]3-[#8]-[#1]…	548.62673	C31H36N2O7	NC
STOCK1N-63271	[c]12:[c](:[c](-[#1]):[c](-[#1]):[c](-[#8]-[#6](-[#1])(-[#1])-[#6](=[#8])-[#7]3-[#6](-[#1])(-[#1])-[#6](-[#1])(-[#1])-[#6](-[#6]4(-[#1])-[#6]3(-[#1])-[c]5:[c](-[#1]):[c](-[#1]):[c](:[c](-[#1]):[c]5-[#1])-[#17])(-[#6](-[#1])(-[#1])-[#6](-[#1])(-[#1])-[#6](-[#1])(-[#1])-[#6]4(-[#1])-[#1])-[#8]-[#1]):[c]1-[#6](-[#1])(-[#1])-[#1])-[#6](-[#6](-[#1])(-[#1])-[#1])=[#6](-[#6](=[#8])-[#8]2)-[#6](-[#1])(-[…	586.11703	C35H36ClNO5	NC
STOCK1N-63625	[c]1(-[#6](=[#8])-[#7](-[#1])-[#6](-[#1])(-[#6](-[#1])(-[#1])-[#1])-[#6](=[#8])-[#7](-[#1])-[#6](-[#1])(-[#6](-[#1])(-[#1])-[#6](-[#1])(-[#6](-[#1])(-[#1])-[#1])-[#6](-[#1])(-[#1])-[#1])-[#6](-[#8]-[#1])=[#8]):[c](-[#1]):[c](:[c]2:[n]1-[#6](-[#1])(-[#1])-[#1]):[c](-[#1]):[c](:[c](-[#1]):[c]2-[#1])-[#17]	393.86456	C19H24ClN3O4	NC
STOCK1N-63662	[#6]12(-[#6](-[#6](-[#1])(-[#1])-[#1])(-[#6](-[#1])(-[#1])-[#6](-[#1])(-[#1])-[#6](-[#1])(-[#1])-[#6]1(-[#1])-[#6](-[#1])(-[#1])-[#1])-[#6](-[#1])(-[#1])-[#6](-[#6]34-[#1])(-[#1])-[#8]-[#6](=[#8])-[#6]3(-[#1])-[#6](-[#1])(-[#1])-[#7](-[#6](-[#1])(-[#1])-[#6]5(-[#1])-[#1])-[#6](-[#1])(-[#1])-[#6](-[#1])(-[#1])-[#7]5-[#6](-[#1])(-[#1])-[#6](-[#1])(-[#1])-[#1])-[#6]4(-[#1])-[#8]2	362.50626	C21H34N2O3	NC
STOCK1N-63725	[#7]1(-[#6](-[#1])(-[#6](=[#8])-[#7](-[#1])-[#6](-[#1])(-[#1])-[c](:[c](-[#1]):[c]2-[#1]):[c](-[#1]):[c](-[#1]):[c]2-[#9])-[#6](-[#1])(-[#1])-[c](:[c]34):[c]5:[c](:[c](-[#1]):[c](-[#1]):[c](-[#1]):[c]5-[#1]):[n]3-[#1])-[#6]4(-[#1])-[c]6:[c](:[c](-[#1]):[c](-[#1]):[c](-[#1]):[c]6-[#1])-[#6]1=[#8]	425.4543	C26H20FN3O2	NC
STOCK1N-63917	[#6]1(-[#6](-[#1])(-[#1])-[#6](=[#8])-[#7](-[#1])-[#6](-[#1])(-[#1])-[#6]2(-[#1])-[#6](-[#1])(-[#1])-[#6](-[#1])(-[#1])-[#6](-[#1])(-[#1])-[#8]2)=[#6](-[#6](-[#1])(-[#1])-[#1])-[c](:[c](:[c]3-[#1])-[#8]-[#6]1=[#8]):[c](-[#1]):[c](:[c]34)-[#6](-[#1])(-[#1])-[#6](-[#1])(-[#1])-[#6](-[#6](-[#1])(-[#1])-[#1])(-[#6](-[#1])(-[#1])-[#1])-[#8]4	385.45348	C22H27NO5	NC
STOCK1N-63960	[c]1(:[c]2-[#6](-[#1])(-[#1])-[#1]):[c](:[c](-[#1]):[c](:[c]3:[c](-[#6](-[#1])(-[#1])-[#6](-[#1])(-[#1])-[#6](-[#1])(-[#1])-[#6]3(-[#1])-[#1]):[o]4):[c]24)-[#6](=[#6](-[#6](-[#1])(-[#1])-[#6](-[#1])(-[#1])-[#6](=[#8])-[#7](-[#1])-[#6](-[#1])(-[#1])-[c]5:[c](-[#1]):[c](-[#1]):[c](-[#1]):[c](-[#1]):[n]5)-[#6](=[#8])-[#8]1)-[#6](-[#1])(-[#1])-[#1]	430.49564	C26H26N2O4	NC
STOCK1N-64127	[#6]12(-[#7](-[#1])-[#6](-[#1])(-[#6](-[#1])(-[#6](-[#7](-[#6](-[#1])(-[#1])-[#6](-[#1])(-[#1])-[#6](-[#1])(-[#1])-[#6](-[#1])(-[#1])-[#1])-[#6]3=[#8])=[#8])-[#6]13-[#1])-[#6](-[#1])(-[#1])-[c](:[c]4:[c](:[n]5-[#1]):[c](-[#1]):[c](-[#1]):[c](-[#1]):[c]4-[#1]):[c]5-[#1])-[c]6:[c](-[#7](-[#1])-[#6]2=[#8]):[c](-[#1]):[c](-[#1]):[c](-[#17]):[c]6-[#1]	476.9547	C26H25ClN4O3	NC
STOCK1N-64266	[#6]1(-[#6](-[#1])(-[#1])-[#1])=[#6](-[#6](-[#1])(-[#1])-[#6](-[#7](-[#1])-[#6](-[#1])(-[#1])-[#6](-[#1])(-[#1])-[#8]-[#6](-[#1])(-[#1])-[#1])=[#8])-[#6](=[#8])-[#8]-[c](:[c](-[#1]):[c](:[c]2:[c]3:[o]:[c](-[#1]):[c]2-[c]4:[c](-[#1]):[c](-[#1]):[c](-[#1]):[c](-[#1]):[c]4-[#1])-[#6](-[#1])(-[#1])-[#1]):[c]13	405.44312	C24H23NO5	NC
STOCK1N-64422	[#7](-[#6](-[#1])(-[#1])-[#6](-[#1])(-[#1])-[c](:[c]12):[c](-[#1]):[c](:[c](-[#8]-[#6](-[#1])(-[#1])-[#1]):[c]1-[#1])-[#8]-[#6](-[#1])(-[#1])-[#1])(-[#6](-[#1])(-[#1])-[#6](=[#8])-[#7](-[#1])-[c](:[c](-[#1]):[c]3-[#1]):[c](-[#1]):[c](-[#1]):[c]3-[#6](-[#1])(-[#6](-[#1])(-[#1])-[#1])-[#6](-[#1])(-[#1])-[#6](-[#1])(-[#1])-[#1])-[#6]2(-[#1])-[#1]	382.4959	C23H30N2O3	NC
STOCK1N-64514	[#6]1(-[#6](-[#1])(-[#1])-[#1])=[#6](-[#6](-[#1])(-[#1])-[#6](=[#8])-[#7](-[#1])-[c]2:[c](-[#1]):[c](-[#1]):[c](-[#1]):[c](-[#9]):[c]2-[#1])-[#6](=[#8])-[#8]-[c](:[c](-[#1]):[c](:[c](:[c](:[c](-[#1]):[o]3)-[#6](-[#1])(-[#1])-[#1]):[c]34)-[#6](-[#1])(-[#1])-[#1]):[c]14	379.38102	C22H18FNO4	NC
STOCK1N-64545	[c](:[c]1-[#6](-[#1])(-[#1])-[#1])(-[#8]-[#6]2=[#8]):[c](:[c](-[#1]):[c]3:[c]1:[o]:[c](-[#1]):[c]3-[c]4:[c](-[#1]):[c](-[#1]):[c](-[#1]):[c](-[#1]):[c]4-[#1])-[#6](=[#6]2-[#6](-[#1])(-[#1])-[#6](=[#8])-[#7](-[#1])-[#6](-[#1])(-[#1])-[#6]5(-[#1])-[#6](-[#1])(-[#1])-[#6](-[#1])(-[#1])-[#6](-[#1])(-[#1])-[#8]5)-[#6](-[#1])(-[#1])-[#1]	431.4804	C26H25NO5	NC
STOCK1N-64572	[#6]1(-[#6](-[#1])(-[#1])-[#1])=[#6](-[#6](-[#1])(-[#1])-[#6](=[#8])-[#7](-[#1])-[#6](-[#1])(-[#1])-[#6](-[#1])(-[#8]-[#1])-[c]2:[c](-[#1]):[c](-[#1]):[c](-[#1]):[c](-[#1]):[c]2-[#1])-[#6](-[#8]-[c](:[c](-[#1]):[c](-[#8]-[#1]):[c](-[#1]):[c]3-[#8]-[#1]):[c]13)=[#8]	369.36796	C20H19NO6	NC
STOCK1N-64602	[#7]1(-[#6](-[#1])(-[#6](-[#1])(-[#1])-[c](:[c]23):[c]4:[c](:[c](-[#1]):[c](-[#1]):[c](-[#1]):[c]4-[#1]):[n]2-[#1])-[#6](=[#8])-[#7](-[#1])-[#6](-[#1])(-[#6](-[#1])(-[#1])-[#1])-[#6](-[#7](-[#1])-[#6](-[#1])(-[#1])-[#6](-[#1])(-[#1])-[c](:[c](-[#1]):[c]5-[#1]):[c](-[#1]):[c](-[#1]):[c]5-[#8]-[#6](-[#1])(-[#1])-[#1])=[#8])-[#6]3(-[#1])-[c]6:[c](:[c](-[#1]):[c](-[#1]):[c](-[#1]):[c]6-[#1])-[#6]1=[#…	522.59429	C31H30N4O4	NC
STOCK1N-64644	[c]12:[c](:[c](-[#1]):[c](-[#8]-[#6](-[#1])(-[#1])-[#6](-[#7](-[#1])-[#1])=[#8]):[c](-[#1]):[c]1-[#8]-[#1])-[#8]-[c]3:[c](:[c](-[#1]):[c](-[#1]):[c](-[#1]):[c]3-[#8]-[#6](-[#1])(-[#1])-[#1])-[#6]2=[#8]	315.27752	C16H13NO6	NC
STOCK1N-64701	[#7]1(-[#6](-[#1])(-[#6](-[#1])(-[#1])-[c](:[c]23):[c]4:[c](:[c](-[#1]):[c](-[#1]):[c](-[#1]):[c]4-[#1]):[n]2-[#1])-[#6](=[#8])-[#7](-[#1])-[#6](-[#1])(-[#6](-[#1])(-[#1])-[#6](-[#1])(-[#6](-[#1])(-[#1])-[#1])-[#6](-[#1])(-[#1])-[#1])-[#6](=[#8])-[#7](-[#1])-[#6](-[#1])(-[#1])-[#6]5(-[#1])-[#6](-[#1])(-[#1])-[#6](-[#1])(-[#1])-[#6](-[#1])(-[#1])-[#8]5)-[#6]3(-[#1])-[c]6:[c](:[c](-[#1]):[c](-[#1])…	514.61536	C30H34N4O4	NC
STOCK1N-64855	[c]1(-[#8]-[#6](=[#8])-[#6](-[#1])=[#6]2-[#6](-[#1])(-[#1])-[#6](-[#1])(-[#1])-[#1]):[c]2:[c](:[c](-[#1]):[c]3:[c]1-[#6](-[#1])(-[#1])-[#6](-[#1])(-[#1])-[#6](-[#8]3)(-[#6](-[#1])(-[#1])-[#1])-[#6](-[#1])(-[#1])-[#1])-[#8]-[#6](-[#1])(-[#1])-[#6](=[#8])-[#7](-[#1])-[#6](-[#1])(-[#1])-[c]4:[c](-[#1]):[c](-[#1]):[c](-[#1]):[o]4	411.4477	C23H25NO6	NC
STOCK1N-64934	[#6]1(-[#6](-[#1])(-[#1])-[#1])=[#6](-[#6](-[#1])(-[#1])-[#6](=[#8])-[#7](-[#1])-[#6](-[#1])(-[#1])-[c]2:[c](-[#1]):[c](-[#1]):[c](-[#1]):[c](-[#8]-[#6](-[#1])(-[#1])-[#1]):[c]2-[#1])-[#6](-[#8]-[c](:[c](-[#1]):[c](-[#6](-[#1])(-[#1])-[#1]):[c](-[#1]):[c]3-[#8]-[#1]):[c]13)=[#8]	367.39514	C21H21NO5	NC
STOCK1N-65029	[#6]1(-[#6](-[#1])(-[#1])-[#6](-[#7](-[#1])-[#6](-[#1])(-[#1])-[#6](-[#1])(-[#1])-[#7](-[#6](-[#1])(-[#1])-[#6]2(-[#1])-[#1])-[#6](-[#1])(-[#1])-[#6](-[#1])(-[#1])-[#8]2)=[#8])=[#6](-[#6](-[#1])(-[#1])-[#1])-[c](:[c](:[c](-[#1]):[c](:[c]34):[o]:[c](-[#6](-[#1])(-[#1])-[#6](-[#1])(-[#1])-[#6](-[#1])(-[#1])-[#6]5(-[#1])-[#1]):[c]35)-[#8]-[#6]1=[#8]):[c]4-[#1]	424.48952	C24H28N2O5	NC
STOCK1N-65051	[#6]1(-[#6](-[#1])(-[#1])-[#6](-[#1])(-[#1])-[#6](=[#8])-[#7](-[#6](-[#1])(-[#1])-[#6]2(-[#1])-[#1])-[#6](-[#1])(-[#1])-[#6](-[#1])(-[#1])-[#7]2-[c]3:[c](-[#1]):[c](-[#1]):[c](-[#1]):[c](-[#1]):[c]3-[#1])=[#6](-[#6](-[#1])(-[#1])-[#1])-[c](:[c](:[c](-[#1]):[c](:[c]45):[o]:[c](-[#6](-[#1])(-[#1])-[#1]):[c]4-[#6](-[#1])(-[#1])-[#1])-[#8]-[#6]1=[#8]):[c]5-[#1]	444.52222	C27H28N2O4	NC
STOCK1N-65171	[c]1(-[#8]-[#6](=[#8])-[#6](-[#1])=[#6]2-[#6](-[#1])(-[#1])-[#6](-[#1])(-[#1])-[#6](-[#1])(-[#1])-[#1]):[c]2:[c](:[c](-[#1]):[c]3:[c]1-[#6](-[#1])(-[#1])-[#6](-[#1])(-[#1])-[#6](-[#8]3)(-[#6](-[#1])(-[#1])-[#1])-[#6](-[#1])(-[#1])-[#1])-[#8]-[#6](-[#1])(-[#1])-[#6](-[#7](-[#1])-[#6](-[#1])(-[#1])-[#6](-[#1])(-[#1])-[#6](-[#1])(-[#1])-[#8]-[#1])=[#8]	403.46876	C22H29NO6	NC
STOCK1N-65215	[#6]1(-[#6](-[#1])(-[#1])-[#6](-[#7](-[#1])-[#6](-[#1])(-[#1])-[#6](-[#1])(-[#1])-[#6](-[#1])(-[#1])-[#8]-[#1])=[#8])=[#6](-[#6](-[#1])(-[#1])-[#1])-[c](:[c](:[c](-[#1]):[c](:[c]23):[o]:[c](-[#1]):[c]2-[c]4:[c](-[#1]):[c](-[#1]):[c](-[#1]):[c](-[#1]):[c]4-[#1])-[#8]-[#6]1=[#8]):[c]3-[#1]	391.41654	C23H21NO5	NC
STOCK1N-65307	[c](:[c]1-[#6](-[#1])(-[#1])-[#1])(-[#8]-[#6]2=[#8]):[c](:[c](-[#1]):[c](:[c](:[c](-[#6](-[#1])(-[#1])-[#1]):[o]3)-[c]4:[c](-[#1]):[c](-[#1]):[c](-[#1]):[c](-[#1]):[c]4-[#1]):[c]13)-[#6](=[#6]2-[#6](-[#1])(-[#1])-[#6](-[#7](-[#1])-[#6](-[#1])(-[#1])-[#6](-[#1])(-[#1])-[#8]-[#6](-[#1])(-[#1])-[#1])=[#8])-[#6](-[#1])(-[#1])-[#1]	419.4697	C25H25NO5	NC
STOCK1N-65313	[c]12:[c](:[c](-[#1]):[c](-[#1]):[c](-[#8]-[#6](-[#1])(-[#1])-[#1]):[c]1-[#8]-[#6](-[#1])(-[#1])-[#1])-[#6](-[#6](-[#1])(-[#1])-[#1])=[#6](-[#6](=[#8])-[#8]2)-[#6](-[#1])(-[#1])-[#6](=[#8])-[#7](-[#1])-[#6](-[#1])(-[#1])-[c](:[c](-[#1]):[c](-[#1]):[c](:[c]3-[#8]-[#6](-[#1])(-[#1])-[#1])-[#8]-[#6](-[#1])(-[#1])-[#1]):[c]3-[#1]	427.4471	C23H25NO7	NC
STOCK1N-65597	[#7]1(-[c]2:[c](-[#1]):[c](-[#1]):[c](-[#1]):[c](-[#1]):[c]2-[#6](=[#8])-[#7](-[#1])-[#6](-[#1])(-[#6](-[#1])(-[#1])-[#8]-[#1])-[#6](-[#8]-[#1])=[#8])-[#6](=[#8])-[#6](-[#7](-[#6]3(-[#1])-[c]4:[c](-[#1]):[c](-[#1]):[c](-[#1]):[c](-[#17]):[c]4-[#1])-[#6]1=[#8])(-[#1])-[#6](-[#1])(-[#1])-[c](:[c]35):[c]6:[c](:[n]5-[#1]):[c](-[#1]):[c](-[#1]):[c](-[#1]):[c]6-[#1]	558.96911	C29H23ClN4O6	NC
STOCK1N-65726	[#6](/-[#7]1-[#1])(=[#6](-[#1])/-[#6](-[#6](-[#1])(-[#1])-[c](:[c](-[#1]):[c]2-[#1]):[c](-[#1]):[c](-[#1]):[c]2-[#8]-[#6](-[#1])(-[#1])-[#1])=[#8])\-[c]3:[c](-[#6](-[#1])(-[#1])-[#6]1(-[#1])-[#1]):[c](-[#1]):[c](:[c]4:[c]3-[#1])-[#8]-[#6](-[#1])(-[#1])-[#8]4	337.36916	C20H19NO4	NC
STOCK1N-65800	[#7](-[#6](-[#1])(-[#1])-[#6](-[#1])(-[#1])-[c](:[c]12):[c](-[#1]):[c](:[c](-[#8]-[#6](-[#1])(-[#1])-[#1]):[c]1-[#1])-[#8]-[#6](-[#1])(-[#1])-[#1])(-[#6](-[#1])(-[#1])-[#6](=[#8])-[#7](-[#1])-[#6](-[#1])(-[#1])-[c]3:[c](-[#1]):[c](-[#1]):[c](-[#1]):[o]3)-[#6]2(-[#1])-[#6](-[#1])(-[#1])-[#1]	344.40486	C19H24N2O4	NC
STOCK1N-65810	[#6]1(-[#6](-[#1])(-[#1])-[#6](-[#7](-[#1])-[#6](-[#1])(-[#1])-[#6](-[#1])(-[#1])-[#6](-[#1])(-[#1])-[#6](-[#1])(-[#1])-[#6](-[#1])(-[#1])-[#6](=[#8])-[#7](-[#1])-[#6](-[#1])(-[#6](-[#1])(-[#1])-[c]2:[c](-[#1]):[c](-[#1]):[c](-[#1]):[c](-[#1]):[c]2-[#1])-[#6](-[#8]-[#1])=[#8])=[#8])=[#6](-[#6](-[#1])(-[#1])-[#1])-[c](:[c](:[c](-[#1]):[c](:[c]34):[o]:[c](-[#1]):[c]3-[c]5:[c](-[#1]):[c](-[#1]):[c](…	594.65365	C35H34N2O7	NC
STOCK1N-65911	[#6]1(=[#6](-[#8]-[#6](=[#8])-[#6](-[#1])(-[#1])-[#6]1=[#8])-[c](:[c](-[#6](-[#1])(-[#1])-[#1]):[c]2-[#1]):[c](-[#7]34):[c](:[c]2-[#1])-[#6](=[#6](-[#1])-[#6]3(-[#6](-[#1])(-[#1])-[#1])-[#6](-[#1])(-[#1])-[#1])-[#6](-[#1])(-[#1])-[#1])-[#6]4=[#8]	323.34258	C19H17NO4	NC
STOCK1N-65936	[#7]1(-[c]2:[c](-[#1]):[c](-[#1]):[c](-[#1]):[c](-[#1]):[c]2-[#6](=[#8])-[#7](-[#1])-[#6](-[#1])(-[#6](-[#1])(-[#1])-[#1])-[#6](-[#1])(-[#1])-[#6](-[#1])(-[#1])-[#6](-[#1])(-[#1])-[#6](-[#1])(-[#6](-[#1])(-[#1])-[#1])-[#6](-[#1])(-[#1])-[#1])-[#6](=[#8])-[#6](-[#7](-[#6]3(-[#1])-[c]4:[c](-[#1]):[c](-[#1]):[c](:[c](-[#1]):[c]4-[#1])-[#9])-[#6]1=[#8])(-[#1])-[#6](-[#1])(-[#1])-[c](:[c]35):[c]6:[c](…	566.6651	C34H35FN4O3	NC
STOCK1N-66076	[#7]1(-[#6](-[#1])(-[#6](-[#1])(-[#1])-[c]2:[c](-[#1]):[c](-[#1]):[c](-[#1]):[c](-[#1]):[c]2-[#1])-[#6](-[#8]-[#1])=[#8])-[#6](=[#8])-[#6](-[#7]3-[#6]1=[#8])(-[#1])-[#6](-[#1])(-[#1])-[c](:[c]4-[#6]3(-[#1])-[#1]):[c](-[#1]):[c](-[#1]):[c](-[#1]):[c]4-[#1]	350.36792	C20H18N2O4	NC
STOCK1N-66195	[#7]1(-[c]2:[c](-[#1]):[c](-[#1]):[c](-[#1]):[c](-[#1]):[c]2-[#6](=[#8])-[#7](-[#1])-[#6](-[#1])(-[#1])-[c]3:[c](-[#1]):[c](-[#1]):[c](-[#1]):[o]3)-[#6](=[#8])-[#6](-[#7](-[#6]4(-[#1])-[c]5:[c](-[#1]):[c](-[#1]):[c](-[#1]):[c](-[#17]):[c]5-[#1])-[#6]1=[#8])(-[#1])-[#6](-[#1])(-[#1])-[c](:[c]46):[c]7:[c](:[n]6-[#1]):[c](-[#1]):[c](-[#1]):[c](-[#1]):[c]7-[#1]	550.99171	C31H23ClN4O4	NC
STOCK1N-66369	[#7](-[#6](-[#1])(-[#1])-[#6](-[#1])(-[#1])-[c](:[c]12):[c](-[#1]):[c](:[c](-[#8]-[#6](-[#1])(-[#1])-[#1]):[c]1-[#1])-[#8]-[#6](-[#1])(-[#1])-[#1])(-[#6]2(-[#1])-[#6](-[#1])(-[#1])-[#1])-[#6](=[#8])-[c]3:[c](-[#1]):[c](:[c]4:[o]3):[c](-[#1]):[c](-[#1]):[c](-[#1]):[c]4-[#1]	351.39574	C21H21NO4	NC
STOCK1N-66374	[#7]1(-[c]2:[c](-[#1]):[c](-[#1]):[c](-[#1]):[c](-[#1]):[c]2-[#6](=[#8])-[#7](-[#1])-[#6](-[#1])(-[#1])-[c]3:[c](-[#1]):[c](-[#1]):[c](-[#1]):[c](-[#1]):[c]3-[#8]-[#6](-[#1])(-[#1])-[#1])-[#6](=[#8])-[#6](-[#7](-[#6]4(-[#1])-[c]5:[c](-[#1]):[c](-[#1]):[c](:[c](-[#1]):[c]5-[#1])-[#9])-[#6]1=[#8])(-[#1])-[#6](-[#1])(-[#1])-[c](:[c]46):[c]7:[c](:[n]6-[#1]):[c](-[#1]):[c](-[#1]):[c](-[#1]):[c]7-[#1]	574.60098	C34H27FN4O4	NC
STOCK1N-66433	[c]12:[c](-[#6](-[#1])(-[#1])-[#6](-[#1])(-[#1])-[#7](-[#1])-[#6]1(-[#1])-[#6](-[#1])(-[#1])-[#6](-[#8]-[#1])=[#8]):[c]3:[c](:[c](-[#1]):[c](-[#1]):[c](-[#1]):[c]3-[#1]):[n]2-[#1]	230.26245	C13H14N2O2	NC
STOCK1N-66445	[#7]1(-[c](:[c](-[#1]):[c]2-[#1]):[c](-[#1]):[c](-[#1]):[c]2-[#6](=[#8])-[#7](-[#1])-[#6](-[#1])(-[#1])-[c]3:[c](-[#1]):[c](-[#1]):[c](-[#1]):[c](-[#1]):[c]3-[#8]-[#6](-[#1])(-[#1])-[#1])-[#6](=[#8])-[#6](-[#7](-[#6]4(-[#1])-[c]5:[c](-[#1]):[c](-[#1]):[c](-[#1]):[c](-[#8]-[#6](-[#1])(-[#1])-[#1]):[c]5-[#1])-[#6]1=[#8])(-[#1])-[#6](-[#1])(-[#1])-[c](:[c]46):[c]7:[c](:[n]6-[#1]):[c](-[#1]):[c](-[#1…	586.63649	C35H30N4O5	NC
STOCK1N-66455	[#7]1(-[c](:[c](-[#1]):[c]2-[#1]):[c](-[#1]):[c](-[#1]):[c]2-[#6](-[#7](-[#1])-[#6](-[#1])(-[#1])-[#6](-[#1])(-[#1])-[#6](-[#1])(-[#1])-[#8]-[#6](-[#1])(-[#1])-[#6](-[#1])(-[#1])-[#6](-[#1])(-[#1])-[#6](-[#1])(-[#1])-[#1])=[#8])-[#6](=[#8])-[#6](-[#7](-[#6]3(-[#1])-[c]4:[c](-[#1]):[c](-[#1]):[c](:[c](-[#1]):[c]4-[#1])-[#8]-[#6](-[#1])(-[#1])-[#1])-[#6]1=[#8])(-[#1])-[#6](-[#1])(-[#1])-[c](:[c]35)…	580.67343	C34H36N4O5	NC
STOCK1N-66563	[#7](-[#6](-[#1])(-[#1])-[#6]1=[#8])(-[c]2:[c](-[#7]1-[#1]):[c](-[#1]):[c](-[#1]):[c](-[#1]):[c]2-[#1])-[#6](=[#8])-[#7](-[#1])-[#6](-[#1])(-[#6](-[#1])(-[#6](-[#1])(-[#1])-[#1])-[#6](-[#1])(-[#1])-[#6](-[#1])(-[#1])-[#1])-[#6](=[#8])-[#7](-[#1])-[#6](-[#1])(-[#6](-[#1])(-[#1])-[c](:[c]3:[c](:[n]4-[#1]):[c](-[#1]):[c](-[#1]):[c](-[#1]):[c]3-[#1]):[c]4-[#1])-[#6](-[#8]-[#1])=[#8]	491.53896	C26H29N5O5	NC
STOCK1N-66646	[#7](-[#6](-[#1])(-[#1])-[#6](-[#1])(-[#1])-[c](:[c]12):[c](-[#1]):[c](:[c](-[#8]-[#6](-[#1])(-[#1])-[#1]):[c]1-[#1])-[#8]-[#6](-[#1])(-[#1])-[#1])(-[#6](-[#1])(-[#1])-[c](:[c](-[#1]):[c](-[#1]):[c](:[c]34)-[#8]-[#6](-[#1])(-[#1])-[#8]3):[c]4-[#1])-[#6]2(-[#1])-[#6](-[#1])(-[#1])-[#1]	341.40092	C20H23NO4	NC
STOCK1N-66664	[#6]1(=[#6](-[#8]-[#6](-[#1])(-[#1])-[#6](-[#1])(-[#6](-[#1])(-[#1])-[#8]-[c](:[c](-[#1]):[c](-[#1]):[c](-[#1]):[c]2-[#1]):[c]23)-[#6]13-[#1])-[#7](-[#1])-[#6](-[#7]4-[#6](-[#1])(-[#6](-[#1])(-[#1])-[#1])-[#6](-[#1])(-[#1])-[#1])=[#16])-[#6]4=[#8]	330.40142	C17H18N2O3S	NC
STOCK1N-66687	[#6]1(-[#6]2(-[#1])-[#6](-[#1])(-[#6](-[#1])(-[#1])-[#1])-[#6](-[#1])(-[#1])-[#6]3(-[#1])-[#1])(-[#6]3(-[#1])-[#6](-[#1])(-[#6](-[#1])(-[#1])-[#1])-[#6](-[#8]4)(-[#1])-[#8]-[#6](-[#6](-[#1])(-[#1])-[#6](-[#1])(-[#1])-[#6](=[#8])-[#7](-[#1])-[#6](-[#1])(-[#6](-[#1])(-[#1])-[#6](-[#1])(-[#6](-[#1])(-[#1])-[#1])-[#6](-[#1])(-[#1])-[#1])-[#6](=[#8])-[#7](-[#1])-[#6](-[#1])(-[#1])-[#6](-[#8]-[#1])=[#8…	554.62977	C27H42N2O10	NC
STOCK1N-66781	[#6]1(-[c]2:[c](-[#1]):[c](-[#1]):[c](:[c](-[#1]):[c]2-[#1])-[#8]-[#6](-[#1])(-[#1])-[#1])=[#6](-[#6](-[#1])(-[#1])-[#1])-[#8]-[c]3:[c](:[c](-[#1]):[c](-[#1]):[c](-[#8]-[#6](-[#1])(-[#1])-[c](:[c](-[#1]):[c]4-[#1]):[c](-[#1]):[c](-[#1]):[c]4-[#6](-[#1])=[#6](-[#1])-[#1]):[c]3-[#1])-[#6]1=[#8]	398.45048	C26H22O4	NC
STOCK1N-66786	[#6]1(-[c]2:[c](-[#1]):[c](-[#1]):[c](:[c](-[#1]):[c]2-[#1])-[#8]-[#6](-[#1])(-[#1])-[#1])=[#6](-[#1])-[#8]-[c](:[c]3-[#6]1=[#8]):[c](-[#1]):[c](:[c](-[#1]):[c]3-[#1])-[#8]-[#6](-[#1])(-[#1])-[c](:[c](-[#1]):[c]4-[#1]):[c](-[#1]):[c](-[#1]):[c]4-[#6](-[#1])=[#6](-[#1])-[#1]	384.4239	C25H20O4	NC
STOCK1N-66865	[#6]12(-[#1])-[#6]3(-[#6](-[#1])(-[#1])-[#7](-[#6](-[#1])(-[#6](-[#1])(-[#1])-[#1])-[c](:[c](-[#1]):[c](-[#1]):[c](:[c]45)-[#8]-[#6](-[#1])(-[#1])-[#8]4):[c]5-[#1])-[#6]1=[#8])-[#8]-[#6](-[#1])(-[#6](-[#1])=[#6]3-[#1])-[#6]2(-[#1])-[#6](-[#8]-[#1])=[#8]	343.33068	C18H17NO6	NC
STOCK1N-66895	[#6]12(-[#7]3-[#6](-[#1])(-[#6](-[#1])(-[#1])-[#6]1(-[#1])-[#6](=[#8])-[#7](-[#1])-[c]4:[c](-[#8]-[#6](-[#1])(-[#1])-[#1]):[c](-[#1]):[c](-[#1]):[c](-[#17]):[c]4-[#1])-[#6](-[#1])(-[#1])-[#6](-[#1])(-[#1])-[#6]3(-[#1])-[#1])-[c](:[c](-[#1]):[c](-[#1]):[c](-[#1]):[c]5-[#6](-[#1])(-[#1])-[#1]):[c]5-[#7](-[#1])-[#6]2=[#8]	425.90796	C23H24ClN3O3	NC
STOCK1N-66960	[#6](=[#6](-[#1])/-[c](:[c](-[#1]):[c](-[#1]):[c](:[c]1-[#8]-[#6](-[#1])(-[#1])-[#1])-[#8]-[#6](-[#1])(-[#1])-[#1]):[c]1-[#1])(/-[#8]-[c](:[c]23):[c](-[#1]):[c](:[c](-[#1]):[c]2-[#6](-[#1])(-[#1])-[#1])-[#8]-[#1])\-[#6]3=[#8]	312.31664	C18H16O5	NC
STOCK1N-67014	[#6]1(-[#6](-[#1])(-[#1])-[#6](-[#1])(-[#1])-[#6](=[#8])-[#7](-[#6](-[#1])(-[#1])-[#6]2(-[#1])-[#1])-[#6](-[#1])(-[#1])-[#6](-[#1])(-[#1])-[#6]2(-[c]3:[c](-[#1]):[c](-[#1]):[c](-[#1]):[c](-[#1]):[c]3-[#1])-[#6](-[#8]-[#1])=[#8])=[#6](-[#6](-[#1])(-[#1])-[#1])-[c](:[c](-[#1]):[c](-[#1]):[c](:[c]4-[#1])-[#8]-[#6](-[#1])(-[#1])-[#6](-[#6](-[#1])(-[#1])-[#1])=[#6](-[#1])-[#1]):[c]4-[#8]-[#6]1=[#8]	489.55954	C29H31NO6	NC
STOCK1N-67122	[c]12:[c](:[c](-[#1]):[c](-[#8]-[#6](-[#1])(-[#1])-[#6](=[#8])-[#7](-[#1])-[c](:[c](-[#1]):[c](-[#1]):[c](-[#1]):[c]3-[#6](-[#8]-[#6](-[#1])(-[#1])-[#6](-[#1])(-[#1])-[#1])=[#8]):[c]3-[#1]):[c](-[#1]):[c]1-[#8]-[#1])-[#8]-[#6](-[#6](-[#1])(-[#1])-[#6]2=[#8])(-[#6](-[#1])(-[#1])-[#1])-[#6](-[#1])(-[#1])-[#1]	413.42052	C22H23NO7	NC
STOCK1N-67127	[#7]1(-[#6](-[#1])(-[#1])-[#6](-[#1])(-[#6](-[#1])(-[#1])-[#6]2(-[#1])-[#6](-[#1])(-[#1])-[#7]3-[#6](=[#8])-[#6](-[#1])(-[#1])-[#6]4=[#6](-[#6](-[#1])(-[#1])-[#1])-[c](:[c](:[c](-[#1]):[c]5:[c]6:[c](-[#6](-[#1])(-[#1])-[#1]):[c](-[#1]):[o]5)-[#8]-[#6]4=[#8]):[c]6-[#1])-[#6]3(-[#1])-[#1])-[#6]2=[#6](-[#1])-[#6](-[#1])=[#6](-[#1])-[#6]1=[#8]	444.47916	C26H24N2O5	NC
STOCK1N-67185	[n]1(-[#1]):[c](:[c](-[#1]):[c](-[#1]):[c](-[#1]):[c]2-[#1]):[c]2:[c](:[c](-[#1]):[c]3-[#6](=[#8])-[#7](-[#1])-[#6](-[#1])(-[#6](-[#1])(-[#1])-[#6](-[#1])(-[#6](-[#1])(-[#1])-[#1])-[#6](-[#1])(-[#1])-[#1])-[#6](-[#8]-[#6](-[#1])(-[#1])-[#1])=[#8]):[c]1:[c](-[#1]):[n]3	339.38834	C19H21N3O3	NC
STOCK1N-67218	[c]1(-[#8]-[#6](=[#8])-[#6](-[#1])=[#6]2-[#6](-[#1])(-[#1])-[#1]):[c]2:[c](:[c](-[#1]):[c]3:[c]1-[#6](-[#1])(-[#1])-[#6](-[#1])(-[#1])-[#6](-[#8]3)(-[#6](-[#1])(-[#1])-[#1])-[#6](-[#1])(-[#1])-[#1])-[#8]-[#6](-[#1])(-[#1])-[#6](-[#7](-[#1])-[#6](-[#1])(-[#1])-[#6](-[#1])(-[#1])-[c](:[c]4-[#1]):[c]5:[c](:[n]4-[#1]):[c](-[#1]):[c](-[#1]):[c](-[#9]):[c]5-[#1])=[#8]	478.51208	C27H27FN2O5	NC
STOCK1N-67419	[#6]1(-[#6](-[#1])(-[#1])-[#6](-[#7](-[#1])-[#6](-[#1])(-[#1])-[#6](-[#1])(-[#1])-[c](:[c]2-[#1]):[c]3:[c](:[n]2-[#1]):[c](-[#1]):[c](-[#1]):[c](-[#9]):[c]3-[#1])=[#8])=[#6](-[#6](-[#1])(-[#1])-[#1])-[c](:[c](:[c]4-[#1])-[#8]-[#6]1=[#8]):[c](-[#1]):[c](:[c]45)-[#6](-[#1])(-[#1])-[#6](-[#1])(-[#1])-[#6](-[#6](-[#1])(-[#1])-[#1])(-[#6](-[#1])(-[#1])-[#1])-[#8]5	462.51268	C27H27FN2O4	NC
STOCK1N-67496	[#7]1(-[#6](-[#1])(-[#1])-[#6](-[#1])(-[#6](-[#1])(-[#1])-[#6]2(-[#1])-[#6](-[#1])(-[#1])-[#7]3-[#6](=[#8])-[#6](-[#1])(-[#1])-[#6](-[#1])(-[#1])-[#6](=[#6](-[#6](-[#1])(-[#1])-[#1])-[c](:[c](-[#1]):[c](-[#1]):[c](:[c]4-[#6](-[#1])(-[#1])-[#1])-[#8]-[#6](-[#1])(-[#1])\-[#6](-[#1])=[#6](/-[#6](-[#1])(-[#1])-[#1])\-[#6](-[#1])(-[#1])-[#1]):[c]4-[#8]5)-[#6]5=[#8])-[#6]3(-[#1])-[#1])-[#6]2=[#6](-[#1]…	502.60136	C30H34N2O5	NC
STOCK1N-67533	[c]1(-[#8]-[#6](=[#8])-[#6](-[#1])=[#6]2-[#6](-[#1])(-[#1])-[#6](-[#1])(-[#1])-[#6](-[#1])(-[#1])-[#1]):[c]2:[c](:[c](-[#1]):[c]3:[c]1-[#6](-[#1])(-[#1])-[#6](-[#1])(-[#1])-[#6](-[#8]3)(-[#6](-[#1])(-[#1])-[#1])-[#6](-[#1])(-[#1])-[#1])-[#8]-[#6](-[#1])(-[#1])-[#6](=[#8])-[#7](-[#1])-[#6](-[#1])(-[#1])-[#6](-[#1])(-[#6](-[#1])(-[#1])-[#6]4(-[#1])-[#1])-[#6](-[#1])(-[#1])-[#6](-[#1])(-[#1])-[#6]4(…	485.5693	C27H35NO7	NC
STOCK1N-67623	[#7]1(-[#6](-[#1])(-[#1])-[#6](-[#1])(-[#6](-[#1])(-[#1])-[#6]2(-[#1])-[#6](-[#1])(-[#1])-[#7]3-[#6](=[#8])-[#6](-[#1])(-[#1])-[#8]-[c](:[c](-[#1]):[c](-[#1]):[c](:[c]45)-[#6](-[#6](-[#1])(-[#1])-[#1])=[#6](-[#6](=[#8])-[#8]4)-[#6](-[#1])(-[#1])-[#1]):[c]5-[#6](-[#1])(-[#1])-[#1])-[#6]3(-[#1])-[#1])-[#6]2=[#6](-[#1])-[#6](-[#1])=[#6](-[#1])-[#6]1=[#8]	434.48434	C25H26N2O5	NC
STOCK1N-67657	[n]12:[c](:[c](:[c](:[c](-[#1]):[c](-[#1]):[c](-[#1]):[c]3-[#1]):[c]13):[c](-[#1]):[c](:[n]4)-[#6](=[#8])-[#7](-[#6](-[#1])(-[#1])-[#6]5(-[#1])-[#1])-[#6](-[#1])(-[#1])-[#6](-[#1])(-[#1])-[#7]5-[#6](-[#1])(-[#1])-[#1]):[c]4-[c](:[c]6-[#6]2=[#8]):[c](-[#1]):[c](-[#1]):[c](-[#1]):[c]6-[#1]	396.4412	C24H20N4O2	NC
STOCK1N-67692	[n]12:[c](:[c](:[c](:[c](-[#1]):[c](:[c](-[#1]):[c]3-[#1])-[#8]-[#6](-[#1])(-[#1])-[#6](=[#8])-[#7](-[#6](-[#1])(-[#1])-[#6]4(-[#1])-[#1])-[#6](-[#1])(-[#1])-[#6](-[#1])(-[#1])-[#7]4-[c]5:[c](-[#1]):[c](-[#1]):[c](-[#1]):[c](-[#1]):[c]5-[#1]):[c]13):[c](-[#1]):[c](-[#1]):[n]6):[c]6-[c](:[c]7-[#6]2=[#8]):[c](-[#1]):[c](-[#1]):[c](-[#8]-[#6](-[#1])(-[#1])-[#1]):[c]7-[#8]-[#6](-[#1])(-[#1])-[#1]	548.58851	C32H28N4O5	NC
STOCK1N-67700	[#7]1(-[#6](-[#1])(-[#1])-[#6](-[#1])(-[#6](-[#1])(-[#1])-[#6]2(-[#1])-[#6](-[#1])(-[#1])-[#7]3-[#6](=[#8])-[#6](-[#1])(-[#1])-[#8]-[c]4:[c](-[#1]):[c]5:[c](:[c](-[#8]-[#6](=[#8])-[#6](-[#1])=[#6]6-[#6](-[#1])(-[#1])-[#1]):[c]46)-[#6](-[#1])(-[#1])-[#6](-[#1])(-[#1])-[#6](-[#6](-[#1])(-[#1])-[#1])(-[#6](-[#1])(-[#1])-[#1])-[#8]5)-[#6]3(-[#1])-[#1])-[#6]2=[#6](-[#1])-[#6](-[#1])=[#6](-[#1])-[#6]1=…	490.5476	C28H30N2O6	NC
STOCK1N-67775	[#7]1(-[#6](-[#1])(-[#1])-[#6](-[#1])(-[#6](-[#1])(-[#1])-[#6]2(-[#1])-[#6](-[#1])(-[#1])-[#7]3-[#6](=[#8])-[#6](-[#1])(-[#1])-[#8]-[c](:[c](-[#1]):[c]4-[#8]-[#1]):[c](-[#1]):[c](:[c]45)-[#8]-[#6](-[#6](-[#1])(-[#1])-[#6]5=[#8])(-[#6](-[#1])(-[#1])-[#1])-[#6](-[#1])(-[#1])-[#1])-[#6]3(-[#1])-[#1])-[#6]2=[#6](-[#1])-[#6](-[#1])=[#6](-[#1])-[#6]1=[#8]	438.47304	C24H26N2O6	NC
STOCK1N-67779	[c]1(:[c](-[#8]-[#1]):[c](:[c](-[#1]):[c](-[#1]):[o]2):[c]2:[c]3-[#8]-[#6](-[#1])(-[#1])-[#6](-[#6](-[#1])(-[#1])-[#1])=[#8]):[c]3-[#8]-[#6](-[#6](-[#1])(-[#1])-[#1])=[#6](-[#1])-[#6]1=[#8]	288.25218	C15H12O6	NC
STOCK1N-67824	[n]12:[c](:[c](:[c](:[c](-[#1]):[c](-[#8]-[#6](-[#1])(-[#1])-[#6](=[#8])-[#7](-[#1])-[#6](-[#1])(-[#6](-[#1])(-[#1])-[#1])-[#6](-[#1])(-[#1])-[#6](-[#1])(-[#1])-[c]3:[c](-[#1]):[c](-[#1]):[c](-[#1]):[c](-[#1]):[c]3-[#1]):[c](-[#1]):[c]4-[#1]):[c]14):[c](-[#1]):[c](-[#1]):[n]5):[c]5-[c](:[c]6-[#6]2=[#8]):[c](-[#1]):[c](-[#1]):[c](-[#8]-[#6](-[#1])(-[#1])-[#1]):[c]6-[#8]-[#6](-[#1])(-[#1])-[#1]	535.58975	C32H29N3O5	NC
STOCK1N-67850	[n]12:[c](:[c](:[c](:[c](-[#1]):[c](-[#8]-[#6](-[#1])(-[#1])-[#6](-[#1])(-[#1])-[#1]):[c](-[#1]):[c]3-[#1]):[c]13):[c](-[#1]):[c](-[#1]):[n]4):[c]4-[c](:[c]5-[#6]2=[#8]):[c](-[#1]):[c](-[#1]):[c](-[#1]):[c]5-[#1]	314.33736	C20H14N2O2	NC
STOCK1N-67857	[c](:[c]1-[#6](-[#1])(-[#1])-[#1])(-[#8]-[#6]2=[#8]):[c](:[c](-[#1]):[c](:[c](:[c](-[#6](-[#1])(-[#1])-[#1]):[o]3)-[#6](-[#1])(-[#1])-[#1]):[c]13)-[#6](=[#6]2-[#6](-[#1])(-[#1])-[#6](-[#7](-[#1])-[#6](-[#1])(-[#1])-[#6](-[#1])(-[#1])-[c](:[c]4-[#1]):[c]5:[c](:[n]4-[#1]):[c](-[#1]):[c](-[#1]):[c](-[#8]-[#6](-[#1])(-[#1])-[#1]):[c]5-[#1])=[#8])-[#6](-[#1])(-[#1])-[#1]	472.53232	C28H28N2O5	NC
STOCK1N-67879	[n]12:[c](:[c](:[c](:[c](-[#1]):[c](-[#8]-[#6](-[#1])(-[#1])-[#6](=[#8])-[#7](-[#1])-[c]3:[c](-[#1]):[c](-[#8]-[#6](-[#1])(-[#1])-[#1]):[c](-[#1]):[c](-[#8]-[#6](-[#1])(-[#1])-[#1]):[c]3-[#1]):[c](-[#1]):[c]4-[#1]):[c]14):[c](-[#1]):[c](-[#1]):[n]5):[c]5-[c](:[c]6-[#6]2=[#8]):[c](-[#1]):[c](-[#1]):[c](-[#8]-[#6](-[#1])(-[#1])-[#1]):[c]6-[#8]-[#6](-[#1])(-[#1])-[#1]	539.53539	C30H25N3O7	NC
STOCK1N-67880	[#6]12(-[#8]-[#1])-[#6](-[#6](-[#1])(-[#1])-[#1])(-[#6](-[#1])(-[#6](-[#1])(-[#8]-[#6]3=[#8])-[#6](-[#1])(-[#6](-[#6](-[#1])(-[#1])-[#1])(-[#6](-[#1])(-[#1])-[#1])-[#8]-[#1])-[#6]13-[#1])-[#8]-[#6]4=[#8])-[#6]4(-[#1])-[#6](-[#8]5)(-[#1])-[#6]25-[#1]	310.29922	C15H18O7	NC
STOCK1N-67889	[c](:[c]1-[#6](-[#1])(-[#1])-[#1])(-[#8]-[#6]2=[#8]):[c](:[c](-[#1]):[c](:[c](:[c](-[#1]):[o]3)-[#6](-[#1])(-[#1])-[#1]):[c]13)-[#6](=[#6]2-[#6](-[#1])(-[#1])-[#6](=[#8])-[#7](-[#1])-[c]4:[n](-[#1]):[c](:[c]5:[n]4):[c](-[#1]):[c](-[#1]):[c](-[#1]):[c]5-[#1])-[#6](-[#1])(-[#1])-[#1]	401.41466	C23H19N3O4	NC
STOCK1N-67929	[c](:[c]1-[#6](-[#1])(-[#1])-[#1])(-[#8]-[#6]2=[#8]):[c](:[c](-[#1]):[c](:[c](:[c](-[#6](-[#1])(-[#1])-[#1]):[o]3)-[#6](-[#1])(-[#1])-[#1]):[c]13)-[#6](=[#6]2-[#6](-[#1])(-[#1])-[#6](=[#8])-[#7](-[#1])-[c]4:[c](-[#1]):[c](-[#1]):[c](-[#1]):[c](-[#1]):[c]4-[#6](-[#7](-[#1])-[#1])=[#8])-[#6](-[#1])(-[#1])-[#1]	418.44188	C24H22N2O5	NC
STOCK1N-67961	[n]12:[c](:[c](:[c](:[c](-[#1]):[c](-[#8]-[#6](-[#1])(-[#1])-[#6](=[#8])-[#7](-[#1])-[c](:[c](-[#1]):[c](-[#1]):[c]3:[c]4:[c](:[c](-[#1]):[c](-[#1]):[c](-[#1]):[c]5-[#1]):[c]5:[n]3-[#6](-[#1])(-[#1])-[#6](-[#1])(-[#1])-[#1]):[c]4-[#1]):[c](-[#1]):[c]6-[#1]):[c]16):[c](-[#1]):[c](-[#1]):[n]7):[c]7-[c](:[c]8-[#6]2=[#8]):[c](-[#1]):[c](-[#1]):[c](-[#1]):[c]8-[#1]	536.57935	C34H24N4O3	NC
STOCK1N-68035	[#6]1(-[#6](-[#1])(-[#1])-[#6](=[#8])-[#7](-[#1])-[#6](-[#1])(-[#6](-[#1])(-[#6](-[#1])(-[#1])-[#1])-[#6](-[#1])(-[#1])-[#1])-[#6](-[#8]-[#1])=[#8])=[#6](-[#6](-[#1])(-[#1])-[#1])-[c](:[c](:[c]2-[#1])-[#8]-[#6]1=[#8]):[c](-[#1]):[c](:[c]23)-[#6](-[#1])(-[#1])-[#6](-[#1])(-[#1])-[#6](-[#6](-[#1])(-[#1])-[#1])(-[#6](-[#1])(-[#1])-[#1])-[#8]3	401.45288	C22H27NO6	NC
STOCK1N-68054	[n]12:[c](:[c](:[c](:[c](-[#1]):[c](-[#8]-[#6](-[#1])(-[#1])-[c]3:[c](-[#1]):[c](-[#1]):[c](-[#1]):[c](-[#1]):[c]3-[#1]):[c](-[#1]):[c]4-[#1]):[c]14):[c](-[#1]):[c](-[#1]):[n]5):[c]5-[c](:[c]6-[#6]2=[#8]):[c](-[#1]):[c](-[#1]):[c](-[#8]-[#6](-[#1])(-[#1])-[#1]):[c]6-[#8]-[#6](-[#1])(-[#1])-[#1]	436.4587	C27H20N2O4	NC
STOCK1N-68094	[n]12:[c](:[c](:[c](:[c](-[#1]):[c](-[#1]):[c](-[#1]):[c]3-[#1]):[c]13):[c](:[c](-[#1]):[n]4)-[c]5:[c](-[#1]):[c](-[#1]):[c](:[c](-[#8]-[#6](-[#1])(-[#1])-[#1]):[c]5-[#1])-[#8]-[#6](-[#1])(-[#1])-[#6](-[#1])(-[#1])-[#6](-[#1])(-[#1])-[#1]):[c]4-[c](:[c]6-[#6]2=[#8]):[c](-[#1]):[c](-[#1]):[c](-[#1]):[c]6-[#1]	434.48588	C28H22N2O3	NC
STOCK1N-68142	[c](:[c](-[#6](-[#1])(-[#1])-[#6](-[#1])(-[#1])-[#7]1-[#6](-[#1])(-[#1])-[#1]):[c](-[#1]):[c](:[c]2-[#8]-[#1])-[#8]-[#6](-[#1])(-[#1])-[#1])(-[#6]1(-[#1])-[#6](-[#1])(-[#1])-[c](:[c]34):[c](-[#1]):[c](:[c](-[#8]-[#6](-[#1])(-[#1])-[#1]):[c]3-[#1])-[#8]-[c]5:[c](-[#1]):[c](-[#8]-[#6](-[#1])(-[#1])-[#1]):[c](:[c](-[#1]):[c]5-[#6](-[#1])(-[#1])-[#6]6(-[#1])-[#7](-[#6](-[#1])(-[#1])-[#1])-[#6](-[#1])…	682.80183	C40H46N2O8	NC
STOCK1N-68251	[n]12:[c](:[c](:[c](:[c](-[#1]):[c](:[c](-[#1]):[c]3-[#1])-[#8]-[#6](-[#1])(-[#1])-[#6](=[#8])-[#7](-[#6](-[#1])(-[#1])-[#6]4(-[#1])-[#1])-[#6](-[#1])(-[#1])-[#6](-[#1])(-[#1])-[#7]4-[c]5:[c](-[#1]):[c](-[#1]):[c](-[#1]):[c](-[#17]):[c]5-[#1]):[c]13):[c](-[#1]):[c](-[#1]):[n]6):[c]6-[c](:[c]7-[#6]2=[#8]):[c](-[#1]):[c](-[#1]):[c](-[#8]-[#6](-[#1])(-[#1])-[#1]):[c]7-[#8]-[#6](-[#1])(-[#1])-[#1]	583.03357	C32H27ClN4O5	NC
STOCK1N-68268	[c]12:[c](:[c](-[#1]):[c](-[#8]-[#6](-[#1])(-[#1])-[#6](=[#8])-[#7](-[#6](-[#1])(-[#1])-[#6]3(-[#1])-[#1])-[#6](-[#1])(-[#1])-[#6](-[#1])(-[#1])-[#7]3-[c]4:[c](-[#1]):[c](-[#1]):[c](-[#1]):[c](-[#1]):[c]4-[#1]):[c](-[#1]):[c]1-[#8]-[#1])-[#8]-[#6](-[#6](-[#1])(-[#1])-[#6]2=[#8])(-[#6](-[#1])(-[#1])-[#1])-[#6](-[#1])(-[#1])-[#1]	410.46294	C23H26N2O5	NC
STOCK1N-68453	[n]12:[c](:[c](:[c](:[c](-[#1]):[c](:[c](-[#1]):[c]3-[#1])-[#8]-[#6](-[#1])(-[#6](-[#1])(-[#1])-[#1])-[#6](-[#6](-[#1])(-[#1])-[#1])=[#8]):[c]13):[c](-[#1]):[c](-[#1]):[n]4):[c]4-[c](:[c]5-[#6]2=[#8]):[c](-[#1]):[c](-[#1]):[c](-[#1]):[c]5-[#1]	356.37404	C22H16N2O3	NC
STOCK1N-68465	[#6](-[#6](-[#1])(-[#1])-[#6](=[#8])-[#7](-[#6](-[#1])(-[#1])-[#6]1(-[#1])-[#1])-[#6](-[#1])(-[#1])-[#6](-[#1])(-[#1])-[#6]1(-[c]2:[c](-[#1]):[c](-[#1]):[c](-[#1]):[c](-[#1]):[c]2-[#1])-[#6](-[#8]-[#1])=[#8])(-[#6](=[#8])-[#8]-[c](:[c]34):[c](-[#1]):[c](:[c](:[c](:[c](-[#1]):[o]5)-[#6](-[#1])(-[#1])-[#1]):[c]35)-[#6](-[#1])(-[#1])-[#1])=[#6]4-[#6](-[#1])(-[#1])-[#1]	473.51708	C28H27NO6	NC
STOCK1N-68517	[#7](-[#6](-[#1])(-[#1])-[#6](-[#1])(-[#1])-[c](:[c]12):[c](-[#1]):[c](:[c](-[#8]-[#6](-[#1])(-[#1])-[#1]):[c]1-[#1])-[#8]-[#6](-[#1])(-[#1])-[#1])(-[#6]2(-[#1])-[#1])-[#6](-[#7](-[#1])-[#6](-[#1])(-[#1])-[#6](-[#1])(-[#1])-[#6](-[#8]-[#1])=[#8])=[#8]	308.3297	C15H20N2O5	NC
STOCK1N-68575	[#6]12(-[#7](-[#1])-[#6](-[#1])(-[#1])-[#6](-[#1])(-[#1])-[c](:[c]3:[c](:[c](-[#1]):[c](-[#1]):[c](-[#8]-[#6](-[#1])(-[#1])-[#1]):[c]3-[#1]):[n]4-[#1]):[c]14)-[c]5:[c](-[#7](-[#6](-[#1])(-[#1])-[#6](-[#1])=[#6](-[#1])-[#1])-[#6]2=[#8]):[c](-[#1]):[c](-[#1]):[c](-[#1]):[c]5-[#1]	359.42104	C22H21N3O2	NC
STOCK1N-68734	[#6]12(-[#1])-[#6]3(-[#6](-[#1])(-[#1])-[#7](-[#6](-[#1])(-[#1])-[#6](-[#1])(-[#1])-[c](:[c]4:[c](:[n]5-[#1]):[c](-[#1]):[c](-[#1]):[c](-[#1]):[c]4-[#1]):[c]5-[#1])-[#6]1=[#8])-[#8]-[#6](-[#1])(-[#6](-[#1])=[#6]3-[#1])-[#6]2(-[#1])-[#6](-[#7](-[#1])-[#6](-[#1])(-[#1])-[#6](-[#1])(-[#1])-[c](:[c](-[#1]):[c]6-[#1]):[c](-[#1]):[c](-[#1]):[c]6-[#8]-[#6](-[#1])(-[#1])-[#1])=[#8]	471.54756	C28H29N3O4	NC
STOCK1N-68790	[#6](=[#8])(-[#7](-[#1])-[#6](-[#1])(-[#6](-[#1])(-[#1])-[c]1:[c](-[#1]):[c](-[#1]):[c](-[#1]):[c](-[#1]):[c]1-[#1])-[#6](=[#8])-[#7](-[#1])-[#6](-[#1])(-[#1])-[c]2:[c](-[#1]):[c](-[#1]):[c](-[#1]):[o]2)-[#7](-[#6](-[#1])(-[#1])-[#6](-[#1])(-[#1])-[c](:[c]34):[c](-[#1]):[c](:[c](-[#8]-[#6](-[#1])(-[#1])-[#1]):[c]3-[#1])-[#8]-[#6](-[#1])(-[#1])-[#1])-[#6]4(-[#1])-[#1]	463.52556	C26H29N3O5	NC
STOCK1N-68800	[c]1(:[c](-[#8]-[#6](-[#1])(-[#1])-[#6](=[#8])-[#7](-[#1])-[#6](-[#1])(-[c]2:[c](-[#1]):[c](-[#1]):[c](-[#1]):[c](-[#1]):[c]2-[#1])-[#6](=[#8])-[#7](-[#1])-[#6](-[#1])(-[#6](-[#1])(-[#1])-[#1])-[#6](-[#1])(-[#1])-[#1]):[c](-[#1]):[c]3:[c]4-[#6](-[#1])(-[#1])-[#6](-[#1])(-[#1])-[#6](-[#6](-[#1])(-[#1])-[#1])(-[#6](-[#1])(-[#1])-[#1])-[#8]3):[c]4-[#8]-[#6](=[#8])-[#6](-[#6](-[#1])(-[#1])-[#1])=[#6]…	506.59006	C29H34N2O6	NC
STOCK1N-68804	[c]12:[c](:[c](-[#1]):[c](-[#8]-[#6](-[#1])(-[#1])-[#6](=[#8])-[#7](-[#1])-[c](:[c](-[#1]):[c](-[#1]):[c]3:[c]4:[c](-[#1]):[c](-[#1]):[n]3-[#1]):[c]4-[#1]):[c](-[#1]):[c]1-[#8]-[#1])-[#8]-[#6](-[#6](-[#1])(-[#1])-[#6]2=[#8])(-[#6](-[#1])(-[#1])-[#1])-[#6](-[#1])(-[#1])-[#1]	380.3939	C21H20N2O5	NC
STOCK1N-68806	[c]12:[c](:[c](-[#1]):[c](-[#8]-[#6](-[#1])(-[#1])-[#6](=[#8])-[#7](-[#1])-[#6](-[#1])(-[#1])-[#6]3(-[#1])-[#6](-[#1])(-[#1])-[#6](-[#1])(-[#1])-[#6](-[#1])(-[#1])-[#8]3):[c](-[#1]):[c]1-[#8]-[#1])-[#8]-[#6](-[#6](-[#1])(-[#1])-[#6]2=[#8])(-[#6](-[#1])(-[#1])-[#1])-[#6](-[#1])(-[#1])-[#1]	349.37832	C18H23NO6	NC
STOCK1N-68961	[c]1(-[#8]-[#6](=[#8])-[#6](-[#1])=[#6]2-[#6](-[#1])(-[#1])-[#1]):[c]2:[c](:[c](-[#1]):[c]3:[c]1-[#6](-[#1])(-[#1])-[#6](-[#1])(-[#1])-[#6](-[#8]3)(-[#6](-[#1])(-[#1])-[#1])-[#6](-[#1])(-[#1])-[#1])-[#8]-[#6](-[#1])(-[#1])-[#6](=[#8])-[#7](-[#6](-[#1])(-[#1])-[#6](-[#1])(-[#1])-[c]4:[c]5:[n](-[#1]):[c](-[#1]):[n]4)-[#6]5(-[#1])-[#1]	423.4617	C23H25N3O5	NC
STOCK1N-68978	[c]12:[c](:[c](-[#1]):[c](-[#1]):[c](-[#8]-[#6](-[#1])(-[#1])-[#1]):[c]1-[#6](-[#1])(-[#1])-[#1])-[#6](-[#6](-[#1])(-[#1])-[#1])=[#6](-[#6](=[#8])-[#8]2)-[#6](-[#1])(-[#1])-[#6](-[#7](-[#1])-[#6](-[#1])(-[#1])-[#6](-[#1])(-[#1])-[c](:[c]3-[#1]):[c]4:[c](:[n]3-[#1]):[c](-[#1]):[c](-[#1]):[c](-[#8]-[#6](-[#1])(-[#1])-[#1]):[c]4-[#1])=[#8]	434.48434	C25H26N2O5	NC
STOCK1N-69047	[n]12:[c](:[c](:[c](:[c](-[#1]):[c](-[#8]-[#6](-[#1])(-[#1])-[#1]):[c](-[#1]):[c]3-[#1]):[c]13):[c](-[#1]):[c](-[#1]):[n]4):[c]4-[c](:[c]5-[#6]2=[#8]):[c](-[#1]):[c](-[#1]):[c](-[#1]):[c]5-[#1]	300.31078	C19H12N2O2	NC
STOCK1N-69061	[#6]1(-[#6]2(-[#1])-[#7](-[#1])-[#6](-[#1])(-[#1])-[#6](-[#1])(-[#1])-[c](:[c]3:[c](:[c](-[#1]):[c](-[#1]):[c](-[#17]):[c]3-[#1]):[n]4-[#1]):[c]24)=[#6](-[#8]-[#1])-[#7](-[#1])-[#6](-[#7](-[#6](-[#1])(-[#1])-[#1])-[#6]1=[#8])=[#8]	346.7683	C16H15ClN4O3	NC
STOCK1N-69214	[#6]1(-[#6](-[#1])(-[#1])-[#6](=[#8])-[#7](-[#1])-[#6](-[#1])(-[#1])-[#6](-[#1])(-[#6](-[#1])(-[#1])-[#8]-[#1])-[#8]-[#1])=[#6](-[#6](-[#1])(-[#1])-[#1])-[c](:[c](-[#1]):[c](-[#1]):[c](:[c]2-[#1])-[#8]-[#6](-[#1])(-[#1])-[#1]):[c]2-[#8]-[#6]1=[#8]	321.32516	C16H19NO6	NC
STOCK1N-69273	[#6]1(-[#1])(-[#6](-[#1])(-[#1])-[#7](-[#6](-[#1])(-[#1])-[#6](-[#1])(-[#1])-[#7](-[#6](-[#1])(-[#1])-[#6]2(-[#1])-[#1])-[#6](-[#1])(-[#1])-[#6](-[#1])(-[#1])-[#8]2)-[#6](-[#1])(-[#1])-[c]3:[c](-[#1]):[c](-[#8]-[#6](-[#1])(-[#1])-[#1]):[c](-[#1]):[c](-[#1]):[c]3-[#8]-[#6](-[#1])(-[#1])-[#1])-[#6](-[#1])(-[#6]4(-[#1])-[#1])-[#6](-[#8]-[#6]1=[#8])(-[#1])-[#6](-[#1])(-[#1])-[#6](-[#6](-[#1])(-[#1])-…	512.68076	C30H44N2O5	NC
STOCK1N-69301	[#6]1(-[#1])(-[c]2:[c](:[c](-[#1]):[c](-[#1]):[c](-[#1]):[c]2-[#1])-[#8]-[#6]3(-[#6](-[#1])(-[#1])-[#1])-[#6](-[#1])(-[#1])-[#1])-[#6]3(-[#1])-[#6](-[#1])(-[#1])-[#6](-[#1])(-[#1])-[#6](-[#6](-[#1])(-[#1])-[#1])(-[#6](-[#1])=[#6](-[#1])-[#1])-[#8]1	258.35537	C17H22O2	NC
STOCK1N-69349	[c]1(:[c]2-[#6](-[#1])(-[#1])-[#1]):[c](:[c](-[#1]):[c](:[c](:[c](-[#1]):[o]3)-[#6](-[#1])(-[#1])-[#1]):[c]23)-[#6](=[#6](-[#6](-[#1])(-[#1])-[#6](-[#1])(-[#1])-[#6](=[#8])-[#7](-[#1])-[c]4:[c](-[#1]):[c](-[#1]):[c](-[#1]):[c](-[#1]):[n]4)-[#6](=[#8])-[#8]1)-[#6](-[#1])(-[#1])-[#1]	376.4052	C22H20N2O4	NC
STOCK1N-69367	[c]12:[c](:[c](-[#1]):[c](-[#8]-[#6](-[#1])(-[#1])-[#6](-[#7](-[#1])-[#6](-[#1])(-[#1])-[#6](-[#1])(-[#1])-[#8]-[#1])=[#8]):[c](-[#1]):[c]1-[#8]-[#1])-[#8]-[#6](=[#6](-[#1])-[#6]2=[#8])-[c]3:[c](-[#1]):[c](-[#1]):[c](-[#1]):[c](-[#1]):[c]3-[#1]	355.34138	C19H17NO6	NC
STOCK1N-69493	[#16]1(-[#6](-[#1])(-[#1])-[#6](-[#1])(-[#1])-[#6](-[#1])(-[#7](-[#6](-[#1])(-[#1])-[#1])-[#6](=[#8])-[#6](-[#1])(-[#1])-[#6]2=[#6](-[#6](-[#1])(-[#1])-[#1])-[c](:[c](:[c](-[#1]):[c]3:[c]4:[c](-[#6](-[#1])(-[#1])-[#1]):[c](-[#1]):[o]3)-[#8]-[#6]2=[#8]):[c]4-[#1])-[#6]1(-[#1])-[#1])(=[#8])=[#8]	403.44884	C20H21NO6S	NC
STOCK1N-69500	[#7]1(-[#6](-[#1])(-[#1])-[#6](-[#1])(-[#1])-[c](:[c]2:[c](:[n]3-[#1]):[c](-[#1]):[c](-[#1]):[c](-[#1]):[c]2-[#1]):[c]3-[#1])-[#6](=[#8])-[#6](-[#1])(-[#7](-[#1])-[#6]1=[#8])-[#6](-[#1])(-[#1])-[#6](-[#1])(-[#1])-[#6](=[#8])-[#7](-[#1])-[#6]4(-[#1])-[#6](-[#1])(-[#1])-[#6](-[#1])(-[#1])-[#6](-[#1])(-[#1])-[#6](-[#1])(-[#1])-[#6]4(-[#1])-[#6](-[#1])(-[#1])-[#1]	410.5093	C23H30N4O3	NC
STOCK1N-69507	[#6]1(-[#6](-[#1])(-[#1])-[#6](-[#1])(-[#1])-[#6](=[#8])-[#7](-[#1])-[#6](-[#6](-[#1])(-[#1])-[#1])(-[#6](-[#1])(-[#1])-[#1])-[#6](-[#1])(-[#1])-[#8]-[#1])=[#6](-[#6](-[#1])(-[#1])-[#1])-[c](:[c](-[#1]):[c](-[#1]):[c](:[c]2-[#1])-[#8]-[#1]):[c]2-[#8]-[#6]1=[#8]	319.35234	C17H21NO5	NC
STOCK1N-69555	[c]12:[c](:[c](-[#1]):[c](-[#1]):[c](-[#8]-[#6](-[#1])(-[#6](-[#1])(-[#1])-[#1])-[#6](-[#8]-[#1])=[#8]):[c]1-[#6](-[#1])(-[#1])-[#1])-[#6](-[#6](-[#1])(-[#1])-[#1])=[#6](-[#6](=[#8])-[#8]2)-[#6](-[#1])(-[#1])-[#6](-[#1])(-[#1])-[#6](-[#1])(-[#1])-[#6](-[#1])(-[#1])-[#6](-[#1])(-[#1])-[#6](-[#1])(-[#1])-[#1]	346.41744	C20H26O5	NC
STOCK1N-69572	[#6]1(=[#8])-[#6](-[#1])(-[#7](-[#1])-[#6](=[#8])-[#6](-[#7](-[#1])-[#6](-[#1])(-[#1])-[#6](-[#1])(-[#1])-[c](:[c]2:[c](:[n]3-[#1]):[c](-[#1]):[c](-[#1]):[c](-[#1]):[c]2-[#1]):[c]3-[#1])=[#8])-[c]4:[c](:[c](-[#1]):[c](-[#1]):[c](-[#1]):[c]4-[#1])-[#7]1-[#6](-[#1])(-[#1])-[#1]	376.4085	C21H20N4O3	NC
STOCK1N-69581	[#7](-[#6](-[#1])(-[#1])-[#6](-[#1])(-[#1])-[c](:[c]12):[c](-[#1]):[c](:[c](-[#8]-[#6](-[#1])(-[#1])-[#1]):[c]1-[#1])-[#8]-[#6](-[#1])(-[#1])-[#1])(-[#6]2(-[#1])-[c]3:[c](-[#1]):[c](-[#1]):[c](-[#1]):[c](-[#1]):[c]3-[#1])-[#6](=[#8])-[#7](-[#1])-[#6](-[#1])(-[#6](-[#1])(-[#1])-[#1])-[#6](=[#8])-[#7](-[#1])-[#6](-[#1])(-[#1])-[c](:[c](-[#1]):[c](-[#1]):[c](-[#1]):[n]4):[c]4-[#1]	474.5515	C27H30N4O4	NC
STOCK1N-69691	[c]1(:[c](-[#1]):[c](-[#1]):[c](-[#1]):[c](-[#1]):[c]1-[#7](-[#1])-[#6](-[#6](-[#1])(-[#1])-[#1])=[#8])-[#6](-[#7](-[#1])-[#6](-[#1])(-[#1])-[#6](-[#1])(-[#1])-[c](:[c]2-[#1]):[c]3:[c](:[n]2-[#1]):[c](-[#1]):[c](-[#1]):[c](-[#8]-[#6](-[#1])(-[#1])-[#1]):[c]3-[#1])=[#8]	351.39904	C20H21N3O3	NC
STOCK1N-69710	[c]1(-[#8]-[#6](=[#8])-[#6](-[#1])=[#6]2-[#6](-[#1])(-[#1])-[#6](-[#1])(-[#1])-[#6](-[#1])(-[#1])-[#1]):[c]2:[c](-[#1]):[c](-[#1]):[c](-[#8]-[#6](-[#1])(-[#1])-[#6](=[#8])-[#7](-[#1])-[c](:[c](-[#1]):[c]3-[#1]):[c](-[#1]):[c](:[c]34)-[#6](-[#1])=[#6](-[#1])-[#6](=[#8])-[#8]4):[c]1-[#6](-[#1])(-[#1])-[#1]	419.42664	C24H21NO6	NC
STOCK1N-69835	[#6]1(-[#6](-[#1])(-[#1])-[#6](-[#1])(-[#1])-[#6](=[#8])-[#7](-[#6](-[#1])(-[#1])-[#6]2(-[#1])-[#1])-[#6](-[#1])(-[#1])-[#6](-[#1])(-[#1])-[#7]2-[#6](-[#1])(-[#1])-[#6](-[#1])(-[#1])-[#8]-[#1])=[#6](-[#6](-[#1])(-[#1])-[#1])-[c](:[c](:[c](-[#1]):[c](:[c]34):[o]:[c](-[#1]):[c]3-[c]5:[c](-[#1]):[c](-[#1]):[c](-[#1]):[c](-[#1]):[c]5-[#1])-[#8]-[#6]1=[#8]):[c]4-[#1]	460.52162	C27H28N2O5	NC
STOCK1N-69914	[c]1(-[#8]-[#6](=[#8])-[#6](=[#6]2-[#6](-[#1])(-[#1])-[#1])-[#6](-[#1])(-[#1])-[#6](-[#1])(-[#1])-[#6](=[#8])-[#7](-[#6](-[#1])(-[#1])-[#1])-[#6](-[#1])(-[#1])-[#6](-[#1])(-[#6](-[#1])(-[#1])-[#8]-[#1])-[#8]-[#1]):[c]2:[c](:[c](-[#1]):[c]3:[c]1-[#6](-[#1])(-[#1])-[#6](-[#1])(-[#1])-[#6](-[#8]3)(-[#6](-[#1])(-[#1])-[#1])-[#6](-[#1])(-[#1])-[#1])-[#8]-[#6](-[#1])(-[#1])-[#1]	433.49474	C23H31NO7	NC
STOCK1N-69916	[#6]12(-[#1])-[#6]3(-[#6](-[#1])(-[#1])-[#7](-[c]4:[c](-[#1]):[c](-[#1]):[c](:[c]5:[c]4-[#1])-[#8]-[#6](-[#1])(-[#1])-[#8]5)-[#6]1=[#8])-[#8]-[#6](-[#1])(-[#6](-[#1])=[#6]3-[#1])-[#6]2(-[#1])-[#6](=[#8])-[#7](-[#1])-[c]6:[c](-[#1]):[c](-[#8]-[#6](-[#1])(-[#1])-[#1]):[c](-[#1]):[c](-[#8]-[#6](-[#1])(-[#1])-[#1]):[c]6-[#1]	450.44068	C24H22N2O7	NC
STOCK1N-70065	[#7]1(-[#6](-[#1])(-[#1])-[#7](-[#6](-[#1])(-[#1])-[#6](-[#1])(-[#6](-[#1])(-[#1])-[#6]2(-[#1])-[#6](-[#7]34)=[#6](-[#1])-[#6](-[#1])=[#6](-[#1])-[#6]3=[#8])-[#6]4(-[#1])-[#1])-[#6]2(-[#1])-[#1])-[c]5:[c](\-[#6](=[#6](-[#1])\-[c](:[c](-[#1]):[c]6-[#8]-[#6](-[#1])(-[#1])-[#1]):[c](-[#1]):[c](:[c]6-[#8]-[#6](-[#1])(-[#1])-[#1])-[#8]-[#6](-[#1])(-[#1])-[#1])\-[#6]1=[#8]):[c](-[#1]):[c](-[#1]):[c](-[…	548.02929	C30H30ClN3O5	NC
STOCK1N-70232	[#6]1(-[#6](-[#1])(-[#1])-[#6](-[#1])(-[#1])-[#6](=[#8])-[#7](-[#6](-[#1])(-[#1])-[#6](-[#1])(-[#1])-[#7](-[#1])-[#6]2=[#8])-[#6]2(-[#1])-[#1])=[#6](-[#6](-[#1])(-[#1])-[#1])-[c](:[c](-[#1]):[c](-[#1]):[c](:[c]3-[#1])-[#8]-[#6](-[#1])(-[#1])-[#6](-[#6](-[#1])(-[#1])-[#1])=[#6](-[#1])-[#1]):[c]3-[#8]-[#6]1=[#8]	384.42566	C21H24N2O5	NC
STOCK1N-70280	[c]1(:[c](-[#8]-[#6](-[#1])(-[#1])-[#6](-[#7](-[#1])-[#6](-[#1])(-[#1])-[#6](-[#1])(-[#1])-[#7](-[#1])-[#6](-[c](:[c](-[#1]):[c]2-[#1]):[c](-[#1]):[c](-[#1]):[n]2)=[#8])=[#8]):[c](-[#1]):[c]3:[c]4-[#6](-[#1])(-[#1])-[#6](-[#1])(-[#1])-[#6](-[#6](-[#1])(-[#1])-[#1])(-[#6](-[#1])(-[#1])-[#1])-[#8]3):[c]4-[#8]-[#6](=[#8])-[#6](-[#6](-[#1])(-[#1])-[#6](-[#1])(-[#1])-[#6]5(-[#1])-[#1])=[#6]15	491.53566	C27H29N3O6	NC
STOCK1N-70327	[#7]1(-[#6](-[#1])(-[#1])-[#6](-[#1])(-[#1])-[c](:[c]2-[#1]):[c]3:[c](:[n]2-[#1]):[c](-[#1]):[c](-[#1]):[c](-[#8]-[#6](-[#1])(-[#1])-[#1]):[c]3-[#1])-[#6](=[#8])-[#6](-[#1])(-[#7](-[#1])-[#6]1=[#8])-[#6](-[#1])(-[#1])-[#6](-[#1])(-[#1])-[#6](=[#8])-[#7](-[#1])-[#6](-[#1])(-[#6](-[#1])(-[#1])-[#1])-[#6](-[#1])(-[#1])-[#6](-[#1])(-[#1])-[#6](-[#1])(-[#1])-[#6](-[#1])(-[#6](-[#1])(-[#1])-[#1])-[#6](…	456.57774	C25H36N4O4	NC
STOCK1N-70344	[#7](-[#6](-[#1])(-[#1])-[#6](-[#1])(-[#1])-[#6](-[#1])(-[#1])-[#6]1(-[#1])-[#6](-[#7](-[#1])-[#6](-[#1])(-[#1])-[#6](-[#1])(-[#1])-[c](:[c](-[#1]):[c](-[#1]):[c](:[c]2-[#8]-[#1])-[#8]-[#1]):[c]2-[#1])=[#8])(-[#6]1(-[#1])-[#1])-[#6](=[#8])-[#6](-[#1])(-[#1])-[#6](-[#1])(-[#1])-[c](:[c]3:[c](:[n]4-[#1]):[c](-[#1]):[c](-[#1]):[c](-[#1]):[c]3-[#1]):[c]4-[#1]	435.51546	C25H29N3O4	NC
STOCK1N-70353	[#6]1(-[#6](-[#1])(-[#1])-[#6](-[#1])(-[#1])-[#6](=[#8])-[#7](-[#1])-[c](:[c](-[#1]):[c]2-[#1]):[c](-[#1]):[c](:[c]23)-[#6](-[#1])=[#6](-[#1])-[#6](=[#8])-[#8]3)=[#6](-[#6](-[#1])(-[#1])-[#1])-[c](:[c](-[#1]):[c](-[#1]):[c](:[c]4-[#1])-[#8]-[#1]):[c]4-[#8]-[#6]1=[#8]	391.37348	C22H17NO6	NC
STOCK1N-70557	[#6](-[#6](-[#1])(-[#1])-[#1])(-[#6]1(-[#1])-[#1])(-[#6]2(-[#1])-[#1])-[#6](-[#1])(-[#1])-[#6](-[#6](-[#1])(-[#1])-[#7]2-[#6](-[#1])(-[#1])-[#1])(-[#6](-[#1])(-[#1])-[#7]1-[#1])-[#6](-[#1])(-[#1])-[#1]	168.27919	C10H20N2	NC
STOCK1N-70567	[#6]1(-[c]2:[c](-[#1]):[c](-[#1]):[c](-[#1]):[c](-[#1]):[c]2-[#1])=[#6](-[#6](-[#1])(-[#1])-[#1])-[#8]-[c]3:[c](:[c](-[#1]):[c](-[#1]):[c](-[#8]-[#6](-[#1])(-[#1])-[#6](-[#7](-[#1])-[#6](-[#1])(-[#1])-[#6](-[#1])(-[#1])-[c](:[c](-[#1]):[c]4-[#1]):[c](-[#1]):[c](-[#1]):[c]4-[#8]-[#1])=[#8]):[c]3-[#1])-[#6]1=[#8]	429.46452	C26H23NO5	NC
STOCK1N-70580	[#6]1(-[#6](-[#1])(-[#1])-[#6](=[#8])-[#7]2-[#6](-[#1])(-[#1])-[#8]-[#6](-[#1])(-[#1])-[#6]2(-[#6](-[#1])(-[#1])-[#1])-[#6](-[#1])(-[#1])-[#1])=[#6](-[#6](-[#1])(-[#1])-[#1])-[c](:[c](-[#1]):[c](-[#1]):[c](:[c]3-[#1])-[#8]-[#6](-[#1])(-[#1])-[#6](-[#6](-[#1])(-[#1])-[#1])=[#6](-[#1])-[#1]):[c]3-[#8]-[#6]1=[#8]	371.4269	C21H25NO5	NC
STOCK1N-70634	[#6](-[#6](-[#1])(-[#1])-[#1])(-[#6]1(-[#1])-[#1])(-[#6]2(-[#1])-[#1])-[#6](-[#1])(-[#8]-[#1])-[#6](-[#6](-[#1])(-[#1])-[#7]2-[#6](-[#1])(-[#6](-[#1])(-[#1])-[#1])-[#6](-[#1])(-[#1])-[#1])(-[#6](-[#1])(-[#1])-[#7]1-[#1])-[#6](-[#1])(-[#1])-[#1]	212.33175	C12H24N2O	NC
STOCK1N-70665	[c]1(:[c](-[#8]-[#6](-[#1])(-[#1])-[#6](=[#8])-[#7](-[#1])-[#6](-[#1])(-[#1])-[#6](-[#6](-[#1])(-[#1])-[#1])(-[#6](-[#1])(-[#1])-[#1])-[#6](-[#1])(-[#1])-[#7](-[#6](-[#1])(-[#1])-[#1])-[#6](-[#1])(-[#1])-[#1]):[c](-[#1]):[c]2:[c]3-[#6](-[#1])(-[#1])-[#6](-[#1])(-[#1])-[#6](-[#6](-[#1])(-[#1])-[#1])(-[#6](-[#1])(-[#1])-[#1])-[#8]2):[c]3-[#8]-[#6](=[#8])-[#6](-[#6](-[#1])(-[#1])-[#1])=[#6]1-[#6](-[…	444.56374	C25H36N2O5	NC
STOCK1N-70711	[#6]1(-[#6](-[#1])(-[#1])-[#6](-[#7](-[#1])-[#6](-[#1])(-[#1])-[#6](-[#1])(-[#1])-[c](:[c](-[#1]):[c]2-[#1]):[c](-[#1]):[c](-[#1]):[c]2-[#8]-[#1])=[#8])=[#6](-[#6](-[#1])(-[#1])-[#1])-[c](:[c](:[c](-[#1]):[c](:[c]34):[o]:[c](-[#6](-[#1])(-[#1])-[#1]):[c]3-[#6](-[#1])(-[#1])-[#1])-[#8]-[#6]1=[#8]):[c]4-[#1]	405.44312	C24H23NO5	NC
STOCK1N-70990	[#6]1(-[#8]-[c](:[c](-[#1]):[c]2-[#1]):[c](-[#1]):[c](-[#1]):[c]2-[#6](-[#7](-[#1])-[#6](-[#1])(-[#1])-[#6](-[#1])(-[#1])-[c](:[c]3:[c](:[n]4-[#1]):[c](-[#1]):[c](-[#1]):[c](-[#1]):[c]3-[#1]):[c]4-[#1])=[#8])=[#6](-[#6](-[#1])(-[#1])-[#1])-[#8]-[c]5:[c](:[c](-[#1]):[c](-[#1]):[c](-[#8]-[#6](-[#1])(-[#1])-[#1]):[c]5-[#1])-[#6]1=[#8]	468.50056	C28H24N2O5	NC
STOCK1N-71023	[#6]1(-[#6](-[#1])(-[#1])-[#1])=[#6](-[#6](-[#1])(-[#1])-[#6](=[#8])-[#7](-[#1])-[c]2:[c](-[#1]):[c](-[#1]):[c](:[c](-[#8]-[#6](-[#1])(-[#1])-[#1]):[c]2-[#1])-[#8]-[#6](-[#1])(-[#1])-[#1])-[#6](-[#8]-[c](:[c](-[#1]):[c](-[#8]-[#6](-[#1])(-[#1])-[#1]):[c](-[#1]):[c]3-[#8]-[#6](-[#1])(-[#1])-[#1]):[c]13)=[#8]	413.42052	C22H23NO7	NC
STOCK1N-71185	[#6]1(-[#8]-[c](:[c](-[#1]):[c]2-[#1]):[c](-[#1]):[c](-[#1]):[c]2-[#6](-[#7](-[#1])-[#6](-[#1])(-[#1])-[#6](-[#1])(-[#1])-[c](:[c]3-[#1]):[c](:[c](-[#1]):[c](-[#1]):[c](:[c]4-[#1])-[#8]-[#6](-[#1])(-[#1])-[#1]):[c]4:[n]3-[#1])=[#8])=[#6](-[#6](-[#1])(-[#1])-[#1])-[#8]-[c]5:[c](:[c](-[#1]):[c](-[#1]):[c](-[#8]-[#6](-[#1])(-[#1])-[#1]):[c]5-[#1])-[#6]1=[#8]	498.52654	C29H26N2O6	NC
STOCK1N-71269	[#6](=[#8])(-[#7](-[#1])-[#6](-[#1])(-[#6](-[#1])(-[#6](-[#1])(-[#1])-[#1])-[#6](-[#1])(-[#1])-[#6](-[#1])(-[#1])-[#1])-[#6](-[#8]-[#6](-[#1])(-[#1])-[#1])=[#8])-[#7]1-[#6](-[#1])(-[#1])-[#6](-[#1])(-[#1])-[c](:[c]2-[#6]1(-[#1])-[#1]):[c](-[#1]):[c](-[#1]):[c](-[#1]):[c]2-[#1]	304.38406	C17H24N2O3	NC
STOCK1N-71280	[c]12:[c](:[c](-[#1]):[c]3:[c](-[#8]-[#6](-[#1])=[#6](-[#1])-[#6]3=[#8]):[c]1-[#6](-[#1])(-[#1])-[#1])-[#6]4=[#6](-[#6](-[#1])(-[#1])-[#6](-[#1])(-[#1])-[#6]4(-[#1])-[#1])-[#6](=[#8])-[#8]2	268.26408	C16H12O4	NC
STOCK1N-71300	[#6]1(-[#1])=[#6](-[#7](-[#1])-[#6](-[#1])(-[#1])-[#6](-[#1])(-[#1])-[#6](-[#1])(-[#1])-[#7](-[#1])-[#6](-[#1])(-[#1])-[#6](-[#1])(-[#1])-[#6](-[#1])(-[#1])-[#7](-[#6](-[#1])(-[#1])-[#1])-[#6](-[#1])(-[#1])-[#1])-[c]2:[c](:[c](-[#1]):[c](-[#1]):[c](-[#1]):[c]2-[#1])-[#8]-[#6]1=[#8]	303.3993	C17H25N3O2	NC
STOCK1N-71326	[#7]12-[#6](-[#6](-[#1])(-[#1])-[#6](-[#1])(-[#1])-[#6]1(-[#1])-[#1])=[#7]-[c](:[c]3-[#6]2=[#8]):[c](-[#1]):[c](-[#1]):[c](-[#8]-[#6](-[#1])(-[#1])-[#6](-[#1])(-[#1])-[#6](-[#1])(-[#1])-[#6](-[#1])(-[#1])-[#6](-[#1])(-[#1])-[#6](-[#1])(-[#1])-[#6](-[#1])(-[#1])-[#1]):[c]3-[#1]	300.39536	C18H24N2O2	NC
STOCK1N-71472	[#16](=[#8])(=[#8])(-[c]1:[c](-[#1]):[c](-[#1]):[c](:[c](-[#1]):[c]1-[#1])-[#7](-[#1])-[#6](-[#6](-[#1])(-[#1])-[#1])=[#8])-[#7](-[#6](-[#1])(-[#1])-[#6]2(-[#1])-[#1])-[#6](-[#1])(-[#1])-[#6](-[#1])(-[#1])-[#6]2(-[#1])-[#6](=[#8])-[#7](-[#6](-[#1])(-[#1])-[#6](-[#1])(-[#6](-[#1])(-[#1])-[#6]3(-[#1])-[#6](-[#7]45)=[#6](-[#1])-[#6](-[#1])=[#6](-[#1])-[#6]4=[#8])-[#6]5(-[#1])-[#1])-[#6]3(-[#1])-[#1]	498.5945	C25H30N4O5S	NC
STOCK1N-71525	[#6]12(-[#7](-[#1])-[#6](-[#1])(-[#6](-[#1])(-[#6](-[#7]3-[c]4:[c](-[#1]):[c](-[#1]):[c](-[#1]):[c](-[#1]):[c]4-[#1])=[#8])-[#6]1(-[#1])-[#6]3=[#8])-[#6](-[#1])(-[#1])-[c]5:[c](-[#1]):[n](-[#1]):[c](:[c](-[#1]):[c](-[#1]):[c](-[#8]-[#1]):[c]6-[#1]):[c]56)-[c]7:[c](-[#7](-[#1])-[#6]2=[#8]):[c](-[#1]):[c](-[#1]):[c](-[#6](-[#1])(-[#1])-[#1]):[c]7-[#1]	492.52526	C29H24N4O4	NC
STOCK1N-71658	[#6](=[#8])(-[#7](-[#1])-[#6](-[#1])(-[#1])-[#6](-[#6](-[#1])(-[#1])-[#6]1(-[#1])-[#1])(-[#6](-[#1])(-[#1])-[#6](-[#1])(-[#1])-[#8]1)-[c]2:[c](-[#1]):[c](-[#1]):[c](:[c](-[#1]):[c]2-[#1])-[#8]-[#6](-[#1])(-[#1])-[#1])\-[#6](-[#1])=[#6](-[#1])\-[c](:[c](-[#1]):[c]3-[#1]):[c](-[#1]):[c](-[#1]):[c]3-[#8]-[#6](-[#1])(-[#6](-[#1])(-[#1])-[#1])-[#6](-[#1])(-[#1])-[#1]	409.51794	C25H31NO4	NC
STOCK1N-71754	[c](-[#6](-[#8]-[#6](-[#1])(-[#1])-[#1])=[#8])(:[c]1:[c]2:[c](-[#1]):[c](-[#1]):[c](-[#1]):[c]1-[#1]):[c](-[#1]):[c](:[n]2)-[c]3:[c](-[#1]):[c](-[#1]):[c](:[c](-[#1]):[c]3-[#1])-[#8]-[#6](-[#1])(-[#1])-[#1]	293.3166	C18H15NO3	NC
STOCK1N-71758	[c]1(:[c](:[c](-[#1]):[c](:[c]2-[#6](-[#6](-[#1])(-[#1])-[#6](-[#1])(-[#7]3-[#1])-[c](:[c](-[#1]):[c]4-[#1]):[c](-[#1]):[c](-[#1]):[c]4-[#7](-[#6](-[#1])(-[#1])-[#1])-[#6](-[#1])(-[#1])-[#1])=[#7]3)-[#6](-[#1])(-[#1])-[#1])-[#8]-[#6](-[#6](-[#6](-[#1])(-[#1])-[#6](-[#1])(-[#1])-[#6]5(-[#1])-[#1])=[#6]15)=[#8]):[c]2-[#8]-[#1]	403.4736	C24H25N3O3	NC
STOCK1N-71822	[#7]1(-[#6](-[#1])(-[#1])-[#6](-[#1])(-[#1])-[#6](-[#1])(-[#1])-[#6](=[#8])-[#7](-[#1])-[c](:[c](-[#1]):[c]2-[#1]):[c](-[#1]):[c](:[c]23)-[#6](-[#1])=[#6](-[#1])-[#6](=[#8])-[#8]3)-[#6](=[#8])-[c]4:[c](-[#7](-[#1])-[#6]1=[#8]):[c](-[#1]):[c](-[#1]):[c](-[#1]):[c]4-[#1]	391.37678	C21H17N3O5	NC
STOCK1N-71872	[c]12:[c](:[c](-[#1]):[c](-[#1]):[c](-[#8]-[#6](-[#1])(-[#1])-[#1]):[c]1-[#8]-[#6](-[#1])(-[#1])-[#1])-[#6](-[#6](-[#1])(-[#1])-[#1])=[#6](-[#6](=[#8])-[#8]2)-[#6](-[#1])(-[#1])-[#6](-[#1])(-[#1])-[#6](=[#8])-[#7](-[#1])-[#6](-[#1])(-[c]3:[c](-[#1]):[c](-[#1]):[c](-[#1]):[c](-[#1]):[c]3-[#1])-[#6](-[#8]-[#1])=[#8]	425.43122	C23H23NO7	NC
STOCK1N-71926	[#6](=[#8])(-[c](:[c](-[#1]):[c](-[#1]):[c](-[#1]):[n]1):[c]1-[#1])-[#7](-[#1])-[#6](-[#1])(-[#6](-[#1])(-[#1])-[c]2:[c](-[#1]):[c](-[#1]):[c](-[#1]):[c](-[#1]):[c]2-[#1])-[#6](=[#8])-[#7](-[#1])-[#6](-[#1])(-[#1])-[#6]3(-[#1])-[#6](-[#1])(-[#1])-[#6](-[#1])(-[#1])-[#6](-[#1])(-[#1])-[#7]4-[#6]3(-[#1])-[#6](-[#1])(-[#1])-[#6](-[#1])(-[#1])-[#6](-[#1])(-[#1])-[#6]4(-[#1])-[#1]	420.54718	C25H32N4O2	NC
STOCK1N-71972	[#6]1(-[#1])(-[#8]-[#1])-[#6](-[#1])(-[#8]-[#6](-[#1])(-[#1])-[#6](-[#1])(-[#6]2(-[#1])-[#8]-[#1])-[#8]-[#6](-[#1])(-[#6](-[#1])(-[#8]-[#1])-[#6]2(-[#1])-[#8]-[#1])-[#6](-[#1])(-[#1])-[#6](-[#1])(-[c]3:[c](-[#1]):[c](-[#1]):[c](-[#1]):[c](-[#1]):[c]3-[#1])-[#6]#[#7])-[#8]-[#6](-[#1])(-[#6](-[#1])(-[#8]-[#1])-[#6]1(-[#1])-[#8]-[#1])-[#6](-[#1])(-[#1])-[#8]-[#1]	455.45566	C21H29NO10	NC
STOCK1N-72019	[c]1(-[#6]2(-[#1])-[#1]):[c](-[#6](-[#1])(-[#1])-[#6](-[#1])(-[#1])-[#7]2-[#6](-[#7](-[#1])-[#6](-[#1])(-[#1])-[#6](-[#1])(-[#1])-[#6](=[#8])-[#7](-[#1])-[#6](-[#1])(-[#1])-[c]3:[c](-[#1]):[c](-[#1]):[c](-[#1]):[c](-[#1]):[c]3-[#8]-[#6](-[#1])(-[#1])-[#1])=[#8]):[c]4:[c](:[c](-[#1]):[c](-[#1]):[c](-[#1]):[c]4-[#1]):[n]1-[#1]	406.47754	C23H26N4O3	NC
STOCK1N-72045	[c]12:[c](:[c](-[#6](-[#1])(-[#1])-[#1]):[c](-[#1]):[c](-[#8]-[#6](-[#6](-[#1])=[#6]3-[#6](-[#1])(-[#1])-[#6](-[#1])(-[#1])-[#6](-[#1])(-[#1])-[#6](-[#1])(-[#1])-[#1])=[#8]):[c]13)-[#6](-[#6](-[#1])(-[#1])-[#6](-[#1])(-[c]4:[c](-[#1]):[c](-[#1]):[c](:[c](-[#8]-[#6](-[#1])(-[#1])-[#1]):[c]4-[#8]-[#6](-[#1])(-[#1])-[#1])-[#8]-[#6](-[#1])(-[#1])-[#1])-[#8]2)=[#8]	452.49632	C26H28O7	NC
STOCK1N-72107	[c]1(-[#6]2(-[#1])-[#1]):[c](-[#6](-[#1])(-[#1])-[#6](-[#1])(-[#1])-[#7]2-[#6](=[#8])-[#7](-[#1])-[#6](-[#1])(-[#1])-[#6](=[#8])-[#7](-[#1])-[c](:[c](-[#1]):[c](-[#1]):[c](:[c]34)-[#8]-[#6](-[#1])(-[#1])-[#6](-[#1])(-[#1])-[#8]3):[c]4-[#1]):[c]5:[c](:[c](-[#1]):[c](-[#1]):[c](-[#1]):[c]5-[#1]):[n]1-[#1]	406.43448	C22H22N4O4	NC
STOCK1N-72203	[c]1(-[#6]2(-[#1])-[#1]):[c](-[#6](-[#1])(-[#1])-[#6](-[#1])(-[#1])-[#7]2-[#6](=[#8])-[#7](-[#1])-[#6](-[#1])(-[#1])-[#6](-[#7](-[#1])-[#6](-[#1])(-[#1])-[#6](-[#1])(-[#1])-[#6](-[#1])(-[#1])-[#8]-[#1])=[#8]):[c]3:[c](:[c](-[#1]):[c](-[#1]):[c](-[#1]):[c]3-[#1]):[n]1-[#1]	330.38158	C17H22N4O3	NC
STOCK1N-72537	[c]1(-[#8]-[#6](=[#8])-[#6](-[#1])=[#6]2-[#6](-[#1])(-[#1])-[#1]):[c]2:[c](-[#1]):[c](-[#6](-[#1])(-[#1])-[#6](-[#1])(-[#1])-[#6](-[#7](-[#1])-[#6](-[#1])(-[#1])-[#6](-[#1])(-[#1])-[c](:[c]3:[c](:[n]4-[#1]):[c](-[#1]):[c](-[#1]):[c](-[#1]):[c]3-[#1]):[c]4-[#1])=[#8]):[c](-[#8]-[#6](-[#1])(-[#1])-[#1]):[c]1-[#1]	404.45836	C24H24N2O4	NC
STOCK1N-72631	[#7]1(-[#6](-[#1])(-[#1])-[#6](-[#1])(-[#1])-[#6](-[#1])(-[#1])-[#6]1(-[#1])-[#6](-[#7](-[#1])-[#1])=[#8])-[#6](=[#8])-[#6](-[#1])(-[#1])-[n]2:[c](-[#1]):[c](-[#1]):[c](:[c](-[#1]):[c](-[#8]-[#6](-[#1])(-[#1])-[#1]):[c](-[#1]):[c]3-[#1]):[c]23	301.34036	C16H19N3O3	NC
STOCK1N-72700	[#6]1(=[#8])-[#7](-[#6](-[#1])(-[#1])-[#1])-[#6](-[#1])(-[#1])-[#6](-[#7](-[#1])-[c](:[c](-[#1]):[c](-[#1]):[c](-[#1]):[c]2-[#1]):[c]12)=[#8]	190.19859	C10H10N2O2	NC
STOCK1N-72765	[#7](-[#6](-[#1])(-[#1])-[#6](-[#1])(-[#1])-[c]1:[c]2:[n](-[#1]):[c](-[#1]):[n]1)(-[#6]2(-[#1])-[c](:[c](-[#1]):[c](-[#1]):[c](:[c]34)-[#8]-[#6](-[#1])(-[#1])-[#8]3):[c]4-[#1])-[#6](=[#8])-[#7](-[#1])-[#6](-[#1])(-[#6](-[#1])(-[#1])-[#6](-[#1])(-[#6](-[#1])(-[#1])-[#1])-[#6](-[#1])(-[#1])-[#1])-[#6](-[#8]-[#6](-[#1])(-[#1])-[#1])=[#8]	414.45494	C21H26N4O5	NC
STOCK1N-72884	[c]1(-[#6]2(-[#1])-[#1]):[c](:[c](-[#1]):[c](-[#1]):[c](:[c]1-[#8]3)-[#6](-[#1])=[#6](-[#6]3=[#8])-[c]4:[c](-[#1]):[c](-[#1]):[c](-[#1]):[c](-[#8]-[#6](-[#1])(-[#1])-[#1]):[c]4-[#1])-[#8]-[#6](-[#1])(-[#1])-[#7]2-[#6](-[#1])(-[#1])-[#6]5(-[#1])-[#6](-[#1])(-[#1])-[#6](-[#1])(-[#1])-[#6](-[#1])(-[#1])-[#7]6-[#6]5(-[#1])-[#6](-[#1])(-[#1])-[#6](-[#1])(-[#1])-[#6](-[#1])(-[#1])-[#6]6(-[#1])-[#1]	460.56468	C28H32N2O4	NC
STOCK1N-72893	[#6]1(=[#8])-[c]2:[c](:[c](-[#1]):[c](-[#1]):[c](-[#8]-[#1]):[c]2-[#6](-[#1])(-[#1])-[#6](-[#1])=[#6](-[#1])-[#1])-[#7]=[#6](-[#6](-[#1])(-[#1])-[#6](-[#1])(-[#1])-[#6]3(-[#1])-[#1])-[#7]13	242.27315	C14H14N2O2	NC
STOCK1N-72931	[c]12:[c](:[c](-[#1]):[c](-[#1]):[c](-[#8]-[#1]):[c]1-[#6](-[#1])(-[#1])-[#7](-[#6](-[#1])(-[#1])-[#6](-[#1])(-[#6](-[#1])(-[#1])-[#6]3(-[#1])-[#6](-[#7]45)=[#6](-[#1])-[#6](-[#1])=[#6](-[#1])-[#6]4=[#8])-[#6]5(-[#1])-[#1])-[#6]3(-[#1])-[#1])-[#6](\-[#6](=[#6](-[#1])\-[c]6:[c](-[#1]):[c](-[#1]):[c](-[#1]):[c](-[#1]):[c]6-[#9])\-[#8]2)=[#8]	458.48092	C27H23FN2O4	NC
STOCK1N-72975	[#6]12(-[#6](-[#1])(-[#1])-[#1])-[#6](-[#6](-[#1])(-[#1])-[#6](-[#1])(-[#1])-[#6](-[#1])(-[#6]1(-[#1])-[#6](-[#1])(-[#1])-[#6]3(-[#1])-[#1])-[#6](-[#1])(-[#6]34-[#6](-[#1])(-[#1])-[#1])-[#6](-[#1])(-[#1])-[#6](-[#1])(-[#1])-[#6]4(-[#6](-[#1])(-[#1])-[#1])-[#8]-[#1])=[#6](-[#1])\-[#6](=[#7]\-[#8]-[#6](-[#1])(-[#1])-[#6](=[#8])-[#7](-[#1])-[#6](-[#1])(-[#6](-[#1])(-[#1])-[c](:[c](-[#1]):[c]5-[#1]):…	566.72813	C33H46N2O6	NC
STOCK1N-73080	[c](-[#6]1(-[#1])-[#1])(:[c]2:[c](:[n]3-[#1]):[c](-[#1]):[c](-[#1]):[c](-[#8]-[#6](-[#1])(-[#1])-[#1]):[c]2-[#1]):[c]3-[#6](-[#1])(-[#1])-[#6](-[#1])(-[#1])-[#7]1-[#6](-[#6](-[#1])(-[#1])-[#6](-[#1])(-[#1])-[#6](=[#8])-[#7](-[#1])-[c]4:[c](-[#1]):[c](-[#1]):[c](-[#1]):[c](:[c]4-[#1])-[#7](-[#1])-[#6](-[#6](-[#1])(-[#1])-[#1])=[#8])=[#8]	434.48764	C24H26N4O4	NC
STOCK1N-73183	[n]1(-[#6](-[#1])(-[#1])-[#6](-[#1])(-[#1])-[#6](=[#8])-[#7](-[#1])-[#6](-[#1])(-[c]2:[c](-[#1]):[c](-[#1]):[c](-[#1]):[c](-[#1]):[c]2-[#1])-[#6](-[#8]-[#1])=[#8]):[c](-[#1]):[c](-[#1]):[c](:[c](-[#1]):[c](-[#1]):[c](-[#35]):[c]3-[#1]):[c]13	401.25388	C19H17BrN2O3	NC
STOCK1N-73189	[#7]1(-[#6](-[#1])(-[#1])-[#6](-[#1])(-[#1])-[c](:[c]23):[c](-[#1]):[c](-[#1]):[c](-[#1]):[c]2-[#1])-[#6]3=[#6](-[#6](-[#1])(-[#1])-[#6](-[#1])(-[#1])-[#6]1=[#8])-[#6](-[#1])(-[#1])-[#6](-[#1])(-[#1])-[#6](-[#8]-[#1])=[#8]	271.31108	C16H17NO3	NC
STOCK1N-73279	[c]1(:[c](:[c](-[#1]):[c](-[#1]):[c](:[c]2-[#1])-[#17]):[c]2:[n](-[#1]):[c]1-[#1])-[#6]3(-[#1])-[#7](-[#6](-[#1])(-[#1])-[#6](-[#6]4(-[#1])-[#1])(-[#6](-[#1])(-[#1])-[#1])-[#6](-[#1])(-[#1])-[#6]5(-[#6](-[#1])(-[#1])-[#7]34)-[#6](-[#1])(-[#1])-[#1])-[#6]5(-[#1])-[#1]	315.84038	C18H22ClN3	NC
STOCK1N-73292	[c]1(:[c](-[#8]-[#6](-[#1])(-[#1])-[#1]):[c](-[#8]-[#6](-[#1])(-[#1])-[#8]2):[c]2:[c]3-[#7](-[#1])-[#6](-[#6](-[#1])(-[#1])-[c](:[c](-[#1]):[c]4-[#9]):[c](-[#1]):[c](:[c]4-[#1])-[#9])=[#8]):[c]3-[#6](-[#1])(-[#1])-[#6](-[#1])(-[#1])-[#7](-[#6](-[#1])(-[#1])-[#1])-[#6]1(-[#1])-[#1]	390.3806	C20H20F2N2O4	NC
STOCK1N-73356	[#7]12-[#6](-[#6](-[#1])(-[#1])-[#6](-[#1])(-[#1])-[#6]1(-[#1])-[#1])=[#7]-[c]3:[c](:[c](-[#1]):[c](-[#1]):[c](:[c]3-[#1])-[#6](-[#7](-[#1])-[#6](-[#1])(-[#1])-[#6](-[#1])(-[#1])-[c](:[c](-[#1]):[c]4-[#1]):[c](-[#1]):[c](-[#1]):[c]4-[#8]-[#6](-[#1])(-[#1])-[#1])=[#8])-[#6]2=[#8]	363.40974	C21H21N3O3	NC
STOCK1N-73433	[#7]1(-[c]2:[c](-[#1]):[c](-[#1]):[c](:[c](-[#1]):[c]2-[#1])-[#17])-[#6](=[#8])-[#6](-[#1])(-[#1])-[#6](-[#1])(-[#7](-[#6](-[#1])(-[#1])-[#6](-[#1])(-[#1])-[c](:[c]34):[c]5:[c](:[c](-[#1]):[c](-[#1]):[c](-[#1]):[c]5-[#1]):[n]3-[#1])-[#6]4(-[#1])-[#1])-[#6]1=[#8]	379.83952	C21H18ClN3O2	NC
STOCK1N-73516	[#6](=[#8])(-[c]1:[c]2:[c](-[#1]):[c](-[#1]):[c](-[#1]):[c]1-[#1])-[#7](-[#1])-[#6](-[#1])(-[#6](-[#1])(-[#1])-[#6](-[#1])(-[#1])-[#6](=[#8])-[#7](-[#1])-[#6](-[#1])(-[#1])-[c]3:[c](-[#1]):[c](-[#1]):[c](-[#1]):[o]3)-[#6](-[#7]2-[#1])=[#8]	327.33458	C17H17N3O4	NC
STOCK1N-73586	[#7]1(-[#6](-[#1])(-[#1])-[#6](-[#1])(-[#1])-[#6](-[#1])(-[#1])-[#6]1(-[#1])-[#6](-[#7](-[#1])-[#1])=[#8])-[#6](=[#8])-[#6](-[#1])(-[#1])-[#8]-[c](:[c](-[#1]):[c](-[#1]):[c]2:[c]3-[#8]-[#6](-[#6](-[#1])=[#6]2-[#6](-[#1])(-[#1])-[#6](-[#1])(-[#1])-[#6](-[#1])(-[#1])-[#6](-[#1])(-[#1])-[#1])=[#8]):[c]3-[#1]	372.41496	C20H24N2O5	NC
STOCK1N-73597	[#7](-[#6](-[#1])(-[#1])-[c]1:[c](-[#1]):[c](-[#1]):[c](-[#1]):[c](-[#17]):[c]1-[#1])(-[c](:[c](-[#1]):[c](-[#1]):[c](-[#1]):[c]2-[#1]):[c]23)-[#6](=[#8])-[#6](-[#1])(-[#6](-[#1])(-[#1])-[#6](-[#1])(-[#1])-[#6]4(-[#1])-[#1])-[#7]4-[#6]3=[#8]	340.80348	C19H17ClN2O2	NC
STOCK1N-73690	[#6](=[#8])(-[c]1:[c]2:[c](-[#1]):[c](-[#1]):[c](-[#1]):[c]1-[#1])-[#7](-[#1])-[#6](-[#1])(-[#6](-[#1])(-[#1])-[#6](-[#1])(-[#1])-[#6](=[#8])-[#7](-[#1])-[#6](-[#1])(-[#1])-[c]3:[c](-[#1]):[c](-[#1]):[c](-[#1]):[c](-[#1]):[c]3-[#8]-[#6](-[#1])(-[#1])-[#1])-[#6](-[#7]2-[#1])=[#8]	367.39844	C20H21N3O4	NC
STOCK1N-73703	[#6](-[#6](-[#1])(-[#1])-[#1])(-[#6](-[#1])(-[#1])-[#7]1-[#6](-[#1])(-[#1])-[#6]2(-[#6](-[#1])(-[#1])-[#7]3-[#6]1(-[#1])-[c](:[c](-[#1]):[c](-[#1]):[c](:[c]45):[c](-[#1]):[c](-[#1]):[n]4-[#1]):[c]5-[#1])-[#6](-[#1])(-[#1])-[#1])(-[#6]3(-[#1])-[#1])-[#6]2=[#8]	295.37884	C18H21N3O	NC
STOCK1N-73733	[#6]1(-[#6](-[#1])(-[#1])-[#1])=[#6](-[#1])-[#6](=[#8])-[#8]-[c](:[c](-[#1]):[c](-[#6](-[#1])(-[#1])-[#1]):[c](-[#1]):[c]2-[#8]-[#6](-[#1])(-[#1])-[#6](=[#8])-[#7](-[#1])-[c](:[c](-[#1]):[c](-[#1]):[c]3:[c]4:[c](-[#1]):[c](-[#1]):[n]3-[#1]):[c]4-[#1]):[c]12	362.37862	C21H18N2O4	NC
STOCK1N-73872	[c]1(:[c](-[#8]-[#6](-[#1])(-[#1])-[#1]):[c](-[#8]-[#6](-[#1])(-[#1])-[#8]2):[c]2:[c]3-[#7](-[#1])-[#6](-[#7](-[#1])-[#6](-[#1])(-[#1])-[#6](-[#1])(-[#1])-[#17])=[#8]):[c]3-[#6](-[#1])(-[#1])-[#6](-[#1])(-[#1])-[#7](-[#6](-[#1])(-[#1])-[#1])-[#6]1(-[#1])-[#1]	341.79	C15H20ClN3O4	NC
STOCK1N-73921	[#6](-[#6](-[#1])(-[#6](-[#1])(-[#1])-[#1])-[#6](-[#1])(-[#1])-[#1])(-[#6](-[#1])(-[#1])-[#7]1-[#6](-[#1])(-[#1])-[#6]2(-[#6](-[#1])(-[#1])-[#7]3-[#6]1(-[#1])-[c]4:[c](-[#1]):[c](-[#1]):[c](:[c](-[#8]-[#1]):[c]4-[#1])-[#8]-[#1])-[#6](-[#1])(-[#1])-[#1])(-[#6]3(-[#1])-[#1])-[#6]2=[#8]	316.39476	C18H24N2O3	NC
STOCK1N-74327	[#6]1(-[c]2:[c](-[#7](-[#1])-[#6]1=[#8]):[c](-[#1]):[c](-[#1]):[c](-[#1]):[c]2-[#1])(-[c]3:[c]4:[c](:[n](-[#1]):[c]3-[#1]):[c](-[#1]):[c](-[#1]):[c](-[#1]):[c]4-[#1])-[c]5:[c]6:[c](:[n](-[#1]):[c]5-[#1]):[c](-[#1]):[c](-[#1]):[c](-[#1]):[c]6-[#1]	363.41128	C24H17N3O	NC
STOCK1N-74328	[#6](=[#8])(-[c]1:[c]2:[c](-[#1]):[c](-[#1]):[c](-[#1]):[c]1-[#1])-[#7](-[#1])-[#6](-[#1])(-[#6](-[#1])(-[#1])-[#6](-[#1])(-[#1])-[#6](-[#7](-[#1])-[#6](-[#1])(-[#1])-[#6](-[#1])(-[#1])-[#6](-[#8]-[#6](-[#1])(-[#1])-[#1])=[#8])=[#8])-[#6](-[#7]2-[#1])=[#8]	333.33916	C16H19N3O5	NC
STOCK1N-74330	[n]1(-[#6](-[#1])(-[#1])-[#6](-[#1])(-[#1])-[#6](=[#8])-[#7](-[#1])-[#6](-[#1])(-[#6](-[#1])(-[#1])-[#6](-[#1])(-[#6](-[#1])(-[#1])-[#1])-[#6](-[#1])(-[#1])-[#1])-[#6](-[#8]-[#1])=[#8]):[c](-[#1]):[c](-[#1]):[c](:[c](-[#1]):[c](-[#35]):[c](-[#1]):[c]2-[#1]):[c]12	381.26424	C17H21BrN2O3	NC
STOCK1N-74413	[#6]1(=[#8])-[c]2:[c](:[c](-[#1]):[c](-[#1]):[c](-[#1]):[c]2-[#1])-[#7]=[#6](-[#1])-[#7]1-[#6](-[#1])(-[#1])-[#6](-[#1])(-[#1])-[#8]-[#6](=[#8])-[c]3:[c](-[#1]):[c](:[c]4:[o]3):[c](-[#1]):[c](-[#1]):[c](-[#1]):[c]4-[#1]	334.32546	C19H14N2O4	NC
STOCK1N-74449	[c]1(-[c](:[c](-[#1]):[c](-[#1]):[c](:[c]23)-[#8]-[#6](-[#1])(-[#1])-[#6](-[#1])(-[#1])-[#6](-[#1])(-[#1])-[#8]2):[c]3-[#1]):[c](-[#1]):[o]:[c](:[c](-[#1]):[c]4:[c](-[#6](-[#1])=[#6](-[#1])-[#6](-[#8]4)=[#8]):[c]5-[#1]):[c]15	334.32216	C20H14O5	NC
STOCK1N-74463	[#6](-[c]1:[c](-[#1]):[c](-[#1]):[c](:[c](-[#8]-[#6](-[#1])(-[#1])-[#1]):[c]1-[#1])-[#8]-[#6](-[#1])(-[#1])-[#1])(=[#6](-[#1])-[#8]-[c]2:[c]3:[c](-[#1]):[c](-[#1]):[c](-[#8]-[#1]):[c]2-[#6](-[#1])(-[#1])-[#7](-[#1])-[#6](-[#1])(-[#1])-[#6](-[#1])(-[#1])-[#8]-[#1])-[#6]3=[#8]	371.38384	C20H21NO6	NC
STOCK1N-74599	[#6]1(-[c]2:[c](-[#1]):[c](-[#1]):[c](:[c](-[#8]-[#6](-[#1])(-[#1])-[#1]):[c]2-[#1])-[#8]-[#6](-[#1])(-[#1])-[#1])=[#6](-[#1])-[c](:[c](-[#1]):[c](-[#1]):[c](:[c]3-[#1])-[#8]-[#6](-[#1])(-[#1])-[#6](-[#7](-[#1])-[#1])=[#8]):[c]3-[#8]-[#6]1=[#8]	355.34138	C19H17NO6	NC
STOCK1N-74615	[n]1(-[#6](-[#1])(-[#1])-[#6](=[#8])-[#7](-[#1])-[#6](-[#1])(-[#6](-[#1])(-[#1])-[c]2:[c](-[#1]):[c](-[#1]):[c](-[#1]):[c](-[#1]):[c]2-[#1])-[#6](-[#8]-[#1])=[#8]):[c](-[#1]):[c](-[#1]):[c](:[c](-[#1]):[c](-[#1]):[c](-[#17]):[c]3-[#1]):[c]13	356.80288	C19H17ClN2O3	NC
STOCK1N-74886	[c](-[#6](-[#6](-[#1])(-[#1])-[#1])=[#8])(:[c]1:[c](:[n]2-[#6](-[#1])(-[#1])-[#6](-[#1])(-[#1])-[#6](=[#8])-[#7](-[#1])-[#6](-[#1])(-[#6](-[#1])(-[#6](-[#1])(-[#1])-[#1])-[#6](-[#1])(-[#1])-[#6](-[#1])(-[#1])-[#1])-[#6](-[#8]-[#1])=[#8]):[c](-[#1]):[c](-[#1]):[c](-[#1]):[c]1-[#1]):[c]2-[#1]	344.40486	C19H24N2O4	NC
STOCK1N-74907	[n]1(-[#6](-[#1])(-[#1])-[#6](-[#1])(-[#1])-[#6](=[#8])-[#7](-[#1])-[#6](-[#1])(-[#1])-[#6]2(-[#6](-[#1])(-[#1])-[#6](-[#1])(-[#1])-[#6](-[#1])(-[#1])-[#6](-[#1])(-[#1])-[#6]2(-[#1])-[#1])-[#6](-[#1])(-[#1])-[#6](-[#8]-[#1])=[#8]):[c]3:[c](:[c](-[#1]):[c]1-[#1]):[c](-[#1]):[c](-[#1]):[c](-[#1]):[c]3-[#8]-[#6](-[#1])(-[#1])-[#1]	372.45802	C21H28N2O4	NC
STOCK1N-75070	[c](-[#6](-[#6](-[#1])(-[#1])-[#1])=[#8])(:[c]1:[c](:[n]2-[#6](-[#1])(-[#1])-[#6](-[#1])(-[#1])-[#6](=[#8])-[#7](-[#1])-[#6](-[#1])(-[#6](-[#1])(-[#1])-[#6](-[#1])(-[#6](-[#1])(-[#1])-[#1])-[#6](-[#1])(-[#1])-[#1])-[#6](-[#8]-[#1])=[#8]):[c](-[#1]):[c](-[#1]):[c](-[#1]):[c]1-[#1]):[c]2-[#1]	344.40486	C19H24N2O4	NC
STOCK1N-75077	[c]1(:[c]2:[c](:[n](-[#1]):[c]1-[#1]):[c](-[#1]):[c](-[#1]):[c](-[#1]):[c]2-[#1])-[#6](=[#8])-[#6](-[#7](-[#1])-[#6](-[#1])(-[#1])-[#6](-[#1])(-[#1])-[c](:[c](-[#1]):[c](-[#1]):[c](:[c]3-[#8]-[#6](-[#1])(-[#1])-[#1])-[#8]-[#6](-[#1])(-[#1])-[#1]):[c]3-[#1])=[#8]	352.3838	C20H20N2O4	NC
STOCK1N-75203	[n]1(-[#6](-[#1])(-[#1])-[#6](-[#1])(-[#1])-[#6](-[#7](-[#1])-[#6](-[#1])(-[#1])-[#6](-[#1])(-[#1])-[#6](-[#8]-[#1])=[#8])=[#8]):[c](-[#1]):[c](-[#1]):[c](:[c](-[#1]):[c](-[#1]):[c](-[#8]-[#6](-[#1])(-[#1])-[c]2:[c](-[#1]):[c](-[#1]):[c](-[#1]):[c](-[#1]):[c]2-[#1]):[c]3-[#1]):[c]13	366.41038	C21H22N2O4	NC
STOCK1N-75272	[c]1(:[c](:[c](-[#1]):[c](-[#1]):[c]2:[c]1-[#6](-[#1])(-[#1])-[#7](-[#6](-[#1])(-[#1])-[#6](-[#1])(-[#1])-[#6](-[#1])(-[#1])-[#8]-[#6](-[#1])(-[#1])-[#1])-[#6](-[#1])(-[#1])-[#8]2)-[#6](-[#6](-[#1])(-[#1])-[#1])=[#6](-[#6]3=[#8])-[c]4:[c](-[#1]):[c](-[#1]):[c](:[c](-[#8]-[#6](-[#1])(-[#1])-[#1]):[c]4-[#1])-[#8]-[#6](-[#1])(-[#1])-[#1])-[#8]3	425.47428	C24H27NO6	NC
STOCK1N-75538	[c]1(:[c](-[#1]):[c](:[c]2:[n]1-[#6](-[#1])(-[#1])-[#1]):[c](-[#1]):[c](-[#1]):[c](-[#1]):[c]2-[#1])-[#6](=[#8])-[#7](-[#1])-[#6](-[#1])(-[#6](-[#1])(-[#1])-[#6](-[#1])(-[#6](-[#1])(-[#1])-[#1])-[#6](-[#1])(-[#1])-[#1])-[#6](-[#8]-[#6](-[#1])(-[#1])-[#1])=[#8]	302.36818	C17H22N2O3	NC
STOCK1N-75713	[#6]1(-[#6](-[#1])(-[#1])-[#1])(-[#6](-[#1])(-[#1])-[#6]2(-[#1])-[#1])-[#6](-[#1])(-[#6](-[#1])(-[#1])-[#6](-[#1])(-[#1])-[#6]1(-[#1])-[#6](-[#1])(-[#6](-[#1])(-[#1])-[#1])-[#6](-[#1])(-[#1])-[#6](-[#1])(-[#1])-[#6](-[#1])(-[#1])-[#6](-[#1])(-[#6](-[#1])(-[#1])-[#1])-[#6](-[#1])(-[#1])-[#1])-[#6](-[#1])(-[#6]23-[#1])-[#6](-[#1])(-[#1])-[#6](-[#1])=[#6](-[#6](-[#1])(-[#1])-[#6](-[#1])(-[#6](-[#1])…	585.65505	C34H49BrO3	NC
STOCK1N-75744	[c](:[c]1-[#6](-[#1])(-[#1])-[#1])(-[#8]-[#6]2=[#8]):[c](:[c](-[#1]):[c](:[c](:[c](-[#1]):[o]3)-[#6](-[#1])(-[#1])-[#1]):[c]13)-[#6](=[#6]2-[#6](-[#1])(-[#1])-[#6](=[#8])-[#7](-[#1])-[#6](-[#1])(-[#6](-[#1])(-[#1])-[c]4:[c](-[#1]):[c](-[#1]):[c](-[#1]):[c](-[#1]):[c]4-[#1])-[#6](-[#8]-[#6](-[#1])(-[#1])-[#1])=[#8])-[#6](-[#1])(-[#1])-[#1]	447.4798	C26H25NO6	NC
STOCK1N-75822	[c](:[c]1:[c](:[n]2-[#1]):[c](-[#1]):[c](-[#1]):[c](-[#1]):[c]1-[#1])(-[#6]3(-[#1])-[#1]):[c]2-[#6](-[#1])(-[#1])-[#6](-[#1])(-[#1])-[#7]3-[#6](=[#8])-[#6](=[#8])-[#7](-[#1])-[c](:[c](-[#1]):[c]4-[#1]):[c](-[#1]):[c](-[#1]):[c]4-[#8]-[#6](-[#1])(-[#1])-[#1]	349.38316	C20H19N3O3	NC
STOCK1N-75925	[c]1(\-[#6](\-[#6](-[#1])(-[#1])-[#6]2(-[#1])-[#1])=[#7]\-[#8]-[#1]):[c]2:[c]3:[c](:[c](-[#1]):[c](-[#1]):[c](-[#6](-[#1])(-[#1])-[#1]):[c]3-[#1]):[n]1-[#1]	200.23647	C12H12N2O	NC
STOCK1N-75942	[#6](-[#8]-[#6](-[#1])(-[#1])-[#6](=[#8])-[#7](-[#1])-[c](:[c](-[#1]):[c]1-[#8]-[#6](-[#1])(-[#1])-[#1]):[c](-[#1]):[c](:[c]1-[#8]-[#6](-[#1])(-[#1])-[#1])-[#8]-[#6](-[#1])(-[#1])-[#1])(=[#6](-[#1])-[#8]-[#6](=[#6]2-[#1])-[#6](-[#1])(-[#1])-[#7](-[#6](-[#1])(-[#1])-[#6](-[#1])(-[#1])-[c](:[c]34):[c](-[#1]):[c](:[c](-[#8]-[#6](-[#1])(-[#1])-[#1]):[c]3-[#1])-[#8]-[#6](-[#1])(-[#1])-[#1])-[#6]4(-[#1…	540.56167	C28H32N2O9	NC
STOCK1N-76146	[c]1(-[#7](-[#1])-[#6](=[#8])-[#6](-[#1])(-[#1])-[#6](-[#1])(-[#6](=[#8])-[#7](-[#1])-[c](:[c]2-[#6]3=[#8]):[c](-[#1]):[c](-[#1]):[c](-[#1]):[c]2-[#1])-[#7]3-[#1]):[n]:[n]:[c](-[#6](-[#1])(-[#1])-[c]4:[c](-[#1]):[c](-[#1]):[c](-[#1]):[c](-[#1]):[c]4-[#1]):[s]1	407.44568	C20H17N5O3S	NC
STOCK1N-76167	[c]1(:[c]2:[c](:[n](-[#6](-[#1])(-[#1])-[#1]):[c]1-[#6](-[#1])(-[#1])-[#1]):[c](-[#1]):[c](-[#6](-[#1])(-[#1])-[#1]):[c](-[#1]):[c]2-[#1])-[#6](=[#8])-[#6]3=[#6](-[#1])-[c]4:[c](-[#6](-[#1])(-[#1])-[#6](-[#1])(-[#1])-[#7]3-[#6](-[#1])(-[#1])-[#1]):[c](-[#1]):[c](-[#8]-[#6](-[#1])(-[#1])-[#1]):[c](-[#8]-[#6](-[#1])(-[#1])-[#1]):[c]4-[#1]	404.50142	C25H28N2O3	NC
STOCK1N-76175	[c]12:[c](-[#6](-[#1])(-[#1])-[#8]-[#6]1=[#8]):[c](:[c](-[#8]-[#6](-[#1])(-[#1])-[#1]):[c](-[#6](-[#1])(-[#1])\-[#6](-[#1])=[#6](/-[#6](-[#1])(-[#1])-[#1])\-[#6](-[#1])(-[#1])-[#6](-[#1])(-[#1])-[#6](=[#8])-[#7](-[#1])-[#6](-[#1])(-[#1])-[c](:[c](-[#1]):[c](-[#1]):[c](-[#1]):[n]3):[c]3-[#1]):[c]2-[#8]-[#6](-[#1])(-[#1])-[#1])-[#6](-[#1])(-[#1])-[#1]	424.48952	C24H28N2O5	NC
STOCK1N-76178	[#6]1(-[#6](-[#1])(-[#1])-[#6](-[#1])(-[#1])-[#6](=[#8])-[#7](-[#1])-[#6](-[#1])(-[#1])-[c](:[c](-[#1]):[c]2-[#1]):[c](-[#1]):[c](-[#1]):[c]2-[#8]-[#6](-[#1])(-[#1])-[#1])=[#6](-[#6](-[#1])(-[#1])-[#1])-[c](:[c](-[#1]):[c](-[#1]):[c](:[c]3-[#1])-[#8]-[#6](-[#1])(-[#1])-[#6](-[#6](-[#1])(-[#1])-[#1])=[#6](-[#1])-[#1]):[c]3-[#8]-[#6]1=[#8]	421.48558	C25H27NO5	NC
STOCK1N-76203	[#6]1(-[#6](-[#1])(-[#1])-[#1])(-[#6](-[#1])(-[#1])-[#6]2(-[#1])-[#1])-[#6](-[#1])(-[#6](-[#1])(-[#1])-[#6](-[#1])(-[#1])-[#6]1(-[#1])-[#6](-[#1])(-[#6](-[#1])(-[#1])-[#1])-[#6](-[#1])(-[#1])-[#6](-[#1])(-[#1])-[#6](=[#8])-[#7](-[#1])-[#6](-[#1])(-[#6](-[#1])(-[#1])-[#6](-[#1])(-[#1])-[#16]-[#6](-[#1])(-[#1])-[#1])-[#6](-[#8]-[#6](-[#1])(-[#1])-[#1])=[#8])-[#6](-[#6]23-[#1])(-[#1])-[#6](-[#1])(-[…	537.79463	C30H51NO5S	NC
STOCK1N-76213	[c]1(-[#8]-[#6](=[#8])-[#6](-[#1])=[#6]2-[#6](-[#1])(-[#1])-[#7](-[#1])-[#6](=[#8])-[c]3:[c](-[#1]):[c](-[#1]):[c](:[c](-[#1]):[c]3-[#1])-[#8]-[#6](-[#1])(-[#1])-[#1]):[c]2:[c](-[#1]):[c](-[#6](-[#1])(-[#1])-[#1]):[c](-[#1]):[c]1-[#6](-[#1])(-[#1])-[#1]	337.36916	C20H19NO4	NC
STOCK1N-76303	[c]1(-[#8]-[#6](=[#8])-[#6](-[#1])=[#6]2-[#6](-[#1])(-[#1])-[#6](-[#1])(-[#1])-[#6](-[#1])(-[#1])-[#6](-[#1])(-[#1])-[#1]):[c]2:[c](:[c](-[#1]):[c]3:[c]1-[#6](-[#1])(-[#1])-[#6](-[#1])(-[#1])-[#6](-[#8]3)(-[#6](-[#1])(-[#1])-[#1])-[#6](-[#1])(-[#1])-[#1])-[#8]-[#6](-[#1])(-[#1])-[#6](=[#8])-[#7](-[#1])-[#6](-[#1])(-[#1])-[#6](-[#8]-[#6](-[#1])(-[#1])-[#1])=[#8]	431.47886	C23H29NO7	NC
STOCK1N-76339	[c]12:[c](-[#6](-[#1])(-[#1])-[#8]-[#6]1=[#8]):[c](:[c](-[#8]-[#6](-[#1])(-[#1])-[#1]):[c](-[#6](-[#1])(-[#1])\-[#6](-[#1])=[#6](/-[#6](-[#1])(-[#1])-[#1])\-[#6](-[#1])(-[#1])-[#6](-[#1])(-[#1])-[#6](=[#8])-[#7](-[#1])-[c]3:[c](-[#1]):[c](-[#1]):[c](-[#1]):[c](-[#1]):[n]3):[c]2-[#8]-[#1])-[#6](-[#1])(-[#1])-[#1]	396.43636	C22H24N2O5	NC
STOCK1N-76437	[#6]1(-[#6](-[#1])(-[#1])-[#6](-[#1])(-[#1])-[#6](-[#7](-[#1])-[#6](-[#1])(-[#1])-[#6](-[#1])(-[#1])-[c](:[c](-[#1]):[c](-[#1]):[c](:[c]2-[#8]-[#6](-[#1])(-[#1])-[#1])-[#8]-[#6](-[#1])(-[#1])-[#1]):[c]2-[#1])=[#8])=[#6](-[#6](-[#1])(-[#1])-[#1])-[c](:[c](-[#1]):[c](-[#1]):[c](:[c]3-[#1])-[#8]-[#6](-[#1])(-[#1])-[#6](-[#6](-[#1])(-[#1])-[#1])=[#6](-[#1])-[#1]):[c]3-[#8]-[#6]1=[#8]	465.53814	C27H31NO6	NC
STOCK1N-76881	[c]1(-[#7](-[#1])-[#6](-[#6](-[#1])(-[#1])-[#6](-[#1])(-[#1])-[c](:[c](-[#8]-[#6](-[#1])(-[#1])-[#1]):[c]2-[#1]):[c](-[#1]):[c]3:[c]2-[#8]-[#6](-[#6](-[#1])=[#6]3-[#6](-[#1])(-[#1])-[#1])=[#8])=[#8]):[s]:[c]4:[c](:[c](-[#1]):[c](-[#1]):[c](-[#8]-[#6](-[#1])(-[#1])-[#1]):[c]4-[#1]):[n]1	424.4696	C22H20N2O5S	NC
STOCK1N-76882	[n]1(-[#6](-[#1])(-[#1])-[#6](-[#1])(-[#1])-[#7](-[#1])-[#6](=[#8])-[#6](-[#6](-[#1])(-[#1])-[#6]2(-[#1])-[#1])(-[#6](-[#1])(-[#1])-[#6](-[#1])(-[#1])-[#8]2)-[c]3:[c](-[#1]):[c](-[#1]):[c](-[#1]):[c](-[#1]):[c]3-[#1]):[c](-[#1]):[c](-[#1]):[c](:[c](-[#1]):[c](-[#1]):[c](-[#17]):[c]4-[#1]):[c]14	382.88322	C22H23ClN2O2	NC
STOCK1N-76953	[c]1(-[#8]-[#6](=[#8])-[#6](-[#1])=[#6]2-[#6](-[#1])(-[#1])-[#1]):[c]2:[c](-[#1]):[c](-[#6](-[#1])(-[#1])-[#6](-[#1])(-[#1])-[#6](=[#8])-[#7](-[#1])-[c](:[c](-[#1]):[c]3-[#1]):[c](-[#1]):[c](-[#1]):[c]3-[#6](-[#8]-[#6](-[#1])(-[#1])-[#1])=[#8]):[c](-[#8]-[#6](-[#1])(-[#1])-[#1]):[c]1-[#1]	395.40524	C22H21NO6	NC
STOCK1N-77422	[c](-[#6]1(-[#1])-[#1])(:[c]2:[c](:[n]3-[#1]):[c](-[#1]):[c](-[#1]):[c](-[#9]):[c]2-[#1]):[c]3-[#6](-[#1])(-[#1])-[#6](-[#1])(-[#1])-[#7]1-[#6](=[#8])-[#6](-[#1])(-[#1])-[n]4:[c]5:[c](:[c](-[#1]):[c]4-[#1]):[c](-[#1]):[c](-[#1]):[c](-[#1]):[c]5-[#1]	347.38552	C21H18FN3O	NC
STOCK1N-77491	[#7]1(-[#1])-[#6](-[#6](-[#1])(-[#1])-[#1])(-[#6](-[#1])(-[#1])-[#1])-[#7](-[#1])-[#6](-[#1])(-[#6](-[#1])(-[#1])-[c](:[c]2:[c](:[n]3-[#1]):[c](-[#1]):[c](-[#1]):[c](-[#1]):[c]2-[#1]):[c]3-[#1])-[#6]1=[#8]	243.30427	C14H17N3O	NC
STOCK1N-77497	[#6]12=[#6](-[#7](-[#1])-[#6](=[#8])-[#6](-[#1])(-[#1])-[#6]1(-[#1])-[#6]3=[#6](-[#1])-[c](:[c](-[#1]):[c](-[#1]):[c](-[#1]):[c]4-[#1]):[c]4-[#7](-[#1])-[#6]3=[#8])-[#6](-[#8]-[#6]2=[#8])(-[#6](-[#1])(-[#1])-[#1])-[#6](-[#1])(-[#1])-[#1]	324.33064	C18H16N2O4	NC
STOCK1N-77579	[c](:[c]1:[c](:[n]2-[#1]):[c](-[#1]):[c](-[#1]):[c](-[#1]):[c]1-[#1])(-[#6]3(-[#1])-[#1]):[c]2-[#6](-[#1])(-[#1])-[#6](-[#1])(-[#1])-[#7]3-[#6](=[#8])-[#6](-[#1])(-[#1])-[n]4:[c](-[#1]):[c](-[#1]):[c](:[c](-[#1]):[c](-[#35]):[c](-[#1]):[c]5-[#1]):[c]45	408.29112	C21H18BrN3O	NC
STOCK1N-77583	[c](:[c]1:[c](:[n]2-[#1]):[c](-[#1]):[c](-[#1]):[c](-[#1]):[c]1-[#1])(-[#6]3(-[#1])-[#1]):[c]2-[#6](-[#1])(-[#1])-[#6](-[#1])(-[#1])-[#7]3-[#6](=[#8])-[#6](-[#1])(-[#1])-[n]4:[c](-[#1]):[c](-[#1]):[c]5:[c]4:[c](-[#1]):[c](-[#1]):[c](-[#1]):[c]5-[#6](-[#1])(-[#1])-[#1]	343.42164	C22H21N3O	NC
STOCK1N-77592	[c](:[c]1:[c](:[n]2-[#1]):[c](-[#1]):[c](-[#1]):[c](-[#1]):[c]1-[#1])(-[#6]3(-[#1])-[#1]):[c]2-[#6](-[#1])(-[#1])-[#6](-[#1])(-[#1])-[#7]3-[#6](=[#8])-[#6](-[#1])(-[#1])-[n]4:[c](-[#1]):[c](-[#1]):[c](:[c](-[#1]):[c](-[#1]):[c](-[#9]):[c]5-[#1]):[c]45	347.38552	C21H18FN3O	NC
STOCK1N-77670	[n]1(-[#6](-[#1])(-[#1])-[#6](=[#8])-[#7](-[#1])-[#6](-[#1])(-[#1])-[#6](-[#6](-[#1])(-[#1])-[#6]2(-[#1])-[#1])(-[#6](-[#1])(-[#1])-[#6](-[#1])(-[#1])-[#8]2)-[c]3:[c](-[#1]):[c](-[#1]):[c](:[c](-[#1]):[c]3-[#1])-[#8]-[#6](-[#1])(-[#1])-[#1]):[c](-[#1]):[c](-[#1]):[c](:[c](-[#1]):[c](-[#35]):[c](-[#1]):[c]4-[#1]):[c]14	457.3602	C23H25BrN2O3	NC
STOCK1N-77749	[#7]1(-[#6](-[#1])(-[#6](-[#1])(-[#1])-[#1])-[#6](=[#8])-[#7](-[#1])-[c]2:[c](-[#1]):[c](-[#1]):[c](-[#1]):[c]3:[c]2:[c](-[#1]):[c](-[#1]):[n]3-[#1])-[#6](-[#1])(-[#1])-[c](:[c]4-[#6]1=[#8]):[c](-[#1]):[c](-[#1]):[c](-[#1]):[c]4-[#1]	319.35718	C19H17N3O2	NC
STOCK1N-77762	[#6](-[c](:[c](-[#1]):[c](-[#1]):[c](-[#1]):[c]1-[#1]):[c]12)(-[#6](=[#8])-[#7](-[#1])-[c]3:[c](-[#1]):[c](-[#1]):[c](-[#1]):[c]4:[c]3:[c](-[#1]):[c](-[#1]):[n]4-[#1])=[#6](-[#1])-[#6](-[#7]2-[#6](-[#1])(-[#1])-[#1])=[#8]	317.3413	C19H15N3O2	NC
STOCK1N-77828	[c](-[#6](-[#1])(-[#1])-[#6](-[#7](-[#1])-[#6](-[#1])(-[#1])-[#6](-[#1])(-[#1])-[c](:[c]1-[#1]):[c]2:[c](:[n]1-[#1]):[c](-[#1]):[c](-[#1]):[c](-[#8]-[#6](-[#1])(-[#1])-[#1]):[c]2-[#1])=[#8])(:[c](:[c](-[#1]):[c](-[#1]):[c](-[#1]):[c]3-[#1]):[c]3:[n]4-[#6](-[#1])(-[#1])-[#6](-[#1])(-[#1])-[#8]-[#6](-[#1])(-[#1])-[#1]):[c]4-[#1]	405.48948	C24H27N3O3	NC
STOCK1N-77984	[#7]1(-[#6](-[#1])(-[#1])-[#6](=[#8])-[#7](-[#1])-[#6](-[#1])(-[#1])-[c](:[c](-[#1]):[c]2-[#1]):[c](-[#1]):[c](-[#1]):[c]2-[#17])-[c](:[c](-[#1]):[c](-[#1]):[c](-[#1]):[c]3-[#1]):[c]3-[#6](-[#7](-[#1])-[#6](-[#1])(-[#6](-[#1])(-[#1])-[#1])-[#6]1=[#8])=[#8]	371.81752	C19H18ClN3O3	NC
STOCK1N-77992	[#6]1(-[#6](-[#1])(-[#1])-[#1])(-[#6](-[#1])(-[#8]-[#1])-[#6]2(-[#1])-[#1])-[#6](-[#1])(-[#6](-[#1])(-[#1])-[#6](-[#1])(-[#1])-[#6]1(-[#1])-[#6](-[#1])(-[#6](-[#1])(-[#1])-[#1])-[#6](-[#1])(-[#1])-[#6](-[#1])(-[#1])-[#6](=[#8])-[#7](-[#1])-[#6](-[#1])(-[#1])-[c](:[c](-[#1]):[c](-[#1]):[c](:[c]3-[#8]-[#6](-[#1])(-[#1])-[#1])-[#8]-[#6](-[#1])(-[#1])-[#1]):[c]3-[#1])-[#6](-[#6]24-[#1])(-[#1])-[#6](-…	541.76173	C33H51NO5	NC
STOCK1N-78008	[c]1(:[n]:[c](-[#6](-[#1])(-[#1])-[#1]):[c](-[#1]):[c](-[#6](-[#1])(-[#1])-[#1]):[n]1)\-[#7]=[#6](/-[#7](-[#1])-[#6](-[#1])(-[#1])-[#6](-[#1])(-[#1])-[c](:[c]2:[c](:[n]3-[#1]):[c](-[#1]):[c](-[#1]):[c](-[#1]):[c]2-[#1]):[c]3-[#1])\-[#7](-[#1])-[#6](=[#8])-[c](:[c](-[#1]):[c]4-[#8]-[#6](-[#1])(-[#1])-[#1]):[c](-[#1]):[c](:[c]4-[#8]-[#6](-[#1])(-[#1])-[#1])-[#8]-[#6](-[#1])(-[#1])-[#1]	502.5649	C27H30N6O4	NC
STOCK1N-78047	[#7](-[#6](-[#1])(-[#1])-[#6](-[#1])(-[#1])-[#6](-[#1])(-[#1])-[#6]1(-[#1])-[#6](=[#8])-[#7](-[#1])-[#6](-[#1])(-[#6](-[#1])(-[#1])-[#6](-[#1])(-[#1])-[#8]-[#6]2(-[#6](-[#1])(-[#1])-[#1])-[#6](-[#1])(-[#1])-[#1])-[#6]2(-[#1])-[#1])(-[#6]1(-[#1])-[#1])-[#6](=[#8])-[c](:[c](-[#1]):[c](-[#1]):[c](:[c]34):[c](-[#1]):[c](-[#1]):[n]3-[#1]):[c]4-[#1]	383.48396	C22H29N3O3	NC
STOCK1N-78068	[n]1(-[#1]):[c](:[c](-[#1]):[c](-[#1]):[c](:[c]2-[#1])-[#8]-[#6](-[#1])(-[#1])-[#1]):[c]2:[c](-[#6](-[#1])(-[#1])-[#6](-[#1])(-[#1])-[#7](-[#1])-[#6](-[#6](-[#1])(-[#1])-[#7](-[#1])-[#6](=[#8])-[c]3:[c](-[#1]):[n]:[c](-[#1]):[c](-[#1]):[n]3)=[#8]):[c]1-[#1]	353.37516	C18H19N5O3	NC
STOCK1N-78076	[c]1(-[#7](-[#1])-[#6](-[#6](-[#1])(-[#1])-[#6](-[#1])(-[#1])-[#6](-[#1])(-[#6](-[#1])(-[#1])-[#1])-[#6]2(-[#1])-[#6](-[#1])(-[#1])-[#6](-[#1])(-[#1])-[#6](-[#1])(-[#6](-[#6]34-[#1])(-[#1])-[#6](-[#1])(-[#1])-[#6](-[#1])(-[#1])-[#6](-[#1])(-[#6](-[#1])(-[#1])-[#6](-[#1])(-[#8]-[#1])-[#6](-[#1])(-[#1])-[#6]5(-[#1])-[#1])-[#6]35-[#6](-[#1])(-[#1])-[#1])-[#6]2(-[#6](-[#1])(-[#1])-[#1])-[#6](-[#1])(-…	528.78941	C31H48N2O3S	NC
STOCK1N-78141	[#6](-[#8]-[#6](-[#1])=[#6](-[#6]1=[#8])-[#8]-[#6](-[#1])(-[#1])-[#1])(-[#6](=[#8])-[#7](-[#1])-[c]2:[c](-[#1]):[c](-[#1]):[c](-[#1]):[c]3:[c]2:[c](-[#1]):[c](-[#1]):[n]3-[#1])=[#6]1-[#1]	284.26678	C15H12N2O4	NC
STOCK1N-78144	[#6]1(-[#6](-[#1])(-[#6](-[#1])(-[#1])-[#6](-[#8]-[#6](-[#1])(-[#1])-[#6](-[#1])(-[#1])-[#1])=[#8])-[c]2:[c](-[#1]):[c](-[#1]):[c](-[#1]):[c](-[#8]-[#6](-[#1])(-[#1])-[#1]):[c]2-[#8]-[#6](-[#1])(-[#1])-[#1])=[#6](-[#8]-[#1])-[c]3:[c](:[c](-[#1]):[c](-[#1]):[c](-[#1]):[c]3-[#1])-[#7](-[#1])-[#6]1=[#8]	397.42112	C22H23NO6	NC
STOCK1N-78271	[#6]1(-[#6](-[#1])(-[#1])-[#1])(-[#6](-[#1])(-[#8]-[#1])-[#6]2(-[#1])-[#1])-[#6](-[#1])(-[#6](-[#1])(-[#1])-[#6](-[#1])(-[#1])-[#6]1(-[#1])-[#6](-[#1])(-[#6](-[#1])(-[#1])-[#1])-[#6](-[#1])(-[#1])-[#6](-[#1])(-[#1])-[#6](=[#8])-[#7](-[#1])-[#6](-[#1])(-[#1])-[c]3:[c](-[#1]):[c](-[#1]):[c](-[#1]):[c](-[#1]):[n]3)-[#6](-[#6]24-[#1])(-[#1])-[#6](-[#1])(-[#1])-[#6](-[#1])(-[#1])-[#6](-[#1])(-[#6](-[#…	482.69784	C30H46N2O3	NC
STOCK1N-78287	[#6](-[#6](-[#7](-[#1])-[#6](-[#1])(-[#1])-[#6](-[#1])(-[#1])-[#6](-[#1])(-[#6](-[#1])(-[#1])-[#1])-[#6](-[#1])(-[#1])-[#1])=[#8])(-[c](:[c](-[#1]):[c](-[#1]):[c](-[#1]):[c]1-[#1]):[c]12)=[#6](-[#1])-[#6](-[#7]2-[#6](-[#1])(-[#1])-[#1])=[#8]	272.3422	C16H20N2O2	NC
STOCK1N-78343	[c]1(-[#6](-[#7](-[#1])-[#6](-[#1])(-[#1])-[#6](-[#1])(-[#1])-[c](:[c]2-[#1]):[c]3:[c](:[n]2-[#1]):[c](-[#1]):[c](-[#1]):[c](-[#8]-[#6](-[#1])(-[#1])-[#1]):[c]3-[#1])=[#8]):[s]:[c](:[n]:[c]1-[#6](-[#1])(-[#1])-[#6](-[#1])(-[#1])-[#1])-[#6](-[#1])(-[#1])-[#1]	343.44324	C18H21N3O2S	NC
STOCK1N-78402	[c]1(:[c](-[#8]-[#1]):[c](-[#1]):[c](:[c]23)-[#8]-[#6](-[#6](-[#1])(-[#1])-[#6]2(-[#1])-[c]4:[c](-[#1]):[c](-[#1]):[c](-[#1]):[c](-[#1]):[c]4-[#1])=[#8]):[c]3-[#8]-[#6](-[#1])=[#6](-[c]5:[c](-[#1]):[c](-[#1]):[c](:[c](-[#1]):[c]5-[#1])-[#8]-[#6](-[#1])(-[#1])-[#1])-[#6]1=[#8]	414.40682	C25H18O6	NC
STOCK1N-78418	[#6](-[#7](-[#6](-[#1])(-[#1])-[#1])-[#6](-[#1])(-[#1])-[#6](-[#1])(-[#1])-[c](:[c](-[#1]):[c](:[c]12)-[#8]-[#6](-[#1])(-[#1])-[#8]1):[c]3:[c]2-[#8]-[#6](-[#1])(-[#1])-[#1])(-[#6](=[#8])-[c](:[c](-[#1]):[c](-[#1]):[c](:[c]4-[#7](-[#1])-[#6](=[#8])-[c]5:[c](-[#1]):[c](-[#1]):[c](-[#1]):[s]5)-[#6](-[#1])(-[#1])-[#1]):[c]4-[#1])=[#6]3-[#1]	476.54416	C26H24N2O5S	NC
STOCK1N-78422	[#6](-[#6](-[#1])(-[#1])-[#7](-[#6](-[#1])(-[#1])-[#1])-[#6](-[#1])(-[#1])-[c]1:[c](-[#1]):[c](-[#1]):[c](-[#1]):[c](-[#1]):[c]1-[#1])(=[#6](-[#8]-[#1])-[#8]-[#6](-[#1])=[#6]2-[#6](-[#1])(-[#1])-[#7](-[#6](-[#1])(-[#1])-[#6](-[#1])(-[#1])-[c](:[c]34):[c](-[#1]):[c](:[c](-[#8]-[#6](-[#1])(-[#1])-[#1]):[c]3-[#1])-[#8]-[#6](-[#1])(-[#1])-[#1])-[#6]4(-[#1])-[#1])-[#6]2=[#8]	450.5268	C26H30N2O5	NC
STOCK1N-78423	[#7]1(-[#6](-[#1])(-[#1])-[#6](=[#8])-[#7](-[#1])-[#6](-[#1])(-[#1])-[#6]2(-[#1])-[#6](-[#1])(-[#1])-[#6](-[#1])(-[#1])-[#6](-[#1])(-[#1])-[#7]3-[#6]2(-[#1])-[#6](-[#1])(-[#1])-[#6](-[#1])(-[#1])-[#6](-[#1])(-[#1])-[#6]3(-[#1])-[#1])-[#6](=[#8])-[#6](-[#1])=[#6](-[#1])-[#6](-[c]4:[c](-[#1]):[c](-[#1]):[c](:[c](-[#1]):[c]4-[#1])-[#17])=[#7]1	414.92838	C22H27ClN4O2	NC
STOCK1N-78477	[#6]1(-[#6](-[#1])(-[#1])-[#6](-[#1])(-[#1])-[#1])=[#6](-[#1])-[#6](=[#8])-[#8]-[c](:[c](-[#1]):[c](-[#6](-[#1])(-[#1])-[#1]):[c](-[#1]):[c]2-[#8]-[#6](-[#1])(-[#1])-[#6](=[#8])-[#7](-[#1])-[#6](-[#1])(-[#1])-[#6]3(-[#1])-[#6](-[#1])(-[#1])-[#6](-[#1])(-[#1])-[#6](-[#1])(-[#1])-[#7]4-[#6]3(-[#1])-[#6](-[#1])(-[#1])-[#6](-[#1])(-[#1])-[#6](-[#1])(-[#1])-[#6]4(-[#1])-[#1]):[c]12	412.52188	C24H32N2O4	NC
STOCK1N-78508	[#6]1(=[#6](-[#1])-[c](:[c](-[#1]):[c](-[#1]):[c](:[c]2-[#1])-[#8]-[#6](-[#1])(-[#1])-[#1]):[c]2-[#7](-[#6](-[#1])(-[#1])-[#1])-[#6]1=[#8])-[#6]3(-[#1])-[#6](-[#1])(-[#1])-[#6](=[#8])-[#8]-[c](:[c](-[#1]):[c](:[c]45)\-[#6](-[#1])=[#6](-[#1])\-[#6](-[#1])(-[#1])-[#6](-[#1])(-[#1])-[#6](-[#1])(-[#1])-[#6](-[#6](-[#1])(-[#1])-[#6](-[#1])(-[#1])-[#6](-[#1])(-[#1])-[#6](-[#1])(-[#6](-[#1])(-[#1])-[#1]…	573.63289	C33H35NO8	NC
STOCK1N-78597	[c]1(:[c](\-[#6](-[#1])=[#6](-[#1])\-[#6](-[#1])(-[#1])-[#6](-[#1])(-[#1])-[#6](-[#1])(-[#1])-[#6](-[#6](-[#1])(-[#1])-[#6](-[#1])(-[#1])-[#6](-[#1])(-[#1])-[#6](-[#1])(-[#6](-[#1])(-[#1])-[#1])-[#8]-[#6]1=[#8])=[#8]):[c](-[#1]):[c](:[c]23)-[#8]-[#6](-[#6](-[#1])(-[#1])-[#6]2(-[#1])-[c]4:[c](-[#1]):[c](-[#1]):[c](-[c]5:[c](-[#1]):[c](-[#1]):[c](-[#1]):[c](-[#1]):[c]5-[#1]):[o]4)=[#8]):[c]3-[#8]-[…	528.59227	C32H32O7	NC
STOCK1N-78615	[#7]1(-[#6](-[#1])(-[#1])-[#6](=[#8])-[#7](-[#1])-[#6](-[#1])(-[#1])-[#6]2(-[#1])-[#6](-[#1])(-[#1])-[#6](-[#1])(-[#1])-[#6](-[#1])(-[#1])-[#7]3-[#6]2(-[#1])-[#6](-[#1])(-[#1])-[#6](-[#1])(-[#1])-[#6](-[#1])(-[#1])-[#6]3(-[#1])-[#1])-[#6](=[#8])-[#6](-[#1])=[#6](-[#1])-[#6](-[c]4:[c](-[#1]):[c](-[#1]):[c](-[#1]):[c](-[#1]):[c]4-[#1])=[#7]1	380.48332	C22H28N4O2	NC
STOCK1N-78781	[#8]1-[#6](-[#6](-[#1])(-[#1])-[#1])(-[#6](-[#1])(-[#1])-[#1])-[#6](-[#1])(-[#1])-[#6](-[#1])(-[#1])-[c]2:[c]1:[c](-[#1]):[c](-[#1]):[c](:[c]2-[#1])-[#6](-[#1])(-[#1])-[#6](=[#8])-[#7](-[#1])-[c](:[c](-[#1]):[c]3-[#1]):[c](-[#1]):[c](-[#1]):[c]3-[#6](-[#7](-[#1])-[#1])=[#8]	338.40028	C20H22N2O3	NC
STOCK1N-78810	[#6]1(-[#6](-[#1])(-[#1])-[#7](-[#6](-[#1])(-[#1])-[#6](-[#1])(-[#6](-[#1])(-[#1])-[#6]2(-[#1])-[#6](-[#7]34)=[#6](-[#1])-[#6](-[#1])=[#6](-[#1])-[#6]3=[#8])-[#6]4(-[#1])-[#1])-[#6]2(-[#1])-[#1])=[#6](-[#8]-[#1])-[#6](=[#8])-[#6](-[#1])=[#6](-[#6](-[#1])(-[#1])-[#1])-[#7]1-[#6](-[#1])(-[#1])-[#1]	341.40422	C19H23N3O3	NC
STOCK1N-78815	[#6](-[#7](-[#6](-[#1])(-[#1])-[#1])-[#6](-[#1])(-[#1])-[#6](-[#1])(-[#1])-[c](:[c](-[#1]):[c](:[c]12)-[#8]-[#6](-[#1])(-[#1])-[#8]1):[c]3:[c]2-[#8]-[#6](-[#1])(-[#1])-[#1])(-[#6](=[#8])-[c](:[c](-[#1]):[c](-[#1]):[c](:[c]4-[#7](-[#1])-[#6](=[#8])-[c]5:[c](-[#1]):[c](-[#1]):[c](-[#1]):[o]5)-[#6](-[#1])(-[#1])-[#1]):[c]4-[#1])=[#6]3-[#1]	460.47856	C26H24N2O6	NC
STOCK1N-79032	[c]1(:[c](\-[#6](-[#1])=[#6](-[#1])\-[#6](-[#1])(-[#1])-[#6](-[#1])(-[#1])-[#6](-[#1])(-[#1])-[#6](-[#6](-[#1])(-[#1])-[#6](-[#1])(-[#1])-[#6](-[#1])(-[#1])-[#6](-[#1])(-[#6](-[#1])(-[#1])-[#1])-[#8]-[#6]1=[#8])=[#8]):[c](-[#1]):[c](:[c]23)-[#8]-[#6](-[#6](-[#1])(-[#1])-[#6]2(-[#1])-[c](:[c](-[#1]):[c](-[#1]):[c](:[c]4-[#8]-[#6](-[#1])(-[#6](-[#1])(-[#1])-[#1])-[#6](-[#1])(-[#1])-[#1])-[#8]-[#6](…	550.63931	C32H38O8	NC
STOCK1N-79046	[c](:[c](-[#1]):[c](-[#1]):[n]1-[#1])(:[c]2-[#1]):[c]1:[c](-[#1]):[c](-[#1]):[c]2-[#7](-[#1])-[#6](-[#6](-[#1])(-[#1])-[#6](-[#1])(-[#1])-[#6](-[#1])(-[#1])-[#6](-[#1])(-[#1])-[#6]3(-[#1])-[#6](-[#1])(-[#1])-[#6](-[#1])(-[#1])-[#16]-[#16]3)=[#8]	320.4728	C16H20N2OS2	NC
STOCK1N-79065	[#6](-[#6](-[#1])(-[#1])-[#1])(-[#6]1(-[#1])-[#1])(-[#6](-[#1])(-[#1])-[#7](-[#6]2(-[#1])-[c]3:[c](-[#1]):[c](-[#1]):[c](:[c]4:[n]3):[c](-[#1]):[c](-[#1]):[c](-[#1]):[c]4-[#1])-[#6](-[#1])(-[#1])-[#6]5(-[#6](-[#1])(-[#1])-[#7]12)-[#6](-[#1])(-[#1])-[#6](-[#1])(-[#1])-[#6](-[#1])(-[#1])-[#1])-[#6]5=[#8]	335.4427	C21H25N3O	NC
STOCK1N-79097	[c]1(:[c](\-[#6](-[#1])=[#6](-[#1])\-[#6](-[#1])(-[#1])-[#6](-[#1])(-[#1])-[#6](-[#1])(-[#1])-[#6](-[#6](-[#1])(-[#1])-[#6](-[#1])(-[#1])-[#6](-[#1])(-[#1])-[#6](-[#1])(-[#6](-[#1])(-[#1])-[#1])-[#8]-[#6]1=[#8])=[#8]):[c](-[#1]):[c](:[c]23)-[#8]-[#6](-[#6](-[#1])(-[#1])-[#6]2(-[#1])-[c](:[c](-[#1]):[c]4-[#17]):[c](-[#1]):[c](:[c]45)-[#8]-[#6](-[#1])(-[#1])-[#8]5)=[#8]):[c]3-[#8]-[#1]	526.96217	C28H27ClO8	NC
STOCK1N-79431	[c]1(-[#6](-[#7](-[#1])-[#6](-[#1])(-[#1])-[#6](-[#1])(-[#1])-[c](:[c]2:[c](:[n]3-[#1]):[c](-[#1]):[c](-[#1]):[c](-[#1]):[c]2-[#1]):[c]3-[#1])=[#8]):[c]4:[c](:[n](-[#1]):[n]1)-[#6](-[#1])(-[#1])-[#6](-[#1])(-[#1])-[#6](-[#1])(-[#1])-[#6]4(-[#1])-[#1]	308.3776	C18H20N4O	NC
STOCK1N-79448	[c](:[c]1-[c]2:[c](-[#1]):[c](-[#1]):[c](:[c](-[#8]-[#1]):[c]2-[#1])-[#8]-[#1])(-[#6](=[#8])-[#7](-[#1])-[#7]3-[#6]4(-[#1])-[#6](-[#1])(-[#1])-[#6](-[#1])(-[#1])-[#6](-[#1])(-[#1])-[#6]4(-[#1])-[#1]):[c]3:[n]:[c](:[c](:[c]56):[c](-[#1]):[c](-[#1]):[c](-[#8]-[#1]):[c]5-[#8]-[#1]):[c]1:[o]6	433.41346	C23H19N3O6	NC
STOCK1N-79490	[c](:[c]1-[#6](-[#1])(-[#6](-[#1])(-[#1])-[#1])-[#6](-[#1])(-[#1])-[#1])(-[#6](=[#8])-[#7](-[#1])-[#7]2-[#6]3(-[#1])-[#6](-[#1])(-[#1])-[#6](-[#1])(-[#1])-[#6](-[#1])(-[#1])-[#6]3(-[#1])-[#1]):[c]2:[n]:[c](:[c](:[c]45):[c](-[#1]):[c](-[#1]):[c](-[#8]-[#1]):[c]4-[#8]-[#1]):[c]1:[o]5	367.39844	C20H21N3O4	NC
STOCK1N-79522	[c]1(-[#6]2(-[#1])-[#1]):[c](-[#6](-[#1])(-[#1])-[#6](-[#1])(-[#1])-[#7]2-[#6](=[#8])-[#6](-[#1])(-[#1])-[#6](-[#1])(-[#1])-[#7](-[#1])-[c]3:[n]:[c](-[#6](-[#1])(-[#1])-[#1]):[c](-[#1]):[c](-[#6](-[#1])(-[#1])-[#1]):[n]3):[c]4:[c](:[c](-[#1]):[c](-[#1]):[c](-[#1]):[c]4-[#1]):[n]1-[#1]	349.42952	C20H23N5O	NC
STOCK1N-79591	[c]1(-[#6](=[#8])-[#7](-[#1])-[#7]2-[#6]3(-[#1])-[#6](-[#1])(-[#1])-[#6](-[#1])(-[#1])-[#6](-[#1])(-[#1])-[#6](-[#1])(-[#1])-[#6]3(-[#1])-[#1]):[c]2:[n]:[c](:[c](:[c]45):[c](-[#1]):[c](-[#1]):[c](-[#8]-[#1]):[c]4-[#8]-[#1]):[c](:[o]5):[c]1-[c](:[c](-[#1]):[c]6-[#8]-[#6](-[#1])(-[#1])-[#1]):[c](-[#1]):[c](:[c]6-[#8]-[#6](-[#1])(-[#1])-[#1])-[#8]-[#6](-[#1])(-[#1])-[#1]	505.51918	C27H27N3O7	NC
STOCK1N-79708	[#7]12-[#6](-[#6](-[#1])(-[#1])-[#6](-[#1])(-[#1])-[#6]1(-[#1])-[#1])=[#7]-[c](:[c]3-[#6]2=[#8]):[c](-[#1]):[c](-[#1]):[c](-[#8]-[#6](-[#1])(-[#1])-[#6](=[#8])-[#7](-[#1])-[c]4:[c](-[#1]):[c](-[#1]):[c](:[c](-[#1]):[n]4)-[#6](-[#1])(-[#1])-[#1]):[c]3-[#1]	350.37122	C19H18N4O3	NC
STOCK1N-79786	[c]12:[c](:[c](-[#1]):[c](-[#1]):[c](:[c]1-[#1])-[#6](=[#8])-[#7](-[#1])-[c](:[c](-[#1]):[c](-[#1]):[c](:[c]34):[c](-[#1]):[c](-[#1]):[n]3-[#1]):[c]4-[#1]):[c](-[#1]):[c](-[#1]):[n]2-[#6](-[#1])(-[#1])-[#6](-[#1])(-[#1])-[#8]-[#6](-[#1])(-[#1])-[#1]	333.38376	C20H19N3O2	NC
STOCK1N-79888	[c]1(:[c](-[#1]):[c](-[#1]):[c](:[c](-[#1]):[c]1-[#8]-[#6](-[#1])(-[#1])-[#1])-[#8]-[#6](-[#1])(-[#1])-[#1])-[#6](=[#8])-[#7](-[#1])-[c](:[c](-[#1]):[c]2-[#1]):[c](-[#1]):[c](-[#1]):[c]2-[#6](=[#8])-[#7](-[#1])-[#6](-[#1])(-[#1])-[#6]3(-[#1])-[#6](-[#1])(-[#1])-[#6](-[#1])(-[#1])-[#6](-[#1])(-[#1])-[#7]4-[#6]3(-[#1])-[#6](-[#1])(-[#1])-[#6](-[#1])(-[#1])-[#6](-[#1])(-[#1])-[#6]4(-[#1])-[#1]	451.55792	C26H33N3O4	NC
STOCK1N-79976	[c]1(-[#6](-[#1])(-[#6](-[#1])(-[#1])-[#6](=[#8])-[#7](-[#1])-[#6](-[#1])(-[#1])-[c](:[c](-[#1]):[c]2-[#1]):[c](-[#1]):[c](-[#1]):[c]2-[#8]-[#6](-[#1])(-[#1])-[#1])-[c]3:[c](-[#1]):[c](-[#1]):[c](:[c](-[#8]-[#6](-[#1])(-[#1])-[#1]):[c]3-[#1])-[#8]-[#6](-[#1])(-[#1])-[#1]):[c](-[#1]):[n](-[#1]):[c](:[c](-[#1]):[c](-[#1]):[c](-[#1]):[c]4-[#8]-[#6](-[#1])(-[#1])-[#1]):[c]14	474.5482	C28H30N2O5	NC
STOCK1N-80024	[#7]1(-[#6](-[#1])(-[#1])-[#6](-[#1])(-[#6]2(-[#1])-[#1])-[#6](-[#1])(-[#1])-[#6]3(-[#1])-[#6](-[#1])(-[#1])-[#7]2-[#6](-[#1])(-[#1])-[#6](=[#7]-[c]4:[c](-[#6]5=[#8]):[c](-[#1]):[c](-[#1]):[c](-[#17]):[c]4-[#1])-[#7]5-[#1])-[#6]3=[#6](-[#1])-[#6](-[#1])=[#6](-[#1])-[#6]1=[#8]	382.84346	C20H19ClN4O2	NC
STOCK1N-80073	[c]12:[c](:[c](-[#1]):[c](-[#1]):[c](:[c]1-[#1])-[#6](-[#7](-[#1])-[#6](-[#1])(-[#1])-[#6](-[#1])(-[#1])-[c](:[c]3-[#1]):[c]4:[c](:[n]3-[#1]):[c](-[#1]):[c](-[#1]):[c](-[#8]-[#6](-[#1])(-[#1])-[#1]):[c]4-[#1])=[#8]):[c](-[#1]):[c](-[#1]):[n]2-[#6](-[#1])(-[#1])-[#6](-[#1])(-[#1])-[#8]-[#6](-[#1])(-[#1])-[#1]	391.4629	C23H25N3O3	NC
STOCK1N-80179	[#7](-[#6](-[#1])(-[#1])-[#1])(-[#6]1=[#8])-[#6](-[#7](-[#1])-[#1])=[#6](-[#6](=[#8])-[#7]1-[#6](-[#1])(-[#1])-[#1])-[#6](=[#8])-[#6](-[#1])(-[#1])-[#7](-[#6](-[#1])(-[#1])-[#6](-[#1])(-[#6](-[#1])(-[#1])-[#6]2(-[#1])-[#6](-[#7]34)=[#6](-[#1])-[#6](-[#1])=[#6](-[#1])-[#6]3=[#8])-[#6]4(-[#1])-[#1])-[#6]2(-[#1])-[#1]	385.41702	C19H23N5O4	NC
STOCK1N-80185	[n]1(-[#1]):[c](:[c](-[#1]):[c](-[#1]):[c](:[c]2-[#1])-[#8]-[#6](-[#1])(-[#1])-[#1]):[c]2:[c](-[#6](-[#1])(-[#1])-[#6](-[#1])(-[#1])-[#7](-[#1])-[#6](=[#8])-[c]3:[c](-[#1]):[c](-[#1]):[c](:[c](-[#1]):[c]3-[#1])-[#7](-[#1])-[c]4:[n]:[c](-[#1]):[c](-[#1]):[c](-[#1]):[n]4):[c]1-[#1]	387.43444	C22H21N5O2	NC
STOCK1N-80250	[#6](-[#6](-[#1])(-[#6](-[#1])(-[#1])-[#6](-[#8]-[#6](-[#1])(-[#1])-[#1])=[#8])-[c](:[c](-[#1]):[c]1-[#8]-[#6](-[#1])(-[#1])-[#1]):[c](-[#1]):[c](:[c]12)-[#8]-[#6](-[#1])(-[#1])-[#8]2)(=[#6](-[#8]-[#1])-[#7]=[#6](-[#7]34)-[#6](-[#1])=[#6](-[#1])-[#6](-[#17])=[#6]3-[#1])-[#6]4=[#8]	432.81118	C20H17ClN2O7	NC
STOCK1N-80275	[c]12:[c](:[c](:[c](-[#1]):[c](-[#8]-[#6](-[#6](-[#1])(-[#1])-[#6]3(-[#1])-[c]4:[c](-[#1]):[c](-[#1]):[c](-[#1]):[c](-[#1]):[c]4-[#8]-[#6](-[#1])(-[#1])-[c]5:[c](-[#1]):[c](-[#1]):[c](-[#1]):[c](-[#1]):[n]5)=[#8]):[c]13)-[#8]-[#1])-[#6](-[#6](-[#1])=[#6](-[c]6:[c](-[#1]):[c](-[#1]):[c](:[c](-[#8]-[#1]):[c]6-[#1])-[#8]-[#1])-[#8]2)=[#8]	523.48963	C30H21NO8	NC
STOCK1N-80326	[c]1(:[c](-[#8]-[#1]):[c](-[#1]):[c](:[c]23)-[#8]-[#6](-[#6](-[#1])(-[#1])-[#6]2(-[#1])-[#6]4=[#6](-[#1])-[#8]-[c](:[c]5-[#6]4=[#8]):[c](-[#1]):[c](-[#1]):[c](-[#1]):[c]5-[#1])=[#8]):[c]3-[#8]-[#6](-[#1])=[#6](-[c]6:[c](-[#1]):[c](-[#1]):[c](:[c](-[#1]):[c]6-[#1])-[#8]-[#1])-[#6]1=[#8]	468.41114	C27H16O8	NC
STOCK1N-80365	[c]1(:[n]2):[c](:[c](-[#1]):[n]:[n]1-[#6](-[#1])(-[#6](-[#1])(-[#1])-[#1])-[#6](-[#1])(-[#1])-[#1]):[c](:[c](:[o]:[c]3:[c]4:[c](-[#1]):[c](-[#1]):[c](:[c]3-[#6](-[#1])(-[#1])-[#1])-[#8]-[#1]):[c]24)-[c]5:[c](-[#1]):[c](-[#1]):[c](:[c](-[#8]-[#1]):[c]5-[#1])-[#8]-[#6](-[#1])(-[#1])-[#1]	403.43054	C23H21N3O4	NC
STOCK1N-80454	[c]12:[c](:[c](:[c](-[#1]):[c](-[#8]-[#1]):[c]1-[#6](-[#1])(-[#6](-[#1])(-[#1])-[#6](-[#8]-[#6](-[#1])(-[#1])-[#1])=[#8])-[c](:[c](-[#1]):[c](-[#1]):[s]3):[c]3-[#1])-[#8]-[#1])-[#6](-[#6](-[#1])=[#6](-[c]4:[c](-[#1]):[c](-[#1]):[c](-[#1]):[c](-[#1]):[c]4-[#1])-[#8]2)=[#8]	422.45042	C23H18O6S	NC
STOCK1N-80544	[c]1(:[n]:[c](:[c](:[c](-[#1]):[c](-[#1]):[c](:[c]2-[#1])-[#8]-[#1]):[c]2:[o]3):[c]3:[c]4-[#6](=[#6](-[#1])-[c]5:[c](-[#7]67):[c](:[c](-[#1]):[c](-[#1]):[c]5-[#1])-[#6](-[#1])(-[#1])-[#6]6(-[#1])-[#1])-[#6]7=[#8]):[c]4:[c](-[#1]):[n]:[n]1-[#6](-[#1])(-[#6](-[#1])(-[#1])-[#1])-[#6](-[#1])(-[#1])-[#1]	436.462	C26H20N4O3	NC
STOCK1N-80562	[c]12:[c](:[c](:[c](-[#1]):[c](-[#8]-[#1]):[c]1-[#6](-[#1])(-[c]3:[c](-[#1]):[c](-[#1]):[c](:[c](-[#8]-[#6](-[#1])(-[#1])-[#1]):[c]3-[#1])-[#8]-[#1])-[#6](-[#1])(-[#1])-[#6](=[#8])-[#7](-[#6](-[#1])(-[#1])-[#6]4(-[#1])-[#1])-[#6](-[#1])(-[#1])-[#6](-[#1])(-[#1])-[#7]4-[#6](-[#1])(-[#1])-[#1])-[#8]-[#1])-[#6](-[#6](-[#1])=[#6](-[c]5:[c](-[#1]):[c](-[#1]):[c](-[#1]):[c](-[#1]):[c]5-[#1])-[#8]2)=[#8]	530.56839	C30H30N2O7	NC
STOCK1N-80577	[c]1(:[n]2):[c](:[c](-[#1]):[n]:[n]1-[#6](-[#1])(-[#6](-[#1])(-[#1])-[#1])-[#6](-[#1])(-[#1])-[#1]):[c](:[c](:[o]:[c]3:[c]4:[c](-[#1]):[c](-[#1]):[c](:[c]3-[#6](-[#1])(-[#1])-[#1])-[#8]-[#1]):[c]24)-[#6](-[#6]5(-[#1])-[#1])=[#6](-[#1])-[c]6:[c](:[c](-[#1]):[c](-[#1]):[c](-[#1]):[c]6-[#1])-[#8]5	411.45254	C25H21N3O3	NC
STOCK1N-80652	[c]12:[c](-[#6](-[#1])(-[#1])-[#8]-[#6]1=[#8]):[c](:[c](-[#8]-[#6](-[#1])(-[#1])-[#1]):[c](-[#6](-[#1])(-[#1])\-[#6](-[#1])=[#6](/-[#6](-[#1])(-[#1])-[#1])\-[#6](-[#1])(-[#1])-[#6](-[#1])(-[#1])-[#6](=[#8])-[#7](-[#1])-[c]3:[c](-[#1]):[c](-[#1]):[c](-[#1]):[c]4:[c]3:[c](-[#1]):[c](-[#1]):[n]4-[#6](-[#1])(-[#1])-[c]5:[c](-[#1]):[c](-[#1]):[c](-[#1]):[c](-[#1]):[c]5-[#1]):[c]2-[#8]-[#6](-[#1])(-[#1…	538.63345	C33H34N2O5	NC
STOCK1N-80826	[c]1(:[c](-[#1]):[c](:[c](:[c]2-[#6](-[#1])(-[#1])-[#1]):[o]1):[c](-[#6](-[#1])(-[#1])-[#7](-[#1])-[#6](-[#1])(-[#6](-[#1])(-[#1])-[#1])-[#6](-[#1])(-[#1])-[#1]):[c](-[#1]):[n]2)-[#6]3=[#6](-[#1])-[#6](=[#8])-[#8]-[c](:[c](-[#1]):[c](-[#8]-[#6](-[#1])(-[#1])-[#8]4):[c]4:[c]5-[#1]):[c]35	392.4046	C22H20N2O5	NC
STOCK1N-81050	[c]1(:[c](-[#1]):[c](:[c]2:[n]1-[#1]):[c](-[#1]):[c](-[#1]):[c](-[#1]):[c]2-[#1])-[#6](=[#8])-[#7]3-[#6](-[#1])(-[#1])-[#6](-[#1])(-[#1])-[#6](-[#1])(-[#6](-[#1])(-[#1])-[#6]3(-[#1])-[#1])-[#7](-[#1])-[#6](-[#6](-[#1])(-[#1])-[#6](-[#1])(-[#1])-[#6](-[#1])(-[#6](=[#8])-[#7](-[#1])-[c](:[c]4-[#6]5=[#8]):[c](-[#1]):[c](-[#1]):[c](-[#1]):[c]4-[#1])-[#7]5-[#1])=[#8]	473.52368	C26H27N5O4	NC
STOCK1N-81097	[c]12:[c](:[c](-[#1]):[c](-[#1]):[c](-[#8]-[#6](-[#1])(-[#1])-[#1]):[c]1-[#8]-[#6](-[#1])(-[#1])-[#1])-[#6](-[#6](-[#1])(-[#1])-[#1])=[#6](-[#6](=[#8])-[#8]2)-[#6](-[#1])(-[#1])-[#6](-[#7](-[#1])-[#6](-[#1])(-[#1])-[#6](-[#1])(-[#1])-[#6](-[#8]-[#6](-[#1])(-[#1])-[#1])=[#8])=[#8]	363.36184	C18H21NO7	NC
STOCK1N-81187	[c]12:[c](-[#8]-[#6](=[#8])-[#6](-[#1])(-[#1])-[#6]1(-[#1])-[c]3:[c](-[#1]):[c](-[#1]):[c](-[#1]):[c](:[c](-[#1]):[c](-[#1]):[c](-[#1]):[n]4):[c]34):[c](-[#8]-[#1]):[c](:[c](-[#6](-[#6](-[#1])=[#6](-[c]5:[c](-[#1]):[c](-[#1]):[c](-[#1]):[c](-[#1]):[c]5-[#1])-[#8]6)=[#8]):[c]26)-[#8]-[#1]	451.42698	C27H17NO6	NC
STOCK1N-81199	[#7]1(-[#6](-[#1])(-[#1])-[#6](-[#1])(-[#6](-[#1])(-[#1])-[#6]2(-[#1])-[#6](-[#1])(-[#1])-[#7]3-[c]4:[c](-[#1]):[c](-[#1]):[c](:[c](-[#1]):[c]4-[#7](-[#1])-[#6](-[#6](-[#1])(-[#1])-[#8]-[c](:[c](-[#1]):[c](-[#1]):[c](:[c]56)-[#8]-[#6](-[#1])(-[#1])-[#8]5):[c]6-[#1])=[#8])-[#6](-[#7](-[#1])-[#6](-[#1])(-[#1])-[#6](-[#1])(-[#1])-[#1])=[#8])-[#6]3(-[#1])-[#1])-[#6]2=[#6](-[#1])-[#6](-[#1])=[#6](-[#1…	530.57169	C29H30N4O6	NC
STOCK1N-81398	[c]12:[c](:[c](:[c](-[#1]):[c](-[#8]-[#1]):[c]1-[#6](-[#1])(-[#6](-[#1])(-[#1])-[#6](=[#8])-[#7](-[#6](-[#1])(-[#1])-[#6]3(-[#1])-[#1])-[#6](-[#1])(-[#1])-[#6](-[#1])(-[#1])-[#8]3)-[c]4:[c](-[#1]):[c](-[#1]):[c](:[c](-[#8]-[#6](-[#1])(-[#1])-[#1]):[c]4-[#8]-[#6](-[#1])(-[#1])-[#1])-[#8]-[#6](-[#1])(-[#1])-[#1])-[#8]-[#1])-[#6](-[#6](-[#1])=[#6](-[c]5:[c](-[#1]):[c](-[#1]):[c](-[#1]):[c](-[#1]):[c…	561.57913	C31H31NO9	NC
STOCK1N-81481	[c]12:[c](-[#6](-[#1])(-[#1])-[#8]-[#6]1=[#8]):[c](:[c](-[#8]-[#6](-[#1])(-[#1])-[#1]):[c](-[#6](-[#1])(-[#1])\-[#6](-[#1])=[#6](/-[#6](-[#1])(-[#1])-[#1])\-[#6](-[#1])(-[#1])-[#6](-[#1])(-[#1])-[#6](=[#8])-[#7](-[#1])-[c]3:[n]:[n]:[c](-[#6](-[#6](-[#1])(-[#1])-[#1])(-[#6](-[#1])(-[#1])-[#1])-[#6](-[#1])(-[#1])-[#1]):[s]3):[c]2-[#8]-[#1])-[#6](-[#1])(-[#1])-[#1]	459.55846	C23H29N3O5S	NC
STOCK1N-81549	[c]12:[c](:[c](:[c](-[#1]):[c](-[#8]-[#1]):[c]1-[#6](-[#1])(-[#6](-[#1])(-[#1])-[#6](-[#8]-[#6](-[#1])(-[#1])-[#1])=[#8])-[c]3:[c](-[#1]):[c](-[#1]):[c](:[c](-[#1]):[c]3-[#8]-[#6](-[#1])(-[#1])-[#1])-[#8]-[#6](-[#1])(-[#1])-[#1])-[#8]-[#1])-[#6](-[#6](-[#1])=[#6](-[c]4:[c](-[#1]):[c](-[#1]):[c](-[#1]):[c](-[#1]):[c]4-[#1])-[#8]2)=[#8]	476.47466	C27H24O8	NC
STOCK1N-81559	[#6]1(=[#8])-[c]2:[c](:[c](-[#1]):[c](-[#1]):[c](:[c]2-[#1])-[#7](-[#1])-[#6](=[#8])-[#6](-[#1])(-[#1])-[#6](-[#1])(-[c](:[c](-[#1]):[c](-[#1]):[c](-[#1]):[c]3-[#1]):[c]3-[#6]4=[#8])-[#7]4-[#1])-[#7](-[#1])-[#6](=[#8])-[#6](-[#1])(-[#6](-[#1])(-[#1])-[#6](-[#1])(-[#1])-[#6]5(-[#1])-[#1])-[#7]15	404.4186	C22H20N4O4	NC
STOCK1N-81570	[#6]1(=[#6](-[#1])-[c](:[c](-[#1]):[c](-[#1]):[c](-[#1]):[c]2-[#1]):[c]2-[#7](-[#6](-[#1])(-[#1])-[#1])-[#6]1=[#8])-[#6]3(-[#1])-[#6](-[#1])(-[#1])-[#6](=[#8])-[#8]-[c](:[c](-[#1]):[c](:[c](-[#6](-[#6](-[#1])=[#6](-[c]4:[c](-[#1]):[c](-[#1]):[c](-[#1]):[c](-[#1]):[c]4-[#1])-[#8]5)=[#8]):[c]56)-[#8]-[#1]):[c]36	465.45356	C28H19NO6	NC
STOCK1N-81685	[c]1(:[c](-[#1]):[c](:[c](:[c]2-[#6](-[#1])(-[#1])-[#1]):[o]1):[c](-[#6](-[#1])(-[#1])-[#7](-[#1])-[#6](-[#1])(-[#1])-[#6](-[#1])(-[#1])-[c](:[c](-[#1]):[c](-[#1]):[c](:[c]3-[#8]-[#6](-[#1])(-[#1])-[#1])-[#8]-[#6](-[#1])(-[#1])-[#1]):[c]3-[#1]):[c](-[#1]):[n]2)-[#6]4=[#6](-[#1])-[#6](=[#8])-[#8]-[c](:[c](-[#1]):[c](-[#6](-[#1])(-[#1])-[#1]):[c](-[#6](-[#1])(-[#1])-[#1]):[c]5-[#1]):[c]45	498.5696	C30H30N2O5	NC
STOCK1N-81694	[c]1(:[n]:[c]2:[c](:[c]3-[#6](=[#6](-[#1])-[c]4:[c](-[#7]56):[c](:[c](-[#1]):[c](-[#1]):[c]4-[#1])-[#6](-[#1])(-[#1])-[#6]5(-[#1])-[#1])-[#6]6=[#8]):[o]:[c]7:[c]2:[c](-[#1]):[c](-[#1]):[c](:[c]7-[#6](-[#1])(-[#1])-[#1])-[#8]-[#1]):[c]3:[c](-[#1]):[n]:[n]1-[#6](-[#1])(-[#6](-[#1])(-[#1])-[#1])-[#6](-[#1])(-[#1])-[#1]	450.48858	C27H22N4O3	NC
STOCK1N-81759	[c]12:[c](:[c](:[c](-[#1]):[c](-[#8]-[#1]):[c]1-[#6](-[#1])(-[#6](-[#1])(-[#1])-[#6](-[#8]-[#6](-[#1])(-[#1])-[#1])=[#8])-[#6](-[#6]3(-[#1])-[#1])=[#6](-[#1])-[c]4:[c](:[c](-[#1]):[c](-[#1]):[c](-[#1]):[c]4-[#1])-[#8]3)-[#8]-[#1])-[#6](-[#6](-[#1])=[#6](-[c]5:[c](-[#1]):[c](-[#1]):[c](-[#1]):[c](-[#1]):[c]5-[#1])-[#8]2)=[#8]	470.47008	C28H22O7	NC
STOCK1N-81782	[n]1(-[#6](-[#1])(-[#1])-[#6](-[#1])(-[#1])-[#7](-[#1])-[#6](=[#8])-[c](:[c](-[#1]):[c](-[#1]):[c](:[c]23):[c](-[#1]):[c](-[#1]):[n]2-[#1]):[c]3-[#1]):[c](-[#1]):[c](-[#1]):[c](:[c](-[#1]):[c](-[#8]-[#6](-[#1])(-[#1])-[#1]):[c](-[#1]):[c]4-[#1]):[c]14	333.38376	C20H19N3O2	NC
STOCK1N-81935	[c]1(-[#8]-[#6](-[#1])=[#6](-[#6]2=[#8])-[c]3:[c](-[#1]):[c](-[#1]):[c](:[c](-[#1]):[c]3-[#1])-[#8]-[#1]):[c]2:[c](-[#1]):[c](-[#1]):[c](-[#8]-[#1]):[c]1-[#6](-[#1])(-[#6](-[#1])(-[#1])-[#6](-[#8]-[#6](-[#1])(-[#1])-[#1])=[#8])-[c]4:[c](-[#1]):[c](-[#1]):[c](:[c](-[#8]-[#6](-[#1])(-[#1])-[#1]):[c]4-[#1])-[#8]-[#6](-[#1])(-[#1])-[#6](-[#1])(-[#1])-[c]5:[c](-[#1]):[c](-[#1]):[c](-[#1]):[c](-[#1]):[…	566.59719	C34H30O8	NC
STOCK1N-81954	[c]12:[c](:[c](:[c](-[#1]):[c](-[#8]-[#1]):[c]1-[#6](-[#1])(-[c](:[c](-[#1]):[c]3-[#1]):[c](-[#1]):[c](-[#1]):[c]3-[#6](-[#8]-[#1])=[#8])-[#6](-[#1])(-[#1])-[#6](-[#8]-[#6](-[#1])(-[#1])-[#1])=[#8])-[#8]-[#1])-[#6](-[#6](-[#1])=[#6](-[c]4:[c](-[#1]):[c](-[#1]):[c](-[#1]):[c](-[#1]):[c]4-[#1])-[#8]2)=[#8]	460.4322	C26H20O8	NC
STOCK1N-81988	[c]12:[c](-[#6](-[#1])(-[#1])-[#6](-[#1])(-[#1])-[#6](-[#1])(-[#1])-[#6]1(-[#1])-[#7](-[#1])-[#6](-[#6](-[#1])(-[#1])-[#6](-[#1])(-[#6](-[#1])(-[#1])-[#1])-[#6](-[#1])(-[#1])-[#1])=[#8]):[c](:[c]3:[n]2-[#1]):[c](-[#1]):[c](-[#1]):[c](-[#1]):[c]3-[#17]	304.81444	C17H21ClN2O	NC
STOCK1N-81993	[#6]1(-[#6](-[#1])(-[#6](-[#1])(-[#1])-[#6](-[#8]-[#6](-[#1])(-[#1])-[#1])=[#8])-[#6]2=[#6](-[#1])-[c](:[c](-[#1]):[c](-[#1]):[c](:[c]3-[#1])-[#8]-[#6](-[#1])(-[#1])-[#1]):[c]3-[#7](-[#1])-[#6]2=[#8])=[#6](-[#8]-[#1])-[#7]=[#6](-[#7]4-[#6]1=[#8])-[#6](-[#1])=[#6](-[#1])-[#6](-[#1])=[#6]4-[#1]	421.40276	C22H19N3O6	NC
STOCK1N-81995	[#6]1(=[#6](-[#1])-[#8]-[c](:[c]2-[#6]1=[#8]):[c](-[#1]):[c](-[#1]):[c](-[#8]-[#6](-[#1])(-[#1])-[#1]):[c]2-[#1])-[#6](-[#1])(-[#6](-[#1])(-[#1])-[#6](-[#8]-[#6](-[#1])(-[#1])-[#1])=[#8])-[c]3:[c](-[#8]-[#1]):[c](-[#1]):[c](:[c](-[#6](-[#6](-[#1])=[#6](-[c]4:[c](-[#1]):[c](-[#1]):[c](-[#1]):[c](-[#1]):[c]4-[#1])-[#8]5)=[#8]):[c]35)-[#8]-[#1]	514.47957	C29H22O9	NC
STOCK1N-82009	[#7]1(-[#6](-[#1])(-[#1])-[#6](-[#7](-[#1])-[#6](-[#1])(-[#1])-[#6](-[#1])(-[#1])-[c](:[c]2:[c](:[n]3-[#1]):[c](-[#1]):[c](-[#1]):[c](-[#1]):[c]2-[#1]):[c]3-[#1])=[#8])-[#6](-[#6](-[#1])(-[#1])-[#1])=[#6](-[#1])-[#6](-[#6](-[#8]-[#6](-[#1])(-[#1])-[#1])=[#6]1-[#1])=[#8]	339.38834	C19H21N3O3	NC
STOCK1N-82113	[#6]12=[#6](-[c]3:[c](:[c](-[#1]):[c](-[#1]):[c](-[#1]):[c]3-[#1])-[#8]-[#6]1=[#8])-[#8]-[#6](-[#1])(-[#6](=[#8])-[#7](-[#1])-[c]4:[c](-[#1]):[c](-[#1]):[c](-[#1]):[c](-[#1]):[c]4-[#1])-[#6]2(-[#1])-[c](:[c](-[#1]):[c]5-[#8]-[#6](-[#1])(-[#1])-[#1]):[c](-[#1]):[c](:[c]5-[#8]-[#1])-[#8]-[#6](-[#1])(-[#1])-[#1]	459.44744	C26H21NO7	NC
STOCK1N-82114	[#6](-[#8]-[#6](-[#6](-[#1])(-[#1])-[#1])=[#6](-[#1])-[#6]1=[#8])(-[#6](-[#1])(-[#6](-[#1])(-[#1])-[#6](-[#8]-[#6](-[#1])(-[#1])-[#1])=[#8])-[#6]2=[#6](-[#1])-[c](:[c](-[#1]):[c](-[#1]):[c](:[c]3-[#1])-[#6](-[#1])(-[#1])-[#1]):[c]3-[#7](-[#1])-[#6]2=[#8])=[#6]1-[#8]-[#1]	369.36796	C20H19NO6	NC
STOCK1N-82154	[c]12:[c](-[#6](-[#1])(-[#1])-[#8]-[#6]1=[#8]):[c](:[c](-[#8]-[#6](-[#1])(-[#1])-[#1]):[c](-[#6](-[#1])(-[#1])\-[#6](-[#1])=[#6](/-[#6](-[#1])(-[#1])-[#1])\-[#6](-[#1])(-[#1])-[#6](-[#1])(-[#1])-[#6](=[#8])-[#7](-[#1])-[c]3:[c](-[#1]):[c](-[#1]):[c](-[#1]):[c]4:[c]3:[c](-[#1]):[c](-[#1]):[n]4-[#6](-[#1])(-[#6](-[#1])(-[#1])-[#1])-[#6](-[#1])(-[#1])-[#1]):[c]2-[#8]-[#6](-[#1])(-[#1])-[#1])-[#6](-[…	490.59066	C29H34N2O5	NC
STOCK1N-82166	[c]12:[c](:[c](:[c](-[#1]):[c](-[#8]-[#6](=[#8])-[#6](-[#1])(-[#1])-[#6]3(-[#1])-[c](:[c](-[#1]):[c](-[#1]):[s]4):[c]4-[#1]):[c]13)-[#8]-[#1])-[#6](-[#6](-[#1])=[#6](-[c]5:[c](-[#1]):[c](-[#1]):[c](:[c](-[#8]-[#1]):[c]5-[#1])-[#8]-[#1])-[#8]2)=[#8]	422.40736	C22H14O7S	NC
STOCK1N-82337	[c]1(-[#6](-[#1])(-[#1])-[#7](-[#1])-[#6](-[#6](-[#1])(-[#1])-[#6](-[#1])(-[#1])-[#6](-[#1])(-[#6](=[#8])-[#7](-[#1])-[c](:[c]2-[#6]3=[#8]):[c](-[#1]):[c](-[#1]):[c](-[#1]):[c]2-[#1])-[#7]3-[#1])=[#8]):[n](-[#6](-[#1])(-[#1])-[#1]):[c]4:[c](:[c](-[#1]):[c](-[#1]):[c](-[#1]):[c]4-[#1]):[n]1	391.42314	C21H21N5O3	NC
STOCK1N-82370	[#6]1(=[#8])-[c]2:[c](:[c](-[#1]):[c](-[#1]):[c](:[c]2-[#1])-[#7](-[#1])-[#6](=[#8])-[c](:[c](-[#1]):[c]3-[#1]):[c](-[#1]):[c](:[c]34):[c](-[#1]):[c](-[#1]):[n]4-[#6](-[#1])(-[#6](-[#1])(-[#1])-[#1])-[#6](-[#1])(-[#1])-[#1])-[#7](-[#1])-[#6](=[#8])-[#6](-[#1])(-[#6](-[#1])(-[#1])-[#6](-[#1])(-[#1])-[#6]5(-[#1])-[#1])-[#7]15	416.47236	C24H24N4O3	NC
STOCK1N-82379	[c]1(:[c](-[#1]):[c]2:[c](:[c](-[#6](-[#1])(-[#1])-[#1]):[n]:[c](-[#1]):[c]2-[#6](-[#1])(-[#1])-[#7](-[#6](-[#1])(-[#1])-[#6]3(-[#1])-[#1])-[#6](-[#1])(-[#1])-[#6](-[#1])(-[#1])-[#7]3-[#6](-[#1])(-[#1])-[#6](-[#1])(-[#1])-[#8]-[#1]):[o]1)-[#6]4=[#6](-[#1])-[#6](=[#8])-[#8]-[c](:[c](-[#1]):[c](-[#6](-[#1])(-[#1])-[#6](-[#1])(-[#1])-[#6]5(-[#1])-[#1]):[c]5:[c]6-[#1]):[c]46	459.53686	C27H29N3O4	NC
STOCK1N-82396	[#7]1(-[#6](-[#1])(-[#1])-[#6](-[#1])(-[#6](-[#1])(-[#1])-[#1])-[#6](-[#1])(-[#1])-[#1])-[#6](-[#1])=[#7]-[c](:[c]2-[#6]1=[#8]):[c](-[#1]):[c](-[#1]):[c](:[c]2-[#1])-[#7](-[#1])-[#6](-[#6](-[#1])(-[#1])-[c](:[c](-[#1]):[c](-[#1]):[c](:[c]34)-[#6](-[#1])(-[#1])-[#6](-[#1])(-[#1])-[#8]3):[c]4-[#1])=[#8]	377.43632	C22H23N3O3	NC
STOCK1N-82500	[c]12:[c](-[#6](-[#1])(-[#1])-[#6](-[#1])(-[#1])-[#6](-[#1])(-[#1])-[#6]1(-[#1])-[#7](-[#1])-[#6](=[#8])-[c]3:[c](-[#1]):[c](-[#1]):[c](:[c](-[#1]):[c]3-[#1])-[#8]-[#6](-[#1])(-[#1])-[#1]):[c]4:[c](:[c](-[#1]):[c](-[#1]):[c](-[#8]-[#6](-[#1])(-[#1])-[#1]):[c]4-[#1]):[n]2-[#1]	350.41098	C21H22N2O3	NC
STOCK1N-82512	[c](-[#6](-[#1])(-[#1])-[#6](-[#1])(-[#7](-[#1])-[#6](-[#6](-[#1])(-[#1])-[#6](-[#1])(-[#1])-[c](:[c](-[#1]):[c](-[#1]):[c]1:[c]2-[#6](-[#1])(-[#1])-[#6](-[#1])(-[#1])-[#8]1):[c]2-[#1])=[#8])-[#6](-[#8]-[#1])=[#8])(:[c]3:[c](:[n]4-[#1]):[c](-[#1]):[c](-[#1]):[c](-[#1]):[c]3-[#1]):[c]4-[#1]	378.42108	C22H22N2O4	NC
STOCK1N-82687	[c](:[c](-[#8]-[#1]):[c](-[#1]):[c](:[c]12)-[#8]-[#6](-[#6](-[#1])(-[#1])-[#6]1(-[#1])-[c]3:[c](-[#1]):[c](-[#1]):[c](-[#1]):[c](-[#1]):[c]3-[#8]-[#6](-[#1])(-[#6](-[#1])(-[#1])-[#1])-[#6](-[#1])(-[#1])-[#1])=[#8])(-[#6]4=[#8]):[c]2-[#8]-[#6](-[c]5:[c](-[#1]):[c](-[#1]):[c](:[c](-[#8]-[#1]):[c]5-[#1])-[#8]-[#1])=[#6]4-[#8]-[#1]	490.45818	C27H22O9	NC
STOCK1N-83181	[#7]1(-[#6](-[#1])(-[#1])-[c]2:[c](-[#1]):[c](-[#1]):[c](-[#1]):[c](-[#1]):[c]2-[#1])-[#6](=[#8])-[#6](-[#1])(-[#7](-[#1])-[#6]1=[#8])-[#6](-[#1])(-[#1])-[#6](=[#8])-[#7](-[#1])-[c](:[c](-[#1]):[c](-[#1]):[c](:[c]34):[c](-[#1]):[c](-[#1]):[n]3-[#1]):[c]4-[#1]	362.38192	C20H18N4O3	NC
STOCK1N-83451	[#6]1(=[#6](-[#1])-[#6](-[#1])=[#6](-[#6]2=[#8])-[#7](-[#1])-[#6](-[#1])(-[#1])-[#6](-[#1])(-[#1])-[#6](-[#1])(-[#1])-[#6](=[#8])-[#7](-[#6](-[#1])(-[#1])-[#6](-[#1])(-[#6](-[#1])(-[#1])-[#6]3(-[#1])-[#6](-[#7]45)=[#6](-[#1])-[#6](-[#1])=[#6](-[#1])-[#6]4=[#8])-[#6]5(-[#1])-[#1])-[#6]3(-[#1])-[#1])-[#6](-[#6](-[#1])(-[#6](-[#1])(-[#1])-[#6](-[#1])(-[#1])-[c](:[c](-[#1]):[c](:[c](-[#8]-[#6](-[#1])…	642.74127	C36H42N4O7	NC
STOCK1N-83459	[c](-[#6](=[#8])-[#6](-[#1])=[#6](-[#8]1)-[c]2:[c](-[#1]):[c](-[#1]):[c](-[#1]):[c](-[#1]):[c]2-[#1])(:[c](-[#8]-[#1]):[c](-[#8]-[#1]):[c](:[c]3-[#6](-[#1])(-[#6](-[#1])(-[#1])-[#6](-[#8]-[#6](-[#1])(-[#1])-[#1])=[#8])-[c]4:[c](-[#1]):[c](-[#1]):[c](-[#1]):[c](-[#1]):[c]4-[#8]-[#6](-[#1])(-[#1])-[#6](-[#1])(-[#1])-[c](:[c](-[#1]):[c](-[#1]):[c]5:[c]6-[#6](-[#1])(-[#1])-[#6](-[#1])(-[#1])-[#8]5):[…	594.60729	C35H30O9	NC
STOCK1N-83554	[#6]1(=[#6](-[#1])-[#6](-[#1])=[#6](-[#6]2=[#8])-[#7](-[#1])-[#6](-[#1])(-[#6](-[#1])(-[#6](-[#1])(-[#1])-[#1])-[#6](-[#1])(-[#1])-[#1])-[#6](-[#7](-[#1])-[#6](-[#1])(-[#1])-[#6](-[#1])(-[#1])-[c](:[c]3:[c](:[n]4-[#1]):[c](-[#1]):[c](-[#1]):[c](-[#1]):[c]3-[#1]):[c]4-[#1])=[#8])-[#6](-[#6](-[#1])(-[#6](-[#1])(-[#1])-[#6](-[#1])(-[#1])-[c](:[c](-[#1]):[c](:[c](-[#8]-[#6](-[#1])(-[#1])-[#1]):[c]5-[…	626.74187	C36H42N4O6	NC
STOCK1N-83714	[c]1(:[c](:[c](-[#1]):[c](-[#1]):[c](:[c]2-[#1])-[#8]-[#1]):[c]2:[o]3):[c]3:[c](:[c](:[c](-[#1]):[n]4):[c](:[n]4-[#1]):[n]1)-[c]5:[c](-[#1]):[c](-[#1]):[c](:[c](-[#1]):[c]5-[#1])-[#8]-[#1]	317.29824	C18H11N3O3	NC
STOCK1N-83857	[#8]1-[#6](-[#6](-[#1])(-[#1])-[#1])(-[#6](-[#1])(-[#1])-[#1])-[#6](-[#1])(-[#1])-[#6](-[#1])(-[#1])-[c]2:[c]1:[c](-[#1]):[c](-[#1]):[c](:[c]2-[#1])-[#6](-[#1])(-[#1])-[#6](=[#8])-[#7](-[#1])-[#6](-[#1])(-[c]3:[c](-[#1]):[c](-[#1]):[c](-[#1]):[c](-[#1]):[c]3-[#1])-[#6](-[#8]-[#1])=[#8]	353.41162	C21H23NO4	NC
STOCK1N-84075	[c]12:[c](-[#6](-[#1])(-[#1])-[#6](-[#1])(-[#1])-[#6](-[#1])(-[#1])-[#6]1(-[#1])-[#7](-[#1])-[#6](-[#6](-[#1])(-[#1])-[#6](-[#1])(-[#1])-[c](:[c]3:[c](:[n]4-[#1]):[c](-[#1]):[c](-[#1]):[c](-[#1]):[c]3-[#1]):[c]4-[#1])=[#8]):[c]5:[c](:[c](-[#1]):[c](-[#1]):[c](-[#8]-[#6](-[#1])(-[#1])-[#1]):[c]5-[#1]):[n]2-[#1]	387.4742	C24H25N3O2	NC
STOCK1N-84144	[#6](-[#6](-[#1])(-[c]1:[c](-[#1]):[c](-[#1]):[c](:[c](-[#1]):[c]1-[#1])-[#8]-[#6](-[#1])(-[#1])-[#6](-[#1])(-[#1])-[c](:[c](-[#1]):[c](-[#1]):[c]2:[c]3-[#6](-[#1])(-[#1])-[#6](-[#1])(-[#1])-[#8]2):[c]3-[#1])-[#6](-[#1])(-[#1])-[#6](-[#7](-[#1])-[#1])=[#8])(-[#8]-[#6](-[#6](-[#1])(-[#1])-[#1])=[#6](-[#1])-[#6]4=[#8])=[#6]4-[#8]-[#1]	435.4691	C25H25NO6	NC
STOCK1N-84254	[c]1(-[#8]-[#6](-[#1])=[#6](-[#6]2=[#8])-[c]3:[c](-[#1]):[c](-[#1]):[c](:[c](-[#1]):[c]3-[#1])-[#8]-[#1]):[c]2:[c](-[#1]):[c](-[#1]):[c](-[#8]-[#1]):[c]1-[#6](-[#1])(-[#6](-[#1])(-[#1])-[#6](-[#8]-[#6](-[#1])(-[#1])-[#1])=[#8])-[c]4:[c](-[#1]):[c](-[#1]):[c](-[#1]):[c](-[#8]-[#1]):[c]4-[#1]	432.4221	C25H20O7	NC
STOCK1N-84314	[#6]1(=[#6](-[#6](-[#1])(-[#1])-[#1])-[#6](-[#1])=[#6](-[#7](-[#6](-[#1])(-[#1])-[#6](-[#1])(-[#1])-[#1])-[#6]1=[#8])-[#6](-[#1])(-[#1])-[#1])-[#6](=[#8])-[#7](-[#6](-[#1])(-[#1])-[#6](-[#1])(-[#6](-[#1])(-[#1])-[#6]2(-[#1])-[#6](-[#7]34)=[#6](-[#1])-[#6](-[#1])=[#6](-[#1])-[#6]3=[#8])-[#6]4(-[#1])-[#1])-[#6]2(-[#1])-[#1]	367.4415	C21H25N3O3	NC
STOCK1N-84383	[#6]1(=[#6](-[#1])-[c](:[c](-[#1]):[c](-[#1]):[c](:[c]2-[#1])-[#8]-[#6](-[#1])(-[#1])-[#1]):[c]2-[#7](-[#6](-[#1])(-[#1])-[#1])-[#6]1=[#8])-[#6](-[#1])(-[#6](-[#1])(-[#1])-[#6](-[#7](-[#1])-[#1])=[#8])-[#6](-[#8]-[#6](-[#6](-[#1])(-[#1])-[#1])=[#6](-[#1])-[#6]3=[#8])=[#6]3-[#8]-[#1]	384.3826	C20H20N2O6	NC
STOCK1N-84409	[#7]1(-[#6](-[#1])(-[#1])-[#6](-[#1])(-[#1])-[c](:[c]2:[c](:[n]3-[#1]):[c](-[#1]):[c](-[#1]):[c](-[#1]):[c]2-[#1]):[c]3-[#1])-[#6](=[#8])-[#6](-[#1])(-[#7](-[#1])-[#6]1=[#8])-[#6](-[#1])(-[#1])-[#6](=[#8])-[#7](-[#6](-[#1])(-[#1])-[#6](-[#1])(-[#1])-[c](:[c]45):[c](-[#1]):[c](:[c](-[#8]-[#6](-[#1])(-[#1])-[#1]):[c]4-[#1])-[#8]-[#6](-[#1])(-[#1])-[#1])-[#6]5(-[#1])-[#1]	476.52432	C26H28N4O5	NC
STOCK1N-84509	[#7]1(-[#6](-[#1])(-[#1])-[#6](-[#1])(-[#1])-[c](:[c]2:[c](:[n]3-[#1]):[c](-[#1]):[c](-[#1]):[c](-[#1]):[c]2-[#1]):[c]3-[#1])-[#6](=[#8])-[#6](-[#1])(-[#7](-[#1])-[#6]1=[#8])-[#6](-[#1])(-[#1])-[#6](=[#8])-[#7](-[#1])-[#6](-[#1])(-[#1])-[#6](-[#1])(-[#6](-[#1])(-[#1])-[#6]4(-[#1])-[#1])-[#6](-[#1])(-[#1])-[#6](-[#1])(-[#1])-[#8]4	398.45554	C21H26N4O4	NC
STOCK1N-84585	[#6]1(=[#6](-[#1])-[c](:[c](-[#1]):[c](-[#1]):[c](:[c]2-[#1])-[#8]-[#6](-[#1])(-[#1])-[#1]):[c]2-[#7](-[#6](-[#1])(-[#1])-[#1])-[#6]1=[#8])-[#6]3(-[#1])-[#6](-[#1])(-[#1])-[#6](=[#8])-[#8]-[c](:[c](-[#1]):[c](-[#1]):[c](-[#6](\-[#6](=[#6](-[#1])\-[c](:[c](-[#1]):[c]4-[#1]):[c](-[#1]):[c](-[#1]):[c]4-[#8]-[#6](-[#1])(-[#1])-[#1])\-[#8]5)=[#8]):[c]56):[c]36	509.50612	C30H23NO7	NC
STOCK1N-84650	[c]12:[c](:[c](:[c](-[#1]):[c](-[#8]-[#6](-[#6](-[#1])(-[#1])-[#6]3(-[#1])-[c]4:[c](-[#1]):[c](-[#1]):[n]:[n]4-[#6](-[#1])(-[#1])-[#1])=[#8]):[c]13)-[#8]-[#1])-[#6](-[#6](-[#1])=[#6](-[c]5:[c](-[#1]):[c](-[#1]):[c](:[c](-[#8]-[#1]):[c]5-[#1])-[#8]-[#6](-[#1])(-[#1])-[#1])-[#8]2)=[#8]	434.39822	C23H18N2O7	NC
STOCK1N-84739	[#6](-[#8]-[#6](-[#6](-[#1])(-[#1])-[#7]1-[#6](-[#1])(-[#1])-[#6](-[#1])(-[#1])-[#6](-[#1])(-[#1])-[#6](-[#1])(-[#1])-[#6]1(-[#1])-[#1])=[#6](-[#1])-[#6]2=[#8])(-[#6](-[#1])(-[#6](-[#1])(-[#1])-[#6](-[#8]-[#6](-[#1])(-[#1])-[#1])=[#8])-[#6](-[#6]3(-[#1])-[#1])=[#6](-[#1])-[c]4:[c](:[c](-[#1]):[c](-[#1]):[c](-[#1]):[c]4-[#1])-[#8]3)=[#6]2-[#8]-[#1]	425.47428	C24H27NO6	NC
STOCK1N-84964	[#7]1(-[#6](-[#1])(-[#1])-[#6](-[#1])(-[#6](-[#1])(-[#1])-[#6]2(-[#1])-[#6](-[#1])(-[#1])-[#7]3-[#6](=[#8])-[#6](-[#1])(-[#1])-[n]4:[c](-[#6](-[#1])(-[#1])-[#1]):[c](-[#1]):[c](-[#1]):[c]4-[#6](-[#1])(-[#1])-[#1])-[#6]3(-[#1])-[#1])-[#6]2=[#6](-[#1])-[#6](-[#1])=[#6](-[#1])-[#6]1=[#8]	325.40482	C19H23N3O2	NC
STOCK1N-84971	[#6]1(-[#6](-[#1])(-[#6](-[#1])(-[#1])-[#6](-[#8]-[#6](-[#1])(-[#1])-[#1])=[#8])-[#6]2=[#6](-[#1])-[c](:[c](-[#1]):[c](-[#1]):[c](-[#1]):[c]3-[#1]):[c]3-[#7](-[#6](-[#1])(-[#1])-[#1])-[#6]2=[#8])=[#6](-[#8]-[#1])-[c]4:[c](:[c](-[#1]):[c](-[#1]):[c](-[#1]):[c]4-[#1])-[#8]-[#6]1=[#8]	405.40006	C23H19NO6	NC
STOCK1N-85152	[#6]12=[#6](-[#8]-[#6](=[#8])-[#6](-[#1])(-[#1])-[#6]1(-[#1])-[c](:[c](-[#1]):[c]3-[#1]):[c](-[#1]):[c](-[#1]):[c]3-[#6](-[#8]-[#6](-[#1])(-[#1])-[#1])=[#8])-[c]4:[c](:[c](-[#1]):[c](-[#1]):[c](-[#1]):[c]4-[#1])-[#8]-[#6]2=[#8]	350.32156	C20H14O6	NC
STOCK1N-85168	[#6]12=[#6](-[#8]-[#6](=[#8])-[#6](-[#1])(-[#1])-[#6]1(-[#1])-[c]3:[c](-[#8]-[#6](-[#1])(-[#1])-[#1]):[c](-[#1]):[c](:[c](-[#1]):[c]3-[#8]-[#6](-[#1])(-[#1])-[#1])-[#8]-[#6](-[#1])(-[#1])-[#1])-[c]4:[c](:[c](-[#1]):[c](-[#1]):[c](-[#1]):[c]4-[#1])-[#8]-[#6]2=[#8]	382.36342	C21H18O7	NC
STOCK1N-85209	[#7]1(-[#6](-[#1])(-[#1])-[#6](-[#1])(-[#1])-[#6](-[#1])(-[#1])-[#6]2(-[#1])-[#6](-[#1])(-[#1])-[#7](-[#1])-[#6](-[#6](-[#1])(-[#1])-[c](:[c](-[#1]):[c]3-[#1]):[c](-[#1]):[c](-[#1]):[c]3-[#17])=[#8])-[#6]2(-[#1])-[#6](-[#1])(-[#1])-[#6](-[#1])(-[#1])-[#6](-[#1])(-[#1])-[#6]1(-[#1])-[#1]	320.8569	C18H25ClN2O	NC
STOCK1N-85240	[#6](-[#6](-[#1])(-[#6]1(-[#1])-[#6](-[#1])(-[#1])-[#6](-[#1])(-[#1])-[#6](-[#1])(-[#1])-[#6](-[#1])(-[#1])-[#6]1(-[#1])-[#1])-[#6](-[#1])(-[#1])-[#6](=[#8])-[#7](-[#6](-[#1])(-[#1])-[#6](-[#1])(-[#1])-[c](:[c]23):[c]4:[c](:[c](-[#1]):[c](-[#1]):[c](-[#1]):[c]4-[#1]):[n]2-[#1])-[#6]3(-[#1])-[#1])(-[#8]-[#6](-[#6](-[#1])(-[#1])-[#1])=[#6](-[#1])-[#6]5=[#8])=[#6]5-[#8]-[#1]	434.5274	C26H30N2O4	NC
STOCK1N-85257	[#7]1(-[#6](-[#1])(-[#1])-[c](:[c](-[#1]):[c](-[#1]):[c](:[c]23)-[#8]-[#6](-[#1])(-[#1])-[#8]2):[c]3-[#1])-[#6](=[#8])-[#6](-[#1])(-[#7](-[#1])-[#6]1=[#8])-[#6](-[#1])(-[#1])-[#6](-[#1])(-[#1])-[#6](=[#8])-[#7](-[#1])-[#6](-[#1])(-[#6](-[#1])(-[#1])-[#8]-[#1])-[#6](-[#1])(-[#1])-[c]4:[c](-[#1]):[c](-[#1]):[c](-[#1]):[c](-[#1]):[c]4-[#1]	439.4611	C23H25N3O6	NC
STOCK1N-85393	[#7]1(-[#6](-[#1])(-[#1])-[#6](-[#1])(-[#1])-[c](:[c]2:[c](:[n]3-[#1]):[c](-[#1]):[c](-[#1]):[c](-[#1]):[c]2-[#1]):[c]3-[#1])-[#6](=[#8])-[#6](-[#1])(-[#7](-[#1])-[#6]1=[#8])-[#6](-[#1])(-[#1])-[#6](=[#8])-[#7](-[#1])-[#6](-[#1])(-[#1])-[c](:[c](-[#1]):[c](-[#1]):[c](-[#1]):[n]4):[c]4-[#1]	391.42314	C21H21N5O3	NC
STOCK1N-85703	[#6]1(=[#6](-[#1])-[#8]-[c](:[c]2-[#6]1=[#8]):[c](-[#1]):[c](-[#1]):[c](-[#8]-[#6](-[#1])(-[#1])-[#1]):[c]2-[#1])-[c]3:[c](:[c]4-[#1]):[c](:[n](-[#1]):[n]4):[n]:[c](:[c](:[c]5:[o]6):[c](-[#1]):[c](-[#1]):[c](-[#8]-[#1]):[c]5-[#1]):[c]36	399.35572	C22H13N3O5	NC
STOCK1N-85816	[c]12:[c](:[c](:[c](-[#1]):[c](-[#8]-[#6](=[#8])-[#6](-[#1])(-[#1])-[#6]3(-[#1])-[c]4:[c](-[#1]):[c](-[#1]):[c](:[c](-[#1]):[c]4-[#1])-[#8]-[#6](-[#1])(-[#1])-[#1]):[c]13)-[#8]-[#1])-[#6](-[#6](-[#1])=[#6](-[c]5:[c](-[#1]):[c](-[#1]):[c](:[c](-[#1]):[c]5-[#1])-[#8]-[#1])-[#8]2)=[#8]	430.40622	C25H18O7	NC
STOCK1N-85900	[c]12:[c](:[c](:[c](-[#1]):[c](-[#8]-[#6](-[#6](-[#1])(-[#1])-[#6]3(-[#1])-[c]4:[c](-[#1]):[c](-[#1]):[c](:[c](-[#17]):[c]4-[#1])-[#8]-[#1])=[#8]):[c]13)-[#8]-[#1])-[#6](-[#6](-[#1])=[#6](-[c]5:[c](-[#1]):[c](-[#1]):[c](:[c](-[#8]-[#1]):[c]5-[#1])-[#8]-[#6](-[#1])(-[#1])-[#1])-[#8]2)=[#8]	480.85067	C25H17ClO8	NC
STOCK1N-85921	[#6]1(-[#6](-[#1])(-[#6](-[#1])(-[#1])-[#6](-[#8]-[#6](-[#1])(-[#1])-[#1])=[#8])-[c]2:[c](-[#1]):[c](-[#1]):[c](:[c](-[#8]-[#1]):[c]2-[#1])-[#8]-[#6](-[#1])(-[#1])-[#1])=[#6](-[#8]-[#1])-[c]3:[c](:[c](-[#1]):[c](-[#1]):[c](-[#1]):[c]3-[#1])-[#8]-[#6]1=[#8]	370.35272	C20H18O7	NC
STOCK1N-85961	[c]12:[c](:[c](-[#1]):[c](-[#1]):[c](-[#1]):[c]1-[#6](=[#8])-[#7](-[#1])-[#6](-[#1])(-[#6](-[#1])(-[#1])-[c]3:[c](-[#1]):[c](-[#1]):[c](-[#1]):[c](-[#1]):[c]3-[#1])-[#6](-[#8]-[#1])=[#8]):[n](:[c](-[#1]):[c]2-[#1])-[#6](-[#1])(-[#1])-[#1]	322.35782	C19H18N2O3	NC
STOCK1N-86061	[#6]1(=[#6](-[#1])-[c](:[c](-[#1]):[c](-[#1]):[c](:[c]2-[#1])-[#8]-[#6](-[#1])(-[#1])-[#1]):[c]2-[#7](-[#1])-[#6]1=[#8])-[c]3:[c](:[c]4-[#1]):[c](:[n](-[#1]):[n]4):[n]:[c](:[c](:[c]56):[c](-[#1]):[c](-[#1]):[c](-[#8]-[#1]):[c]5-[#8]-[#1]):[c]3:[o]6	414.37036	C22H14N4O5	NC
STOCK1N-86093	[c]1(:[c](-[#1]):[n]:[n](-[#6](-[#1])(-[#1])-[#1]):[c]1-[#6](-[#1])(-[#1])-[#1])-[#6]2(-[#1])-[#6](-[#1])(-[#1])-[#6](=[#8])-[#8]-[c](:[c](-[#1]):[c](:[c](-[#6](-[#6](-[#1])=[#6](-[c]3:[c](-[#1]):[c](-[#1]):[c](:[c](-[#8]-[#1]):[c]3-[#1])-[#8]-[#6](-[#1])(-[#1])-[#1])-[#8]4)=[#8]):[c]45)-[#8]-[#1]):[c]25	448.4248	C24H20N2O7	NC
STOCK1N-86315	[c]12:[c](:[c](:[c](-[#1]):[c](-[#8]-[#6](-[#6](-[#1])(-[#1])-[#6]3(-[#1])-[c](:[c](-[#1]):[c](-[#1]):[c](:[c]4-[#8]-[#6](-[#1])(-[#6](-[#1])(-[#1])-[#1])-[#6](-[#1])(-[#1])-[#1])-[#8]-[#6](-[#1])(-[#1])-[#1]):[c]4-[#1])=[#8]):[c]13)-[#8]-[#1])-[#6](-[#6](-[#1])=[#6](-[c]5:[c](-[#1]):[c](-[#1]):[c](:[c](-[#8]-[#1]):[c]5-[#1])-[#8]-[#6](-[#1])(-[#1])-[#1])-[#8]2)=[#8]	518.51133	C29H26O9	NC
STOCK1N-86356	[c]12:[c](:[c](-[#1]):[c](-[#1]):[c](-[#8]-[#6](-[#1])(-[#1])-[#1]):[c]1-[#8]-[#6](-[#1])(-[#1])-[#1])-[#6](-[#6](-[#1])(-[#1])-[#1])=[#6](-[#6](=[#8])-[#8]2)-[#6](-[#1])(-[#1])-[#6](=[#8])-[#7](-[#1])-[#6](-[#1])(-[#6](-[#1])(-[#1])-[#6](-[#1])(-[#6](-[#1])(-[#1])-[#1])-[#6](-[#1])(-[#1])-[#1])-[c]3:[n](-[#1]):[c](:[c]4:[n]3):[c](-[#1]):[c](-[#1]):[c](-[#1]):[c]4-[#1]	463.52556	C26H29N3O5	NC
STOCK1N-86470	[#6]12=[#6](-[#8]-[#6](=[#8])-[#6](-[#1])(-[#1])-[#6]1(-[#1])-[c]3:[c](-[#1]):[c](-[#1]):[c](:[c](-[#8]-[#6](-[#1])(-[#1])-[#1]):[c]3-[#1])-[#8]-[#6](-[#1])(-[#1])-[#6](-[#6](-[#1])(-[#1])-[#1])=[#6](-[#1])-[#1])-[#6](-[#1])=[#6](-[#7](-[#6](-[#1])(-[#1])-[#6](-[#1])(-[#1])-[c](:[c](-[#1]):[c]4-[#1]):[c](-[#1]):[c](-[#1]):[c]4-[#8]-[#1])-[#6]2=[#8])-[#6](-[#1])(-[#1])-[#1]	475.53296	C28H29NO6	NC
STOCK1N-86476	[c]12:[c](:[c](:[c](:[c](-[#1]):[n]3):[c](:[n]3-[#1]):[n]1)-[c]4:[c](-[#1]):[c](-[#1]):[c](-[#1]):[c](-[#8]-[#6](-[#1])(-[#1])-[#6](-[#1])(-[#1])-[c](:[c](-[#1]):[c](-[#1]):[c]5:[c]6-[#6](-[#1])(-[#1])-[#6](-[#1])(-[#1])-[#8]5):[c]6-[#1]):[c]4-[#1]):[o]:[c]7:[c]2:[c](-[#1]):[c](-[#1]):[c](:[c]7-[#8]-[#1])-[#8]-[#1]	479.48344	C28H21N3O5	NC
STOCK1N-86570	[c]12:[c](:[c](-[#1]):[c](:[c](-[#8]-[#6](-[#1])(-[#1])-[#1]):[c]1-[#8]-[#6](-[#1])(-[#1])-[#1])-[#8]-[#6](-[#1])(-[#1])-[#1])-[#8]-[#6](-[#6](-[#1])(-[#1])-[#6]2(-[#1])-[c]3:[c](-[#1]):[c](-[#1]):[c](:[c]4:[c]3-[#1]):[n]:[c](-[#1]):[c](-[#1]):[n]4)=[#8]	366.36732	C20H18N2O5	NC
STOCK1N-86603	[c]1(:[c](-[#1]):[o]:[c](:[c](-[#1]):[c](-[#1]):[c](-[#8]-[#1]):[c]2-[#6](-[#1])(-[#1])-[#7]3-[#6](-[#1])(-[#1])-[#6](-[#1])(-[#1])-[#6](-[#1])(-[#1])-[#6](-[#1])(-[#1])-[#6]3(-[#1])-[#1]):[c]12)-[#6](=[#8])-[c]4:[c](-[#1]):[c](-[#1]):[c](:[c](-[#8]-[#6](-[#1])(-[#1])-[#1]):[c]4-[#1])-[#8]-[#6](-[#1])(-[#1])-[#1]	395.4483	C23H25NO5	NC
STOCK1N-86751	[#7]1(-[#6](-[#1])(-[#1])-[#6](-[#1])(-[#6](-[#1])(-[#1])-[#6]2(-[#1])-[#6](-[#1])(-[#1])-[#7]3-[#6](=[#8])-[#6](-[#1])(-[#1])-[#6](-[c](:[c](-[#1]):[c](-[#1]):[c](-[#1]):[c]4-[#1]):[c]4-[#6](-[#7]5-[#6](-[#1])(-[#1])-[#1])=[#8])=[#7]5)-[#6]3(-[#1])-[#1])-[#6]2=[#6](-[#1])-[#6](-[#1])=[#6](-[#1])-[#6]1=[#8]	390.43508	C22H22N4O3	NC
STOCK1N-86951	[#6]1(-[#1])(-[#6](-[#1])(-[#1])-[#6](-[#8]-[#6]1(-[#6](-[#1])(-[#1])-[#1])-[#6](-[#1])(-[#1])-[#1])=[#8])-[#6](=[#8])-[#7](-[#1])-[#6](-[#1])(-[#1])-[c](:[c](-[#1]):[c](-[#1]):[c](:[c]23)-[#8]-[#6](-[#1])(-[#1])-[#8]2):[c]3-[#1]	291.29918	C15H17NO5	NC
STOCK1N-87029	[#7]1(-[#6](-[#1])(-[#1])-[#6](-[#1])(-[#6](-[#1])(-[#1])-[#6]2(-[#1])-[#6](-[#1])(-[#1])-[#7]3-[#6](-[#6](-[#1])(-[#1])-[#6](-[#1])(-[#1])-[#6](-[#1])(-[#1])-[c](:[c](:[c](-[#1]):[c](-[#1]):[c](-[#1]):[c]4-[#1]):[c]4:[n]5-[#6](-[#1])(-[#1])-[#6](-[#1])(-[#1])-[#8]-[#6](-[#1])(-[#1])-[#1]):[c]5-[#1])=[#8])-[#6]3(-[#1])-[#1])-[#6]2=[#6](-[#1])-[#6](-[#1])=[#6](-[#1])-[#6]1=[#8]	433.54264	C26H31N3O3	NC
STOCK1N-87192	[c]12:[c](:[c](-[#1]):[c](-[#1]):[c](-[#8]-[#6](-[#6](-[#1])(-[#1])-[#6]3(-[#1])-[c]4:[c](-[#1]):[c](-[#1]):[c](-[#1]):[c](-[#8]-[#6](-[#1])(-[#1])-[#1]):[c]4-[#8]-[#6](-[#1])(-[#1])-[#6](-[#1])(-[#1])-[c](:[c](-[#1]):[c](-[#1]):[c]5:[c]6-[#6](-[#1])(-[#1])-[#6](-[#1])(-[#1])-[#8]5):[c]6-[#1])=[#8]):[c]13)-[#6](\-[#6](=[#6](-[#1])\-[c]7:[c](-[#1]):[c](-[#1]):[c](-[#1]):[c](-[#8]-[#6](-[#1])(-[#1]…	620.64457	C37H32O9	NC
STOCK1N-87254	[c]12:[c](:[c](-[#1]):[c](-[#1]):[c](-[#8]-[#6](-[#6](-[#1])(-[#1])-[#6]3(-[#1])-[c]4:[c](-[#1]):[c](-[#1]):[c](-[#1]):[c](-[#8]-[#6](-[#1])(-[#1])-[#1]):[c]4-[#8]-[#6](-[#1])(-[#1])-[#6](-[#8]-[#6](-[#1])(-[#1])-[#1])=[#8])=[#8]):[c]13)-[#6](\-[#6](=[#6](-[#1])\-[c]5:[c](-[#1]):[c](-[#1]):[c](-[#1]):[c](-[#8]-[#6](-[#1])(-[#1])-[#1]):[c]5-[#8]-[#6](-[#1])(-[#1])-[#1])\-[#8]2)=[#8]	546.52143	C30H26O10	NC
STOCK1N-87313	[#6](-[#6](-[#1])(-[#6](-[#1])(-[#1])-[#6](-[#8]-[#6](-[#1])(-[#1])-[#1])=[#8])-[c]1:[c](-[#1]):[c](-[#1]):[c](-[#1]):[c](-[#35]):[c]1-[#1])(-[#8]-[#6](-[#6](-[#1])(-[#1])-[#7](-[#6](-[#1])(-[#1])-[#6](-[#1])(-[#6](-[#1])(-[#1])-[#6]2(-[#1])-[#6](-[#7]34)=[#6](-[#1])-[#6](-[#1])=[#6](-[#1])-[#6]3=[#8])-[#6]4(-[#1])-[#1])-[#6]2(-[#1])-[#1])=[#6](-[#1])-[#6]5=[#8])=[#6]5-[#8]-[#1]	555.41707	C27H27BrN2O6	NC
STOCK1N-87393	[#6](-[#8]-[#6](-[#6](-[#1])(-[#1])-[#7](-[#6](-[#1])(-[#1])-[#6](-[#1])(-[#6](-[#1])(-[#1])-[#6]1(-[#1])-[#6](-[#7]23)=[#6](-[#1])-[#6](-[#1])=[#6](-[#1])-[#6]2=[#8])-[#6]3(-[#1])-[#1])-[#6]1(-[#1])-[#1])=[#6](-[#1])-[#6]4=[#8])(-[#6](-[#1])(-[#6](-[#1])(-[#1])-[#6](-[#8]-[#6](-[#1])(-[#1])-[#1])=[#8])-[#6]5=[#6](-[#1])-[c]6:[c](-[#7](-[#1])-[#6]5=[#8]):[c](-[#1]):[c](-[#1]):[c](-[#8]-[#6](-[#1]…	573.59313	C31H31N3O8	NC
STOCK1N-87538	[#6](-[#6](-[#1])(-[c](:[c](-[#1]):[c]1-[#1]):[c](-[#1]):[c](-[#1]):[c]1-[#6](-[#8]-[#6](-[#1])(-[#1])-[#1])=[#8])-[#6](-[#1])(-[#1])-[#6](-[#8]-[#6](-[#1])(-[#1])-[#1])=[#8])(-[#8]-[#6](-[#6](-[#1])(-[#1])-[#7](-[#6](-[#1])(-[#1])-[#6](-[#1])(-[#6](-[#1])(-[#1])-[#6]2(-[#1])-[#6](-[#7]34)=[#6](-[#1])-[#6](-[#1])=[#6](-[#1])-[#6]3=[#8])-[#6]4(-[#1])-[#1])-[#6]2(-[#1])-[#1])=[#6](-[#1])-[#6]5=[#8]…	534.55709	C29H30N2O8	NC
STOCK1N-87608	[n]12:[c](:[c](-[#1]):[c](-[#1]):[c](-[#8]-[#6](-[#1])(-[#1])-[#1]):[n]1):[n]:[n]:[c]2-[#6](-[#1])(-[#1])-[#6](-[#1])(-[#1])-[#6](=[#8])-[#7]3-[#6](-[#1])(-[#1])-[#6](-[#1])(-[#1])-[#6](-[#1])(-[#1])-[#6](-[#1])(-[#1])-[#6]3(-[#1])-[c](:[c](-[#1]):[c](-[#1]):[c](-[#1]):[n]4):[c]4-[#1]	366.41698	C19H22N6O2	NC
STOCK1N-87633	[#6]12=[#6](-[#8]-[#6](=[#8])-[#6](-[#1])(-[#1])-[#6]1(-[#1])-[#6]3=[#6](-[#1])-[c](:[c](-[#1]):[c](-[#1]):[c](:[c]4-[#1])-[#8]-[#6](-[#1])(-[#1])-[#1]):[c]4-[#7](-[#1])-[#6]3=[#8])-[#6](-[#1])=[#6](-[#6](-[#1])(-[#1])-[#1])-[#8]-[#6]2=[#8]	353.3255	C19H15NO6	NC
STOCK1N-87800	[#6]12(-[#6](-[#1])(-[#1])-[#1])-[#6](=[#6](-[#1])-[#6](=[#8])\-[#6](=[#6](\-[#6](-[#1])(-[#1])-[#1])/-[#7](-[#1])-[#6](-[#1])(-[#1])-[#6](=[#8])-[#7](-[#6](-[#1])(-[#1])-[#6]3(-[#1])-[#1])-[#6](-[#1])(-[#1])-[#6](-[#1])(-[#1])-[#7]3-[#6](-[#8]-[#6](-[#1])(-[#1])-[#6](-[#1])(-[#1])-[#1])=[#8])\-[#6]1=[#8])-[#8]-[c]4:[c]2:[c](-[#8]-[#1]):[c](-[#6](-[#1])(-[#1])-[#1]):[c](:[c]4-[#6](-[#6](-[#1])(-[…	541.54973	C27H31N3O9	NC
STOCK1N-87882	[#6]1(=[#8])-[c]2:[c](:[c](-[#1]):[c](-[#1]):[c](-[#1]):[c]2-[#1])-[#7](-[#1])-[#6](=[#8])-[#6](-[#1])(-[#6](-[#1])(-[#1])-[#6](-[#7](-[#1])-[#6](-[#1])(-[#1])-[#6](-[#1])(-[#1])-[#6](-[#1])(-[#1])-[n]3:[c](-[#1]):[c](-[#1]):[c](:[c](-[#1]):[c](-[#8]-[#6](-[#1])(-[#1])-[#1]):[c](-[#1]):[c]4-[#1]):[c]34)=[#8])-[#7]1-[#1]	420.46106	C23H24N4O4	NC
STOCK1N-88062	[#6]1(=[#8])-[c]2:[c](:[c](-[#1]):[c](-[#1]):[c](-[#1]):[c]2-[#1])-[#7](-[#1])-[#6](=[#8])-[#6](-[#1])(-[#6](-[#1])(-[#1])-[#6](=[#8])-[#7](-[#1])-[c](:[c](-[#1]):[c]3-[#1]):[c](-[#1]):[c](-[#1]):[c]3-[#6](-[#1])(-[#1])-[#7](-[#6](-[#1])(-[#1])-[#6]4(-[#1])-[#1])-[#6](-[#1])(-[#1])-[#6](-[#1])(-[#1])-[#8]4)-[#7]1-[#1]	408.45036	C22H24N4O4	NC
STOCK1N-88205	[c]12:[c](:[c](-[#1]):[c](:[c]3:[c]1-[#8]-[#6](=[#8])-[#6](-[#1])(-[#1])-[#6]3(-[#1])-[c]4:[c](-[#1]):[c](-[#1]):[c](-[c](:[c](-[#1]):[c]5-[#1]):[c](-[#1]):[c](-[#1]):[c]5-[#6](-[#8]-[#1])=[#8]):[o]4)-[#6](-[#1])(-[#1])-[#1])-[#8]-[#6](-[#6](-[#1])=[#6]2-[c]6:[c](-[#1]):[c](-[#1]):[c](-[#1]):[c](-[#1]):[c]6-[#1])=[#8]	492.4756	C30H20O7	NC
STOCK1N-88215	[#6]12(-[#6](-[#1])(-[#1])-[#1])-[#6](=[#6](-[#1])-[#6](=[#8])\-[#6](=[#6](\-[#6](-[#1])(-[#1])-[#1])/-[#7](-[#1])-[#6](-[#1])(-[#1])-[#6](=[#8])-[#7](-[#1])-[c](:[c](-[#1]):[c]3-[#1]):[c](-[#1]):[c](-[#1]):[c]3-[#6](-[#7](-[#1])-[#1])=[#8])\-[#6]1=[#8])-[#8]-[c]4:[c]2:[c](-[#8]-[#1]):[c](-[#6](-[#1])(-[#1])-[#1]):[c](:[c]4-[#6](-[#6](-[#1])(-[#1])-[#1])=[#8])-[#8]-[#1]	519.50269	C27H25N3O8	NC
STOCK1N-88264	[#6]12(-[#6](-[#1])(-[#1])-[#1])-[#6](=[#6](-[#1])-[#6](=[#8])\-[#6](=[#6](\-[#6](-[#1])(-[#1])-[#1])/-[#7](-[#1])-[#6](-[#1])(-[#1])-[#6](-[#1])(-[#1])-[#8]-[c](:[c](-[#1]):[c]3-[#1]):[c](-[#1]):[c](-[#1]):[c]3-[#35])\-[#6]1=[#8])-[#8]-[c]4:[c]2:[c](-[#8]-[#1]):[c](-[#6](-[#1])(-[#1])-[#1]):[c](:[c]4-[#6](-[#6](-[#1])(-[#1])-[#1])=[#8])-[#8]-[#1]	542.37525	C26H24BrNO7	NC
STOCK1N-88516	[#6](-[c]1:[c](-[#1]):[c](-[#1]):[c](:[c](-[#8]-[#6](-[#1])(-[#1])-[#1]):[c]1-[#1])-[#8]-[#6](-[#1])(-[#1])-[#1])(=[#6](-[#6](-[#1])(-[#1])-[#1])-[#8]2)-[#6](=[#8])-[c](:[c]23):[c](-[#1]):[c](-[#1]):[c](-[#8]-[#1]):[c]3-[#6](-[#1])(-[#1])-[#7](-[#6](-[#1])(-[#1])-[#6]4(-[#1])-[#1])-[#6](-[#1])(-[#1])-[#6](-[#1])(-[#1])-[#8]4	411.4477	C23H25NO6	NC
STOCK1N-88740	[c]1(-[#6]2(-[#1])-[#1]):[c](-[#6](-[#1])(-[#1])-[#6](-[#1])(-[#1])-[#7]2-[#6](=[#8])-[#7](-[#1])-[#6](-[#1])(-[#1])-[#6](-[#7](-[#1])-[#6](-[#1])(-[#1])-[#6](-[#1])(-[#1])-[c]3:[c](-[#1]):[c](-[#1]):[c](:[c](-[#1]):[c]3-[#17])-[#17])=[#8]):[c]4:[c](:[c](-[#1]):[c](-[#1]):[c](-[#1]):[c]4-[#1]):[n]1-[#1]	445.34168	C22H22Cl2N4O2	NC
STOCK1N-88782	[c]12:[c](:[c](-[#1]):[c](-[#1]):[c](-[#8]-[#6](-[#6](-[#1])(-[#1])-[#6]3(-[#1])-[c](:[c](-[#1]):[c]4-[#8]-[#6](-[#1])(-[#1])-[#1]):[c](-[#1]):[c](:[c]45)-[#8]-[#6](-[#1])(-[#1])-[#8]5)=[#8]):[c]13)-[#6](\-[#6](=[#6](-[#1])\-[c](:[c](-[#1]):[c](-[#1]):[c](:[c]67)-[#8]-[#6](-[#1])(-[#1])-[#6](-[#1])(-[#1])-[#8]6):[c]7-[#1])\-[#8]2)=[#8]	500.453	C28H20O9	NC
STOCK1N-88845	[#6]12(-[#6](-[#1])(-[#1])-[#1])-[#6](=[#6](-[#1])-[#6](=[#8])\-[#6](=[#6](\-[#6](-[#1])(-[#1])-[#1])/-[#7](-[#1])-[#6](-[#1])(-[#1])-[c]3:[n]:[o]:[c](-[c]4:[c](-[#1]):[c](-[#1]):[c](-[#1]):[c](-[#1]):[c]4-[#1]):[n]3)\-[#6]1=[#8])-[#8]-[c]5:[c]2:[c](-[#8]-[#1]):[c](-[#6](-[#1])(-[#1])-[#1]):[c](:[c]5-[#6](-[#6](-[#1])(-[#1])-[#1])=[#8])-[#8]-[#1]	501.48742	C27H23N3O7	NC
STOCK1N-88861	[#6](/-[#8]-[c]1:[c]2:[c](-[#1]):[c](-[#1]):[c](-[#8]-[#6](-[#1])(-[#1])-[#6](-[#8]-[#6](-[#1])(-[#1])-[#1])=[#8]):[c]1-[#1])(\-[#6]2=[#8])=[#6](-[#1])\-[c]3:[c](-[#1]):[c](-[#1]):[c](-[#1]):[n]3-[#6](-[#1])(-[#1])-[#1]	313.3047	C17H15NO5	NC
STOCK1N-88898	[#6]1(-[c]2:[c](-[#1]):[c](-[#1]):[c](:[c](-[#8]-[#6](-[#1])(-[#1])-[#1]):[c]2-[#1])-[#8]-[#6](-[#1])(-[#1])-[#1])=[#6](-[#1])-[#8]-[c](:[c]3-[#6]1=[#8]):[c](-[#1]):[c](:[c](-[#1]):[c]3-[#1])-[#8]-[#6](-[#1])(-[#1])-[#6](=[#8])-[#7](-[#1])-[c]4:[c](-[#8]-[#6](-[#1])(-[#1])-[#1]):[c](-[#1]):[c](-[#1]):[c](-[#8]-[#6](-[#1])(-[#1])-[#1]):[c]4-[#1]	491.4893	C27H25NO8	NC
STOCK1N-89178	[#6]12(-[#6](-[#1])(-[#1])-[#1])-[#6](=[#6](-[#1])-[#6](=[#8])\-[#6](=[#6](\-[#6](-[#1])(-[#1])-[#1])/-[#7](-[#1])-[#6](-[#1])(-[#1])-[#6](=[#8])-[#7](-[#1])-[#6](-[#1])(-[#1])-[c]3:[c](-[#1]):[c](-[#1]):[c](-[#1]):[o]3)\-[#6]1=[#8])-[#8]-[c]4:[c]2:[c](-[#8]-[#1]):[c](-[#6](-[#1])(-[#1])-[#1]):[c](:[c]4-[#6](-[#6](-[#1])(-[#1])-[#1])=[#8])-[#8]-[#1]	480.46666	C25H24N2O8	NC
STOCK1N-89220	[#6](/-[#7]1-[#1])(\-[c]2:[c](-[#6](-[#1])(-[#1])-[#6]1(-[#1])-[#1]):[c](-[#1]):[c](:[c]3:[c]2-[#1])-[#8]-[#6](-[#1])(-[#1])-[#6](-[#1])(-[#1])-[#6](-[#1])(-[#1])-[#8]3)=[#6](-[#1])/-[#6](=[#8])-[#7](-[#1])-[c]4:[c](-[#1]):[c](-[#1]):[c](:[c](-[#8]-[#6](-[#1])(-[#1])-[#1]):[c]4-[#1])-[#8]-[#6](-[#1])(-[#1])-[#1]	396.43636	C22H24N2O5	NC
STOCK1N-89222	[#7]1(-[#6](-[#1])(-[#6](-[#1])(-[#1])-[#6](-[#1])(-[#6](-[#1])(-[#1])-[#1])-[#6](-[#1])(-[#1])-[#1])-[#6](=[#8])-[#7](-[#6](-[#1])(-[#1])-[#6](-[#1])(-[#1])-[c](:[c]23):[c](-[#1]):[c](:[c](-[#8]-[#6](-[#1])(-[#1])-[#1]):[c]2-[#1])-[#8]-[#6](-[#1])(-[#1])-[#1])-[#6]3(-[#1])-[#6](-[#1])(-[#1])-[#1])-[#6](=[#8])-[c](:[c]4-[#6]1=[#8]):[c](-[#1]):[c](-[#1]):[c](-[#1]):[c]4-[#1]	450.5268	C26H30N2O5	NC
STOCK1N-89291	[#7](-[#6](-[#1])(-[#1])-[#6](-[#1])(-[#1])-[c](:[c]12):[c](-[#1]):[c](:[c](-[#8]-[#6](-[#1])(-[#1])-[#1]):[c]1-[#1])-[#8]-[#6](-[#1])(-[#1])-[#1])(-[#6]2(-[#1])-[#6](-[#1])(-[#1])-[#1])-[#6](=[#8])-[c]3:[c](-[#1]):[c](-[#1]):[c](-[#6](-[#1])(-[#1])-[#1]):[o]3	315.36364	C18H21NO4	NC
STOCK1N-89334	[#7]1(-[#6](-[#1])(-[#1])-[#6](=[#8])-[#7]2-[#6](-[#1])(-[#1])-[#6](-[#1])(-[#1])-[#6](-[#1])(-[#1])-[#6](-[#1])(-[#1])-[#6]2(-[#1])-[c](:[c](-[#1]):[c](-[#1]):[c](-[#1]):[n]3):[c]3-[#1])-[#6](=[#8])-[c](:[c]4-[#6]1=[#8]):[c](-[#1]):[c](-[#1]):[c](-[#1]):[c]4-[#1]	349.38316	C20H19N3O3	NC
STOCK1N-89340	[c]12:[c](:[c](:[c](-[#1]):[c](-[#8]-[#1]):[c]1-[#6](-[#1])(-[c]3:[c](-[#1]):[c](-[#1]):[c](-[#1]):[c](-[#1]):[c]3-[#8]-[#6](-[#1])(-[#1])-[#1])-[#6](-[#1])(-[#1])-[#6](=[#8])-[#7]4-[#6](-[#1])(-[#1])-[#6](-[#1])(-[#1])-[#6](-[#1])(-[#1])-[#6](-[#1])(-[#1])-[#6]4(-[#1])-[#1])-[#8]-[#1])-[#6](-[#6](-[#1])=[#6](-[c]5:[c](-[#1]):[c](-[#1]):[c](-[#1]):[c](-[#1]):[c]5-[#1])-[#8]2)=[#8]	499.55436	C30H29NO6	NC
STOCK1N-89423	[n]1(-[#6](-[#1])(-[#1])-[#6](=[#8])-[#7](-[#1])-[#6](-[#1])(-[#6](-[#1])(-[#1])-[#8]-[#1])-[#6](-[#1])(-[#1])-[c]2:[c](-[#1]):[c](-[#1]):[c](-[#1]):[c](-[#1]):[c]2-[#1]):[c](-[#1]):[c](-[#1]):[c](:[c](-[#1]):[c](-[#8]-[#6](-[#1])(-[#1])-[#1]):[c](-[#1]):[c]3-[#1]):[c]13	338.40028	C20H22N2O3	NC
STOCK1N-89430	[c](:[c]1-[#1])(:[c]2-[c]3:[c](-[#1]):[c](-[#1]):[c](-[#1]):[o]3):[c](:[n](:[n]1)-[#6](-[#1])(-[#1])-[#1]):[n]:[c](:[c](:[c]4:[o]5):[c](-[#1]):[c](-[#1]):[c](-[#8]-[#1]):[c]4-[#1]):[c]25	305.28754	C17H11N3O3	NC
STOCK1N-89441	[#7]1(-[#6](-[#1])(-[#1])-[#6](-[#1])(-[#1])-[c](:[c]2:[c](:[n]3-[#1]):[c](-[#1]):[c](-[#1]):[c](-[#1]):[c]2-[#1]):[c]3-[#1])-[#6](=[#8])-[#6](-[#1])(-[#7](-[#1])-[#6]1=[#8])-[#6](-[#1])(-[#1])-[#6](-[#1])(-[#1])-[#6](=[#8])-[#7](-[#6](-[#1])(-[#1])-[#1])-[#6](-[#1])(-[#1])-[#6]4(-[#1])-[#6](-[#1])(-[#1])-[#6](-[#1])(-[#1])-[#6](-[#1])(-[#1])-[#7]5-[#6]4(-[#1])-[#6](-[#1])(-[#1])-[#6](-[#1])(-[#1…	479.61438	C27H37N5O3	NC
STOCK1N-89519	[#6]1(-[c]2:[c](-[#1]):[c](-[#1]):[c](:[c](-[#8]-[#6](-[#1])(-[#1])-[#1]):[c]2-[#1])-[#8]-[#6](-[#1])(-[#1])-[#1])=[#6](-[#1])-[#8]-[c](:[c]3-[#6]1=[#8]):[c](-[#1]):[c](:[c](-[#1]):[c]3-[#1])-[#8]-[#6](-[#1])(-[#1])-[#6](=[#8])-[#7]4-[#6](-[#1])(-[#1])-[#6](-[#1])(-[#1])-[#6](-[#1])(-[#1])-[#6](-[#1])(-[#1])-[#6]4(-[#1])-[#6](-[#1])(-[#1])-[#1]	437.48498	C25H27NO6	NC
STOCK1N-89563	[#6](-[#6]1(-[#1])-[#7](-[#1])-[#6](-[#1])(-[#1])-[#6](-[#1])(-[#1])-[c](:[c]2:[c](:[c](-[#1]):[c](-[#1]):[c](-[#17]):[c]2-[#1]):[n]3-[#1]):[c]13)(=[#6](-[#8]-[#1])-[#7](-[#1])-[#6](-[#7]4-[#6](-[#1])(-[#1])-[#6](-[#1])(-[#1])-[c](:[c](-[#1]):[c](-[#1]):[c](:[c]5-[#8]-[#6](-[#1])(-[#1])-[#1])-[#8]-[#6](-[#1])(-[#1])-[#1]):[c]5-[#1])=[#8])-[#6]4=[#8]	496.9428	C25H25ClN4O5	NC
STOCK1N-89571	[c](-[#6]1(-[#1])-[#1])(:[c]2:[c](:[n]3-[#1]):[c](-[#1]):[c](-[#1]):[c](-[#17]):[c]2-[#1]):[c]3-[#6](-[#1])(-[#1])-[#6](-[#1])(-[#1])-[#7]1-[#6](-[#6](-[#1])(-[#1])-[#8]-[#6](-[#1])(-[#1])-[#1])=[#8]	278.7341	C14H15ClN2O2	NC
STOCK1N-89620	[c]12:[c](:[c](-[#1]):[c](-[#8]-[#6](-[#1])(-[#1])-[#6](=[#8])-[#7](-[#1])-[#6]3(-[#1])-[#6](-[#1])(-[#1])-[#6](-[#1])(-[#1])-[#6](-[#1])(-[#1])-[#6]3(-[#1])-[#1]):[c](-[#1]):[c]1-[#8]-[#1])-[#8]-[#6](=[#6](-[#1])-[#6]2=[#8])-[c]4:[c](-[#1]):[c](-[#1]):[c](-[#1]):[c](-[#1]):[c]4-[#1]	379.40584	C22H21NO5	NC
STOCK1N-89699	[c]1(-[#6](=[#8])-[#7](-[#1])-[#6](-[#1])(-[#1])-[c](:[c](-[#1]):[c]2-[#1]):[c](-[#1]):[c](-[#1]):[c]2-[#8]-[#6](-[#1])(-[#1])-[#1]):[o]:[n]:[c](-[#6](-[#1])(-[#1])-[#8]-[c](:[c](-[#1]):[c](-[#1]):[c]3:[c]4-[#8]-[#6](-[#6](-[#1])=[#6]3-[#6](-[#1])(-[#1])-[#1])=[#8]):[c]4-[#1]):[n]1	421.40276	C22H19N3O6	NC
STOCK1N-89725	[#7]1(-[#6](-[#1])(-[#1])-[#6](=[#8])-[#7](-[#1])-[#6]2(-[#1])-[#6](-[#1])(-[#1])-[#6](-[#1])(-[#1])-[#6](-[#1])(-[#1])-[c](:[c]3:[c](:[c](-[#1]):[c](-[#1]):[c](-[#8]-[#6](-[#1])(-[#1])-[#1]):[c]3-[#1]):[n]4-[#1]):[c]24)-[#6](=[#8])-[#6](-[#1])(-[#1])-[#6]5(-[#6](-[#1])(-[#1])-[#6](-[#1])(-[#1])-[#6](-[#1])(-[#1])-[#6]5(-[#1])-[#1])-[#6]1=[#8]	409.47818	C23H27N3O4	NC
STOCK1N-89822	[#16](=[#8])(=[#8])(-[c]1:[c](-[#1]):[c](-[#1]):[c](:[c](-[#1]):[c]1-[#1])-[#7](-[#1])-[#6](-[#6](-[#1])(-[#1])-[#1])=[#8])-[#7]2-[#6](-[#1])(-[#1])-[#6](-[#1])(-[#1])-[#6](-[#1])(-[#1])-[#6](-[#1])(-[#1])-[#6]2(-[#1])-[c](:[c](-[#1]):[c](-[#1]):[c](-[#1]):[n]3):[c]3-[#1]	359.44264	C18H21N3O3S	NC
STOCK1N-89886	[c]1(:[c]2:[c](-[#1]):[c](-[#1]):[c](-[#8]-[#6](-[#1])(-[#1])-[#6](=[#8])-[#7](-[#1])-[c](:[c](-[#1]):[c]3-[#1]):[c](-[#1]):[c](-[#1]):[c]3-[#6](-[#1])(-[#1])-[#1]):[c]1-[#1])-[#8]-[#6](-[#6](-[#1])=[#6]2-[#6](-[#1])(-[#1])-[#1])=[#8]	323.34258	C19H17NO4	NC
STOCK1N-89960	[#7](-[#6](-[#1])(-[#1])-[#6](-[#1])(-[#1])-[c](:[c]12):[c](:[c]3:[n]1-[#6](-[#1])(-[#1])-[#6](=[#8])-[#7](-[#6](-[#1])(-[#1])-[#6]4(-[#1])-[#1])-[#6](-[#1])(-[#1])-[#6](-[#1])(-[#1])-[#7]4-[#6](-[#1])(-[#1])-[c](:[c](-[#1]):[c](-[#1]):[c](-[#1]):[n]5):[c]5-[#1]):[c](-[#1]):[c](-[#1]):[c](-[#1]):[c]3-[#1])(-[#6](=[#8])-[c]6:[c](-[#7]7-[#6](-[#1])(-[#1])-[#1]):[c](-[#1]):[c](-[#1]):[c](-[#1]):[c]6…	520.62477	C31H32N6O2	NC
STOCK1N-90053	[#6]1(=[#6](-[#1])-[#6](-[#7](-[#1])-[#6](-[#1])(-[#1])-[c](:[c](-[#1]):[c](-[#1]):[c](-[#1]):[n]2):[c]2-[#1])=[#7]-[#6]3=[#8])-[#7]3-[#6](-[#1])(-[#1])-[#6](-[#1])(-[#1])-[c](:[c](-[#1]):[c](-[#8]-[#6](-[#1])(-[#1])-[#1]):[c](-[#8]-[#6](-[#1])(-[#1])-[#1]):[c]4-[#1]):[c]14	364.3978	C20H20N4O3	NC
STOCK1N-90107	[#6]12(-[#6](-[#1])(-[#1])-[#1])-[#6](=[#6](-[#1])-[#6](=[#8])\-[#6](=[#6](\-[#6](-[#1])(-[#1])-[#1])/-[#7](-[#1])-[#6](-[#1])(-[#1])-[#6]3(-[#1])-[#8]-[#6](-[#1])(-[#1])-[#6](-[#1])(-[#1])-[c](:[c](-[#1]):[c](-[#1]):[c](-[#1]):[c]4-[#1]):[c]34)\-[#6]1=[#8])-[#8]-[c]5:[c]2:[c](-[#8]-[#1]):[c](-[#6](-[#1])(-[#1])-[#1]):[c](:[c]5-[#6](-[#6](-[#1])(-[#1])-[#1])=[#8])-[#8]-[#1]	489.51648	C28H27NO7	NC
STOCK1N-90171	[n]1(:[c](-[#1]):[c](-[#1]):[c](-[#1]):[c]1-[#1])-[#6](-[#1])(-[#6](-[#1])(-[#1])-[#6](-[#1])(-[#1])-[#16]-[#6](-[#1])(-[#1])-[#1])-[#6](=[#8])-[#7](-[#1])-[#6](-[#1])(-[#1])-[#6]2(-[#1])-[#6](-[#1])(-[#1])-[#6](-[#1])(-[#1])-[#6](-[#1])(-[#1])-[#7]3-[#6]2(-[#1])-[#6](-[#1])(-[#1])-[#6](-[#1])(-[#1])-[#6](-[#1])(-[#1])-[#6]3(-[#1])-[#1]	349.53394	C19H31N3OS	NC
STOCK1N-90315	[c]1(-[#6]2(-[#1])-[#1]):[c](-[#6](-[#1])(-[#1])-[#6](-[#1])(-[#1])-[#7]2-[#6](=[#8])-[#7](-[#1])-[#6](-[#1])(-[#1])-[#6](=[#8])-[#7](-[#1])-[c](:[c](-[#1]):[c](-[#1]):[c](-[#1]):[c]3-[#6](-[#8]-[#6](-[#1])(-[#1])-[#6](-[#1])(-[#1])-[#1])=[#8]):[c]3-[#1]):[c]4:[c](:[c](-[#1]):[c](-[#1]):[c](-[#1]):[c]4-[#1]):[n]1-[#1]	420.46106	C23H24N4O4	NC
STOCK1N-90350	[#7](-[#6](-[#1])(-[#1])-[#6](-[#1])(-[#1])-[c]1:[c](-[#1]):[c](-[#1]):[c](-[#1]):[c](-[#1]):[c]1-[#8]-[#6](-[#1])(-[#1])-[#1])(-[#6]2(-[#1])-[#1])-[#6](=[#8])-[#6](-[#1])(-[#1])-[#6]2(-[#1])-[#6](=[#8])-[#7](-[#1])-[#6](-[#1])(-[#1])-[#6]3(-[#1])-[#6](-[#1])(-[#1])-[#6](-[#1])(-[#1])-[#6](-[#1])(-[#1])-[#7]4-[#6]3(-[#1])-[#6](-[#1])(-[#1])-[#6](-[#1])(-[#1])-[#6](-[#1])(-[#1])-[#6]4(-[#1])-[#1]	413.553	C24H35N3O3	NC
STOCK1N-90374	[#7]1(-[#6](-[#1])(-[#1])-[#6](-[#1])(-[#1])-[#6](-[#1])(-[#1])-[#6](=[#6](-[#1])-[#6](-[#1])(-[#6](-[#7]23)(-[#1])-[#6](-[#1])(-[#1])-[#6](-[#1])(-[#1])-[#6](-[#1])(-[#1])-[#6]2(-[#1])-[#1])-[#6](-[#1])(-[#1])-[#6]4(-[#1])-[#6]3(-[#1])-[#1])-[#6]14-[#1])-[#6](=[#8])-[c]5:[c](-[#1]):[c](-[#1]):[c](:[c](-[#1]):[c]5-[#1])-[#7](-[#1])-[c]6:[n]:[c](-[#1]):[c](-[#1]):[c](-[#1]):[n]6	429.55724	C26H31N5O	NC
STOCK1N-90395	[c]1(-[#6]2(-[#1])-[#1]):[c](-[#6](-[#1])(-[#1])-[#6](-[#1])(-[#1])-[#7]2-[#6](-[#1])(-[#1])-[#6](-[#1])(-[#1])-[#6](=[#8])-[#7](-[#1])-[#6](-[#1])(-[#1])-[c](:[c](-[#1]):[c](-[#1]):[c](:[c]3-[#8]-[#6](-[#1])(-[#1])-[#1])-[#8]-[#6](-[#1])(-[#1])-[#1]):[c]3-[#1]):[c](-[#1]):[c](-[#8]-[#6](-[#1])(-[#1])-[#1]):[c](-[#8]-[#6](-[#1])(-[#1])-[#1]):[c]1-[#1]	414.4947	C23H30N2O5	NC
STOCK1N-90428	[#6]1(-[#1])(-[#6](-[#1])(-[#1])-[#6](-[#7](-[#6](-[#1])(-[#1])-[#1])-[#6]1(-[#1])-[c]2:[c](-[#1]):[c](-[#1]):[c](:[c](-[#8]-[#6](-[#1])(-[#1])-[#1]):[c]2-[#8]-[#6](-[#1])(-[#1])-[#1])-[#8]-[#6](-[#1])(-[#1])-[#1])=[#8])-[#6](=[#8])-[#7](-[#6](-[#1])(-[#1])-[#6](-[#1])(-[#6](-[#1])(-[#1])-[#6]3(-[#1])-[#6](-[#7]45)=[#6](-[#1])-[#6](-[#1])=[#6](-[#1])-[#6]4=[#8])-[#6]5(-[#1])-[#1])-[#6]3(-[#1])-[#…	481.54084	C26H31N3O6	NC
STOCK1N-90542	[#6]1(-[#6](-[#1])(-[#6](-[#1])(-[#1])-[#6](-[#8]-[#6](-[#1])(-[#1])-[#1])=[#8])-[c]2:[c](-[#1]):[c](-[#1]):[c](:[c](-[#8]-[#6](-[#1])(-[#1])-[#1]):[c]2-[#1])-[#8]-[#6](-[#1])(-[#1])-[#1])=[#6](-[#8]-[#1])-[#6](-[c]3:[c](:[c](-[#1]):[c](-[#1]):[c](-[#1]):[c]3-[#1])-[#8]1)=[#8]	384.3793	C21H20O7	NC
STOCK1N-90560	[c]1(-[#7](-[#1])-[#6](-[#6](-[#1])(-[#1])-[#8]-[c](:[c](-[#1]):[c](-[#1]):[c]2:[c]3-[#8]-[#6](-[#6](-[#1])=[#6]2-[c]4:[c](-[#1]):[c](-[#1]):[c](-[#1]):[c](-[#1]):[c]4-[#1])=[#8]):[c]3-[#6](-[#1])(-[#1])-[#1])=[#8]):[n](-[#1]):[c](:[c]5:[n]1):[c](-[#1]):[c](-[#1]):[c](-[#1]):[c]5-[#1]	425.43606	C25H19N3O4	NC
STOCK1N-90694	[#6]1(-[#1])(-[#6](-[#1])(-[#1])-[#6](-[#1])(-[#1])-[#6](-[#1])(-[#1])-[#7]2-[#6]1(-[#1])-[#6](-[#1])(-[#1])-[#6](-[#1])(-[#1])-[#6](-[#1])(-[#1])-[#6]2(-[#1])-[#1])-[#6](-[#1])(-[#1])-[#7](-[#6](-[#1])(-[#1])-[#1])-[#6](=[#8])-[#6](-[#1])(-[#1])-[#7](-[#1])-[#6](-[c]3:[c](-[#1]):[c](-[#1]):[c](-[#1]):[c](-[#1]):[c]3-[#1])=[#8]	343.46316	C20H29N3O2	NC
STOCK1N-90702	[#6]1(-[c]2:[c](-[#1]):[c](-[#1]):[c](:[c](-[#1]):[c]2-[#1])-[#9])=[#6](-[#1])-[#8]-[c]3:[c](:[c](-[#1]):[c](-[#1]):[c](:[c]3-[#1])-[#8]-[#6](=[#8])-[#6](-[#1])(-[#6](-[#1])(-[#1])-[c]4:[c](-[#1]):[c](-[#1]):[c](-[#1]):[c](-[#1]):[c]4-[#1])-[#7](-[#1])-[#6](-[#6](-[#1])(-[#1])-[#6](-[#1])(-[#1])-[#6](-[#1])(-[#1])-[#6](-[#1])(-[#1])-[#6](-[#1])(-[#1])-[#7](-[#1])-[#6](=[#8])-[#8]-[#6](-[#6](-[#1]…	616.67588	C35H37FN2O7	NC
STOCK1N-90724	[c]1(:[c]2:[c](-[#1]):[c](-[#1]):[c](-[#8]-[#6](-[#1])(-[#1])-[#6](-[#1])(-[#1])-[#16]-[#6](-[#1])(-[#1])-[#6](-[#1])(-[#1])-[#7]3-[#6](-[#1])(-[#1])-[#6](-[#1])(-[#1])-[#6](-[#1])(-[#1])-[#6](-[#1])(-[#1])-[#6]3(-[#1])-[#1]):[c]1-[#1])-[#8]-[#6](-[#6](-[#1])=[#6]2-[#6](-[#1])(-[#1])-[#1])=[#8]	347.4717	C19H25NO3S	NC
STOCK1N-90740	[c]12:[c](:[c](:[c](-[#1]):[c](-[#8]-[#1]):[c]1-[#6](-[#1])(-[c]3:[c](-[#1]):[c](-[#1]):[c](:[c](-[#1]):[c]3-[#1])-[#8]-[#1])-[#6](-[#1])(-[#1])-[#6](=[#8])-[#7]4-[#6](-[#1])(-[#1])-[#6](-[#1])(-[#1])-[#6](-[#1])(-[#1])-[#6](-[#1])(-[#1])-[#6]4(-[#1])-[#1])-[#8]-[#1])-[#6](-[#6](-[#1])=[#6](-[c]5:[c](-[#1]):[c](-[#1]):[c](-[#1]):[c](-[#1]):[c]5-[#1])-[#8]2)=[#8]	485.52778	C29H27NO6	NC
STOCK1N-90753	[#16]1(-[#6](-[#1])(-[#1])-[#6](-[#1])(-[#1])-[#6](-[#1])(-[#6]1(-[#1])-[#1])-[#7](-[#1])-[#6](-[#6](-[#1])(-[#1])-[#8]-[c](:[c](-[#1]):[c](-[#1]):[c](:[c]23)-[#6](-[#1])=[#6](-[#1])-[#6](=[#8])-[#8]2):[c]3-[#1])=[#8])(=[#8])=[#8]	337.3477	C15H15NO6S	NC
STOCK1N-90754	[#6]1(-[c]2:[c](-[#1]):[c](-[#1]):[c](-[#1]):[c](-[#1]):[c]2-[#1])=[#6](-[#1])-[#6](=[#8])-[#8]-[c]3:[c]1:[c](-[#1]):[c](-[#1]):[c](:[c]3-[#1])-[#8]-[#6](-[#1])(-[#1])-[c]4:[c](-[#1]):[c](-[#1]):[c](-[#1]):[c](-[#1]):[c]4-[#1]	328.36064	C22H16O3	NC
STOCK1N-90757	[#6](-[#6](-[#1])(-[#6](-[#1])(-[#1])-[#6](-[#1])(-[#6](-[#1])(-[#1])-[#1])-[#6](-[#1])(-[#1])-[#1])-[#6](-[#1])(-[#1])-[#6](-[#8]-[#6](-[#1])(-[#1])-[#1])=[#8])(-[#8]-[c](:[c](-[#1]):[c](-[#1]):[c](-[#1]):[c]1-[#1]):[c]1-[#6]2=[#8])=[#6]2-[#8]-[#1]	304.3377	C17H20O5	NC
STOCK1N-90798	[c]12:[c](:[c](-[#1]):[c](-[#1]):[c](-[#8]-[#6](-[#6](-[#1])(-[#1])-[#6]3(-[#1])-[#6]4=[#6](-[#1])-[c](:[c](-[#1]):[c](-[#1]):[c](:[c]5-[#1])-[#8]-[#6](-[#1])(-[#1])-[#1]):[c]5-[#7](-[#1])-[#6]4=[#8])=[#8]):[c]13)-[#6](\-[#6](=[#6](-[#1])\-[c](:[c](:[c](-[#1]):[c](-[#1]):[c](-[#1]):[c]6-[#1]):[c]6:[n]7-[#6](-[#1])(-[#1])-[#1]):[c]7-[#1])\-[#8]2)=[#8]	518.51617	C31H22N2O6	NC
STOCK1N-90958	[#6](=[#8])(-[#7](-[#1])-[c](:[c](-[#1]):[c]1-[#1]):[c](-[#1]):[c](-[#1]):[c]1-[#6](=[#8])-[#7](-[#1])-[c](:[c](-[#1]):[c](-[#1]):[c](:[c]23)-[#8]-[#6](-[#1])(-[#1])-[#8]2):[c]3-[#1])-[#7](-[#6](-[#1])(-[#1])-[#6](-[#1])(-[#1])-[c](:[c]45):[c](-[#1]):[c](:[c](-[#8]-[#6](-[#1])(-[#1])-[#1]):[c]4-[#1])-[#8]-[#6](-[#1])(-[#1])-[#1])-[#6]5(-[#1])-[#1]	475.4932	C26H25N3O6	NC
STOCK1N-90997	[#6]1(-[c]2:[c](-[#1]):[c](-[#1]):[c](:[c](-[#8]-[#6](-[#1])(-[#1])-[#1]):[c]2-[#1])-[#8]-[#6](-[#1])(-[#1])-[#1])=[#6](-[#1])-[#8]-[c](:[c]3-[#6]1=[#8]):[c](-[#1]):[c](:[c](-[#1]):[c]3-[#1])-[#8]-[#6](-[#1])(-[#1])-[c](:[c](-[#1]):[c]4-[#1]):[c](-[#1]):[c](-[#1]):[c]4-[#6](-[#1])=[#6](-[#1])-[#1]	414.44988	C26H22O5	NC
STOCK1N-91019	[#6]1(-[c]2:[c](-[#1]):[c](-[#1]):[c](:[c](-[#1]):[c]2-[#1])-[#8]-[#6](-[#1])(-[#1])-[#1])=[#6](-[#6](-[#1])(-[#1])-[#1])-[#8]-[c]3:[c](:[c](-[#1]):[c](-[#1]):[c](-[#8]-[#6](-[#1])(-[#1])-[#6](=[#8])-[#7](-[#1])-[c]4:[c](-[#1]):[c](-[#1]):[c](:[c](-[#1]):[c]4-[#8]-[#6](-[#1])(-[#1])-[#1])-[#8]-[#6](-[#1])(-[#1])-[#1]):[c]3-[#1])-[#6]1=[#8]	475.4899	C27H25NO7	NC
STOCK1N-91077	[c]1(:[c](-[#8]-[#1]):[c](-[#1]):[c](:[c]23)-[#8]-[#6](-[#6](-[#1])(-[#1])-[#6]2(-[#1])-[#6]4=[#6](-[#1])-[c]5:[c](-[#7](-[#1])-[#6]4=[#8]):[c](-[#1]):[c](-[#1]):[c](-[#8]-[#6](-[#1])(-[#1])-[#1]):[c]5-[#1])=[#8]):[c]3-[#8]-[#6](-[#1])=[#6](-[c]6:[c](-[#1]):[c](-[#1]):[c](:[c](-[#1]):[c]6-[#1])-[#17])-[#6]1=[#8]	515.89801	C28H18ClNO7	NC
STOCK1N-91084	[c]1(-[#8]-[#6](-[#6](-[#1])(-[#1])-[#1])=[#6](-[#6]2=[#8])-[c]3:[c](-[#1]):[c](-[#1]):[c](:[c](-[#1]):[c]3-[#1])-[#8]-[#6](-[#1])(-[#1])-[#1]):[c]2:[c](-[#1]):[c](-[#1]):[c]4:[c]1-[#6](-[#1])(-[#1])-[#7](-[#6](-[#1])(-[#1])-[#6](-[#1])(-[#1])-[#6](-[#1])(-[#1])-[#1])-[#6](-[#1])(-[#1])-[#8]4	365.42232	C22H23NO4	NC
STOCK1N-91093	[#7]1(-[#6](-[#1])(-[#1])-[#6](-[#1])(-[#1])-[#6](-[#1])(-[#1])-[#6](=[#6](-[#1])-[#6](-[#1])(-[#6](-[#7]23)(-[#1])-[#6](-[#1])(-[#1])-[#6](-[#1])(-[#1])-[#6](-[#1])(-[#1])-[#6]2(-[#1])-[#1])-[#6](-[#1])(-[#1])-[#6]4(-[#1])-[#6]3(-[#1])-[#1])-[#6]14-[#1])-[#6](=[#8])-[#6](-[#1])(-[#6](-[#1])(-[#1])-[#6](-[#7]5-[c]6:[c](-[#1]):[c](-[#1]):[c](:[c](-[#1]):[c]6-[#8]-[#6](-[#1])(-[#1])-[#1])-[#8]-[#6]…	479.61108	C28H37N3O4	NC
STOCK1N-91182	[#6]1(-[c]2:[c](-[#1]):[c](-[#1]):[c](:[c](-[#8]-[#6](-[#1])(-[#1])-[#1]):[c]2-[#1])-[#8]-[#6](-[#1])(-[#1])-[#1])=[#6](-[#1])-[#8]-[c](:[c]3-[#6]1=[#8]):[c](-[#1]):[c](:[c](-[#1]):[c]3-[#1])-[#8]-[#6](-[#1])(-[#1])-[#6](-[#1])(-[#1])-[#7](-[#6](-[#1])(-[#1])-[#6]4(-[#1])-[#1])-[#6](-[#1])(-[#1])-[#6](-[#1])(-[#1])-[#7]4-[c]5:[c](-[#1]):[c](-[#1]):[c](-[#1]):[c](-[#1]):[c]5-[#1]	486.5589	C29H30N2O5	NC
STOCK1N-91188	[#6]1(-[c]2:[c](-[#1]):[c](-[#1]):[c](:[c](-[#8]-[#6](-[#1])(-[#1])-[#1]):[c]2-[#1])-[#8]-[#6](-[#1])(-[#1])-[#1])=[#6](-[#1])-[#8]-[c](:[c]3-[#6]1=[#8]):[c](-[#1]):[c](:[c](-[#1]):[c]3-[#1])-[#8]-[#6](-[#1])(-[#1])-[#6](=[#8])-[#7](-[#1])-[c]4:[c](-[#1]):[c](-[#1]):[c](-[#1]):[c](:[c]4-[#1])-[#7](-[#1])-[#6](-[#6](-[#1])(-[#1])-[#1])=[#8]	488.48866	C27H24N2O7	NC
STOCK1N-91250	[#7]1(-[#6](-[#1])(-[#1])-[#6](-[#1])(-[#1])-[c]2:[c](-[#1]):[c](-[#1]):[c](-[#1]):[c](-[#1]):[c]2-[#1])-[#6](=[#8])-[#6](-[#1])(-[#7](-[#1])-[#6]1=[#8])-[#6](-[#1])(-[#1])-[#6](=[#8])-[#7](-[#1])-[#6]3(-[#1])-[#6](-[#1])(-[#1])-[#6](-[#1])(-[#1])-[#6](-[#1])(-[#1])-[c](:[c]4:[c](:[c](-[#1]):[c](-[#1]):[c](-[#1]):[c]4-[#1]):[n]5-[#1]):[c]35	430.49894	C25H26N4O3	NC
STOCK1N-91317	[#6]12(-[#6](-[#1])(-[#1])-[#1])-[#6](=[#6](-[#1])-[#6](=[#8])\-[#6](=[#6](\-[#6](-[#1])(-[#1])-[#1])/-[#7](-[#1])-[#6](-[#1])(-[#1])-[#6](-[#1])(-[#1])-[#8]-[c](:[c](-[#1]):[c]3-[#1]):[c](-[#1]):[c](-[#1]):[c]3-[#8]-[#6](-[#1])(-[#1])-[#1])\-[#6]1=[#8])-[#8]-[c]4:[c]2:[c](-[#8]-[#1]):[c](-[#6](-[#1])(-[#1])-[#1]):[c](:[c]4-[#6](-[#6](-[#1])(-[#1])-[#1])=[#8])-[#8]-[#1]	493.50518	C27H27NO8	NC
STOCK1N-91361	[#7]1(-[#6](-[#1])(-[#1])-[c](:[c]2-[#6]1=[#8]):[c](-[#1]):[c](-[#1]):[c](-[#1]):[c]2-[#1])-[#6](-[#1])(-[#6](-[#1])(-[#6](-[#1])(-[#1])-[#1])-[#6](-[#1])(-[#1])-[#6](-[#1])(-[#1])-[#1])-[#6](=[#8])-[#7](-[#1])-[#6]3(-[#1])-[#6](-[#1])(-[#1])-[#6](-[#1])(-[#1])-[#6](-[#1])(-[#1])-[c](:[c]4:[c](:[c](-[#1]):[c](-[#1]):[c](-[#8]-[#6](-[#1])(-[#1])-[#1]):[c]4-[#1]):[n]5-[#1]):[c]35	445.55334	C27H31N3O3	NC
STOCK1N-91417	[#6]12(-[#6](-[#1])(-[#1])-[#1])-[#6](=[#6](-[#1])-[#6](=[#8])\-[#6](=[#6](\-[#6](-[#1])(-[#1])-[#1])/-[#7](-[#1])-[#6](-[#1])(-[#1])-[#6](-[#1])(-[#1])-[#7](-[#1])-[#6](=[#8])-[c]3:[c](-[#1]):[c](:[c]4:[n]3-[#1]):[c](-[#1]):[c](-[#1]):[c](-[#1]):[c]4-[#1])\-[#6]1=[#8])-[#8]-[c]5:[c]2:[c](-[#8]-[#1]):[c](-[#6](-[#1])(-[#1])-[#1]):[c](:[c]5-[#6](-[#6](-[#1])(-[#1])-[#1])=[#8])-[#8]-[#1]	529.54057	C29H27N3O7	NC
STOCK1N-91658	[#6](/-[#7]1-[#1])(\-[c]2:[c](-[#6](-[#1])(-[#1])-[#6]1(-[#1])-[#1]):[c](-[#1]):[c](:[c](-[#8]-[#6](-[#1])(-[#1])-[#1]):[c]2-[#1])-[#8]-[#6](-[#1])(-[#1])-[#1])=[#6](-[#1])/-[#6](=[#8])-[#6](-[#1])(-[#6](-[#1])(-[#1])-[#6](-[#1])(-[#1])-[#1])-[c]3:[c](-[#1]):[c](-[#1]):[c](-[#1]):[c](-[#1]):[c]3-[#1]	351.4388	C22H25NO3	NC
STOCK1N-91663	[#6]1(-[c]2:[c](-[#1]):[c](-[#1]):[c](-[#1]):[c](-[#1]):[c]2-[#1])=[#6](-[#1])-[#8]-[c](:[c]3-[#6]1=[#8]):[c](-[#1]):[c](:[c](-[#1]):[c]3-[#1])-[#8]-[#6](-[#1])(-[#1])-[#6](=[#8])-[#7](-[#6](-[#1])(-[#1])-[#6]4(-[#1])-[#1])-[#6](-[#1])(-[#1])-[#6](-[#1])(-[#1])-[#7]4-[c]5:[c](-[#1]):[c](-[#1]):[c](-[#1]):[c](-[#8]-[#6](-[#1])(-[#1])-[#1]):[c]5-[#1]	470.51644	C28H26N2O5	NC
STOCK1N-91665	[c]1(-[#8]-[#6](=[#8])-[#6](-[#1])=[#6]2-[c]3:[c](-[#1]):[c](-[#1]):[c](-[#1]):[c](-[#1]):[c]3-[#1]):[c]2:[c](-[#1]):[c](-[#1]):[c](-[#8]-[#6](-[#1])(-[#1])-[#6](-[#7](-[#1])-[#6](-[#1])(-[#1])-[#6](-[#1])(-[#1])-[#6](-[#1])(-[#1])-[#7](-[#6](-[#1])(-[#1])-[#6]4(-[#1])-[#1])-[#6](-[#1])(-[#1])-[#6](-[#1])(-[#1])-[#8]4)=[#8]):[c]1-[#6](-[#1])(-[#1])-[#1]	436.50022	C25H28N2O5	NC
STOCK1N-91680	[#6]12(-[#6](-[#1])(-[#1])-[#1])-[#6](=[#6](-[#1])-[#6](=[#8])\-[#6](=[#6](\-[#6](-[#1])(-[#1])-[#1])/-[#7](-[#1])-[#6](-[#1])(-[#1])-[#6](-[#1])(-[#1])-[c]3:[n](-[#6](-[#1])(-[#1])-[#1]):[c]4:[c](:[c](-[#1]):[c](-[#1]):[c](-[#1]):[c]4-[#1]):[n]3)\-[#6]1=[#8])-[#8]-[c]5:[c]2:[c](-[#8]-[#1]):[c](-[#6](-[#1])(-[#1])-[#1]):[c](:[c]5-[#6](-[#6](-[#1])(-[#1])-[#1])=[#8])-[#8]-[#1]	501.53048	C28H27N3O6	NC
STOCK1N-91712	[#7]1(-[#6](-[#1])(-[#1])-[#6](-[#1])(-[#1])-[#6](-[#1])(-[#1])-[#6](=[#6](-[#1])-[#6](-[#1])(-[#6](-[#7]23)(-[#1])-[#6](-[#1])(-[#1])-[#6](-[#1])(-[#1])-[#6](-[#1])(-[#1])-[#6]2(-[#1])-[#1])-[#6](-[#1])(-[#1])-[#6]4(-[#1])-[#6]3(-[#1])-[#1])-[#6]14-[#1])-[#6](-[#6](-[#1])(-[#1])-[#6](-[#1])(-[#1])-[c](:[c](-[#1]):[c](-[#1]):[c]5:[c]6-[#6](-[#1])(-[#1])-[#6](-[#1])(-[#1])-[#8]5):[c]6-[#1])=[#8]	406.56036	C26H34N2O2	NC
STOCK1N-91755	[#6](=[#8])(-[#7](-[#6](-[#1])(-[#1])-[#6](-[#1])(-[#1])-[#8]-[#6](-[#1])(-[#1])-[#1])-[#6](-[#1])(-[#1])-[#6]1(-[#1])-[#6](-[#1])(-[#1])-[#6](-[#1])(-[#1])-[#6](-[#1])(-[#1])-[#7]2-[#6]1(-[#1])-[#6](-[#1])(-[#1])-[#6](-[#1])(-[#1])-[#6](-[#1])(-[#1])-[#6]2(-[#1])-[#1])-[#6](-[#1])(-[#6](-[#1])(-[#1])-[#6](-[#1])(-[#6](-[#1])(-[#1])-[#1])-[#6](-[#1])(-[#1])-[#1])-[n]3:[c](-[#1]):[c](-[#1]):[c](-[…	389.57466	C23H39N3O2	NC
STOCK1N-91901	[n]1(-[#6](-[#1])(-[#1])-[#6](-[#1])(-[#1])-[#6](-[#1])(-[#1])-[#6](-[#1])(-[#1])-[#6](-[#1])(-[#1])-[#6](=[#8])-[#7](-[#6](-[#1])(-[#1])-[#6](-[#1])(-[#1])-[c](:[c]23):[c](-[#1]):[c](:[c](-[#8]-[#6](-[#1])(-[#1])-[#1]):[c]2-[#1])-[#8]-[#6](-[#1])(-[#1])-[#1])-[#6]3(-[#1])-[#1]):[c](-[#6](-[#1])(-[#1])-[#1]):[c](-[#1]):[c](-[#1]):[c]1-[#6](-[#1])(-[#1])-[#1]	384.51178	C23H32N2O3	NC
STOCK1N-92002	[#6]1(=[#6](-[#1])-[#6](-[#1])=[#6](-[#6]2=[#8])-[#7](-[#1])-[#6](-[#1])(-[#1])-[#6](=[#8])-[#7](-[#6](-[#1])(-[#1])-[#6](-[#1])(-[#1])-[c]3:[c]4:[c]5:[c](:[n]3-[#1]):[c](-[#1]):[c](-[#1]):[c](-[#17]):[c]5-[#1])-[#6]4(-[#1])-[#1])-[#6](-[#6](-[#1])(-[#6](-[#1])(-[#1])-[#6](-[#1])(-[#1])-[c](:[c](-[#1]):[c](:[c](-[#8]-[#6](-[#1])(-[#1])-[#1]):[c]6-[#8]-[#6](-[#1])(-[#1])-[#1])-[#8]-[#6](-[#1])(-[#…	631.11789	C34H35ClN4O6	NC
STOCK1N-92005	[#6]1(=[#6](-[#1])-[#7](-[#6](-[#1])(-[#1])-[#6](-[#1])(-[#1])-[#16](=[#8])(=[#8])-[#7](-[#6](-[#1])(-[#1])-[#6](-[#1])(-[#6](-[#1])(-[#1])-[#6]2(-[#1])-[#6](-[#7]34)=[#6](-[#1])-[#6](-[#1])=[#6](-[#1])-[#6]3=[#8])-[#6]4(-[#1])-[#1])-[#6]2(-[#1])-[#1])-[#6](-[#1])=[#6]5-[#6](-[#8]-[#6](-[#1])(-[#1])-[#1])=[#8])-[#6]5=[#7]-[#7](-[#1])-[#6]1=[#8]	473.50222	C21H23N5O6S	NC
STOCK1N-92093	[n]1:[c](-[#6](-[#1])(-[#1])-[#6](-[#1])(-[#1])-[#6](=[#8])-[#7]2-[#6](-[#1])(-[#1])-[#6](-[#1])(-[#1])-[#6](-[#1])(-[#1])-[#6](-[#1])(-[#1])-[#6]2(-[#1])-[c](:[c](-[#1]):[c](-[#1]):[c](-[#1]):[n]3):[c]3-[#1]):[o]:[n]:[c]1-[c](:[c](-[#1]):[c]4-[#8]-[#6](-[#1])(-[#1])-[#1]):[c](-[#1]):[c](:[c]4-[#8]-[#6](-[#1])(-[#1])-[#1])-[#8]-[#6](-[#1])(-[#1])-[#1]	452.50292	C24H28N4O5	NC
STOCK1N-92099	[c](-[#6](-[#1])(-[#1])-[#6](-[#1])(-[#7](-[#1])-[#6](=[#8])-[#8]-[#6](-[#6](-[#1])(-[#1])-[#1])(-[#6](-[#1])(-[#1])-[#1])-[#6](-[#1])(-[#1])-[#1])-[#6](=[#8])-[#7](-[#1])-[c](:[c](-[#1]):[c](-[#1]):[c]1:[c]2:[c](-[#1]):[c](-[#1]):[n]1-[#1]):[c]2-[#1])(:[c](:[c](-[#1]):[c](-[#1]):[c](-[#1]):[c]3-[#1]):[c]3:[n]4-[#6](-[#1])(-[#1])-[#1]):[c]4-[#1]	432.51482	C25H28N4O3	NC
STOCK1N-92101	[c]12:[c](:[c](-[#1]):[c](-[#1]):[c](:[c](-[#1]):[c](:[c](-[#8]-[#6](-[#1])(-[#1])-[#1]):[c]3-[#1])-[#8]-[#6](-[#1])(-[#1])-[#1]):[c]13):[c](:[c](-[#1]):[c](-[#8]-[#6](-[#1])(-[#1])-[#1]):[c]2-[#8]-[#6](-[#1])(-[#1])-[#1])-[#6](-[#1])(-[#1])-[#6](-[#1])(-[#1])-[#7](-[#6](-[#1])(-[#1])-[#1])-[#6](=[#8])-[c](:[c](-[#1]):[c]4-[#8]-[#6](-[#1])(-[#1])-[#1]):[c](-[#1]):[c](:[c]45)-[#8]-[#6](-[#1])(-[#1…	547.59561	C31H33NO8	NC
STOCK1N-92183	[#6]1(=[#6](-[#1])-[#6](-[#1])=[#6](-[#7](-[#6](-[#1])(-[#1])-[#1])-[#6]1=[#8])-[#6](-[#1])(-[#1])-[#1])-[#6](=[#8])-[#7](-[#6](-[#1])(-[#1])-[#1])-[#6](-[#1])(-[#1])-[#6](-[#1])(-[#1])-[c]2:[c](-[#1]):[c](-[#8]-[#6](-[#1])(-[#1])-[#1]):[c](:[c]3:[c]2:[c](-[#1]):[c](-[#1]):[c](:[c]34):[c](-[#1]):[c](:[c](-[#8]-[#6](-[#1])(-[#1])-[#1]):[c]4-[#1])-[#8]-[#6](-[#1])(-[#1])-[#1])-[#8]-[#6](-[#1])(-[#1…	504.57418	C29H32N2O6	NC
STOCK1N-92354	[#7]1(-[c](:[c](-[#1]):[c]2-[#1]):[c](-[#1]):[c](-[#1]):[c]2-[#6](=[#8])-[#7](-[#6](-[#1])(-[#1])-[#6](-[#1])(-[#6](-[#1])(-[#1])-[#6]3(-[#1])-[#6](-[#7]45)=[#6](-[#1])-[#6](-[#1])=[#6](-[#1])-[#6]4=[#8])-[#6]5(-[#1])-[#1])-[#6]3(-[#1])-[#1])-[#6](-[#1])=[#7]-[c](:[c]6-[#6]1=[#8]):[c](-[#1]):[c](-[#1]):[c](-[#1]):[c]6-[#1]	438.47788	C26H22N4O3	NC
STOCK1N-92394	[c]12:[c](:[c](-[#1]):[c](-[#1]):[c](:[c](-[#1]):[c](:[c](-[#8]-[#6](-[#1])(-[#1])-[#1]):[c]3-[#1])-[#8]-[#6](-[#1])(-[#1])-[#1]):[c]13):[c](:[c](-[#1]):[c](-[#8]-[#6](-[#1])(-[#1])-[#1]):[c]2-[#8]-[#6](-[#1])(-[#1])-[#1])-[#6](-[#1])(-[#1])-[#6](-[#1])(-[#1])-[#7](-[#6](-[#1])(-[#1])-[#1])-[#6](=[#8])-[#7](-[#1])-[#6]4(-[#1])-[#6](-[#1])(-[#1])-[#6](-[#1])(-[#1])-[#6](-[#1])(-[#1])-[#6](-[#1])(-…	480.59584	C28H36N2O5	NC
STOCK1N-92455	[#7]1(-[#6](-[#1])(-[#1])-[c](:[c]2-[#6]1=[#8]):[c](-[#1]):[c](-[#1]):[c](-[#1]):[c]2-[#1])-[#6](-[#1])(-[#6](-[#1])(-[#6](-[#1])(-[#1])-[#1])-[#6](-[#1])(-[#1])-[#1])-[#6](=[#8])-[#7](-[#6](-[#1])(-[#1])-[#6](-[#1])(-[#1])-[#8]-[#6](-[#1])(-[#1])-[#1])-[#6](-[#1])(-[#1])-[#6]3(-[#1])-[#6](-[#1])(-[#1])-[#6](-[#1])(-[#1])-[#6](-[#1])(-[#1])-[#7]4-[#6]3(-[#1])-[#6](-[#1])(-[#1])-[#6](-[#1])(-[#1])…	441.60616	C26H39N3O3	NC
STOCK1N-92468	[c]12:[c](:[c](-[#1]):[c](-[#1]):[c](-[#8]-[#6](-[#6](-[#1])(-[#1])-[#6]3(-[#1])-[c]4:[c](-[#1]):[c](-[#1]):[c](:[c](-[#17]):[c]4-[#1])-[#8]-[#1])=[#8]):[c]13)-[#6](\-[#6](=[#6](-[#1])\-[c]5:[c](-[#1]):[c](-[#1]):[c](-[#1]):[c](-[#1]):[c]5-[#8]-[#6](-[#1])(-[#1])-[#1])\-[#8]2)=[#8]	448.85188	C25H17ClO6	NC
STOCK1N-92521	[#6](-[#1])(-[#1])(-[#6](=[#8])-[#7](-[#6](-[#1])(-[#1])-[#1])-[#6](-[#1])(-[#1])-[#6]1(-[#1])-[#6](-[#1])(-[#1])-[#6](-[#1])(-[#1])-[#6](-[#1])(-[#1])-[#7]2-[#6]1(-[#1])-[#6](-[#1])(-[#1])-[#6](-[#1])(-[#1])-[#6](-[#1])(-[#1])-[#6]2(-[#1])-[#1])-[#6](-[#6](-[#1])(-[#1])-[#6]3(-[#1])-[#1])(-[#6](-[#1])(-[#1])-[#6](-[#1])(-[#1])-[#8]3)-[n]4:[c](-[#1]):[c](-[#1]):[c](-[#1]):[c]4-[#1]	373.5322	C22H35N3O2	NC
STOCK1N-92584	[c]12:[c](:[c](-[#1]):[c](-[#1]):[c](-[#1]):[c]1-[#8]-[#6](-[#1])(-[#1])-[#6](=[#8])-[#7](-[#1])-[#6](-[#1])(-[#1])-[#6]3(-[#1])-[#6](-[#1])(-[#1])-[#6](-[#1])(-[#1])-[#6](-[#1])(-[#1])-[#7]4-[#6]3(-[#1])-[#6](-[#1])(-[#1])-[#6](-[#1])(-[#1])-[#6](-[#1])(-[#1])-[#6]4(-[#1])-[#1]):[n](:[c](-[#1]):[c]2-[#1])-[#6](-[#1])(-[#1])-[#6](-[#1])(-[#1])-[#8]-[#6](-[#1])(-[#1])-[#1]	399.52642	C23H33N3O3	NC
STOCK1N-92646	[#6]1(=[#6](-[#1])-[#6](-[#1])=[#6](-[#6]2=[#8])-[#7](-[#1])-[#6](-[#1])(-[#1])-[#6](=[#8])-[#7](-[#6](-[#1])(-[#1])-[#6](-[#1])(-[#1])-[c]3:[c]4:[c]5:[c](:[n]3-[#1]):[c](-[#1]):[c](-[#1]):[c](-[#8]-[#6](-[#1])(-[#1])-[#1]):[c]5-[#1])-[#6]4(-[#1])-[#1])-[#6](-[#6](-[#1])(-[#6](-[#1])(-[#1])-[#6](-[#1])(-[#1])-[c](:[c](-[#1]):[c](:[c](-[#8]-[#6](-[#1])(-[#1])-[#1]):[c]6-[#8]-[#6](-[#1])(-[#1])-[#1…	626.69881	C35H38N4O7	NC
STOCK1N-92869	[c]1(:[c](-[#8]-[#1]):[c](-[#1]):[c](:[c]23)-[#8]-[#6](-[#6](-[#1])(-[#1])-[#6]2(-[#1])-[c](:[c](-[#1]):[c](-[#1]):[c](-[#1]):[n]4):[c]4-[#1])=[#8]):[c]3-[#8]-[#6](-[#1])=[#6](-[c]5:[c](-[#1]):[c](-[#1]):[c](:[c](-[#8]-[#6](-[#1])(-[#1])-[#1]):[c]5-[#1])-[#8]-[#6](-[#1])(-[#1])-[#1])-[#6]1=[#8]	445.42086	C25H19NO7	NC
STOCK1N-92959	[#6](-[#6](-[#1])(-[c](:[c](-[#1]):[c]1-[#1]):[c](-[#1]):[c](-[#1]):[c]1-[#6](-[#8]-[#6](-[#1])(-[#1])-[#1])=[#8])-[#6](-[#1])(-[#1])-[#6](-[#8]-[#6](-[#1])(-[#1])-[#1])=[#8])(-[#8]-[#6](-[#6](-[#1])(-[#1])-[#7](-[#6](-[#1])(-[#1])-[#6](-[#1])(-[#1])-[c](:[c]23):[c](-[#1]):[c](:[c](-[#8]-[#6](-[#1])(-[#1])-[#1]):[c]2-[#1])-[#8]-[#6](-[#1])(-[#1])-[#1])-[#6]3(-[#1])-[#1])=[#6](-[#1])-[#6]4=[#8])=[…	537.55773	C29H31NO9	NC
STOCK1N-92985	[#6]1(-[#6](-[#1])(-[#6](-[#1])(-[#1])-[#6](-[#8]-[#6](-[#1])(-[#1])-[#1])=[#8])-[c](:[c](-[#1]):[c](-[#1]):[c](:[c]2-[#6](-[#1])(-[#1])-[#8]-[#1])-[#8]-[#6](-[#1])(-[#1])-[#1]):[c]2-[#1])=[#6](-[#8]-[#1])-[#6](-[#1])=[#6](-[#7](-[#6](-[#1])(-[#1])-[#6](-[#1])(-[#1])-[c](:[c](-[#1]):[c](-[#1]):[c](:[c]3-[#8]-[#1])-[#8]-[#1]):[c]3-[#1])-[#6]1=[#8])-[#6](-[#1])(-[#1])-[#1]	483.51036	C26H29NO8	NC
STOCK1N-93082	[c]1(:[c](-[#8]-[#6](-[#1])(-[#1])-[#1]):[c]2:[c](:[c]3-[#6](-[#1])(-[#1])-[#7](-[#1])-[#6](=[#8])-[c](:[c](-[#1]):[c]4-[#1]):[c](-[#1]):[c](-[#1]):[c]4-[#7](-[#1])-[#6](-[#6](-[#1])(-[#6](-[#1])(-[#1])-[#1])-[#6](-[#1])(-[#1])-[#1])=[#8])-[#8]-[#6](-[#1])(-[#1])-[#8]2):[c]3-[#6](-[#1])(-[#1])-[#6](-[#1])(-[#1])-[#7](-[#6](-[#1])(-[#1])-[#1])-[#6]1(-[#1])-[#1]	439.50416	C24H29N3O5	NC
STOCK1N-93101	[c]1(:[c](-[#8]-[#1]):[c](-[#1]):[c](-[#1]):[c](:[c]12)-[#6](-[#1])=[#6](-[#1])-[#6](=[#8])-[#8]2)-[#6](-[#1])(-[#1])-[#7](-[#6](-[#1])(-[#1])-[#6](-[#1])(-[#1])-[#6](-[#1])(-[#1])-[#8]-[#6](-[#1])(-[#1])-[#1])-[#6](-[#1])(-[#1])-[#6]3(-[#1])-[#6](-[#1])(-[#1])-[#6](-[#1])(-[#1])-[#6](-[#1])(-[#1])-[#7]4-[#6]3(-[#1])-[#6](-[#1])(-[#1])-[#6](-[#1])(-[#1])-[#6](-[#1])(-[#1])-[#6]4(-[#1])-[#1]	414.53776	C24H34N2O4	NC
STOCK1N-93102	[#7](-[#6](-[#1])(-[#1])-[#6](-[#1])(-[#6](-[#1])(-[#1])-[#6]1(-[#1])-[#6](-[#1])(-[#1])-[#7]2-[#6](-[#6](-[#1])(-[#1])-[#6](-[#1])(-[#1])-[c](:[c](-[#1]):[c](-[#1]):[c]3:[c]4-[#6](-[#1])(-[#1])-[#6](-[#1])(-[#1])-[#8]3):[c]4-[#1])=[#8])-[#6]2(-[#1])-[#1])(-[#6]1=[#6](-[#1])-[#6](-[#1])=[#6]5-[#7+](=[#8])-[#8-])-[#6]5=[#8]	409.43512	C22H23N3O5	NC
STOCK1N-93251	[n]1(-[#6](-[#1])(-[#1])-[#6](=[#8])-[#7](-[#6](-[#1])(-[#1])-[#6](-[#1])(-[#1])-[#6](-[#1])(-[#1])-[#8]-[#6](-[#1])(-[#1])-[#1])-[#6](-[#1])(-[#1])-[#6]2(-[#1])-[#6](-[#1])(-[#1])-[#6](-[#1])(-[#1])-[#6](-[#1])(-[#1])-[#7]3-[#6]2(-[#1])-[#6](-[#1])(-[#1])-[#6](-[#1])(-[#1])-[#6](-[#1])(-[#1])-[#6]3(-[#1])-[#1]):[c](-[#1]):[c](-[#1]):[c]4:[c]1:[c](-[#1]):[c](-[#1]):[c](-[#1]):[c]4-[#7](-[#1])-[#6…	454.60492	C26H38N4O3	NC
STOCK1N-93353	[#7]1(-[#6](-[#1])(-[#1])-[c]2:[c](-[#1]):[c](-[#1]):[c](-[#1]):[c](-[#1]):[c]2-[#8]-[#6](-[#1])(-[#1])-[#1])-[#6](=[#8])-[#6](-[#1])(-[#7](-[#1])-[#6]1=[#8])-[#6](-[#1])(-[#1])-[#6](=[#8])-[#7]3-[#6](-[#1])(-[#1])-[#6](-[#1])(-[#1])-[#6](-[#1])(-[#1])-[#6](=[#6](-[#1])-[#6](-[#1])(-[#6](-[#1])(-[#7]45)-[#6](-[#1])(-[#1])-[#6](-[#1])(-[#1])-[#6](-[#1])(-[#1])-[#6]4(-[#1])-[#1])-[#6](-[#1])(-[#1])…	492.60984	C28H36N4O4	NC
STOCK1N-93365	[#6](=[#6](-[#1])/-[c](:[c](-[#1]):[c](-[#1]):[c]1:[c]2:[c](-[#1]):[c](-[#1]):[n]1-[#1]):[c]2-[#1])(/-[#8]-[c]3:[c]4:[c](-[#1]):[c](-[#1]):[c](-[#8]-[#1]):[c]3-[#1])\-[#6]4=[#8]	277.27414	C17H11NO3	NC
STOCK1N-93394	[#6]1(-[#6](-[#1])(-[#1])-[#1])(-[#6](-[#1])(-[#1])-[#6](-[#1])(-[#8]-[#1])-[#6](-[#1])(-[#6]2(-[#1])-[#1])-[#8]-[#1])-[#6]2(-[#8]-[#1])-[#6](-[#6](-[#1])(-[#1])-[#6](-[#1])(-[#6]1(-[#1])-[#6](-[#1])(-[#1])-[#6]3(-[#1])-[#1])-[#6](-[#1])(-[#6]34-[#6](-[#1])(-[#1])-[#1])-[#6](-[#1])(-[#1])-[#6](-[#1])(-[#6]4(-[#1])-[#6]5(-[#1])-[#6](-[#1])(-[#1])-[#1])-[#8]-[#6]56-[#6](-[#1])(-[#1])-[#6](-[#1])(-[…	462.61878	C27H42O6	NC
STOCK1N-93400	[#6]1(-[#6](-[#1])(-[#6](-[#1])(-[#1])-[#1])-[#6](-[#1])(-[#1])-[#6](=[#6](-[#1])-[#6]1=[#8])-[#7](-[#1])-[c](:[c](-[#1]):[c](-[#1]):[c](:[c]2-[#6](-[#8]-[#1])=[#8])-[#17]):[c]2-[#1])(-[#8]-[c]3:[c]4:[c](-[#8]-[#6](-[#1])(-[#1])-[#1]):[c](-[#1]):[c](-[#8]-[#6](-[#1])(-[#1])-[#1]):[c]3-[#17])-[#6]4=[#8]	492.30546	C23H19Cl2NO7	NC
STOCK1N-93430	[#6](-[#7](-[#6](-[#1])(-[#1])-[#1])-[#6](-[#1])(-[#1])-[#6](-[#1])(-[#1])-[c](:[c](:[c]1:[c]2-[#8]-[#6](-[#1])(-[#1])-[#8]1)-[#35]):[c]3:[c]2-[#8]-[#6](-[#1])(-[#1])-[#1])(-[#6](=[#8])-[c]4:[c](-[#1]):[c](-[#1]):[c](-[#1]):[c](:[c]4-[#1])-[#7](-[#1])-[#6](=[#8])-[#6](-[#1])(-[#1])-[#7]5-[#6](-[#1])(-[#1])-[#6](-[#1])(-[#1])-[#6](-[#1])(-[#1])-[#6](-[#1])(-[#1])-[#6]5(-[#1])-[#1])=[#6]3-[#1]	556.44819	C27H30BrN3O5	NC
STOCK1N-93449	[#6]1(-[#6]2(-[#1])-[c]3:[c](-[#1]):[c](-[#1]):[c](:[c](-[#1]):[c]3-[#1])-[#8]-[c](:[s]4):[n]:[c](:[c]4-[#6](-[#8]-[#6](-[#1])(-[#1])-[#6](-[#1])(-[#1])-[#1])=[#8])-[#6](-[#1])(-[#1])-[#1])=[#6](-[#6](-[#1])(-[#1])-[#7](-[#6](-[#6](-[#1])(-[#1])-[#1])=[#8])-[#6]1=[#8])-[#7](-[#1])-[c]5:[c](:[c](:[n]6-[#6](-[#1])(-[#1])-[#6](-[#1])(-[#1])-[#6](-[#1])(-[#6](-[#1])(-[#1])-[#1])-[#6](-[#1])(-[#1])-[#…	598.71185	C33H34N4O5S	NC
STOCK1N-93469	[c]12:[c](-[#6](-[#1])(-[#1])-[#6](-[#1])(-[#1])-[#6](-[#1])(-[#1])-[#6]1(-[#1])-[#7](-[#1])-[#6](=[#8])-[#6](-[#1])(-[#1])-[#7]3-[#6](-[#1])=[#6](-[#1])-[c](:[c]4-[#6](-[#1])(-[#1])-[#6]3=[#8]):[c](-[#1]):[c](:[c](-[#8]-[#6](-[#1])(-[#1])-[#1]):[c]4-[#1])-[#8]-[#6](-[#1])(-[#1])-[#1]):[c]5:[c](:[c](-[#1]):[c](-[#1]):[c](-[#1]):[c]5-[#1]):[n]2-[#1]	445.51028	C26H27N3O4	NC
STOCK1N-93556	[c]1(-[#8]-[#6](=[#8])-[#6](-[#1])=[#6]2-[#6](-[#1])(-[#1])-[#1]):[c]2:[c](-[#1]):[c](-[#6](-[#1])(-[#1])-[#7](-[#6](-[#1])(-[#1])-[#1])-[#6](-[#1])(-[#1])-[#6]3(-[#1])-[#6](-[#1])(-[#1])-[#6](-[#1])(-[#1])-[#6](-[#1])(-[#1])-[#7]4-[#6]3(-[#1])-[#6](-[#1])(-[#1])-[#6](-[#1])(-[#1])-[#6](-[#1])(-[#1])-[#6]4(-[#1])-[#1]):[c](-[#8]-[#1]):[c]1-[#6](-[#1])(-[#1])-[#1]	384.51178	C23H32N2O3	NC
STOCK1N-93566	[#6]1(-[c](:[c](-[#1]):[c](-[#1]):[c](-[#1]):[c]2-[#8]-[#1]):[c]2-[#7]3-[#1])(-[#6](-[#1])(-[#6](-[#1])(-[#1])-[#6]4(-[#1])\-[#6](\-[#6]5(-[#1])-[#1])=[#6](-[#1])/-[#6](-[#1])(-[#1])-[#1])-[#7+]5(-[#6](-[#1])(-[#1])-[#6]1(-[#1])-[#1])-[#6](-[#1])(-[#1])-[c]6:[o]:[n]:[c](-[c]7:[c](-[#1]):[c](-[#1]):[c](-[#1]):[c](-[#1]):[c]7-[#1]):[n]6)-[#6]3=[#6]4-[#6](-[#1])=[#8]	467.53898	C28H27N4O3	NC
STOCK1N-93586	[#7]1(-[c](:[c](-[#1]):[c](-[#1]):[c](-[#1]):[c]2-[#1]):[c]2-[#6](-[#7]3-[#6](-[#1])(-[#1])-[#6](-[#1])(-[#1])-[#6](-[#1])(-[#1])-[#6](-[#7](-[#1])-[#6](-[#1])(-[#1])-[#6](-[#1])(-[#1])-[#7](-[#6](-[#1])(-[#1])-[#6](-[#1])(-[#6](-[#1])(-[#1])-[#6]4(-[#1])-[#6](-[#7]56)=[#6](-[#1])-[#6](-[#1])=[#6](-[#1])-[#6]5=[#8])-[#6]6(-[#1])-[#1])-[#6]4(-[#1])-[#1])=[#8])=[#8])-[#6]3(-[#1])-[c](:[c]7-[#6]1=[#…	611.68747	C34H37N5O6	NC
STOCK1N-93589	[c]12:[c](:[c](-[#1]):[c](-[#1]):[c](-[#8]-[#1]):[c]1-[#6](-[#1])(-[#1])-[#1])-[#6](-[#6](-[#1])(-[#1])-[#1])=[#6](-[#6](=[#8])-[#8]2)-[#6](-[#1])(-[#1])-[#6](-[#1])(-[#1])-[#6](-[#7](-[#1])-[#6](-[#1])(-[#1])-[#6](-[#1])(-[#1])-[n]3:[c](-[#1]):[c](-[#1]):[c](-[#1]):[c]3-[#1])=[#8]	354.39968	C20H22N2O4	NC
STOCK1N-93639	[#6]1(-[#6]2(-[#1])-[c]3:[c](-[#1]):[c](-[#1]):[c](:[c]4:[c]3-[#1])-[#8]-[#6](-[#1])(-[#1])-[#6](-[#1])(-[#1])-[#8]4)=[#6](-[#6](-[#1])(-[#1])-[#7](-[#6](-[#6](-[#1])(-[#1])-[#1])=[#8])-[#6]1=[#8])-[#7](-[#1])-[c]5:[c](:[c](:[n]6-[#6](-[#1])(-[#1])-[#6](-[#1])(-[#1])-[#6](-[#1])(-[#6](-[#1])(-[#1])-[#1])-[#6](-[#1])(-[#1])-[#1]):[c](-[#1]):[c](-[#1]):[c]5-[#1]):[c]2:[c]6-[#1]	471.54756	C28H29N3O4	NC
STOCK1N-93825	[#6]12(-[#1])-[#6](-[#1])(-[#6](-[#1])(-[#1])-[#6](-[#1])(-[#1])-[#6](-[#6](-[#1])(-[#1])-[#1])(-[#6](-[#6](-[#1])=[#6](-[#1])-[#6]3(-[#6](-[#1])(-[#1])-[#1])-[#8]-[#1])=[#8])-[#6]13-[#1])-[#6](-[#1])(-[#6](=[#8])-[#8]2)-[#6](-[#1])(-[#1])-[#1]	264.3169	C15H20O4	NC
STOCK1N-94123	[#6](-[#8]-[#6](-[#6](-[#1])(-[#1])-[#7](-[#6](-[#1])(-[#1])-[#6](-[#1])(-[#6](-[#1])(-[#1])-[#6]1(-[#1])-[#6](-[#7]23)=[#6](-[#1])-[#6](-[#1])=[#6](-[#1])-[#6]2=[#8])-[#6]3(-[#1])-[#1])-[#6]1(-[#1])-[#1])=[#6](-[#1])-[#6]4=[#8])(-[#6](-[#1])(-[#6](-[#1])(-[#1])-[#6](-[#7](-[#1])-[#1])=[#8])-[c]5:[c](-[#1]):[c](-[#1]):[c](:[c](:[c](-[#1]):[c](-[#1]):[c](-[#1]):[c]6-[#1]):[c]56)-[#8]-[#6](-[#1])(-…	541.59433	C31H31N3O6	NC
STOCK1N-94197	[#6]1(-[#6](-[#1])(-[#6](-[#1])(-[#1])-[#1])-[#6](-[#1])(-[#1])-[#6](=[#6](-[#1])-[#6]1=[#8])-[#7](-[#1])-[c](:[c](-[#1]):[c](-[#1]):[c](-[#1]):[n]2):[c]2-[#1])(-[#8]-[c]3:[c]4:[c](-[#8]-[#6](-[#1])(-[#1])-[#1]):[c](-[#1]):[c](-[#8]-[#6](-[#1])(-[#1])-[#1]):[c]3-[#17])-[#6]4=[#8]	414.83896	C21H19ClN2O5	NC
STOCK1N-94281	[#6](-[#6](-[#1])(-[#6](-[#1])(-[#1])-[#6](-[#7](-[#1])-[#1])=[#8])-[c]1:[c](-[#1]):[c](-[#1]):[c](-[#1]):[c](-[#35]):[c]1-[#1])(-[#8]-[#6](-[#6](-[#1])(-[#1])-[#7](-[#6](-[#1])(-[#1])-[#6](-[#1])(-[#6](-[#1])(-[#1])-[#6]2(-[#1])-[#6](-[#7]34)=[#6](-[#1])-[#6](-[#1])=[#6](-[#1])-[#6]3=[#8])-[#6]4(-[#1])-[#1])-[#6]2(-[#1])-[#1])=[#6](-[#1])-[#6]5=[#8])=[#6]5-[#8]-[#1]	540.40573	C26H26BrN3O5	NC
STOCK1N-94475	[c](-[#6](-[#1])(-[#1])-[#6](=[#8])-[#7](-[#6](-[#1])(-[#1])-[#6](-[#1])(-[#1])-[#6](-[#1])(-[#1])-[#8]-[#6](-[#1])(-[#1])-[#1])-[#6](-[#1])(-[#1])-[#6]1(-[#1])-[#6](-[#1])(-[#1])-[#6](-[#1])(-[#1])-[#6](-[#1])(-[#1])-[#7]2-[#6]1(-[#1])-[#6](-[#1])(-[#1])-[#6](-[#1])(-[#1])-[#6](-[#1])(-[#1])-[#6]2(-[#1])-[#1])(:[c](:[c](-[#1]):[c](-[#1]):[c](-[#1]):[c]3-[#1]):[c]3:[n]4-[#6](-[#1])(-[#1])-[#1]):[…	411.58018	C25H37N3O2	NC
STOCK1N-94497	[#7](-[#6](-[#1])(-[#1])-[#6](-[#1])(-[#6](-[#1])(-[#1])-[#6]1(-[#1])-[#6](-[#1])(-[#1])-[#7]2-[#6](=[#8])-[#6](-[#1])(-[#1])-[#6](-[#1])(-[#1])-[c](:[c](:[c](-[#1]):[c](-[#1]):[c](-[#1]):[c]3-[#1]):[c]3:[n]4-[#6](-[#1])(-[#1])-[#6](-[#1])(-[#1])-[#8]-[#6](-[#1])(-[#1])-[#1]):[c]4-[#1])-[#6]2(-[#1])-[#1])(-[#6]1=[#6](-[#1])-[#6](-[#1])=[#6]5-[#7+](=[#8])-[#8-])-[#6]5=[#8]	464.51362	C25H28N4O5	NC
STOCK1N-94563	[#6]1(=[#6](-[#1])-[#8]-[c](:[c]2-[#6]1=[#8]):[c](-[#1]):[c](-[#1]):[c](-[#1]):[c]2-[#1])-[#6](-[#1])(-[#6](-[#1])(-[#1])-[#6](=[#8])-[#7](-[#1])-[#6](-[#1])(-[#6]3(-[#1])-[#1])-[#6](-[#1])(-[#8]-[#1])-[#6](-[#1])(-[#1])-[#16]3)-[c]4:[c](-[#1]):[c]5:[c](:[c](-[#1]):[c]4-[#8]-[#1])-[#8]-[#6](-[#1])(-[#1])-[#8]5	455.48034	C23H21NO7S	NC
STOCK1N-94579	[c](:[c](-[#6](-[#1])(-[#1])-[#1]):[n](:[n]1)-[#6](-[#1])(-[#1])-[#1])(:[c]1-[#6](-[#1])(-[#1])-[#1])-[c](:[n](-[#1]):[n]:[c]2-[#6](=[#8])-[#7](-[#6](-[#1])(-[#1])-[#6](-[#1])(-[#1])-[#8]-[#6](-[#1])(-[#1])-[#1])-[#6](-[#1])(-[#1])-[#6]3(-[#1])-[#6](-[#1])(-[#1])-[#6](-[#1])(-[#1])-[#6](-[#1])(-[#1])-[#7]4-[#6]3(-[#1])-[#6](-[#1])(-[#1])-[#6](-[#1])(-[#1])-[#6](-[#1])(-[#1])-[#6]4(-[#1])-[#1]):[c…	428.57094	C23H36N6O2	NC
STOCK1N-94618	[#6]12=[#6](-[#8]-[#6](=[#8])-[#6](-[#1])(-[#1])-[#6]1(-[#1])-[c](:[c](-[#1]):[c](-[#1]):[c](:[c]34)-[#8]-[#6](-[#1])(-[#1])-[#8]3):[c]4-[#1])-[#6](-[#1])=[#6](-[#7](-[#6](-[#1])(-[#1])-[#1])-[#6]2=[#8])-[#6](-[#1])(-[#1])-[#1]	313.3047	C17H15NO5	NC
STOCK1N-94628	[#7](-[#6](-[#1])(-[#1])-[#6](-[#1])(-[#6](-[#1])(-[#1])-[#6]1(-[#1])-[#6](-[#1])(-[#1])-[#7]2-[#6](=[#8])-[c](:[c](-[#1]):[c]3-[#1]):[c](-[#1]):[c](:[c]34):[c](-[#1]):[c](-[#1]):[n]4-[#6](-[#1])(-[#6](-[#1])(-[#1])-[#1])-[#6](-[#1])(-[#1])-[#1])-[#6]2(-[#1])-[#1])(-[#6]1=[#6](-[#1])-[#6](-[#1])=[#6]5-[#7+](=[#8])-[#8-])-[#6]5=[#8]	420.46106	C23H24N4O4	NC
STOCK1N-94629	[#7]1(-[#6](-[#1])(-[#1])-[#6](-[#1])(-[#1])-[#6](-[#1])(-[#1])-[#6]2(-[#1])-[#6](-[#1])(-[#1])-[#7](-[#1])-[#6](=[#8])-[#6](-[#1])(-[#1])-[#6](-[#1])(-[#1])-[n]3:[c](-[#1]):[c](-[#1]):[c](-[#1]):[c]3-[#1])-[#6]2(-[#1])-[#6](-[#1])(-[#1])-[#6](-[#1])(-[#1])-[#6](-[#1])(-[#1])-[#6]1(-[#1])-[#1]	289.41578	C17H27N3O	NC
STOCK1N-94631	[#6]1(=[#6](-[#1])-[#8]-[c](:[c]2-[#6]1=[#8]):[c](-[#1]):[c](-[#1]):[c](-[#8]-[#6](-[#1])(-[#1])-[#1]):[c]2-[#1])-[#6](-[#1])(-[#6](-[#1])(-[#1])-[#6](-[#8]-[#6](-[#1])(-[#1])-[#1])=[#8])-[c](:[c](-[#8]-[#1]):[c](-[#6](-[#6](-[#1])(-[#1])-[#1])=[#8]):[c](-[#1]):[c]3-[#6]4(-[#1])-[#8]-[#6](-[#1])(-[#1])-[c](:[c](-[#1]):[n]:[c](-[#6](-[#1])(-[#1])-[#1]):[c]5-[#8]-[#1]):[c]45):[c]3-[#8]-[#1]	561.53607	C30H27NO10	NC
STOCK1N-94720	[c]1(-[#8]-[#6](=[#8])-[#6](-[#1])=[#6]2-[#6](-[#1])(-[#1])-[#6](-[#1])(-[#1])-[#6](-[#1])(-[#1])-[#6](-[#1])(-[#1])-[#1]):[c]2:[c](-[#1]):[c](-[#1]):[c](-[#8]-[#1]):[c]1-[#6](-[#1])(-[#1])-[#7](-[#6](-[#1])(-[#1])-[#6](-[#1])(-[#1])-[#6](-[#1])(-[#1])-[#8]-[#6](-[#1])(-[#1])-[#1])-[#6](-[#1])(-[#1])-[#6]3(-[#1])-[#6](-[#1])(-[#1])-[#6](-[#1])(-[#1])-[#6](-[#1])(-[#1])-[#7]4-[#6]3(-[#1])-[#6](-[#…	470.64408	C28H42N2O4	NC
STOCK1N-94850	[#6]1(-[#6](-[#1])(-[#1])-[#1])(-[#6](-[#1])(-[#1])-[#6]2(-[#1])-[#1])-[#6](-[#1])(-[#6](-[#1])(-[#1])-[#6](-[#1])(-[#1])-[#6]1(-[#8]-[#1])-[#6](=[#8])-[#6](-[#1])(-[#1])-[#8]-[#6](-[#6](-[#1])(-[#1])-[#6](-[#1])(-[#1])-[#6](=[#8])-[#7](-[#1])-[#6](-[#1])(-[#6](-[#1])(-[#8]-[#1])-[c](:[c](-[#1]):[c](-[#1]):[c](-[#1]):[c]3-[#7+](=[#8])-[#8-]):[c]3-[#1])-[#6](-[#8]-[#1])=[#8])=[#8])-[#6](-[#1])(-[#…	654.70407	C34H42N2O11	NC
STOCK1N-94872	[#7]1(-[c](:[c](-[#1]):[c]2-[#8]-[#6](-[#1])(-[#1])-[#1]):[c](-[#1]):[c](:[c]2-[#8]-[#6](-[#1])(-[#1])-[#1])-[#8]-[#6](-[#1])(-[#1])-[#1])-[#6](=[#8])-[#6](-[#1])(-[#7](-[#1])-[#6]1=[#8])-[#6](-[#1])(-[#1])-[#6](=[#8])-[#7](-[#6](-[#1])(-[#1])-[#6](-[#1])(-[#1])-[#8]-[#6](-[#1])(-[#1])-[#1])-[#6](-[#1])(-[#1])-[#6]3(-[#1])-[#6](-[#1])(-[#1])-[#6](-[#1])(-[#1])-[#6](-[#1])(-[#1])-[#7]4-[#6]3(-[#1]…	532.62909	C27H40N4O7	NC
STOCK1N-94955	[#7]1(-[c](:[c](-[#1]):[c](-[#1]):[c](-[#1]):[c]2-[#1]):[c]2-[#6](-[#7]3-[#6](-[#1])(-[#1])-[#6](-[#1])(-[#1])-[#6](-[#1])(-[#1])-[#6](=[#8])-[#7](-[#6](-[#1])(-[#1])-[#6](-[#1])(-[#6](-[#1])(-[#1])-[#6]4(-[#1])-[#6](-[#1])(-[#7]56)-[#6](-[#1])(-[#1])-[#6](-[#1])(-[#1])-[#6](-[#1])(-[#1])-[#6]5=[#8])-[#6]6(-[#1])-[#1])-[#6]4(-[#1])-[#1])=[#8])-[#6]3(-[#1])-[c](:[c]7-[#6]1=[#8]):[c](-[#1]):[c](-[#…	572.65143	C32H36N4O6	NC
STOCK1N-95124	[n]1:[n]:[c](-[#1]):[n](-[#6](-[#1])(-[#1])-[#6](-[#1])(-[#1])-[#6](=[#8])-[#7](-[#6](-[#1])(-[#1])-[#1])-[#6](-[#1])(-[#1])-[#6]2(-[#1])-[#6](-[#1])(-[#1])-[#6](-[#1])(-[#1])-[#6](-[#1])(-[#1])-[#7]3-[#6]2(-[#1])-[#6](-[#1])(-[#1])-[#6](-[#1])(-[#1])-[#6](-[#1])(-[#1])-[#6]3(-[#1])-[#1]):[n]1	306.40654	C15H26N6O	NC
STOCK1N-95152	[#6]1(-[#6](-[#1])(-[#1])-[#1])(-[#6](-[#1])(-[#1])-[#6](-[#1])(-[c]2:[c](:[c](-[#1]):[c](-[#1]):[c](-[#1]):[c]2-[#1])-[#8]1)-[#6](-[#1])(-[#6]3=[#8])-[#6](-[#7](-[#1])-[#1])=[#8])-[#7]3-[#6](-[#1])(-[#1])-[#6](-[#1])(-[#1])-[#6](-[#1])(-[#1])-[n](:[c](-[#1]):[c](-[#1]):[n]4):[c]4-[#1]	354.40298	C19H22N4O3	NC
STOCK1N-95213	[#6](-[#6](-[#1])(-[#6](-[#1])(-[#1])-[#6](-[#8]-[#6](-[#1])(-[#1])-[#1])=[#8])-[c]1:[c](-[#1]):[c](-[#1]):[c](:[c](-[#8]-[#1]):[c]1-[#1])-[#8]-[#6](-[#1])(-[#1])-[#1])(-[#8]-[#6](-[#6](-[#1])(-[#1])-[#7](-[#6](-[#1])(-[#1])-[#6](-[#1])(-[#1])-[c](:[c]23):[c](-[#1]):[c](-[#1]):[c](-[#1]):[c]2-[#1])-[#6]3(-[#1])-[#1])=[#6](-[#1])-[#6]4=[#8])=[#6]4-[#8]-[#1]	465.49508	C26H27NO7	NC
STOCK1N-95244	[#6]12(-[c]3:[c](-[#1]):[c](-[#1]):[c](-[#1]):[c](-[#1]):[c]3-[#7](-[#1])-[#1])-[#6](-[#1])(-[#6](-[#1])(-[#1])-[#6](-[#6](-[#6](-[#1])=[#7]-[#6](=[#16])-[#7]4-[#1])=[#6]14)(-[#1])\-[#6](\-[#6]5(-[#1])-[#1])=[#6](-[#1])/-[#6](-[#1])(-[#1])-[#1])-[#7]5-[#6](-[#1])(-[#1])-[#6]2(-[#1])-[#1]	350.48048	C20H22N4S	NC
STOCK1N-95248	[#6](-[#6](-[#1])(-[#6](-[#1])(-[#1])-[#1])-[#6](-[#1])(-[#1])-[#6](=[#6]12)-[#7](-[#1])-[#6](-[#6](-[#1])(-[#1])-[#6]1(-[#1])-[c]3:[c](-[#1]):[c](-[#1]):[c](:[c](-[#1]):[c]3-[#1])-[#8]-[#6](-[#9])(-[#9])-[#9])=[#8])(-[#8]-[c]4:[c]5:[c](-[#8]-[#6](-[#1])(-[#1])-[#1]):[c](-[#1]):[c](-[#8]-[#6](-[#1])(-[#1])-[#1]):[c]4-[#17])(-[#6]5=[#8])-[#6]2=[#8]	551.89564	C26H21ClF3NO7	NC
STOCK1N-95419	[#6]1(-[#6](-[#1])(-[#6](-[#1])(-[#1])-[#1])-[#6](-[#1])(-[#1])-[#6](=[#6](-[#1])-[#6]1=[#8])-[#7](-[#1])-[c](:[c](-[#1]):[c](-[#1]):[c](-[#1]):[c]2-[#6]3=[#7]-[#6](-[#6](-[#1])(-[#1])-[#1])=[#6](-[#1])-[#6](=[#8])-[#7]3-[#1]):[c]2-[#1])(-[#8]-[c]4:[c]5:[c](-[#8]-[#6](-[#1])(-[#1])-[#1]):[c](-[#1]):[c](-[#8]-[#6](-[#1])(-[#1])-[#1]):[c]4-[#17])-[#6]5=[#8]	521.94895	C27H24ClN3O6	NC
STOCK1N-95438	[c]1(-[#6]2(-[#1])-[#1]):[c](-[#6](-[#1])(-[#1])-[#6](-[#1])(-[#1])-[#7]2-[#6](=[#8])-[#6](-[#1])(-[#1])-[#8]-[c]3:[c](-[#1]):[c](-[#1]):[c](-[#1]):[c](:[c]34):[n](:[c](-[#1]):[c]4-[#1])-[#6](-[#1])(-[#1])-[#6](-[#1])(-[#1])-[#8]-[#6](-[#1])(-[#1])-[#1]):[c]5:[c](:[c](-[#1]):[c](-[#1]):[c](-[#1]):[c]5-[#1]):[n]1-[#1]	403.4736	C24H25N3O3	NC
STOCK1N-95514	[c]1(-[#6](-[#7](-[#1])-[#6](-[#1])(-[#1])-[#6](-[#1])(-[#1])-[#7](-[#1])-[#6](-[#6](-[#1])(-[#1])-[#6](-[#1])(-[#1])-[#6](-[#1])(-[#6](=[#8])-[#7](-[#1])-[c](:[c]2-[#6]3=[#8]):[c](-[#1]):[c](-[#1]):[c](-[#1]):[c]2-[#1])-[#7]3-[#1])=[#8])=[#8]):[c](-[#1]):[c](:[c]4:[n]1-[#6](-[#1])(-[#1])-[#1]):[c](-[#1]):[c](-[#1]):[c](-[#1]):[c]4-[#1]	447.4864	C24H25N5O4	NC
STOCK1N-95606	[n]12:[c](:[c](:[c](:[c](-[#1]):[c](-[#8]-[#6](-[#1])(-[#1])-[c](:[c](-[#1]):[c](-[#1]):[c]3-[#6](-[#8]-[#6](-[#1])(-[#1])-[#1])=[#8]):[o]3):[c](-[#1]):[c]4-[#1]):[c]14):[c](-[#1]):[c](-[#1]):[n]5):[c]5-[c](:[c]6-[#6]2=[#8]):[c](-[#1]):[c](-[#1]):[c](-[#8]-[#6](-[#1])(-[#1])-[#1]):[c]6-[#8]-[#6](-[#1])(-[#1])-[#1]	484.4569	C27H20N2O7	NC
STOCK1N-95631	[#6]1(=[#6](-[#1])-[#6](=[#8])-[#6]2(-[#1])-[#6]3(-[#6](-[#1])(-[#1])-[#1])-[#6](-[#1])(-[#1])-[#6](-[#1])(-[#1])-[#6]4(-[#1])-[#6]2(-[#6](-[#1])(-[#1])-[#1])-[#6](-[#1])(-[#1])-[#6](-[#1])(-[#1])-[#6](-[#1])(-[#6]4(-[#6](-[#1])(-[#1])-[#1])-[#6](-[#1])(-[#1])-[#1])-[#8]-[#6](-[#1])(-[#8]5)-[#6](-[#1])(-[#8]-[#6](-[#1])(-[#6](-[#1])(-[#8]-[#1])-[#6](-[#1])(-[#8]-[#1])-[#6](-[#1])(-[#6]6(-[#1])-[#…	1036.16577	C51H77N3O19	NC
STOCK1N-95642	[#6]1(-[#6](-[#1])(-[#6](-[#1])(-[#1])-[#1])-[#6](-[#1])(-[#1])-[#6](=[#6](-[#1])-[#6]1=[#8])-[#7](-[#1])-[#6](-[#1])(-[#6](-[#1])(-[#1])-[#6](-[#1])(-[#1])-[#16]-[#6](-[#1])(-[#1])-[#1])-[c]2:[n](-[#6](-[#1])(-[#1])-[#1]):[c]3:[c](:[c](-[#1]):[c](-[#1]):[c](-[#1]):[c]3-[#1]):[n]2)(-[#8]-[c]4:[c]5:[c](-[#8]-[#6](-[#1])(-[#1])-[#1]):[c](-[#1]):[c](-[#8]-[#6](-[#1])(-[#1])-[#1]):[c]4-[#17])-[#6]5=[…	556.07289	C28H30ClN3O5S	NC
STOCK1N-95659	[#7]1(-[#6](-[#1])(-[#1])-[c](:[c](-[#1]):[c]2-[#1]):[c](-[#1]):[c](-[#1]):[c]2-[#8]-[#6](-[#1])(-[#1])-[#1])-[#6](=[#8])-[#6](-[#1])(-[#7](-[#1])-[#6]1=[#8])-[#6](-[#1])(-[#1])-[#6](=[#8])-[#7](-[#6](-[#1])(-[#1])-[#6](-[#1])(-[#6](-[#1])(-[#1])-[#6]3(-[#1])-[#6](-[#7]4-[#6]5=[#8])=[#6](-[#1])-[#6](-[#1])=[#6]5-[#7+](=[#8])-[#8-])-[#6]4(-[#1])-[#1])-[#6]3(-[#1])-[#1]	495.4846	C24H25N5O7	NC
STOCK1N-95736	[c]12:[c](:[c](-[#1]):[c](-[#1]):[c](-[#8]-[#6](-[#6](-[#1])(-[#1])-[#6]3(-[#1])-[c](:[c](-[#1]):[c](-[#1]):[c](:[c]45)-[#8]-[#6](-[#1])(-[#1])-[#6](-[#1])(-[#1])-[#8]4):[c]5-[#1])=[#8]):[c]13)-[#6](\-[#6](=[#6](-[#1])\-[c](:[c](-[#1]):[c]6-[#8]-[#6](-[#1])(-[#1])-[#1]):[c](-[#1]):[c](:[c]6-[#8]-[#6](-[#1])(-[#1])-[#1])-[#8]-[#6](-[#1])(-[#1])-[#1])\-[#8]2)=[#8]	516.49545	C29H24O9	NC
STOCK1N-95743	[#6]1(=[#8])-[#7](-[#6](-[#1])(-[#1])-[#1])-[c](:[c]2-[#7]1-[#6](-[#1])(-[#1])-[#1]):[c](-[#1]):[c](-[#1]):[c](:[c]2-[#1])-[#6](-[#1])(-[#6](-[#1])(-[#1])-[#6](-[#8]-[#1])=[#8])-[c]3:[c](-[#8]-[#1]):[c](-[#1]):[c](-[#1]):[c](-[#6](\-[#6](=[#6](-[#1])\-[c]4:[c](-[#1]):[c](-[#1]):[c](:[c](-[#1]):[c]4-[#8]-[#6](-[#1])(-[#1])-[#1])-[#8]-[#6](-[#1])(-[#1])-[#1])\-[#8]5)=[#8]):[c]35	530.52533	C29H26N2O8	NC
STOCK1N-95780	[c]12:[c](-[#6](-[#1])(-[#1])-[#6](-[#1])(-[#1])-[#7](-[#6](-[#1])(-[#1])-[#1])-[#6]1=[#8]):[c](:[c](-[#8]-[#6](-[#1])(-[#1])-[#8]3):[c]3:[c]2-[#8]-[#1])-[#6](-[#1])(-[#1])-[#7](-[#1])-[#6](=[#8])\-[#6](-[#1])=[#6](-[#1])\-[c]4:[c](-[#1]):[c](-[#1]):[c](:[c](-[#1]):[c]4-[#8]-[#6](-[#1])(-[#1])-[#1])-[#8]-[#6](-[#1])(-[#1])-[#1]	440.44586	C23H24N2O7	NC
STOCK1N-95893	[#6]1(=[#6](-[#1])-[#6](-[#1])=[#6](-[#6]2=[#8])-[#7](-[#1])-[#6](-[#1])(-[#6](-[#1])(-[#6](-[#1])(-[#1])-[#1])-[#6](-[#1])(-[#1])-[#6](-[#1])(-[#1])-[#1])-[#6](=[#8])-[#7](-[#1])-[c]3:[n]:[n](-[#1]):[c](-[c]4:[c](-[#1]):[c](:[c]5:[n]4-[#1]):[c](-[#1]):[c](-[#1]):[c](-[#1]):[c]5-[#1]):[n]3)-[#6](-[#6](-[#1])(-[#6](-[#1])(-[#1])-[#6](-[#1])(-[#1])-[c](:[c](-[#1]):[c](:[c](-[#8]-[#6](-[#1])(-[#1])-…	679.76473	C37H41N7O6	NC
STOCK1N-95930	[#7](-[#6]1(-[#1])-[#1])(-[c](:[c](-[#1]):[c]2-[#1]):[c](:[c](-[#1]):[c]2-[#7+](=[#8])-[#8-])-[#6](-[#1])(-[#1])-[#6]3(-[#1])-[#6](=[#8])-[#7](-[#1])-[#6](-[#1])(-[#6](-[#1])(-[#1])-[#6](-[#1])(-[#1])-[#16]-[#6](-[#1])(-[#1])-[#1])-[c]4:[n](-[#1]):[c](:[c]5:[n]4):[c](-[#1]):[c](-[#1]):[c](-[#1]):[c]5-[#1])-[#6]3(-[#1])-[#6](-[#6](-[#1])(-[#1])-[#6]16-[#1])(-[#1])-[#6](-[#1])(-[#1])-[#7]7-[#6]6=[#…	584.68857	C31H32N6O4S	NC
STOCK1N-95971	[#6]1(-[#6](-[#1])(-[#6](-[#1])(-[#1])-[#1])-[#6](-[#1])(-[#1])-[#6](=[#6](-[#1])-[#6]1=[#8])-[#7](-[#1])-[c](:[c](-[#1]):[c]2-[#1]):[c](-[#1]):[c](-[#1]):[c]2-[#6]3=[#6](-[#1])-[c]4:[c](-[#8]-[#6]3=[#8]):[c](-[#1]):[c](-[#1]):[c](-[#1]):[c]4-[#1])(-[#8]-[c]5:[c]6:[c](-[#8]-[#6](-[#1])(-[#1])-[#1]):[c](-[#1]):[c](-[#8]-[#6](-[#1])(-[#1])-[#1]):[c]5-[#17])-[#6]6=[#8]	557.97775	C31H24ClNO7	NC
STOCK1N-95989	[#7]1(-[c](:[c](-[#1]):[c](-[#1]):[c](-[#1]):[c]2-[#1]):[c]2-[#6](-[#7]3-[#6](-[#1])(-[#1])-[#6](=[#8])-[#7](-[#1])-[c]4:[c](-[#1]):[c](-[#1]):[c](-[#1]):[c]5:[c]4:[c](-[#1]):[c](-[#1]):[c](-[#1]):[n]5)=[#8])-[#6]3(-[#1])-[c](:[c]6-[#6]1=[#8]):[c](-[#1]):[c](-[#1]):[c](-[#8]-[#6](-[#1])(-[#1])-[#1]):[c]6-[#8]-[#6](-[#1])(-[#1])-[#1]	494.49808	C28H22N4O5	NC
STOCK1N-96064	[#7](-[#6]1(-[#1])-[#1])(-[c](:[c](-[#1]):[c]2-[#1]):[c](:[c](-[#1]):[c]2-[#7+](=[#8])-[#8-])-[#6](-[#1])(-[#1])-[#6]3(-[#1])-[#6](=[#8])-[#7](-[#1])-[#6](-[#1])(-[#1])-[#6]4(-[#1])-[#6](-[#1])(-[#1])-[#6](-[#1])(-[#1])-[#6](-[#1])(-[#1])-[#7]5-[#6]4(-[#1])-[#6](-[#1])(-[#1])-[#6](-[#1])(-[#1])-[#6](-[#1])(-[#1])-[#6]5(-[#1])-[#1])-[#6]3(-[#1])-[#6](-[#6](-[#1])(-[#1])-[#6]16-[#1])(-[#1])-[#6](-[…	531.64587	C30H37N5O4	NC
STOCK1N-96089	[c]12:[c](-[#6](-[#1])=[#6](-[#6](-[#1])(-[#1])-[#1])-[#7](-[#1])-[#6]1=[#8]):[o]:[c](-[c](:[c](-[#1]):[c](-[#1]):[c]3:[c]4-[#6](-[#1])(-[#1])-[#6](-[#1])(-[#8]3)-[#6](-[#1])(-[#1])-[#1]):[c]4-[#1]):[c]2-[#6](-[#1])(-[#1])-[#6](-[#8]-[#1])=[#8]	339.34198	C19H17NO5	NC
STOCK1N-96115	[#6]1(-[c](:[c](-[#1]):[c](-[#1]):[c](:[c]2-[#8]-[#6](-[#1])(-[#1])-[#1])-[#8]-[#6](-[#1])(-[#1])-[#1]):[c]2-[#6](-[#7]3-[#6](-[#1])(-[#1])-[c]4:[n]:[c](-[#1]):[c](-[#1]):[c](-[#8]-[#6](-[#1])(-[#1])-[#1]):[c]4-[#8]-[#6](-[#1])(-[#1])-[#1])=[#8])=[#6]3-[c]5:[c](:[c](-[#1]):[c](-[#1]):[c](-[#1]):[c]5-[#1])-[#6]1=[#8]	458.46268	C26H22N2O6	NC
STOCK1N-96128	[#6]1(-[#6](-[#1])(-[#6](-[#1])(-[#1])-[#1])-[#6](-[#1])(-[#1])-[#6](=[#6](-[#1])-[#6]1=[#8])-[#7](-[#1])-[#6](-[#1])(-[#1])-[#6](-[#7](-[#1])-[#6](-[#1])(-[#1])-[#6](-[#1])(-[#1])-[#8]-[#6](-[#1])(-[#1])-[#1])=[#8])(-[#8]-[c]2:[c]3:[c](-[#8]-[#6](-[#1])(-[#1])-[#1]):[c](-[#1]):[c](-[#8]-[#6](-[#1])(-[#1])-[#1]):[c]2-[#17])-[#6]3=[#8]	452.8854	C21H25ClN2O7	NC
STOCK1N-96179	[#6]1(-[#6](-[#1])(-[#6](-[#1])(-[#1])-[#1])-[#6](-[#1])(-[#1])-[#6](=[#6](-[#1])-[#6]1=[#8])-[#7](-[#1])-[#6](-[#1])(-[#1])-[c](:[o]:[n]:[c]2-[c]3:[c](-[#1]):[c](-[#1]):[c](-[#1]):[o]3):[n]2)(-[#8]-[c]4:[c]5:[c](-[#8]-[#6](-[#1])(-[#1])-[#1]):[c](-[#1]):[c](-[#8]-[#6](-[#1])(-[#1])-[#1]):[c]4-[#17])-[#6]5=[#8]	485.8738	C23H20ClN3O7	NC
STOCK1N-96319	[#6]1(-[#6](-[#1])(-[#6](-[#1])(-[#1])-[#1])-[#6](-[#1])(-[#1])-[#6](=[#6](-[#1])-[#6]1=[#8])-[#7](-[#1])-[c](:[c](-[#1]):[c](-[#1]):[c](-[#1]):[c]2-[n](:[c](-[#1]):[n]:[n]3):[c]3-[#1]):[c]2-[#1])(-[#8]-[c]4:[c]5:[c](-[#8]-[#6](-[#1])(-[#1])-[#1]):[c](-[#1]):[c](-[#8]-[#6](-[#1])(-[#1])-[#1]):[c]4-[#17])-[#6]5=[#8]	480.90034	C24H21ClN4O5	NC
STOCK1N-96400	[#6](=[#8])(-[c]1:[c]2:[c](-[#1]):[c](-[#1]):[c](-[#1]):[c]1-[#1])-[#7](-[#1])-[#6](-[#1])(-[#6](-[#1])(-[#1])-[#6](-[#1])(-[#1])-[#6](-[#7](-[#1])-[#6](-[#1])(-[#1])-[#6](-[#1])(-[#1])-[c](:[c](:[c](-[#1]):[c](-[#1]):[c](-[#1]):[c]3-[#1]):[c]3:[n]4-[#6](-[#1])(-[#1])-[#1]):[c]4-[#1])=[#8])-[#6](-[#7]2-[#1])=[#8]	404.46166	C23H24N4O3	NC
STOCK1N-96499	[#6]1(-[#6](-[#1])(-[#6](-[#1])(-[#1])-[#1])-[#6](-[#1])(-[#1])-[#6](=[#6](-[#1])-[#6]1=[#8])-[#7](-[#1])-[#6](-[#1])(-[#6](-[#1])(-[#1])-[#6]2(-[#1])-[#1])-[#6](-[#1])(-[#1])-[#6](-[#1])(-[#1])-[#6]2(-[#1])-[#8]-[#1])(-[#8]-[c]3:[c]4:[c](-[#8]-[#6](-[#1])(-[#1])-[#1]):[c](-[#1]):[c](-[#8]-[#6](-[#1])(-[#1])-[#1]):[c]3-[#17])-[#6]4=[#8]	435.89794	C22H26ClNO6	NC
STOCK1N-96574	[c](:[c](-[#8]-[#1]):[c](-[#1]):[c](:[c]12):[o]:[c](-[c]3:[c](-[#1]):[c](-[#1]):[c](:[c](-[#8]-[#6](-[#1])(-[#1])-[#1]):[c]3-[#1])-[#8]-[#1]):[c]1-[#6](-[#1])(-[#1])-[#6](-[#8]-[#6](-[#1])(-[#1])-[#1])=[#8])(-[#6]4=[#8]):[c]2-[#8]-[#6](-[c]5:[c](-[#1]):[c](-[#1]):[c](:[c](-[#8]-[#1]):[c]5-[#1])-[#8]-[#1])=[#6]4-[#8]-[#1]	520.44109	C27H20O11	NC
STOCK1N-96702	[#6]1(-[c]2:[c](:[c](-[#1]):[c](-[#1]):[c](-[#1]):[c]2-[#1])-[#6](-[#7]3-[c](:[c](-[#1]):[c](-[#1]):[c](-[#1]):[n]4):[c]4-[#1])=[#8])=[#6]3-[c]5:[c](:[c](-[#1]):[c](-[#1]):[c](-[#1]):[c]5-[#1])-[#6]1=[#8]	324.33218	C21H12N2O2	NC
STOCK1N-96796	[#6]1(-[#6](-[#1])(-[#6](-[#1])(-[#1])-[#1])-[#6](-[#1])(-[#1])-[#6](=[#6](-[#1])-[#6]1=[#8])-[#7](-[#1])-[#6](-[#1])(-[#1])-[#6](-[#1])(-[#1])-[n](:[c](-[#1]):[c](-[#1]):[n]2):[c]2-[#1])(-[#8]-[c]3:[c]4:[c](-[#8]-[#6](-[#1])(-[#1])-[#1]):[c](-[#1]):[c](-[#8]-[#6](-[#1])(-[#1])-[#1]):[c]3-[#17])-[#6]4=[#8]	431.86948	C21H22ClN3O5	NC
STOCK1N-96806	[#6]1(-[#6](-[#1])(-[#6](-[#1])(-[#1])-[#1])-[#6](-[#1])(-[#1])-[#6](=[#6](-[#1])-[#6]1=[#8])-[#7](-[#1])-[#6](-[#1])(-[#1])-[#6](-[#1])(-[#1])-[#6](-[#1])(-[#1])-[#6](=[#8])-[#7](-[#1])-[c](:[c](-[#1]):[c](-[#1]):[c](-[#1]):[n]2):[c]2-[#1])(-[#8]-[c]3:[c]4:[c](-[#8]-[#6](-[#1])(-[#1])-[#1]):[c](-[#1]):[c](-[#8]-[#6](-[#1])(-[#1])-[#1]):[c]3-[#17])-[#6]4=[#8]	499.94344	C25H26ClN3O6	NC
STOCK1N-96849	[#6]1(-[c](:[c](-[#1]):[c](-[#1]):[c](:[c]2-[#8]-[#6](-[#1])(-[#1])-[#1])-[#8]-[#6](-[#1])(-[#1])-[#1]):[c]2-[#6](-[#7]3-[#7](-[#1])-[#1])=[#8])=[#6]3-[c]4:[c](:[c](-[#1]):[c](-[#1]):[c](-[#1]):[c]4-[#1])-[#6]1=[#8]	322.31476	C18H14N2O4	NC
STOCK1N-96928	[#6](-[#6](-[#1])(-[#6](-[#1])(-[#1])-[#1])-[#6](-[#1])(-[#1])-[#6](=[#6]12)-[#7](-[#1])-[#6](=[#6](-[#6](-[#8]-[#6](-[#1])(-[#1])-[#1])=[#8])-[#6]1(-[#1])-[#6](=[#6](-[#1])-[c]3:[c](-[#7]45):[c](:[c](-[#1]):[c](-[#1]):[c]3-[#1])-[#6](-[#1])(-[#1])-[#6](-[#1])(-[#1])-[#6]4(-[#1])-[#1])-[#6]5=[#8])-[#6](-[#1])(-[#1])-[#1])(-[#8]-[c]6:[c]7:[c](-[#8]-[#6](-[#1])(-[#1])-[#1]):[c](-[#1]):[c](-[#8]-[#6…	631.07153	C34H31ClN2O8	NC
STOCK1N-97070	[#6]1(-[#6](-[#1])(-[#6](-[#1])(-[#1])-[#1])-[#6](-[#1])(-[#1])-[#6](=[#6](-[#1])-[#6]1=[#8])-[#7](-[#1])-[c]2:[c](-[#8]-[#1]):[c](-[#1]):[c](-[#1]):[c](-[#17]):[c]2-[#1])(-[#8]-[c]3:[c]4:[c](-[#8]-[#6](-[#1])(-[#1])-[#1]):[c](-[#1]):[c](-[#8]-[#6](-[#1])(-[#1])-[#1]):[c]3-[#17])-[#6]4=[#8]	464.29536	C22H19Cl2NO6	NC
STOCK1N-97105	[#6]1(=[#8])-[c]2:[c](:[c](-[#1]):[c](-[#1]):[c](-[#1]):[c]2-[#1])-[#7]=[#6](-[#6](-[#1])(-[#1])-[#6](-[#1])(-[#1])-[#6](-[#7](-[#1])-[#6](-[#1])(-[#1])-[#6](-[#1])(-[#1])-[c](:[c](:[c](-[#1]):[c](-[#1]):[c](-[#1]):[c]3-[#1]):[c]3:[n]4-[#6](-[#1])(-[#1])-[#1]):[c]4-[#1])=[#8])-[#7]1-[#1]	374.43568	C22H22N4O2	NC
STOCK1N-97111	[#6]1(-[#6](-[#1])(-[#6](-[#1])(-[#1])-[#1])-[#6](-[#1])(-[#1])-[#6](=[#6](-[#1])-[#6]1=[#8])-[#7](-[#1])-[c]2:[c](-[#1]):[c](-[#1]):[c](:[c](-[#1]):[c]2-[#6](-[#8]-[#1])=[#8])-[#9])(-[#8]-[c]3:[c]4:[c](-[#8]-[#6](-[#1])(-[#1])-[#1]):[c](-[#1]):[c](-[#8]-[#6](-[#1])(-[#1])-[#1]):[c]3-[#17])-[#6]4=[#8]	475.85086	C23H19ClFNO7	NC
STOCK1N-97118	[#6]1(-[c](:[c](-[#1]):[c](-[#1]):[c](:[c]2-[#8]-[#6](-[#1])(-[#1])-[#1])-[#8]-[#6](-[#1])(-[#1])-[#1]):[c]2-[#6](-[#7]3-[#6](-[#1])(-[#1])-[#6](-[#1])(-[#1])-[c]4:[o]:[n]:[c](-[#6](-[#1])(-[#1])-[#6](-[#1])(-[#1])-[#8]-[#6](-[#1])(-[#1])-[#1]):[n]4)=[#8])=[#6]3-[c]5:[c](:[c](-[#1]):[c](-[#1]):[c](-[#1]):[c]5-[#1])-[#6]1=[#8]	461.46662	C25H23N3O6	NC
STOCK1N-97266	[#6]1(-[c](:[c](-[#1]):[c](-[#1]):[c](:[c]2-[#8]-[#6](-[#1])(-[#1])-[#1])-[#8]-[#6](-[#1])(-[#1])-[#1]):[c]2-[#6](-[#7]3-[#7](-[#1])-[#6](=[#8])-[#6](-[#1])(-[#1])-[c]4:[c](-[#1]):[c](-[#1]):[c](-[#1]):[c](-[#1]):[n]4)=[#8])=[#6]3-[c]5:[c](:[c](-[#1]):[c](-[#1]):[c](-[#1]):[c]5-[#1])-[#6]1=[#8]	441.43546	C25H19N3O5	NC
STOCK1N-97300	[c]12:[c](-[#6](-[#1])(-[#1])-[#6](-[#1])(-[#1])-[#7](-[#6](-[#1])(-[#1])-[#1])-[#6]1=[#8]):[c](-[#1]):[c](:[c]3:[c]2-[#8]-[#6](-[#1])(-[#1])-[#6](=[#8])-[#7](-[#1])-[#6](-[#1])(-[#1])-[c]4:[c](-[#1]):[c](-[#1]):[c](-[#1]):[c](-[#1]):[n]4)-[#8]-[#6](-[#1])(-[#1])-[#8]3	369.37126	C19H19N3O5	NC
STOCK1N-97343	[#7]1(-[c](:[c](-[#1]):[c](-[#1]):[c](:[c]2:[n]3):[n](:[c]3-[#6](-[#1])(-[#1])-[#7](-[#6](-[#1])(-[#1])-[#1])-[#6](-[#1])(-[#1])-[#1])-[#6](-[#1])(-[#1])-[#1]):[c]2-[#1])-[#6](=[#8])-[c](:[c](-[#1]):[c](-[#1]):[c](-[#1]):[c]4-[#1]):[c]4-[#6]5=[#6]1-[c]6:[c](-[#6]5=[#8]):[c](-[#1]):[c](-[#1]):[c](-[#1]):[c]6-[#1]	434.48918	C27H22N4O2	NC
STOCK1N-97377	[#6]1(=[#6](-[#1])-[#7](-[#6](-[#1])(-[#1])-[#1])-[#6](-[#1])(-[#1])-[#6](-[#1])(-[#1])-[c](:[c]2:[c](:[c](-[#1]):[c](-[#1]):[c](-[#8]-[#6](-[#1])(-[#1])-[#1]):[c]2-[#1]):[n]3-[#1]):[c]13)-[#6](=[#8])-[c]4:[c](:[c](-[#1]):[c](-[#8]-[#6](-[#1])(-[#1])-[#1]):[c](-[#1]):[c]5-[#1]):[c]5:[n](-[#6](-[#1])(-[#1])-[#1]):[c]4-[#6](-[#1])(-[#1])-[#1]	429.51088	C26H27N3O3	NC
STOCK1N-97381	[#6]1(-[#6](-[#1])(-[#6](-[#1])(-[#1])-[#1])-[#6](-[#1])(-[#1])-[#6](-[#6](-[#6](-[#1])(-[#6](-[#1])(-[#1])-[#6](=[#8])-[#7](-[#1])-[#6](-[#1])(-[#6](-[#1])(-[#6](-[#1])(-[#1])-[#1])-[#6](-[#1])(-[#1])-[#6](-[#1])(-[#1])-[#1])-[#6](=[#8])-[#7](-[#6](-[#1])(-[#1])-[#6](-[#1])(-[#6](-[#1])(-[#1])-[#6]2(-[#1])-[#6](-[#7]34)=[#6](-[#1])-[#6](-[#1])=[#6](-[#1])-[#6]3=[#8])-[#6]4(-[#1])-[#1])-[#6]2(-[#…	818.30771	C43H48ClN3O11	NC
STOCK1N-97421	[#6]1(-[c](:[c](-[#1]):[c](-[#1]):[c](:[c]2-[#8]-[#6](-[#1])(-[#1])-[#1])-[#8]-[#6](-[#1])(-[#1])-[#1]):[c]2-[#6](-[#7]3-[#7](-[#1])-[#6](-[#6](-[#1])(-[#1])-[#6](-[#1])(-[#1])-[c](:[o]4):[c](-[#1]):[c](:[n]4)-[#17])=[#8])=[#8])=[#6]3-[c]5:[c](:[c](-[#1]):[c](-[#1]):[c](-[#1]):[c]5-[#1])-[#6]1=[#8]	479.86922	C24H18ClN3O6	NC
STOCK1N-97453	[#7](-[#6](-[#1])(-[#1])-[#6](-[#1])(-[#6](-[#1])(-[#1])-[#6]1(-[#1])-[#6](-[#1])(-[#1])-[#7]2-[#6](=[#8])-[#6](-[#1])(-[#1])-[c]3:[c](-[#1]):[c](-[#1]):[c](-[#1]):[s]3)-[#6]2(-[#1])-[#1])(-[#6]1=[#6](-[#1])-[#6](-[#1])=[#6]4-[#7+](=[#8])-[#8-])-[#6]4=[#8]	359.39958	C17H17N3O4S	NC
STOCK1N-97463	[#6]1(-[c](:[c](-[#1]):[c](-[#1]):[c](:[c]2-[#8]-[#6](-[#1])(-[#1])-[#1])-[#8]-[#6](-[#1])(-[#1])-[#1]):[c]2-[#6](-[#7]3-[#7](-[#1])-[#6](-[#6](-[#1])(-[#1])-[#6](-[#1])(-[#1])-[#6](-[#1])(-[#6](-[#1])(-[#1])-[#1])-[#6]4(-[#1])-[#6](-[#1])(-[#1])-[#6](-[#1])(-[#1])-[#6](-[#1])(-[#6](-[#6]56-[#1])(-[#1])-[#6](-[#1])(-[#1])-[#6](-[#1])=[#6](-[#6](-[#1])(-[#1])-[#6](-[#1])(-[#8]-[#1])-[#6](-[#1])(-[…	678.85619	C42H50N2O6	NC
STOCK1N-97509	[c]1(-[c]2:[c](-[#1]):[c](-[#1]):[c](-[#1]):[o]2):[n]:[o]:[c](-[#6](-[#1])(-[#1])-[#7](-[#1])-[#6](=[#8])-[#6](-[#1])(-[#1])-[#6](-[#1])(-[c]3:[c](-[#1]):[c](-[#1]):[c](:[c](-[#1]):[c]3-[#1])-[#8]-[#6](-[#1])(-[#1])-[#1])-[c]4:[c](-[#1]):[c]5:[c](:[c](-[#1]):[c]4-[#8]-[#1])-[#8]-[#6](-[#1])(-[#1])-[#8]5):[n]1	463.43944	C24H21N3O7	NC
STOCK1N-97603	[#6]1(-[#6](-[#1])(-[#6](-[#1])(-[#1])-[#1])-[#6](-[#1])(-[#1])-[#6](\-[#6](=[#6](-[#1])\-[#7](-[#1])-[c](:[c](-[#1]):[c]2-[#1]):[c](-[#1]):[c](-[#1]):[c]2-[n]3:[c](-[#1]):[n]:[n]:[n]3)\-[#6]1=[#8])=[#8])(-[#8]-[c]4:[c]5:[c](-[#8]-[#6](-[#1])(-[#1])-[#1]):[c](-[#1]):[c](-[#8]-[#6](-[#1])(-[#1])-[#1]):[c]4-[#17])-[#6]5=[#8]	509.8985	C24H20ClN5O6	NC
STOCK1N-97627	[c]12:[c](-[#6](-[#1])(-[#1])-[#6](-[#1])(-[#1])-[#7](-[#6](-[#1])(-[#1])-[#1])-[#6]1=[#8]):[c](-[#1]):[c](:[c]3:[c]2-[#8]-[#6](-[#1])(-[#1])-[#6](-[#7](-[#1])-[#6](-[#1])(-[#1])-[#6]#[#7])=[#8])-[#8]-[#6](-[#1])(-[#1])-[#8]3	317.2967	C15H15N3O5	NC
STOCK1N-97632	[#6]1(-[c](:[c](-[#1]):[c](-[#1]):[c](:[c]2-[#8]-[#6](-[#1])(-[#1])-[#1])-[#8]-[#6](-[#1])(-[#1])-[#1]):[c]2-[#6](-[#7]3-[c]4:[c](-[#1]):[c](-[#1]):[c](:[c](-[#1]):[c]4-[#1])-[#6](-[#1])(-[#1])-[#6](-[#1])(-[#1])-[#6](-[#8]-[#1])=[#8])=[#8])=[#6]3-[c]5:[c](:[c](-[#1]):[c](-[#1]):[c](-[#1]):[c]5-[#1])-[#6]1=[#8]	455.45874	C27H21NO6	NC
STOCK1N-97752	[c]12:[c](-[#6](-[#1])(-[#1])-[#6](-[#1])(-[#1])-[#7](-[#6](-[#1])(-[#1])-[#1])-[#6]1=[#8]):[c](:[c](-[#8]-[#6](-[#1])(-[#1])-[#8]3):[c]3:[c]2-[#8]-[#1])-[#6](-[#1])(-[#1])-[#7](-[#1])-[#6](=[#8])-[c](:[c](-[#1]):[c]4-[#8]-[#6](-[#1])(-[#1])-[#1]):[c](-[#1]):[c](:[c]45)-[#8]-[#6](-[#1])(-[#1])-[#6](-[#1])(-[#1])-[#8]5	442.41868	C22H22N2O8	NC
STOCK1N-97809	[#7]1(-[#7](-[#1])-[#6](=[#8])-[#6](-[#1])(-[#6](-[#1])(-[#1])-[#6](-[#1])(-[#1])-[#8]-[#6]2(-[#6](-[#1])(-[#1])-[#1])-[#6](-[#1])(-[#1])-[#1])-[#6]2(-[#1])-[#1])-[#6](=[#8])-[c]3:[c](-[#6]4=[#6]1-[c]5:[c](-[#6]4=[#8]):[c](-[#1]):[c](-[#1]):[c](-[#1]):[c]5-[#1]):[c](-[#1]):[c](-[#1]):[c](-[#8]-[#6](-[#1])(-[#1])-[#1]):[c]3-[#8]-[#6](-[#1])(-[#1])-[#1]	462.49444	C26H26N2O6	NC
STOCK1N-97850	[#6]1(-[c](:[c](-[#1]):[c](-[#1]):[c](:[c]2-[#8]-[#6](-[#1])(-[#1])-[#1])-[#8]-[#6](-[#1])(-[#1])-[#1]):[c]2-[#6](-[#7]3-[#7](-[#1])-[c]4:[n]:[c](-[#6](-[#1])(-[#1])-[#1]):[c](-[#1]):[c](-[#8]-[#1]):[n]4)=[#8])=[#6]3-[c]5:[c](:[c](-[#1]):[c](-[#1]):[c](-[#1]):[c]5-[#1])-[#6]1=[#8]	430.41282	C23H18N4O5	NC
STOCK1N-97879	[#6]1(-[#7]2-[#1])=[#6](-[#6](-[#1])(-[#6](-[#6](-[#6]3(-[#8]-[c]4:[c]5:[c](-[#8]-[#6](-[#1])(-[#1])-[#1]):[c](-[#1]):[c](-[#8]-[#6](-[#1])(-[#1])-[#1]):[c]4-[#17])-[#6]5=[#8])=[#8])=[#6]2-[#6](-[#1])(-[#1])-[#6]3(-[#1])-[#6](-[#1])(-[#1])-[#1])-[c]6:[c](-[#1]):[c](-[#1]):[c](:[c](-[#1]):[c]6-[#1])-[#17])-[#6](-[#7](-[#1])-[#6](=[#8])-[#7]1-[#6](-[#1])(-[#1])-[#1])=[#8]	584.40411	C28H23Cl2N3O7	NC
STOCK1N-97973	[#6]1(-[#6](-[#1])(-[#6](-[#1])(-[#1])-[#6](-[#8]-[#6](-[#1])(-[#1])-[#1])=[#8])-[c]2:[c](-[#1]):[c](-[#1]):[c]3:[c](:[c](-[#1]):[c](-[#1]):[c](-[#1]):[n]3):[c]2-[#1])=[#6](-[#8]-[#1])-[#6](-[#1])=[#6](-[#7](-[#6](-[#1])(-[#1])-[#6](-[#1])(-[#1])-[#6](-[#1])(-[#1])-[#8]-[#6](-[#1])(-[#1])-[#1])-[#6]1=[#8])-[#6](-[#1])(-[#1])-[#1]	410.46294	C23H26N2O5	NC
STOCK1N-97986	[c]1(:[c](\-[#6](-[#1])=[#6](-[#1])\-[#6](-[#1])(-[#1])-[#6](-[#1])(-[#1])-[#6](-[#1])(-[#1])-[#6](-[#6](-[#1])(-[#1])-[#6](-[#1])(-[#1])-[#6](-[#1])(-[#1])-[#6](-[#1])(-[#6](-[#1])(-[#1])-[#1])-[#8]-[#6]1=[#8])=[#8]):[c](-[#1]):[c](:[c]2-[#6](-[#1])(-[#6](-[#1])(-[#1])-[#6](=[#8])-[#7](-[#1])-[#6](-[#1])(-[#6](-[#1])(-[#1])-[c]3:[c](-[#1]):[c](-[#1]):[c](-[#1]):[c](-[#1]):[c]3-[#1])-[c]4:[n](-[#…	770.86719	C42H50N4O10	NC
STOCK1N-98065	[#6]1(-[#6](-[#1])(-[#6](-[#1])(-[#1])-[#1])-[#6](-[#1])(-[#1])-[#6](-[#6](-[#6](-[#1])(-[c]2:[c](-[#1]):[c](-[#1]):[c](:[c](-[#1]):[c]2-[#1])-[#16]-[#6](-[#1])(-[#1])-[#1])-[#6](-[#1])(-[#1])-[#6](-[#7](-[#1])-[#6](-[#1])(-[#1])-[#6](-[#1])(-[#1])-[#6](-[#1])(-[#1])-[c]3:[c](-[#1]):[c](-[#1]):[c](-[#1]):[o]3)=[#8])=[#6]1-[#8]-[#1])=[#8])(-[#8]-[c]4:[c]5:[c](-[#8]-[#6](-[#1])(-[#1])-[#1]):[c](-[#…	640.14295	C33H34ClNO8S	NC
STOCK1N-98165	[c]12:[c](-[#6](-[#1])(-[#1])-[#6](-[#1])(-[#1])-[#7](-[#6](-[#1])(-[#1])-[#1])-[#6]1=[#8]):[c](-[#35]):[c](:[c]3:[c]2-[#8]-[#6](-[#1])(-[#1])-[#6](-[#7](-[#1])-[#6](-[#1])(-[#1])-[#6](-[#1])(-[#1])-[c](:[c](-[#1]):[c]4-[#1]):[c](-[#1]):[c](-[#1]):[c]4-[#8]-[#6](-[#1])(-[#1])-[#1])=[#8])-[#8]-[#6](-[#1])(-[#1])-[#8]3	491.33182	C22H23BrN2O6	NC
STOCK1N-98203	[c]12:[c](-[c]3:[c](:[c](-[#1]):[c](-[#1]):[c](-[#1]):[c]3-[#1])-[#8]-[#6]1=[#8]):[o]:[c](-[c]4:[c](-[#1]):[c](-[#1]):[c]5:[c](-[#6](-[#1])(-[#1])-[#6](-[#1])(-[#1])-[#8]5):[c]4-[#1]):[c]2-[#6](-[#1])(-[#1])-[#6](-[#8]-[#1])=[#8]	362.33226	C21H14O6	NC
STOCK1N-98282	[#6]1(-[#6](-[#1])(-[#6](-[#1])(-[#1])-[#1])-[#6](-[#1])(-[#1])-[#6](\-[#6](=[#6](-[#1])/-[#7](-[#1])-[#6](-[#1])(-[#1])-[#6](=[#8])-[#7](-[#1])-[c](:[c](-[#1]):[c]2-[#1]):[c](-[#1]):[c](-[#1]):[c]2-[#6](-[#7](-[#1])-[#1])=[#8])\-[#6]1=[#8])=[#8])(-[#8]-[c]3:[c]4:[c](-[#8]-[#6](-[#1])(-[#1])-[#1]):[c](-[#1]):[c](-[#8]-[#6](-[#1])(-[#1])-[#1]):[c]3-[#17])-[#6]4=[#8]	541.93705	C26H24ClN3O8	NC
STOCK1N-98343	[#6]1(-[#6]2(-[#1])-[c]3:[c](-[#1]):[c](-[#1]):[c](:[c](-[#1]):[c]3-[#17])-[#17])=[#6](-[#6](-[#1])(-[#1])-[#7](-[#6](-[#6](-[#1])(-[#1])-[#1])=[#8])-[#6]1=[#8])-[#7](-[#1])-[c]4:[c](:[c](:[n](-[#1]):[c]5-[#1]):[c](-[#1]):[c](-[#1]):[c]4-[#1]):[c]25	412.2687	C21H15Cl2N3O2	NC
STOCK1N-98432	[#7]1(-[#7](-[#1])-[#6](=[#8])-[c]2:[c](-[#1]):[c](-[#1]):[c](:[c](-[#1]):[c]2-[#1])-[#8]-[#1])-[#6](=[#8])-[c](:[c](-[#1]):[c](-[#1]):[c](-[#1]):[c]3-[#1]):[c]3-[#6]4=[#6]1-[c]5:[c](-[#6]4=[#8]):[c](-[#1]):[c](-[#1]):[c](-[#1]):[c]5-[#1]	382.36826	C23H14N2O4	NC
STOCK1N-98543	[#6]12=[#6](-[#6](-[#1])(-[#1])-[#7](-[#6](-[#6](-[#1])(-[#1])-[#1])=[#8])-[#6]1=[#8])-[#7](-[#1])-[c]3:[c](:[c](:[n](-[#1]):[c]4-[#1]):[c](-[#1]):[c](-[#1]):[c]3-[#1]):[c]4-[#6]2(-[#1])-[c]5:[c](-[#1]):[c](-[#1]):[c](:[c](-[#8]-[#6](-[#1])(-[#1])-[#1]):[c]5-[#8]-[#6](-[#1])(-[#1])-[#1])-[#8]-[#6](-[#1])(-[#1])-[#1]	433.45652	C24H23N3O5	NC
STOCK1N-98574	[c]1(-[#6](-[#1])(-[#1])-[#6](-[#8]-[#1])=[#8]):[c]2:[c](:[o]:[c]1-[c]3:[c](-[#1]):[c](-[#1]):[c](:[c](-[#8]-[#6](-[#1])(-[#1])-[#1]):[c]3-[#1])-[#8]-[#1]):[c](-[#1]):[c](-[#8]-[#6](-[#1])(-[#1])-[#8]4):[c]4:[c]2-[#1]	342.29956	C18H14O7	NC
STOCK1N-98740	[#7]1(-[#6](-[#1])(-[#1])-[#6](-[#6](-[#1])(-[#1])-[#1])=[#8])-[#6](=[#8])-[c](:[c](-[#1]):[c](:[c](:[n]2)-[#6](-[#1])(-[#1])-[#6](-[#1])(-[#6]3(-[#8]-[c]4:[c]5:[c](-[#8]-[#6](-[#1])(-[#1])-[#1]):[c](-[#1]):[c](-[#8]-[#6](-[#1])(-[#1])-[#1]):[c]4-[#17])-[#6]5=[#8])-[#6](-[#1])(-[#1])-[#1])-[#6]3=[#8]):[c]2-[#7](-[#6](-[#1])(-[#1])-[#1])-[#6]1=[#8]	527.91047	C25H22ClN3O8	NC
STOCK1N-98974	[#7]1(-[#6](-[#1])(-[#1])-[#6](=[#8])-[c]2:[c](-[#1]):[c](-[#1]):[c](:[c](-[#1]):[c]2-[#1])-[#8]-[#6](-[#1])(-[#1])-[#1])-[#6](=[#8])-[c](:[c](-[#1]):[c](:[c](:[n]3)-[#6](-[#1])(-[#1])-[#6](-[#1])(-[#6]4(-[#8]-[c]5:[c]6:[c](-[#8]-[#6](-[#1])(-[#1])-[#1]):[c](-[#1]):[c](-[#8]-[#6](-[#1])(-[#1])-[#1]):[c]5-[#17])-[#6]6=[#8])-[#6](-[#1])(-[#1])-[#1])-[#6]4=[#8]):[c]3-[#7](-[#6](-[#1])(-[#1])-[#1])-[…	620.00583	C31H26ClN3O9	NC
STOCK1N-98990	[#7](-[#6](-[#1])(-[#1])-[#6](-[#1])(-[#6](-[#1])(-[#1])-[#6]1(-[#1])-[#6](-[#7]23)=[#6](-[#1])-[#6](-[#1])=[#6](-[#1])-[#6]2=[#8])-[#6]3(-[#1])-[#1])(-[c]4:[c](:[c](-[#1]):[c](:[c](-[#1]):[c]4-[#1])-[#7](-[#1])-[#6](-[#6](-[#1])(-[#1])-[#1])=[#8])-[#6](-[#1])(-[#1])-[#6]5(-[#1])-[#6](-[#7](-[#1])-[#6](-[#1])(-[#1])-[#6](-[#1])(-[#1])-[#6](=[#8])-[#7]6-[#6](-[#1])(-[#1])-[#6](-[#1])(-[#1])-[#6](-…	579.68867	C34H37N5O4	NC
STOCK1N-99052	[#6]1(-[#6](-[#1])(-[#1])-[#1])(-[#6]2=[#8])-[#6](-[#8]-[c]3:[c]1:[c](-[#8]-[#1]):[c](-[#6](-[#1])(-[#1])-[#1]):[c](:[c]3-[c](:[c](-[#1]):[c](-[#1]):[c](:[c]45)-[#6](=[#8])-[#7](-[#1])-[#6](=[#8])-[#7]4-[#6](-[#1])(-[#1])-[#6](-[#1])(-[#1])-[c](:[c](-[#1]):[c]6-[#1]):[c](-[#1]):[c](-[#1]):[c]6-[#8]-[#6](-[#1])(-[#1])-[#1]):[n]5)-[#8]-[#1])=[#6](-[#1])-[c]7:[c]2:[c](-[#6](-[#1])(-[#1])-[#1]):[n]:[…	669.68203	C38H31N5O7	NC
STOCK1N-99133	[#6]12=[#6](-[#6](-[#1])=[#6](-[#1])-[#7](-[#6](-[#1])(-[#1])-[#6](-[#1])(-[#1])-[n]3:[c](-[#1]):[c](-[#1]):[c](-[#1]):[n]3)-[#6]1=[#8])-[#8]-[#6](=[#8])-[#6](-[#1])=[#6]2-[#6](-[#1])(-[#1])-[#1]	271.27132	C14H13N3O3	NC
STOCK1N-99138	[c]1(-[#6](-[#8]-[#6](-[#1])(-[#1])-[#6](-[#1])(-[#1])-[#1])=[#8]):[n](-[#1]):[c](:[c]2:[c]1-[#6](-[#1])=[#8]):[c](-[#1]):[c](-[#1]):[c](-[#1]):[c]2-[#1]	217.22063	C12H11NO3	NC
STOCK1S-03420	[#6]1(-[#6](=[#8])-[#7](-[#1])-[#7](-[#1])-[#6](-[#6](-[#1])(-[#1])-[#6](-[#1])(-[#1])-[#6](-[#1])(-[#1])-[#6](-[#1])(-[#1])-[#1])=[#8])=[#6](-[#8]-[#1])-[c]2:[c](:[c](-[#1]):[c](-[#1]):[c](-[#1]):[c]2-[#1])-[#7](-[#1])-[#6]1=[#8]	303.31318	C15H17N3O4	SC
STOCK1S-05264	[#6]12(-[c]3:[c](-[#7](-[#1])-[#6]1=[#8]):[c](-[#1]):[c](-[#1]):[c](-[#1]):[c]3-[#1])-[c](:[c](-[#1]):[c](-[#1]):[c](:[c]4-[#1])-[#7](-[#1])-[#1]):[c]4-[#8]-[#6](-[#7](-[#1])-[#1])=[#6]2-[#6]#[#7]	304.30278	C17H12N4O2	SC
STOCK1S-06121	[#6](-[#1])(-[c]1:[c](-[#1]):[c](-[#1]):[c](-[#1]):[c](-[#1]):[c]1-[#1])(-[c]2:[c](-[#1]):[c](-[#1]):[c](-[#1]):[c](-[#1]):[c]2-[#1])-[#6](-[#1])(-[#1])-[#6](-[#7](-[#1])-[#6](-[#1])(-[#1])-[#6](-[#1])(-[#1])-[c](:[c](-[#1]):[c](-[#1]):[c](:[c]3-[#8]-[#6](-[#1])(-[#1])-[#1])-[#8]-[#6](-[#1])(-[#1])-[#1]):[c]3-[#1])=[#8]	389.48678	C25H27NO3	SC
STOCK1S-07240	[n]1(-[#6](-[#1])(-[#1])-[#6](-[#1])(-[#8]-[#1])-[#6](-[#1])(-[#1])-[#7](-[#1])-[c]2:[c](-[#1]):[c](-[#1]):[c](-[#1]):[c](-[#1]):[c]2-[#6](-[#1])(-[#1])-[#1]):[c]3:[c](:[c](-[c]4:[c](-[#1]):[c](-[#1]):[c](-[#1]):[c](-[#1]):[c]4-[#1]):[c]1-[c]5:[c](-[#1]):[c](-[#1]):[c](-[#1]):[c](-[#1]):[c]5-[#1]):[c](-[#1]):[c](-[#6](-[#1])(-[#1])-[#1]):[c](-[#1]):[c]3-[#1]	446.5827	C31H30N2O	SC
STOCK1S-08025	[c]1(:[c](-[#1]):[n]:[n]2-[c]3:[c](-[#1]):[c](-[#1]):[c](-[#1]):[c](-[#1]):[c]3-[#1]):[c]2-[#6](-[#1])(-[#1])-[#6](-[#1])(-[#1])-[c](:[c](:[c]4:[n]5-[#6](-[#1])(-[#1])-[#6](-[#1])(-[#8]-[#1])-[#6](-[#1])(-[#1])-[#7](-[#1])-[#6](-[#1])(-[#6](-[#1])(-[#1])-[#1])-[#6](-[#1])(-[#1])-[#1]):[c](-[#1]):[c](-[#1]):[c](-[#1]):[c]4-[#1]):[c]15	400.51602	C25H28N4O	SC
STOCK1S-08993	[c](-[#7](-[#6](-[#1])(-[#1])-[#1])-[#6](-[#1])(-[#1])-[#1])(:[c]1-[#1]):[n]:[c](:[c]2:[c]1-[#7](-[#1])-[#6](-[#6](-[#1])(-[#1])-[#6](-[#1])(-[#1])-[#6](-[#1])(-[#1])-[#6](-[#1])(-[#1])-[#6](-[#1])(-[#1])-[#6](-[#1])(-[#1])-[#6](-[#1])(-[#1])-[#6](-[#1])(-[#1])-[#6](-[#1])(-[#1])-[#6](-[#1])(-[#1])-[#6](-[#1])(-[#1])-[#6](-[#1])(-[#1])-[#6](-[#1])(-[#1])-[#6](-[#1])(-[#1])-[#6](-[#1])(-[#1])-[#6]…	453.70298	C29H47N3O	SC
STOCK1S-09115	[#7]1(-[c]2:[c](-[#1]):[c](-[#1]):[c](-[#1]):[c](-[#1]):[c]2-[#1])-[#6](-[#1])(-[c](:[c](-[#1]):[c]3-[#1]):[c](-[#1]):[c](-[#1]):[c]3-[c]4:[c](-[#1]):[c](-[#1]):[c](-[#1]):[c](-[#1]):[c]4-[#1])-[#6](-[#1])(-[#1])-[#6](\-[#6](-[#1])=[#6](-[#1])\-[c](:[c](-[#1]):[c]5-[#1]):[c](-[#1]):[c](-[#1]):[c]5-[c]6:[c](-[#1]):[c](-[#1]):[c](-[#1]):[c](-[#1]):[c]6-[#1])=[#7]1	476.61022	C35H28N2	SC
STOCK1S-12436	[c]1(-[#6](-[#8]-[#1])=[#8]):[c](-[#6](-[#1])(-[#1])-[#1]):[n]:[c](:[c]2:[c]1-[c]3:[c](-[#1]):[c](-[#1]):[c](-[#1]):[c](-[#1]):[c]3-[#1]):[c](-[#1]):[c](-[#1]):[c](-[#35]):[c]2-[#1]	342.18668	C17H12BrNO2	SC
STOCK1S-12491	[#6](-[#6](-[#1])(-[#1])-[#1])(=[#6]1-[#6](-[#1])(-[#1])-[#6](-[#1])(-[#1])-[#6](-[#1])(-[#1])-[#1])-[c]2:[c](-[#8]-[#6]1=[#8]):[c](-[#1]):[c](-[#8]-[#1]):[c](-[#17]):[c]2-[#1]	252.69351	C13H13ClO3	SC
STOCK1S-13590	[#6](-[#1])(-[#1])(-[#6](-[c]1:[c](-[#1]):[c](-[#1]):[c](-[#1]):[c](-[#1]):[c]1-[#1])=[#8])-[#6](-[#1])(-[c]2:[c](-[#1]):[c](-[#1]):[c](:[c](-[#1]):[c]2-[#1])-[#9])-[#7](-[#1])-[c]3:[c](-[#1]):[c](-[#1]):[c](-[#1]):[c](-[#1]):[c]3-[#1]	319.37212	C21H18FNO	SC
STOCK1S-14561	[n]1(-[#6](-[#1])(-[#1])-[#6](-[#1])(-[#1])-[#7]2-[#1]):[c](-[#6]2(-[#1])-[#6](-[#1])(-[#1])-[#6](-[#1])(-[#1])-[#6]3(-[#1])-[#1]):[c]3:[c](:[c](-[#1]):[c](:[c](-[#1]):[c]4-[#1])-[#9]):[c]14	230.2807	C14H15FN2	SC
STOCK1S-16522	[#6]1(-[#6](=[#8])-[#7](-[#1])-[#7](-[#1])-[#6](=[#8])-[c]2:[c](-[#1]):[c](-[#1]):[c](-[#1]):[c](-[#1]):[c]2-[#35])=[#6](-[#8]-[#1])-[c]3:[c](:[c](-[#1]):[c](-[#1]):[c](-[#1]):[c]3-[#1])-[#7](-[#1])-[#6]1=[#8]	402.19888	C17H12BrN3O4	SC
STOCK1S-18539	[#6]1(-[#6](-[#1])(-[#1])-[#1])(-[#6](=[#8])-[#7](-[#1])-[c](:[c](-[#1]):[c](-[#1]):[c](:[c]23):[c](-[#1]):[c](-[#1]):[c](-[#1]):[c]2-[#1]):[c]3-[#1])-[#6](-[#1])(-[#1])-[#6]1(-[#35])-[#35]	383.07782	C15H13Br2NO	SC
STOCK1S-20296	[#6]1(=[#6](-[c]2:[c](:[c](-[#1]):[c](-[#1]):[c](-[#1]):[c]2-[#1])-[#6](-[#1])(-[#1])-[#6]13-[#6](-[#1])(-[#1])-[#6](-[#1])(-[#1])-[#6](-[#1])(-[#1])-[#6]3(-[#1])-[#1])-[#7]=[#6](-[#7]4-[#6]5(-[#1])-[#6](-[#1])(-[#1])-[#6](-[#1])(-[#1])-[#6](-[#1])(-[#1])-[#6]5(-[#1])-[#1])-[#16]-[#6](-[#1])(-[#1])-[c]6:[c](-[#1]):[c](-[#1]):[c](-[#1]):[c](-[#1]):[c]6-[#1])-[#6]4=[#8]	442.6156	C28H30N2OS	SC
STOCK1S-21958	[#6]1(\-[#6](\-[#6](-[#1])(-[#1])-[#1])=[#7]\-[#7](-[#6](-[#1])(-[#1])-[#1])-[#6](-[#7](-[#1])-[#1])=[#16])=[#6](-[#1])-[c]2:[c](-[#8]-[#6]1=[#8]):[c](-[#1]):[c](-[#1]):[c](-[#1]):[c]2-[#1]	275.32622	C13H13N3O2S	SC
STOCK1S-22529	[#6]1(=[#6](-[c]2:[c](:[c](-[#1]):[c](-[#1]):[c](-[#1]):[c]2-[#1])-[#6](-[#1])(-[#1])-[#6]13-[#6](-[#1])(-[#1])-[#6](-[#1])(-[#1])-[#6](-[#1])(-[#1])-[#6]3(-[#1])-[#1])-[#7]=[#6](-[#7]4-[#6](-[#1])(-[#1])-[#6](-[#1])(-[#1])-[c]5:[c](-[#1]):[c](-[#1]):[c](-[#1]):[c](-[#1]):[c]5-[#1])-[#16]-[#6](-[#1])(-[#1])-[#6](=[#8])-[c]6:[c](-[#1]):[c](-[#1]):[c](:[c](-[#1]):[c]6-[#1])-[#17])-[#6]4=[#8]	541.10285	C32H29ClN2O2S	SC
STOCK1S-23117	[#6]1(-[#6](=[#8])-[#7](-[#1])-[c]2:[n]:[n]:[c](-[#6](-[#1])(-[#6](-[#1])(-[#1])-[#1])-[#6](-[#1])(-[#1])-[#1]):[s]2)=[#6](-[#8]-[#1])-[c]3:[c](:[c](-[#1]):[c](-[#1]):[c](-[#1]):[c]3-[#1])-[#7](-[#1])-[#6]1=[#8]	330.36166	C15H14N4O3S	SC
STOCK1S-23993	[n]1:[c](-[c]2:[c](-[#1]):[c](-[#1]):[c](-[#1]):[c](-[#1]):[c]2-[#1]):[c](-[#1]):[s]:[c]1\-[#6](\-[#6]#[#7])=[#6](-[#1])/-[c](:[c](-[#1]):[c](-[#1]):[c](-[#1]):[c]3-[#8]-[c]4:[c](-[#1]):[c](-[#1]):[c](-[#1]):[c](-[#1]):[c]4-[#1]):[c]3-[#1]	380.46164	C24H16N2OS	SC
STOCK1S-24159	[#6](/-[#16]-[#6](-[#7]1-[c]2:[c](-[#1]):[c](-[#1]):[c](:[c](-[#1]):[c]2-[#1])-[#8]-[#6](-[#1])(-[#1])-[#6](-[#1])(-[#1])-[#1])=[#8])(\-[#6]1=[#8])=[#6](/-[c]3:[c](-[#7]4-[#1]):[c](-[#1]):[c](-[#1]):[c](-[#1]):[c]3-[#1])\-[#6]4=[#8]	366.39046	C19H14N2O4S	SC
STOCK1S-27801	[#6]1(=[#6](-[c]2:[c](:[c](-[#1]):[c](-[#1]):[c](-[#1]):[c]2-[#1])-[#6](-[#1])(-[#1])-[#6]13-[#6](-[#1])(-[#1])-[#6](-[#1])(-[#1])-[#6](-[#1])(-[#1])-[#6](-[#1])(-[#1])-[#6]3(-[#1])-[#1])-[#7]=[#6](-[#7]4-[#6]5(-[#1])-[#6](-[#1])(-[#1])-[#6](-[#1])(-[#1])-[#6](-[#1])(-[#1])-[#6](-[#1])(-[#1])-[#6]5(-[#1])-[#1])-[#16]-[#6](-[#1])(-[#1])-[#6](-[#1])=[#6](-[#1])-[#1])-[#6]4=[#8]	420.61008	C26H32N2OS	SC
STOCK1S-28088	[#7]1(-[#1])\-[#6](=[#7]/-[#7]=[#6](-[#1])/-[c]2:[c](-[#1]):[c](-[#1]):[c](-[#1]):[c](:[c](-[#1]):[c](-[#1]):[c](-[#1]):[c]3-[#1]):[c]23)\-[#16]-[#6](-[#1])(-[#6](-[#1])(-[#1])-[c]4:[c](-[#1]):[c](-[#1]):[c](-[#1]):[c](-[#6](-[#1])(-[#1])-[#1]):[c]4-[#1])-[#6]1=[#8]	373.47076	C22H19N3OS	SC
STOCK1S-28666	[#6]1(=[#6](-[c]2:[c](:[c](-[#1]):[c](-[#1]):[c](-[#1]):[c]2-[#1])-[#6](-[#1])(-[#1])-[#6]13-[#6](-[#1])(-[#1])-[#6](-[#1])(-[#1])-[#6](-[#1])(-[#1])-[#6](-[#1])(-[#1])-[#6]3(-[#1])-[#1])-[#7](-[#1])-[#6](-[#7]4-[#6](-[#1])(-[#1])-[#6](-[#6](-[#1])(-[#1])-[#1])=[#6](-[#1])-[#1])=[#16])-[#6]4=[#8]	352.49306	C21H24N2OS	SC
STOCK1S-30879	[c]1(-[#6](-[#8]-[#6](-[#1])(-[#1])-[#6](-[#1])(-[#1])-[#1])=[#8]):[c]2:[c](:[n](-[#6](-[#1])(-[#1])-[#1]):[c]1-[#6](-[#1])(-[#1])-[#16]-[c](:[c](-[#1]):[c](-[#1]):[c]3-[#8]-[#6](-[#1])(-[#1])-[#6](-[#1])(-[#1])-[#1]):[c](-[#1]):[c]3-[#1]):[c](-[#1]):[c](-[#35]):[c](-[#8]-[#1]):[c]2-[#6](-[#1])(-[#1])-[#7](-[#6](-[#1])(-[#1])-[#1])-[#6](-[#1])(-[#1])-[#1]	521.46705	C24H29BrN2O4S	SC
STOCK1S-32691	[c]1(-[#6](-[#7](-[#1])-[#1])=[#8]):[c]2:[c](:[o]:[c]1-[c]3:[c](-[#1]):[c](-[#1]):[c](-[#1]):[c](-[#1]):[c]3-[#1]):[c](-[#1]):[c](-[#1]):[c](-[#8]-[#6](-[#6](-[#1])(-[#1])-[#1])=[#8]):[c]2-[#1]	295.28942	C17H13NO4	SC
STOCK1S-35661	[#6](=[#7]\-[#7](-[#1])-[#6](=[#8])-[c](:[c](-[#1]):[c](-[#1]):[c](-[#1]):[n]1):[c]1-[#1])(/-[c]2:[c](-[#7]3-[#6](-[#1])(-[#1])-[#6](-[#1])(-[#1])-[c]4:[c](-[#1]):[c](-[#1]):[c](-[#1]):[c](-[#1]):[c]4-[#1]):[c](-[#1]):[c](-[#1]):[c](-[#1]):[c]2-[#1])\-[#6]3=[#8]	370.40392	C22H18N4O2	SC
STOCK1S-35763	[c]1(:[n]2):[n](:[c](:[c](-[#6](-[#1])(-[#1])-[#1]):[s]1)-[#6](-[#1])(-[#1])-[#1]):[c](-[#1]):[c]2-[c]3:[c]4:[c](:[n](-[#1]):[c]3-[#1]):[c](-[#1]):[c](-[#1]):[c](-[#1]):[c]4-[#1]	267.34882	C15H13N3S	SC
STOCK1S-41178	[#6]1(-[#7](-[c]2:[c](-[#1]):[c](-[#1]):[c](:[c](-[#1]):[c]2-[#1])-[#17])-[#6](-[#6](-[#1])(-[#1])-[#1])=[#8])=[#6](-[#7](-[#1])-[#6]3(-[#1])-[#6](-[#1])(-[#1])-[#6](-[#1])(-[#1])-[#6](-[#1])(-[#1])-[#6](-[#1])(-[#1])-[#6]3(-[#1])-[#1])-[#6](-[c](:[c](-[#1]):[c](-[#1]):[c](-[#1]):[c]4-[#1]):[c]4-[#6]1=[#8])=[#8]	422.90402	C24H23ClN2O3	SC
STOCK1S-41391	[#6]1(=[#6](-[#1])-[c](:[c]2-[#1]):[c](-[#8]-[#6]1=[#8]):[c](-[#1]):[c](-[#1]):[c]2-[#7+](=[#8])-[#8-])-[c]3:[c](-[#1]):[s]:[c](\-[#6](\-[#6]#[#7])=[#6](-[#1])\-[#7](-[#1])-[c](:[c](-[#1]):[c]4-[#1]):[c](-[#1]):[c](-[#1]):[c]4-[#16](-[#7](-[#1])-[#1])(=[#8])=[#8]):[n]3	495.48782	C21H13N5O6S2	SC
STOCK1S-41827	[c]1(:[c]2:[c](:[o]:[c]1-[#6](-[#1])(-[#1])-[#1]):[c](-[#1]):[c](-[#1]):[c](:[c]2-[#1])-[#8]-[#6](=[#8])-[c]3:[c](-[#1]):[c](-[#1]):[c](-[#1]):[s]3)-[#6](=[#8])-[#8]-[#6](-[#1])(-[#6](-[#1])(-[#1])-[#1])-[#6](-[#1])(-[#1])-[#1]	344.38164	C18H16O5S	SC
STOCK1S-42059	[c]12:[c](:[c](-[#1]):[c](-[#1]):[c](-[#8]-[#1]):[c]1\-[#6](-[#1])=[#7]\-[c]3:[c](-[#1]):[c](-[#1]):[c](:[c](-[#1]):[n]3)-[#6](-[#1])(-[#1])-[#1]):[o]:[c](-[#6](-[#1])(-[#1])-[#6](-[#1])(-[#1])-[#6](-[#1])(-[#1])-[#6]4(-[#1])-[#1]):[c]24	306.35842	C19H18N2O2	SC
STOCK1S-42136	[c]1(-[c]2:[c](-[#1]):[c](-[#1]):[c](-[#1]):[c](-[#1]):[c]2-[#1]):[n]:[c](:[n](-[#1]):[c]1-[c]3:[c](-[#1]):[c](-[#1]):[c](-[#1]):[c](-[#1]):[c]3-[#1])-[#7]=[#7]-[c]4:[c](-[#1]):[c](-[#1]):[c](-[#1]):[c](:[c](-[#1]):[c](-[#1]):[c](-[#1]):[c]5-[#1]):[c]45	374.43722	C25H18N4	SC
STOCK1S-43336	[c](-[#6]#[#7])(:[c]1:[c](:[n]2-[c]3:[c](-[#1]):[c](-[#1]):[c](-[#1]):[c](-[#1]):[c]3-[#1]):[c](:[c]4:[c](-[#6](-[#1])(-[#1])-[#6](-[#1])(-[#1])-[#6]4(-[#1])-[#1]):[n]1)-[c]5:[c](-[#1]):[c](-[#1]):[c](:[c](-[#1]):[c]5-[#1])-[#35]):[c]2-[#6](-[#1])(-[#1])-[#1]	428.32382	C24H18BrN3	SC
STOCK1S-43884	[c]1(:[c]2:[c](:[o]:[c]1-[#6](-[#1])(-[#1])-[#1]):[c](-[#1]):[c](-[#1]):[c](-[#8]-[#6](-[#1])(-[#1])-[#6](-[#8]-[#6](-[#1])(-[#1])-[c]3:[c](-[#1]):[c](-[#1]):[c](-[#1]):[c](-[#1]):[c]3-[#1])=[#8]):[c]2-[#1])-[#6](=[#8])-[#8]-[#6](-[#1])(-[#6](-[#1])(-[#1])-[#1])-[#6](-[#1])(-[#1])-[#1]	382.40648	C22H22O6	SC
STOCK1S-45556	[#6](=[#7]\-[c](:[c](-[#1]):[c]1-[#1]):[c](-[#1]):[c](-[#1]):[c]1-[#8]-[#6](-[#1])(-[#1])-[#1])(/-[c]2:[c]3:[c](-[#1]):[c](-[#1]):[c](-[#1]):[c]2-[#1])\-[#6](-[#1])=[#6](-[#8]3)-[c]4:[c](-[#1]):[c](-[#1]):[c](:[c](-[#1]):[c]4-[#1])-[#8]-[#6](-[#1])(-[#1])-[#1]	357.40186	C23H19NO3	SC
STOCK1S-45804	[c]1(\-[#7]=[#6](-[#1])\-[c](:[c]2:[c](:[n]3-[#1]):[c](-[#1]):[c](-[#1]):[c](-[#1]):[c]2-[#1]):[c]3-[#1]):[n](-[#6](-[#1])(-[#1])-[#6](-[#1])(-[#1])-[#1]):[c]4:[c](:[c](-[#1]):[c](-[#1]):[c](-[#1]):[c]4-[#1]):[n]1	288.34644	C18H16N4	SC
STOCK1S-46725	[c]1(-[#6](=[#8])-[c]2:[c](-[#1]):[c](-[#1]):[c](:[c](-[#1]):[c]2-[#1])-[#9]):[c]3:[c](:[o]:[c]1-[#6](-[#1])(-[#1])-[#1]):[c](-[#1]):[c](-[#1]):[c](-[#8]-[#1]):[c]3-[#1]	270.25514	C16H11FO3	SC
STOCK1S-52055	[n]1:[n]:[c](:[c]2:[n]1-[#6](-[#1])(-[#1])-[#7](-[#1])-[c]3:[c](-[#1]):[c](-[#1]):[c](-[#1]):[c]4:[c]3:[c](-[#1]):[c](-[#1]):[c](-[#1]):[n]4):[c](-[#1]):[c](-[#1]):[c](-[#1]):[c]2-[#1]	275.30792	C16H13N5	SC
STOCK1S-52462	[#6]1(-[#6](=[#8])-[#7](-[#1])-[c]2:[s]:[c](:[c]3:[n]2):[c](-[#1]):[c](-[#1]):[c](-[#1]):[c]3-[#1])=[#6](-[#8]-[#1])-[c]4:[c](-[#7](-[#6](-[#1])(-[#1])-[#6](-[#1])(-[#1])-[#6](-[#1])(-[#1])-[#6](-[#1])(-[#1])-[#1])-[#6]1=[#8]):[c](-[#1]):[c](-[#1]):[c](-[#1]):[c]4-[#1]	393.45886	C21H19N3O3S	SC
STOCK1S-53939	[#6]1(-[#6](=[#8])-[#7](-[#1])-[c](:[c](-[#1]):[c]2-[#1]):[c](-[#1]):[c](-[#1]):[c]2-[#8]-[#6](-[#1])(-[#1])-[#1])=[#6](-[#8]-[#1])-[c]3:[c](-[#7](-[#6](-[#1])(-[#1])-[#1])-[#6]1=[#8]):[c](-[#1]):[c](-[#1]):[c](-[#1]):[c]3-[#1]	324.33064	C18H16N2O4	SC
STOCK1S-55998	[#6]1(=[#8])-[#6](=[#8])-[c](:[c]2-[#7]1-[#6](-[#1])(-[#1])-[#6](-[#1])(-[#1])-[#17]):[c](-[#1]):[c](:[c](-[#1]):[c]2-[#1])-[#35]	288.52508	C10H7BrClNO2	SC
STOCK1S-56002	[n]1:[c](:[c](-[#1]):[c](-[#1]):[c]2:[c]1-[#6](-[#1])(-[#1])-[#6](-[#1])(-[#1])-[#6](-[#1])(-[#6]2(-[#1])-[#1])-[#6](-[#1])(-[#1])-[#6](-[#1])(-[#1])-[#6](-[#1])(-[#1])-[#6](-[#1])(-[#1])-[#6](-[#1])(-[#1])-[#1])-[c]3:[c](-[#1]):[c](-[#1]):[c](:[c](-[#1]):[c]3-[#1])-[#8]-[#6](-[#9])(-[#9])-[#9]	363.41656	C21H24F3NO	SC
STOCK1S-56777	[c](:[c]1:[c](:[n]2-[#1]):[c](-[#1]):[c](-[#1]):[c](-[#1]):[c]1-[#1])(:[c]2-[#1])\-[#6](-[#1])=[#6](/-[#6](-[#1])(-[#1])-[#6]3(-[#1])-[#1])\-[#6](=[#8])\-[#6](\-[#6]3(-[#1])-[#1])=[#6](-[#1])\-[c](:[c]4:[c](:[n]5-[#1]):[c](-[#1]):[c](-[#1]):[c](-[#1]):[c]4-[#1]):[c]5-[#1]	352.4284	C24H20N2O	SC
STOCK1S-58895	[c]1(-[#6]#[#7]):[c](-[c]2:[c](-[#1]):[c](-[#1]):[c](-[#1]):[s]2):[c]3:[c](:[n]:[c]1-[#16]-[#6](-[#1])(-[#1])-[c]4:[c](-[#1]):[c](-[#1]):[c](-[#1]):[c](-[#1]):[c]4-[#1])-[#6](-[#1])(-[#1])-[#6](-[#1])(-[#1])-[#6](-[#1])(-[#1])-[#6]3(-[#1])-[#1]	362.51102	C21H18N2S2	SC
STOCK1S-61633	[#7]1(-[c](:[c](-[#1]):[c]2-[#1]):[c](-[#1]):[c](-[#1]):[c]2-[c]3:[s]:[c]4:[c](:[c](-[#1]):[c](-[#1]):[c](-[#6](-[#1])(-[#1])-[#1]):[c]4-[#1]):[n]3)-[#6](=[#8])-[#6](-[#1])(-[#6](-[#1])(-[#6]56-[#1])-[#6]1=[#8])-[#6](-[#1])(-[c](:[c]57):[c](-[#1]):[c](-[#1]):[c](-[#1]):[c]7-[#1])-[c]8:[c]6:[c](-[#1]):[c](-[#1]):[c](-[#1]):[c]8-[#1]	498.59428	C32H22N2O2S	SC
STOCK1S-61663	[c]1(:[c](-[#1]):[c](-[#1]):[c](-[#1]):[c](:[c](-[#1]):[c](-[#1]):[n]2-[#1]):[c]12)-[#6](=[#8])-[#7](-[#1])\-[#7]=[#6](-[#1])\-[c](:[c](-[#1]):[c]3-[#1]):[c](-[#1]):[c](-[#1]):[c]3-[#35]	342.18998	C16H12BrN3O	SC
STOCK1S-62348	[#6](-[#8]-[#6](-[#6](-[#1])(-[#1])-[#1])=[#8])(-[#6](=[#8])-[c](:[c](-[#1]):[c](-[#1]):[c](-[#1]):[c]1-[#1]):[c]1-[#6]2=[#8])=[#6]2-[c]3:[c](-[#1]):[c](-[#1]):[c](:[c](-[#1]):[c]3-[#1])-[#53]	418.18201	C18H11IO4	SC
STOCK1S-62349	[#7]1(-[#6](-[#1])(-[#1])-[c]2:[c](-[#1]):[c](-[#1]):[c](-[#1]):[c](-[#1]):[c]2-[#1])-[#6](=[#8])-[c](:[c](-[#1]):[c](-[#6](-[#1])(-[#1])-[#6](-[#1])(-[#1])-[#6](-[#1])(-[#1])-[#6]3(-[#1])-[#1]):[c]3:[n]4):[c]4-[#7]=[#6]1-[#16]-[#6](-[#1])(-[#1])-[#6](-[#1])(-[#1])-[#1]	351.46524	C20H21N3OS	SC
STOCK1S-63067	[#6]1(-[#6](-[#1])=[#6](-[#1])-[c](:[c]23):[c]4:[c](:[c](-[#1]):[c]2-[#6](-[#8]-[#1])=[#8]):[c](-[#1]):[c](-[#1]):[c](-[#1]):[c]4-[#1])(-[#6](-[#6](-[#1])(-[#1])-[#1])(-[#6](-[#1])(-[#1])-[#1])-[c]5:[c](:[c](-[#1]):[c](-[#1]):[c](:[c]5-[#1])-[#7+](=[#8])-[#8-])-[#7]1-[#6](-[#1])(-[#1])-[#1])-[#8]3	416.426	C24H20N2O5	SC
STOCK1S-64632	[#6]1(-[#6](=[#8])-[#7](-[#1])-[c](:[c](-[#1]):[c]2-[#1]):[c](-[#1]):[c](-[#1]):[c]2-[#8]-[#6](-[#1])(-[#1])-[#6](-[#1])(-[#1])-[#1])=[#6](-[#8]-[#1])-[c]3:[c](-[#7](-[#6](-[#1])(-[#1])-[#6](-[#1])(-[#1])-[#1])-[#6]1=[#8]):[c](-[#1]):[c](-[#1]):[c](-[#1]):[c]3-[#1]	352.3838	C20H20N2O4	SC
STOCK1S-64673	[#6]1(-[#6]#[#7])(-[#6]#[#7])-[#6](-[#1])(-[c]2:[c](-[#1]):[c](-[#1]):[c](:[c](-[#1]):[c]2-[#1])-[#17])-[#6](-[#1])(-[#7]3-[#6]1(-[#1])-[#6](-[#1])=[#6](-[#1])-[c](:[c]34):[c](-[#1]):[c](:[c](-[#1]):[c]4-[#1])-[#8]-[#6](-[#6](-[#1])(-[#1])-[#1])=[#8])-[#6](-[c]5:[c](-[#1]):[c](-[#1]):[c](-[#1]):[c](-[#1]):[c]5-[#1])=[#8]	493.9404	C29H20ClN3O3	SC
STOCK1S-66718	[c]12:[c](:[c]3:[c](:[c](-[#1]):[c](-[#1]):[c](-[#1]):[c]3-[#1]):[n]1-[#6](-[#1])(-[#1])-[#6](-[#1])(-[#1])-[#6](-[#1])(-[#1])-[#1]):[n]:[c](:[c](-[#1]):[c](-[#8]-[#6](-[#1])(-[#1])-[#6](-[#1])(-[#1])-[#6](-[#1])(-[#1])-[#1]):[c](-[#8]-[#6](-[#1])(-[#1])-[#6](-[#1])(-[#1])-[#6](-[#1])(-[#1])-[#1]):[c]4-[#1]):[c]4:[n]2	377.47938	C23H27N3O2	SC
STOCK1S-67720	[#6]1(-[#6](-[#1])(-[c]2:[c](-[#1]):[c](-[#1]):[c](:[c](-[#8]-[#6](-[#1])(-[#1])-[#1]):[c]2-[#1])-[#8]-[#1])-[#6]3=[#6](-[#7]4-[#1])-[#6](-[#1])(-[#1])-[#6](-[#1])(-[#1])-[#6](-[#1])(-[#1])-[#6]3=[#8])=[#6]4-[c]5:[c](:[c](-[#1]):[c](-[#1]):[c](-[#1]):[c]5-[#1])-[#6]1=[#8]	373.40126	C23H19NO4	SC
STOCK1S-68511	[#7]1(-[c](:[c](-[#1]):[c]2-[#1]):[c](-[#1]):[c](-[#1]):[c]2-[#16](=[#8])(=[#8])-[#7](-[#1])-[c]3:[s]:[c](-[#1]):[c](-[#1]):[n]3)-[#6](=[#8])-[#6](-[#1])(-[#6](-[#1])(-[#6]4(-[#1])-[c](:[c]56):[c](-[#1]):[c](-[#1]):[c](-[#1]):[c]5-[#1])-[#6]1=[#8])-[#6]6(-[#1])-[c](:[c]47):[c](-[#1]):[c](-[#1]):[c](-[#1]):[c]7-[#1]	513.58746	C27H19N3O4S2	SC
STOCK1S-70549	[c](:[c](-[#1]):[c](:[o]:[c](:[c]12)-[#6](-[#1])(-[#1])-[#6](-[#1])(-[#1])-[#6](-[#1])(-[#1])-[#6]1(-[#1])-[#1]):[c]2:[c]3\-[#6](-[#1])=[#7]\-[c]4:[c](-[#6](-[#1])(-[#1])-[#1]):[c](-[#1]):[c](:[c](-[#1]):[c]4-[#6](-[#1])(-[#1])-[#1])-[#6](-[#1])(-[#1])-[#1])(:[c]3-[#8]-[#1])-[#7+](=[#8])-[#8-]	378.42108	C22H22N2O4	SC
STOCK1S-71833	[#6]1(=[#6](-[#1])-[c]2:[c](-[#8]-[#6]1=[#8]):[c](-[#1]):[c](-[#1]):[c](-[#35]):[c]2-[#1])-[c]3:[c](-[#1]):[s]:[c](\-[#6](\-[#6]#[#7])=[#6](-[#1])/-[#7](-[#1])-[c]4:[c](-[#1]):[c](-[#6](-[#1])(-[#1])-[#1]):[c](-[#1]):[c](-[#1]):[c]4-[#6](-[#1])(-[#1])-[#1]):[n]3	478.36104	C23H16BrN3O2S	SC
STOCK1S-72538	[#6](=[#7]\-[#7](-[#1])-[#6](-[#6](-[#1])(-[#1])-[#7](-[#1])-[#6](=[#8])-[#6]1(-[#1])-[#6](-[#1])(-[#1])-[#8]-[c](:[c]2-[#8]1):[c](-[#1]):[c](-[#1]):[c](-[#1]):[c]2-[#1])=[#8])(/-[c]3:[c](-[#7]4-[#6](-[#1])(-[#1])-[c]5:[c](-[#1]):[c](-[#1]):[c](-[#1]):[c](-[#1]):[c]5-[#1]):[c](-[#1]):[c](-[#1]):[c](-[#1]):[c]3-[#1])\-[#6]4=[#8]	470.47668	C26H22N4O5	SC
STOCK1S-72846	[#6]1(=[#6](-[#1])-[c]2:[c](-[#8]-[#6]1=[#8]):[c](-[#1]):[c](-[#1]):[c](-[#1]):[c]2-[#1])-[c]3:[c](-[#1]):[s]:[c](\-[#6](\-[#6]#[#7])=[#6](-[#1])/-[#7](-[#1])-[c]4:[c](-[#8]-[#6](-[#1])(-[#1])-[#1]):[c](-[#1]):[c](-[#1]):[c](-[#17]):[c]4-[#1]):[n]3	435.88286	C22H14ClN3O3S	SC
STOCK1S-73580	[n]1:[c](-[c](:[c](-[#1]):[c]2-[#1]):[c](-[#1]):[c](-[#1]):[c]2-[c]3:[c](-[#1]):[c](-[#1]):[c](-[#1]):[c](-[#1]):[c]3-[#1]):[c](-[#1]):[s]:[c]1\-[#6](\-[#6]#[#7])=[#6](-[#1])\-[#7](-[#1])-[c](:[c](-[#1]):[c]4-[#1]):[c](-[#1]):[c](-[#1]):[c]4-[#8]-[#6](-[#1])(-[#1])-[#6](-[#1])(-[#1])-[#6](-[#1])(-[#1])-[#6](-[#1])(-[#1])-[#1]	451.5826	C28H25N3OS	SC
STOCK1S-73610	[#6](=[#8])(-[#7](-[#1])\-[#6](=[#6](-[#1])\-[c](:[c](-[#1]):[c](-[#1]):[c](:[c]12)-[#8]-[#6](-[#1])(-[#1])-[#8]1):[c]2-[#1])\-[#6](=[#8])-[#7](-[#1])-[c](:[c](-[#1]):[c]3-[#1]):[c](-[#1]):[c](-[#1]):[c]3-[#8]-[#6](-[#1])(-[#1])-[#1])-[c]4:[c](-[#1]):[c](-[#1]):[c](-[#1]):[c](-[#1]):[c]4-[#8]-[#6](-[#1])(-[#1])-[#1]	446.45198	C25H22N2O6	SC
STOCK1S-73631	[n](-[c]1:[c](-[#1]):[c](-[#1]):[c](-[#1]):[c](-[#1]):[c]1-[#6](-[#1])(-[#1])-[#1])(:[c]2:[c](:[c]3-[#6](-[c]4:[c](-[#1]):[c](-[#1]):[c](-[#1]):[c](-[#1]):[c]4-[#1])=[#8]):[c](-[#1]):[c](-[#8]-[#1]):[c](-[#1]):[c]2-[#1]):[c]3-[#6](-[#1])(-[#1])-[#1]	341.40246	C23H19NO2	SC
STOCK1S-74837	[c]12:[c](:[c](-[#1]):[c](-[#1]):[c](:[c]1-[#1])-[#7+](=[#8])-[#8-])-[#8]\-[#6](=[#6](-[#1])/-[#6](-[#1])(-[#1])-[#8]-[c](:[c](-[#1]):[c](-[#1]):[c]3:[c]4-[#8]-[#6](-[#6](-[#1])=[#6]3-[#6](-[#1])(-[#1])-[#1])=[#8]):[c]4-[#1])\-[#6]2(-[#1])-[#7](-[#6](-[#1])(-[#1])-[#6]5(-[#1])-[#1])-[#6](-[#1])(-[#1])-[#6](-[#1])(-[#1])-[#8]5	450.44068	C24H22N2O7	SC
STOCK1S-77035	[n](:[c](:[c](-[#1]):[c](-[#1]):[c](:[c]1-[#1])-[#8]-[c](:[c](-[#1]):[c](-[#1]):[c]2:[c]3:[n](-[#1]):[c](:[n]2)-[#6](-[#1])(-[#1])-[#1]):[c]3-[#1]):[c]1:[n]4-[#1]):[c]4-[#6](-[#1])(-[#1])-[#1]	278.30856	C16H14N4O	SC
STOCK1S-77466	[#6](-[#6]1(-[#1])-[#6](-[#1])(-[#1])-[#1])(=[#6](-[#1])-[c](:[c]2-[#8]1):[c](-[#1]):[c](-[#1]):[c](-[#1]):[c]2-[#1])\-[#6](-[#1])=[#6](\-[#6](-[#7](-[#1])-[#6](-[#1])(-[#1])-[#6](-[#1])(-[#1])-[c]3:[c](-[#1]):[c](-[#1]):[c](-[#1]):[c](-[#1]):[c]3-[#1])=[#8])/-[#7](-[#1])-[#6](=[#8])-[c]4:[c](-[#1]):[c](-[#1]):[c](:[c](-[#1]):[c]4-[#1])-[#17]	472.9627	C28H25ClN2O3	SC
STOCK1S-79602	[n]1(-[#6](-[#1])(-[#1])-[#6]2(-[#1])-[#1]):[c](-[#6](-[#1])(-[#7]2-[#6](-[#1])(-[#1])-[#6]#[#7])-[#6](-[#1])(-[#1])-[#6](-[#1])(-[#1])-[#6]3(-[#1])-[#1]):[c]3:[c]4:[c]1:[c](-[#1]):[c](-[#1]):[c](:[c]4-[#1])-[#6]5(-[#1])-[#6](-[#1])(-[#1])-[#6](-[#1])(-[#1])-[#6](-[#1])(-[#1])-[#6](-[#1])(-[#1])-[#6]5(-[#1])-[#1]	333.46988	C22H27N3	SC
STOCK1S-79943	[c]1(:[c]2:[c](:[n](-[#1]):[c]1-[#6](-[#1])(-[#1])-[#1]):[c](-[#1]):[c](-[#1]):[c](-[#1]):[c]2-[#1])-[#6](-[#1])(-[c]3:[c](-[#1]):[c](-[#17]):[c](-[#1]):[c](-[#17]):[c]3-[#7](-[#6](-[#1])(-[#1])-[#6]4(-[#1])-[#1])-[#6](-[#1])(-[#1])-[#6](-[#1])(-[#1])-[#8]4)-[c]5:[c]6:[c](:[n](-[#1]):[c]5-[#6](-[#1])(-[#1])-[#1]):[c](-[#1]):[c](-[#1]):[c](-[#1]):[c]6-[#1]	504.45018	C29H27Cl2N3O	SC
STOCK1S-80396	[c]1(-[#6](-[#8]-[#6](-[#1])(-[#1])-[#1])=[#8]):[n](-[#1]):[c](:[c]2:[c]1-[#7](-[#1])-[#6](=[#8])-[#6](-[#1])(-[#1])-[#7](-[#6](-[#1])(-[#1])-[#6]3(-[#1])-[#1])-[#6](-[#1])(-[#1])-[#6](-[#1])(-[#1])-[#7]3-[#6](-[#1])(-[#1])-[#6](-[#1])(-[#1])-[#1]):[c](-[#1]):[c](-[#1]):[c](-[#1]):[c]2-[#1]	344.40816	C18H24N4O3	SC
STOCK1S-81380	[#6]1(-[#6]2(-[#1])-[c]3:[c](-[#1]):[c](-[#1]):[c](-[#1]):[c](-[#8]-[#6](-[#1])(-[#1])-[#1]):[c]3-[#1])=[#6](-[c]4:[c](:[c](-[#1]):[c](-[#1]):[c](-[#1]):[c]4-[#1])-[#6]1=[#8])-[#7](-[#1])-[#6](-[#6](-[#1])(-[#1])-[#1])=[#6]2-[#6](-[#8]-[#6](-[#1])(-[#1])-[#6](-[#1])(-[#1])-[#1])=[#8]	375.41714	C23H21NO4	SC
STOCK1S-81455	[n]1(:[c]2:[c](:[n]:[c]1-[c]3:[c](-[#1]):[c](-[#1]):[c](-[#1]):[c](-[#1]):[n]3):[c](-[#1]):[c](-[#1]):[c](-[#1]):[c]2-[#1])-[#6](=[#8])-[#7](-[#1])-[#6](-[#1])(-[#1])-[#6](=[#8])-[#7](-[#1])\-[#7]=[#6](\-[c]4:[c](-[#7]5-[#6](-[#1])(-[#1])-[#6]#[#6]-[#1]):[c](-[#1]):[c](-[#1]):[c](-[#1]):[c]4-[#1])/-[#6]5=[#8]	477.47416	C26H19N7O3	SC
STOCK1S-83308	[#6](=[#7]\-[#7](-[#1])-[#6](-[#6](-[#1])(-[#1])-[#7](-[#1])-[#6](=[#8])-[#6](-[#1])(-[c]1:[c](-[#1]):[c](-[#1]):[c](-[#1]):[c](-[#1]):[c]1-[#1])-[c]2:[c](-[#1]):[c](-[#1]):[c](-[#1]):[c](-[#1]):[c]2-[#1])=[#8])(/-[c]3:[c](-[#7]4-[#6](-[#1])(-[#1])-[#6](-[#1])(-[#1])-[c]5:[c](-[#1]):[c](-[#1]):[c](-[#1]):[c](-[#1]):[c]5-[#1]):[c](-[#1]):[c](-[#1]):[c](-[#1]):[c]3-[#1])\-[#6]4=[#8]	516.58971	C32H28N4O3	SC
STOCK1S-84343	[c]1(:[c]2:[c](:[o]:[c]1-[#6](-[#1])(-[#1])-[#1]):[c](-[#1]):[c](-[#1]):[c](-[#8]-[#6](-[#1])(-[#1])-[c]3:[c](-[#1]):[c](-[#1]):[c](-[#1]):[c](-[#9]):[c]3-[#1]):[c]2-[#1])-[#6](=[#8])-[#8]-[#6](-[#1])(-[#6](-[#1])(-[#1])-[#1])-[#6](-[#1])(-[#1])-[#1]	342.36086	C20H19FO4	SC
STOCK1S-84908	[#6](=[#7]\-[#7](-[#1])-[#6](-[#6](-[#1])(-[#1])-[#7](-[#1])-[#6](=[#8])-[c]1:[c](-[#1]):[c](-[#1]):[c](-[#1]):[c](-[#9]):[c]1-[#1])=[#8])(/-[c](:[c](-[#1]):[c](-[#1]):[c](-[#1]):[c]2-[#1]):[c]2-[#7]3-[#6](-[#1])(-[#6](-[#1])(-[#1])-[#1])-[#6](-[#1])(-[#1])-[#1])\-[#6]3=[#8]	382.38826	C20H19FN4O3	SC
STOCK1S-84946	[n](:[c](-[#16]-[#1]):[n]:[n]1)(-[#6](-[c]2:[c](:[c](-[#1]):[c](-[#1]):[c](-[#1]):[c]2-[#1])-[#6](-[#1])(-[#1])-[#6]34-[#6](-[#1])(-[#1])-[#6](-[#1])(-[#1])-[#6](-[#1])(-[#1])-[#6](-[#1])(-[#1])-[#6]3(-[#1])-[#1])=[#6]4-[#6](-[#7]5-[#6](-[#1])(-[#1])-[#6](-[#1])(-[#1])-[#1])=[#8]):[c]15	366.47988	C20H22N4OS	SC
STOCK1S-86091	[n]1(-[#6](-[#1])(-[#1])-[#6](-[#1])(-[#1])-[#1]):[c](-[c]2:[c](-[#1]):[c](-[#1]):[c](-[#1]):[c](-[#1]):[c]2-[#1]):[n]:[n]:[c]1-[#16]-[c]3:[c](-[#8]-[#1]):[n]:[c]4:[c](:[c](-[#1]):[c](-[#1]):[c](-[#17]):[c]4-[#1]):[c]3-[c]5:[c](-[#1]):[c](-[#1]):[c](-[#1]):[c](-[#1]):[c]5-[#17]	493.40762	C25H18Cl2N4OS	SC
STOCK1S-87953	[#6](/-[c]1:[c](-[#7]2-[#6](-[#1])(-[#1])-[c](:[c](-[#1]):[c]3-[#1]):[c](-[#1]):[c](-[#1]):[c]3-[#17]):[c](-[#1]):[c](-[#1]):[c](-[#1]):[c]1-[#1])(\-[#6]2=[#8])=[#6](/-[#6]4=[#8])\-[#16]-[#6](=[#7]4)-[#7]5-[#6](-[#1])(-[#1])-[#6](-[#1])(-[#1])-[#6](-[#1])(-[#1])-[#6](-[#1])(-[#1])-[#6]5(-[#1])-[#1]	437.9418	C23H20ClN3O2S	SC
STOCK1S-88797	[#6]1(-[#6](=[#8])-[#7](-[#1])-[c](:[c](-[#1]):[c]2-[#1]):[c](-[#1]):[c](-[#1]):[c]2-[#7](-[#1])-[#6](-[#6](-[#1])(-[#1])-[#1])=[#8])=[#6](-[#1])-[c](:[c](-[#1]):[c](-[#35]):[c](-[#1]):[c]3-[#35]):[c]3-[#8]-[#6]1=[#8]	480.10688	C18H12Br2N2O4	SC
STOCK1S-89909	[c](:[c]1:[c]2:[c](-[#1]):[c](-[#1]):[c](-[#1]):[c]1-[#1])(:[c](-[#1]):[c](:[n]2)-[c]3:[c](-[#1]):[c](-[#1]):[c](:[c](-[#1]):[c]3-[#1])-[#8]-[#6](-[#1])(-[#1])-[#1])-[#6](=[#8])-[#7](-[#1])-[#6]4(-[#1])-[#6](-[#1])(-[#1])-[#6](-[#1])(-[#1])-[#6](-[#1])(-[#1])-[#6](-[#1])(-[#1])-[#6]4(-[#1])-[#1]	360.44886	C23H24N2O2	SC
STOCK1S-90434	[#6]1(=[#6](-[#1])-[c]2:[c](-[#8]-[#6]1=[#8]):[c](-[#1]):[c](-[#1]):[c](-[#1]):[c]2-[#1])-[#6](=[#8])-[#7](-[#1])-[c](:[c](-[#1]):[c](-[#1]):[c](:[c]3-[#17])-[#8]-[#6](-[#1])(-[#1])-[#1]):[c]3-[#1]	329.73448	C17H12ClNO4	SC
STOCK1S-90730	[#6]1(-[#6](=[#8])-[#7](-[#1])-[#7](-[#1])-[#6](=[#8])-[c]2:[c](-[#1]):[c](-[#1]):[c](:[c](-[#8]-[#6](-[#1])(-[#1])-[#1]):[c]2-[#1])-[#8]-[#6](-[#1])(-[#1])-[#1])=[#6](-[#1])-[c]3:[c](-[#8]-[#6]1=[#8]):[c](-[#1]):[c](-[#1]):[c](-[#8]-[#6](-[#1])(-[#1])-[#1]):[c]3-[#1]	398.36612	C20H18N2O7	SC
STOCK1S-94462	[#7]1(-[c]2:[c](-[#1]):[c](-[#1]):[c](-[#1]):[c](-[#17]):[c]2-[#1])-[#6](=[#8])\-[#6](=[#6](-[#1])\-[#7](-[#1])-[#7]3-[#6](-[#1])(-[#1])-[#6](-[#1])(-[#1])-[#6](-[#1])(-[#1])-[#6](-[#1])(-[#1])-[#6]3(-[#1])-[c](:[c](-[#1]):[c](-[#1]):[c](-[#1]):[n]4):[c]4-[#1])\-[#6](-[#7](-[#1])-[#6]1=[#16])=[#8]	441.9338	C21H20ClN5O2S	SC
STOCK1S-95284	[#6]1(-[#6](=[#8])-[#7](-[#1])-[c]2:[c](-[#1]):[c](-[#1]):[c](-[#1]):[c](-[#35]):[c]2-[#1])=[#6](-[#8]-[#1])-[c]3:[c](-[#7](-[#6](-[#1])(-[#1])-[#6](-[#1])(-[#1])-[#6](-[#1])(-[#1])-[#6](-[#1])(-[#1])-[#6](-[#1])(-[#1])-[#6](-[#1])(-[#1])-[#6](-[#1])(-[#1])-[#6](-[#1])(-[#1])-[#6](-[#1])(-[#1])-[#1])-[#6]1=[#8]):[c](-[#1]):[c](-[#1]):[c](-[#1]):[c]3-[#1]	485.41336	C25H29BrN2O3	SC
STOCK1S-95302	[#6]1(-[#6](=[#8])-[#7](-[#1])-[c]2:[c](-[#1]):[c](-[#1]):[c](-[#1]):[c](-[#35]):[c]2-[#1])=[#6](-[#8]-[#1])-[c]3:[c](-[#7](-[#6](-[#1])(-[#1])-[#6](-[#1])(-[#1])-[#6](-[#1])(-[#1])-[#6](-[#1])(-[#1])-[#1])-[#6]1=[#8]):[c](-[#1]):[c](-[#1]):[c](-[#1]):[c]3-[#1]	415.28046	C20H19BrN2O3	SC
STOCK1S-96005	[#6]1(-[#16]-[c]2:[s]:[c](:[c]3:[n]2):[c](-[#1]):[c](-[#1]):[c](-[#1]):[c]3-[#1])=[#6](-[c]4:[c](-[#1]):[c](-[#1]):[c](-[#1]):[c](-[#1]):[c]4-[#1])-[c]5:[c](:[c](-[#1]):[c](-[#1]):[c](-[#17]):[c]5-[#1])-[#7](-[#1])-[#6]1=[#8]	420.93442	C22H13ClN2OS2	SC
STOCK2S-00154	[c]12:[c](:[c](:[c](-[#1]):[c](-[#1]):[c]1-[#7](-[#1])-[#6](=[#8])-[c]3:[c](-[#6](-[#1])(-[#1])-[#1]):[c](-[#1]):[c](:[c](-[#1]):[c]3-[#6](-[#1])(-[#1])-[#1])-[#6](-[#1])(-[#1])-[#1])-[#7](-[#1])-[#6](-[#1])(-[#1])-[#6](-[#1])(-[#1])-[#6](-[#1])(-[#1])-[#6](-[#1])(-[#1])-[#1])-[#6](-[c]4:[c](:[c](-[#1]):[c](-[#1]):[c](-[#1]):[c]4-[#1])-[#6]2=[#8])=[#8]	440.53352	C28H28N2O3	SC
STOCK2S-00376	[#16]1(=[#8])(=[#8])-[c](:[c](-[#1]):[c](-[#1]):[c](-[#1]):[c]2-[#1]):[c]2-[#6](=[#6](-[#6](-[c]3:[c](-[#1]):[c](-[#1]):[c](-[#1]):[c](-[#1]):[c]3-[#1])=[#8])-[#7]1-[#6](-[#1])(-[#1])-[#6](=[#8])-[c](:[c](-[#1]):[c]4-[#1]):[c](-[#1]):[c](-[#1]):[c]4-[#7+](=[#8])-[#8-])-[#7](-[#6](-[#1])(-[#6](-[#1])(-[#1])-[#1])-[#6](-[#1])(-[#1])-[#1])-[#6](-[#1])(-[#6](-[#1])(-[#1])-[#1])-[#6](-[#1])(-[#1])-[#1]	547.62205	C29H29N3O6S	SC
STOCK2S-03032	[c]12:[c](:[n]:[c]3:[c](:[c](-[#1]):[c](-[#1]):[c](-[#1]):[c]3-[#1]):[n]1):[c](:[c]4:[n]2-[#6](-[#1])(-[#1])-[#1]):[c](-[#1]):[c](:[c](-[#1]):[c]4-[#1])\-[#7]=[#6](-[#1])\-[c]5:[c](-[#1]):[c](-[#1]):[c](:[c](-[#1]):[c]5-[#8]-[#1])-[#8]-[#6](-[#1])(-[#1])-[#6](-[#1])(-[#1])-[#1]	396.4412	C24H20N4O2	SC
STOCK2S-03058	[n](-[#6](-[#1])(-[#1])-[c]1:[c](-[#1]):[c](-[#1]):[c](-[#1]):[c](-[#1]):[c]1-[#1])(:[c]2:[c](:[c]3\-[#6](-[#1])=[#7]\-[#7](-[#1])-[#6](=[#8])-[c]4:[c](-[#1]):[c](-[#1]):[c](:[c](-[#1]):[c]4-[#1])-[#8]-[#6](-[#1])(-[#1])-[#1]):[c](-[#1]):[c](-[#1]):[c](-[#1]):[c]2-[#1]):[c]3-[#6](-[#1])(-[#1])-[#1]	397.46902	C25H23N3O2	SC
STOCK2S-03818	[c]12:[c](:[c](-[#1]):[c](-[#1]):[c](-[#8]-[#1]):[c]1\-[#6](-[#1])=[#7]\-[n](:[c](-[#1]):[n]:[n]3):[c]3-[#1]):[o]:[c](-[#6](-[#1])(-[#1])-[#6](-[#1])(-[#1])-[#6](-[#1])(-[#1])-[#6]4(-[#1])-[#1]):[c]24	282.29726	C15H14N4O2	SC
STOCK2S-04021	[c]12:[c](-[#6](-[#7](-[#6](-[#1])(-[#1])-[#1])-[#6](=[#8])-[#7]1-[#6](-[#1])(-[#1])-[#1])=[#8]):[n](:[c](-[#8]-[c](:[c](-[#1]):[c](-[#1]):[c](:[c]34)-[#8]-[#6](-[#1])(-[#1])-[#8]3):[c]4-[#1]):[n]2)-[#6](-[#1])(-[#1])-[c](:[c](-[#1]):[c]5-[#1]):[c](-[#1]):[c](-[#1]):[c]5-[#35]	485.28748	C21H17BrN4O5	SC
STOCK2S-04564	[#6](-[#7](-[#1])-[#1])(=[#8])-[#6](-[#6](-[#1])(-[#1])-[#1])(-[#6](-[#1])(-[#1])-[#1])-[#7](-[#1])-[#6](-[#1])(-[#1])-[#6]1(-[#6](-[#1])(-[#1])-[#6](-[#1])(-[#1])-[#6](-[#1])(-[#1])-[#6]1(-[#1])-[#1])-[c]2:[c](-[#1]):[c](-[#1]):[c](:[c](-[#8]-[#6](-[#1])(-[#1])-[#1]):[c]2-[#1])-[#8]-[#6](-[#1])(-[#1])-[#1]	320.42652	C18H28N2O3	SC
STOCK2S-05121	[n]1(-[#6](-[#1])(-[#1])-[#6](-[#1])(-[#8]-[#1])-[#6](-[#1])(-[#1])-[#7](-[#1])-[c]2:[c](-[#1]):[c](-[#1]):[c](-[#1]):[c](-[#1]):[c]2-[#8]-[#6](-[#1])(-[#1])-[#1]):[c]3:[c](:[c](-[c]4:[c](-[#1]):[c](-[#1]):[c](-[#1]):[c](-[#1]):[c]4-[#1]):[c]1-[c]5:[c](-[#1]):[c](-[#1]):[c](-[#1]):[c](-[#1]):[c]5-[#1]):[c](-[#1]):[c](-[#1]):[c](:[c](-[#1]):[c](-[#1]):[c](-[#1]):[c]6-[#1]):[c]36	498.6142	C34H30N2O2	SC
STOCK2S-06301	[#6]1(=[#6]2-[#6](-[#1])(-[#1])-[#6](-[#1])(-[#1])-[#6](-[#1])(-[#1])-[#6]1(-[#1])-[#1])-[c]3:[c](-[#8]-[#6]2=[#8]):[c](-[#1]):[c](-[#8]-[#6](-[#1])(-[#1])-[#6](=[#8])-[c]4:[c](-[#1]):[c](-[#1]):[c](:[c](-[#1]):[c]4-[#1])-[#17]):[c](-[#17]):[c]3-[#1]	403.25534	C21H16Cl2O4	SC
STOCK2S-06569	[#7]1(-[#6](-[#1])(-[#1])-[c](:[c](-[#1]):[c]2-[#1]):[c](-[#1]):[c](-[#1]):[c]2-[#8]-[#6](-[#1])(-[#1])-[#1])-[#6](=[#8])\-[#6](\-[#16]-[#6]1=[#16])=[#6](/-[c]3:[c](-[#7]4-[#1]):[c](-[#1]):[c](-[#1]):[c](-[#17]):[c]3-[#1])\-[#6]4=[#8]	416.90112	C19H13ClN2O3S2	SC
STOCK2S-07008	[c]12:[c](:[c]3:[c](:[c](-[#1]):[c](-[#1]):[c](-[#9]):[c]3-[#1]):[n]1-[#1])-[#7]=[#6](-[#1])-[#7](-[#6](-[#1])(-[#1])-[c]4:[c](-[#1]):[c](-[#1]):[c](-[#1]):[c](-[#8]-[#6](-[#1])(-[#1])-[#1]):[c]4-[#8]-[#6](-[#1])(-[#1])-[#1])-[#6]2=[#8]	353.34704	C19H16FN3O3	SC
STOCK2S-07541	[#7]1(-[c]2:[c](-[#1]):[c](-[#1]):[c](-[#1]):[c](:[c](-[#1]):[c](-[#1]):[c](-[#1]):[c]3-[#1]):[c]23)-[#6](=[#8])-[#6-](-[#16+](-[#6](-[#1])(-[#1])-[#6](-[#1])(-[#1])-[#1])-[#6](-[#1])(-[#1])-[#6](-[#1])(-[#1])-[#1])-[#6](-[#7](-[#1])-[#6]1=[#8])=[#8]	342.41212	C18H18N2O3S	SC
STOCK2S-07603	[#6]12=[#6](-[c]3:[c](:[c](-[#1]):[c](-[#1]):[c](-[#1]):[c]3-[#1])-[#6](-[#1])(-[#1])-[#6]1(-[#6](-[#1])(-[#1])-[#1])-[#6]4(-[#1])-[#6](-[#1])(-[#1])-[#6](-[#1])(-[#1])-[#6](-[#1])(-[#1])-[#6](-[#1])(-[#1])-[#6]4(-[#1])-[#1])-[#7]=[#6](-[#16]-[#6](-[#1])(-[#1])-[c]5:[c](-[#1]):[c](-[#1]):[c](-[#1]):[c](-[#1]):[c]5-[#1])-[#7](-[#1])-[#6]2=[#8]	416.57832	C26H28N2OS	SC
STOCK2S-07767	[#6](=[#6](/-[c]1:[c](-[#1]):[c](-[#1]):[c](-[#1]):[c](-[#1]):[c]1-[#1])\-[c]2:[c](-[#1]):[c](-[#1]):[c](-[#1]):[c](-[#1]):[c]2-[#1])(/-[#6]3=[#8])\-[#6](=[#6](-[#1])\-[c](:[c](:[c](-[#1]):[c](-[#1]):[c](-[#1]):[c]4-[#1]):[c]4:[n]5-[#6](-[#1])(-[#1])-[#1]):[c]5-[#1])\-[#6](-[#8]3)=[#8]	405.44466	C27H19NO3	SC
STOCK2S-08509	[#6](/-[c]1:[c](-[#7]2-[#1]):[c](-[#1]):[c](-[#1]):[c](-[#1]):[c]1-[#1])(\-[#6]2=[#8])=[#6](\-[#16]-[#6](=[#7]3)-[#7](-[#1])-[c](:[c](-[#1]):[c]4-[#1]):[c](-[#1]):[c](-[#1]):[c]4-[#17])/-[#6]3=[#8]	355.7982	C17H10ClN3O2S	SC
STOCK2S-08627	[c]1(-[#6](=[#8])-[#6](-[#1])(-[#1])-[#7](-[#6](-[#1])(-[#1])-[#1])-[#6](-[#1])(-[#1])-[#6](-[#1])(-[#8]-[#6](-[#1])(-[#1])-[#1])-[#8]-[#6](-[#1])(-[#1])-[#1]):[c](-[#1]):[n](-[#1]):[c](:[c](-[#1]):[c](-[#1]):[c](-[#8]-[#6](-[#1])(-[#1])-[#1]):[c]2-[#1]):[c]12	306.35688	C16H22N2O4	SC
STOCK2S-08994	[#6]12=[#6](-[c]3:[c](:[c](-[#1]):[c](-[#1]):[c](-[#1]):[c]3-[#1])-[#6](-[#1])(-[#1])-[#6]14-[#6](-[#1])(-[#1])-[#6](-[#1])(-[#1])-[#6](-[#1])(-[#1])-[#6](-[#1])(-[#1])-[#6]4(-[#1])-[#1])-[#7]=[#6](-[#7](-[#6](-[#1])(-[#1])-[#1])-[#6]2=[#8])-[#16]-[#6](-[#1])(-[#1])-[#6](-[#1])(-[#1])-[#6](-[#1])(-[#1])-[#1]	354.50894	C21H26N2OS	SC
STOCK2S-09068	[c](\-[#6](-[#1])=[#7]\-[#7](-[#1])-[#6](-[#8]-[#6](-[#1])(-[#1])-[#1])=[#8])(:[c](:[c](-[#1]):[c](-[#1]):[c](-[#1]):[c]1-[#1]):[c]1:[n]2-[#6](-[#1])(-[#1])-[#1]):[c]2-[#6](-[#1])(-[#1])-[#1]	245.27709	C13H15N3O2	SC
STOCK2S-09445	[#6]1(-[#6](=[#8])-[#7](-[#1])-[#7](-[#1])-[#6](-[#6](-[#1])(-[#1])-[#6](-[#1])(-[#1])-[#6](-[#1])(-[#1])-[#6](-[#1])(-[#1])-[#6](-[#1])(-[#1])-[#1])=[#8])=[#6](-[#8]-[#1])-[c]2:[c](-[#7](-[#6](-[#1])(-[#1])-[#1])-[#6]1=[#8]):[c](-[#1]):[c](-[#1]):[c](-[#1]):[c]2-[#1]	331.36634	C17H21N3O4	SC
STOCK2S-11195	[#6](/-[c]1:[c](:[c]23):[c](:[c](-[#1]):[c](-[#1]):[c]1-[#1]):[c](-[#1]):[c](-[#1]):[c]2-[#1])(=[#7]/-[#7](-[#1])-[#6](=[#8])-[c]4:[c](-[#1]):[c](-[#1]):[c](:[c](-[#1]):[c]4-[#1])-[#6](-[#1])(-[#1])-[#1])\-[#7]3-[#1]	301.3419	C19H15N3O	SC
STOCK2S-14930	[c]1(-[#6](-[#8]-[#6](-[#1])(-[#1])-[#1])=[#8]):[n](-[#1]):[c](:[c]2:[c]1-[#1]):[c](-[#1]):[c](-[#1]):[c](-[#1]):[c]2-[#8]-[#6](-[#1])(-[#1])-[#1]	205.20993	C11H11NO3	SC
STOCK2S-16183	[#6]1(=[#6]2-[#6](-[#1])(-[#1])-[#6](-[#1])(-[#1])-[#6]1(-[#1])-[#1])-[c]3:[c](-[#8]-[#6]2=[#8]):[c](-[#1]):[c](-[#8]-[#6](-[#1])(-[#1])-[#6](-[#1])(-[#1])-[#6](-[#1])(-[#1])-[#6](-[#1])(-[#1])-[#1]):[c](-[#6](-[#1])(-[#1])-[#6](-[#1])(-[#1])-[#6](-[#1])(-[#1])-[#1]):[c]3-[#1]	300.39206	C19H24O3	SC
STOCK2S-17562	[#7]1(-[c]2:[c](-[#1]):[c](-[#1]):[c](-[#1]):[c](-[#6](-[#1])(-[#1])-[#1]):[c]2-[#1])-[#6](\-[#6](-[#1])=[#6](\-[c](:[c](-[#1]):[c](-[#1]):[c](-[#1]):[c]3-[#1]):[c]3-[#7]4-[#6](-[#1])(-[#6](-[#1])(-[#1])-[#1])-[#6](-[#1])(-[#1])-[#1])/-[#6]4=[#8])=[#7]-[c](:[c]5-[#6]1=[#8]):[c](-[#1]):[c](-[#1]):[c](-[#53]):[c]5-[#1]	547.38694	C27H22IN3O2	SC
STOCK2S-18519	[n]1:[c](-[c]2:[c](-[#1]):[c](-[#1]):[c](-[#1]):[c](-[#1]):[c]2-[#1]):[c](-[#1]):[s]:[c]1\-[#6](\-[#6]#[#7])=[#6](-[#1])\-[#7](-[#1])-[c]3:[c](-[#1]):[c](-[#8]-[#6](-[#1])(-[#1])-[#8]4):[c]4:[c](-[#1]):[c]3-[#6](-[#6](-[#1])(-[#1])-[#1])=[#8]	389.4271	C21H15N3O3S	SC
STOCK2S-18559	[#6]1(-[#6](=[#8])-[#7](-[#1])-[c](:[c](-[#1]):[c]2-[#1]):[c](-[#1]):[c](-[#1]):[n]2)=[#6](-[#8]-[#1])-[c]3:[c](-[#7]4-[#6]1=[#8]):[c](:[c](-[#1]):[c](-[#1]):[c]3-[#1])-[#6](-[#1])(-[#1])-[#6](-[#1])(-[#1])-[#6]4(-[#1])-[#1]	321.33	C18H15N3O3	SC
STOCK2S-19197	[#6]1(-[#6](=[#8])-[#7](-[#1])-[#6](-[#1])(-[#1])-[c]2:[c](-[#1]):[c](-[#1]):[c](-[#1]):[c](-[#1]):[c]2-[#9])=[#6](-[#8]-[#1])-[c]3:[c](-[#7]4-[#6]1=[#8]):[c](:[c](-[#1]):[c](-[#1]):[c]3-[#1])-[#6](-[#1])(-[#1])-[#6](-[#1])(-[#1])-[#6]4(-[#1])-[#1]	352.35898	C20H17FN2O3	SC
STOCK2S-19924	[c](-[#6](=[#8])-[#8]-[#6](-[#1])(-[#1])-[#6](=[#8])-[c]1:[c](-[#1]):[c](-[#1]):[c](:[c](-[#1]):[c]1-[#1])-[#35])(:[c](-[#1]):[c]2-[c]3:[c](-[#1]):[c](-[#1]):[c](:[c](-[#1]):[c]3-[#1])-[#17]):[c]4:[c](:[n]2):[c](-[#1]):[c](-[#1]):[c](-[#17]):[c]4-[#1]	515.18285	C24H14BrCl2NO3	SC
STOCK2S-19965	[#7+](=[#8])(-[#8-])-[c](:[c](-[#1]):[c]1-[#1]):[c](-[#1]):[c](-[#1]):[c]1-[#6](=[#8])-[#6](-[#1])(-[#1])-[#8]-[#6](=[#8])-[c](:[c](-[#1]):[c]2-[c]3:[c](-[#1]):[c](-[#1]):[c](:[c](-[#1]):[c]3-[#1])-[#8]-[#6](-[#1])(-[#1])-[#1]):[c]4:[c](:[n]2):[c](-[#1]):[c](-[#1]):[c](-[#17]):[c]4-[#1]	476.86528	C25H17ClN2O6	SC
STOCK2S-20373	[#7]1(-[#6](=[#8])-[c]2:[c](:[c]3-[#6]1=[#8]):[c](:[c](-[#1]):[c](-[#1]):[c]2-[#1]):[c](-[#1]):[c](-[#1]):[c]3-[#1])-[c]4:[n]:[n]:[c](-[#6](-[#1])(-[#1])-[#6](-[#1])(-[#1])-[#6](-[#1])(-[#1])-[#1]):[s]4	323.36902	C17H13N3O2S	SC
STOCK2S-22592	[#7]1(-[c]2:[c](-[#1]):[c](-[#1]):[c](-[#1]):[c](-[#1]):[c]2-[#6](-[#8]-[#1])=[#8])-[#6](=[#8])-[#6]3(-[#6](-[#1])(-[#6](-[#1])(-[#6](-[#1])(-[#1])-[#6]34-[#1])-[#6](-[#1])(-[#1])-[#6]4(-[#1])-[#1])-[#6]1=[#8])-[#1]	285.2946	C16H15NO4	SC
STOCK2S-24797	[c](:[c](-[c]1:[c](-[#6]2=[#8]):[c](-[#1]):[c](-[#1]):[c](-[#1]):[c]1-[#1]):[o]:[n]3)(:[c]34):[c]2:[c](:[c](-[#1]):[c]4-[#7](-[#6](-[#1])(-[#1])-[#6]5(-[#1])-[#1])-[#6](-[#1])(-[#1])-[#6](-[#1])(-[#1])-[#7]5-[#6](-[#1])(-[#1])-[c](:[c](-[#1]):[c](-[#1]):[c](:[c]67)-[#8]-[#6](-[#1])(-[#1])-[#8]6):[c]7-[#1])-[#7](-[#1])-[c]8:[c](-[#1]):[c](-[#1]):[c](-[#1]):[c](-[#6](-[#1])(-[#1])-[#1]):[c]8-[#1]	544.59981	C33H28N4O4	SC
STOCK2S-26034	[#6]1(-[#1])(-[#6](=[#8])-[#7](-[#1])-[c]2:[c](-[#1]):[c](-[#1]):[c](-[#1]):[c](-[#1]):[c]2-[#8]-[#6](-[#1])(-[#1])-[#6](-[#1])(-[#1])-[#1])-[#6](-[#1])(-[#6]13-[#1])-[#6](-[#1])(-[#6](-[#1])(-[#1])-[#6]4(-[#1])-[#1])-[#6](-[#1])(-[#1])-[#6]34-[#1]	271.35414	C17H21NO2	SC
STOCK2S-26408	[c]1(:[c](-[#1]):[c](:[c](-[#1]):[c](-[#1]):[c]1-[#8]-[c]2:[c](-[#1]):[c](-[#1]):[c](-[#1]):[c](:[c](-[#1]):[c](-[#1]):[c](-[#1]):[n]3):[c]23)-[c]4:[n]:[n]:[c](-[c]5:[c](-[#1]):[c](-[#1]):[c](-[#1]):[c](-[#1]):[c]5-[#1]):[o]4)-[#7+](=[#8])-[#8-]	410.38166	C23H14N4O4	SC
STOCK2S-27162	[#6](-[#6](=[#8])-[c](:[c](-[#1]):[c](-[#1]):[c](-[#1]):[c]1-[#1]):[c]1-[#6]2=[#8])(-[#7-]-[#16](-[c]3:[c](-[#1]):[c](-[#1]):[c](-[#1]):[c](-[#1]):[c]3-[#1])(=[#8])=[#8])=[#6]2-[n+]4:[c](-[#1]):[c](-[#1]):[n](-[#6](-[#1])(-[#1])-[#6](-[#1])(-[#1])-[#6](-[#1])(-[#6](-[#1])(-[#1])-[#1])-[#6](-[#1])(-[#1])-[#1]):[c]4-[#1]	449.52212	C24H23N3O4S	SC
STOCK2S-27360	[#7]1(-[c]2:[c](-[#1]):[c](-[#1]):[c](-[#1]):[c](-[#1]):[c]2-[#6](-[#1])(-[#1])-[#1])-[#6](=[#8])-[c](:[c](-[#1]):[c](-[#6](-[#1])(-[#1])-[#6](-[#1])(-[#1])-[#6](-[#1])(-[#1])-[#6]3(-[#1])-[#1]):[c]3:[n]4):[c]4-[#7]=[#6]1-[#16]-[#6](-[#1])(-[#1])-[#6](-[#8]-[#6](-[#1])(-[#1])-[#6](-[#1])(-[#1])-[#6](-[#1])(-[#1])-[#6](-[#1])(-[#1])-[#6](-[#1])(-[#1])-[#1])=[#8]	451.58106	C25H29N3O3S	SC
STOCK2S-28129	[#6](/-[c](:[c](-[#1]):[c](-[#35]):[c](-[#1]):[c]1-[#1]):[c]1-[#7]2-[#6](-[#1])(-[#1])-[#6](-[#8]-[#1])=[#8])(\-[#6]2=[#8])=[#6](\-[#16]-[#6](-[#7]3-[#6](-[#1])(-[#1])-[#6](-[#8]-[#1])=[#8])=[#16])/-[#6]3=[#8]	457.27576	C15H9BrN2O6S2	SC
STOCK2S-29844	[n]1:[c](-[#7](-[#6](-[#1])(-[#1])-[#1])-[#6](-[#1])(-[#1])-[#1]):[c](-[#1]):[c](:[n]:[c]1-[#7](-[#6](-[#1])(-[#1])-[#1])-[#6](-[#1])(-[#1])-[#1])-[#7](-[#1])\-[#7]=[#6](-[#1])\-[c](:[c](-[#1]):[c]2-[#8]-[#6](-[#1])(-[#1])-[#6](-[#1])(-[#1])-[#1]):[c](-[#1]):[c](:[c]2-[#8]-[#6](-[#1])(-[#1])-[c]3:[c](-[#1]):[c](-[#1]):[c](-[#1]):[c](:[c](-[#1]):[c](-[#1]):[c](-[#1]):[c]4-[#1]):[c]34)-[#17]	519.03774	C28H31ClN6O2	SC
STOCK2S-31963	[#7]1(-[#6]2(-[#1])-[c]3:[c](-[#1]):[c](-[#1]):[c](:[c]4:[c]3-[#1])-[#8]-[#6](-[#1])(-[#1])-[#8]4)-[#6](-[#16]\-[#6](=[#6](-[#1])/-[c](:[c](-[#1]):[c]5-[#1]):[c](-[#1]):[c](-[#1]):[c]5-[#8]-[#1])\-[#6]1=[#8])=[#7]-[#6](-[#6](-[#1])(-[#1])-[#1])=[#6]2-[#6](-[#8]-[#6](-[#1])(-[#1])-[#6](-[#1])(-[#1])-[#1])=[#8]	464.4904	C24H20N2O6S	SC
STOCK2S-32212	[c]1(-[c]2:[c](-[#1]):[c](-[#1]):[c](-[#1]):[c]3:[c]2:[c](-[#1]):[c](-[#1]):[c](-[#1]):[c]3-[#35]):[o]:[c](:[c]4:[n]1):[c](-[#1]):[c](-[#1]):[c](:[c]4-[#1])-[#7](-[#1])-[#6](=[#8])\-[#6](-[#1])=[#6](-[#1])\-[c](:[c](-[#1]):[c]5-[#1]):[c](-[#1]):[c](-[#1]):[c]5-[#6](-[#1])(-[#6](-[#1])(-[#1])-[#1])-[#6](-[#1])(-[#1])-[#1]	511.40912	C29H23BrN2O2	SC
STOCK2S-32879	[c]1(-[#6]2=[#8]):[c](:[c]3:[c](:[c](-[#1]):[c](-[#1]):[c](-[#35]):[c]3-[#1]):[n]1-[#1])-[#7](-[#1])-[#6](=[#8])-[#7]2\-[#7]=[#6](-[#1])\-[c](:[c](-[#1]):[c](-[#1]):[c](:[c]4-[#6](-[#1])(-[#1])-[#7](-[#6](-[#1])(-[#1])-[#6]5(-[#1])-[#1])-[#6](-[#1])(-[#1])-[#6](-[#1])(-[#1])-[#8]5)-[#8]-[#6](-[#1])(-[#1])-[#1]):[c]4-[#1]	512.35588	C23H22BrN5O4	SC
STOCK2S-33174	[#16](=[#8])(=[#8])(-[#7](-[#1])-[c](:[c](-[#1]):[c]1-[#1]):[c](-[#1]):[c](-[#1]):[c]1-[#9])-[c](:[c](-[#1]):[c](-[#1]):[c](:[c]2-[#6]3(-[#1])-[#1])-[c](:[c]3:[c]4-[#1]):[c](-[#1]):[c](-[#1]):[c]4-[#16](=[#8])(=[#8])-[#7](-[#1])-[c](:[c](-[#1]):[c]5-[#1]):[c](-[#1]):[c](-[#1]):[c]5-[#9]):[c]2-[#1]	512.54822	C25H18F2N2O4S2	SC
STOCK2S-33917	[#7]1(-[#7](-[#1])-[#6](=[#8])-[c](:[c](-[#1]):[c]2-[#1]):[c](-[#1]):[c](-[#1]):[c]2-[#7+](=[#8])-[#8-])-[#6](=[#16])-[#16]\-[#6](=[#6](-[#1])/-[c](:[c](-[#1]):[c](-[#1]):[c](:[c]34)-[#8]-[#6](-[#1])(-[#1])-[#8]3):[c]4-[#1])\-[#6]1=[#8]	429.42643	C18H11N3O6S2	SC
STOCK2S-34911	[c]1(:[c](-[#1]):[c](-[#6]#[#7]):[c](:[c](-[#1]):[c]1-[#8]-[c](:[c](-[#1]):[c]2-[#1]):[c](-[#1]):[c](-[#1]):[c]2-[c]3:[c](-[#1]):[n]:[c](:[c]4:[n]3):[c](-[#1]):[c](-[#1]):[c](-[#1]):[c]4-[#1])-[#6]#[#7])-[#7+](=[#8])-[#8-]	393.35444	C22H11N5O3	SC
STOCK2S-40476	[n]1(-[#6](-[#1])(-[#1])-[#6](-[#1])(-[#8]-[#1])-[#6](-[#1])(-[#1])-[#8]-[c]2:[c](-[#1]):[c](-[#1]):[c](:[c](-[#1]):[c]2-[#17])-[#17]):[c]3:[c](:[c](:[c](-[#1]):[c](-[#1]):[c](-[#1]):[c]4-[#1]):[c]14):[c](-[#1]):[c](-[#1]):[c](-[#1]):[c]3-[#1]	386.27118	C21H17Cl2NO2	SC
STOCK2S-41747	[#6](-[#6](=[#8])-[c]1:[c](-[#1]):[c](-[#1]):[c](:[c](-[#1]):[c]1-[#1])-[#9])(-[#6]2(-[#1])-[c]3:[c](-[#1]):[c](-[#1]):[c](:[c](-[#1]):[c]3-[#1])-[#17])=[#6](-[#8]-[#1])-[#6](-[#7]2-[#6](-[#1])(-[#1])-[#6](-[#1])(-[#1])-[#6](-[#1])(-[#1])-[#7](-[#6](-[#1])(-[#1])-[#6]4(-[#1])-[#1])-[#6](-[#1])(-[#1])-[#6](-[#1])(-[#1])-[#8]4)=[#8]	458.90976	C24H24ClFN2O4	SC
STOCK2S-42007	[c]1(-[#7](-[#6](-[#1])(-[#1])-[#6]2(-[#1])-[#1])-[#6](-[#1])(-[#1])-[#6](-[#1])(-[#1])-[#8]2):[n]:[c](-[#6](-[#1])(-[#1])-[#1]):[c](-[#1]):[c](-[#8]-[c](:[c](-[#1]):[c]3-[#1]):[c](-[#1]):[c](-[#1]):[c]3-[c]4:[c](-[#1]):[c](-[#1]):[c](-[#1]):[c](-[#1]):[c]4-[#1]):[n]1	347.41034	C21H21N3O2	SC
STOCK2S-42066	[#6](/-[#6](-[c]1:[c](-[#1]):[c](-[#1]):[c](-[#1]):[c](-[#1]):[c]1-[#1])=[#8])(\-[#6](-[c]2:[c](-[#1]):[c](-[#1]):[c](-[#1]):[c](-[#1]):[c]2-[#1])=[#8])=[#6](/-[#8]-[#1])\-[c]3:[c](-[#1]):[c](-[#1]):[c](-[#1]):[c](-[#1]):[c]3-[#1]	328.36064	C22H16O3	SC
STOCK2S-43287	[#7]1(-[#6](-[#1])(-[#1])-[#6](-[#1])=[#6](-[#1])-[#1])-[#6](=[#8])\-[#6](\-[#16]-[#6]1=[#16])=[#6](-[#1])/-[c](:[c](-[#1]):[c]2-[#1]):[c](-[#1]):[c](-[#1]):[c]2-[#8]-[#6](=[#8])-[c]3:[c](-[#6](-[#1])(-[#1])-[#1]):[c]4:[c](:[c](-[#1]):[c](-[#1]):[c](-[#1]):[c]4-[#1]):[o]3	435.51538	C23H17NO4S2	SC
STOCK2S-46432	[c]1(-[#16]-[#6](-[#1])(-[#1])-[#6](=[#8])-[#7](-[#1])-[c](:[c](-[#1]):[c](-[#1]):[c](:[c]23):[c](-[#1]):[c](-[#1]):[c](-[#1]):[c]2-[#1]):[c]3-[#1]):[n](-[#1]):[c](:[c]4:[n]1):[c](-[#1]):[c](-[#1]):[c](-[#8]-[#6](-[#1])(-[#1])-[#1]):[c]4-[#1]	363.43288	C20H17N3O2S	SC
STOCK2S-47198	[n+]1(-[#1]):[c]2:[c](:[c](-[#1]):[c](-[#1]):[c](-[#1]):[c]2-[#1]):[c](-[#1]):[c](-[#1]):[c]1-[#7](-[#1])-[#7](-[#1])-[#6](=[#8])-[#6](-[#8]-[#1])(-[c]3:[c](-[#1]):[c](-[#1]):[c](-[#6](-[#1])(-[#1])-[#1]):[c](-[#1]):[c]3-[#1])-[c]4:[c](-[#1]):[c](-[#1]):[c](:[c](-[#1]):[c]4-[#1])-[#6](-[#1])(-[#1])-[#1]	398.47696	C25H24N3O2	SC
[truncated: 868 more rows]
