# Supplementary material for: Development of Natural Compound Molecular Fingerprint (NC-MFP) with the Dictionary of Natural Products (DNP) for natural product-based drug development
Source: J Cheminform. 2020 Jan 22;12:6. doi: 10.1186/s13321-020-0410-3 (PMC6977316; doi:10.1186/s13321-020-0410-3)
Supplement: Supplementary file 4 — Additional file 4. Binary classification task I model of RapidMiner Studio 9.2 and molecular fingerprint data set to test model. [file 13321_2020_410_MOESM4_ESM.zip]

Archive with 9 entries (6 files):
- BinaryClassification_Task1/
- BinaryClassification_Task1/Input_FP_Set/
- BinaryClassification_Task1/Input_FP_Set/IBS_2000_APFP.csv
- BinaryClassification_Task1/Input_FP_Set/IBS_2000_GraphFP.csv
- BinaryClassification_Task1/Input_FP_Set/IBS_2000_MACCS.csv
- BinaryClassification_Task1/Input_FP_Set/IBS_2000_NC-MFP.csv
- BinaryClassification_Task1/Input_FP_Set/IBS_2000_PubChemFP.csv
- BinaryClassification_Task1/Task1_Protocol/
- BinaryClassification_Task1/Task1_Protocol/BinaryClassification_Task1_protocol_RapidMinerStudio.rmp
