# Supplementary material for: Development of Natural Compound Molecular Fingerprint (NC-MFP) with the Dictionary of Natural Products (DNP) for natural product-based drug development
Source: J Cheminform. 2020 Jan 22;12:6. doi: 10.1186/s13321-020-0410-3 (PMC6977316; doi:10.1186/s13321-020-0410-3)
Supplement: Supplementary file 5 — Additional file 5. Chemical compounds of the binary classification task II. [file 13321_2020_410_MOESM5_ESM.txt]

NPC_ID	SMARTS	Molecular_Weight	Molecular_Formula	Classified target protein	Activity
NPC101475	[#6](-[#1])(-[#1])(-[#1])-[#6](-[#6](-[#1])(-[#1])-[#6@@](-[#1])(-[#6@@](-[#6](-[#1])(-[#1])-[#8]-[#1])(-[#6]1(-[#1])-[#1])-[#6]2(-[#1])-[#1])-[#6](-[#6@@](-[#6@@](-[#6@](-[#1])(-[#6@@](-[#6](-[#1])(-[#1])-[#1])(-[#6@](-[#1])(-[#6](-[#6@@](-[#1])(-[#8]-[#1])-[#6]3(-[#1])-[#1])(-[#6](-[#1])(-[#1])-[#1])-[#6](-[#1])(-[#1])-[#1])-[#6]4(-[#1])-[#1])-[#6]3(-[#1])-[#1])-[#6]5(-[#1])-[#1])(-[#6]4(-[#1])…	442.7168	C30H50O2	NPT178	1
NPC102044	[#6](-[#1])(-[#1])(-[#1])\-[#6](=[#6](-[#1])/-[#6](-[#1])(-[#1])-[c]1:[c](-[#8]-[#1]):[c](-[#1]):[c](-[#8]-[#6]2(-[#1])-[#1]):[c](-[#6](-[#1])(-[#8]-[c](:[c]34):[c](-[#1]):[c](-[#8]-[#1]):[c](-[#8]-[#6](-[#1])(-[#1])-[#1]):[c]3-[#1])-[#6]24-[#1]):[c]1-[#1])\-[#6](-[#1])(-[#1])-[#1]	354.39638	C21H22O5	NPT178	0
NPC105213	[#6](-[#1])(-[#1])(-[#1])\-[#6](=[#6](-[#1])/-[#6](-[#1])(-[#1])-[c](:[c](-[#8]-[#6](-[#1])(-[#1])-[#1]):[c](:[c]1-[#1])\-[#6](-[#1])=[#6](-[#1])\-[#6](=[#8])-[c](:[c](-[#1]):[c](-[#8]-[#1]):[c](-[#8]-[#1]):[c]2-[#1]):[c]2-[#1]):[c](-[#8]-[#1]):[c]1-[#1])\-[#6](-[#1])(-[#1])-[#1]	354.39638	C21H22O5	NPT178	0
NPC105584	[#6](-[#1])(-[#1])(-[#1])-[#6]1=[#6](-[#1])-[#6](-[#1])(-[c](:[c](-[#8]-[#1]):[c](-[#6](-[#1])(-[#8]-[c](:[c](-[#6]2=[#8]):[c](-[#8]-[#1]):[c]3-[#1]):[c](-[#1]):[c]3-[#8]-[#1])-[#6]2(-[#1])-[#1]):[c]4-[#1]):[c](-[#8]-[#1]):[c]4-[#1])-[#6](-[#1])(-[#6](=[#8])-[c](:[c](-[#8]-[#1]):[c](-[#1]):[c](-[#8]-[#1]):[c]5-[#1]):[c]5-[#1])-[#6](-[#1])(-[c](:[c](-[#8]-[#1]):[c](-[#1]):[c](-[#8]-[#1]):[c]6-[#1]…	626.60609	C35H30O11	NPT178	0
NPC106976	[#6](-[#1])(-[#1])(-[#1])\-[#6](=[#6](-[#1])/-[#6](-[#1])(-[#1])-[c]1:[c](-[#8]-[#1]):[c](-[#8]-[#1]):[c](-[#1]):[c](-[#6](-[#1])(-[#8]-[c](:[c](-[#6]2=[#8]):[c](-[#8]-[#1]):[c]3-[#1]):[c](-[#1]):[c]3-[#8]-[#1])-[#6]2(-[#1])-[#1]):[c]1-[#1])\-[#6](-[#1])(-[#1])-[#1]	356.3692	C20H20O6	NPT178	0
NPC107009	[#6](-[#1])(-[#1])(-[#1])-[c](:[c](-[#6](-[#8]-[#1])=[#8]):[c](-[#8]-[#1]):[c]1-[#1]):[c](-[#6](=[#8])-[c](:[c](-[#8]-[#1]):[c](-[#6](-[#1])(-[#8]-[#6]2(-[#1])-[#6](-[#1])(-[#1])-[#8]-[#1])-[#6](-[#1])(-[#8]-[#1])-[#6](-[#1])(-[#8]-[#1])-[#6]2(-[#1])-[#8]-[#1]):[c](-[#8]-[#1]):[c]3-[#8]-[#1]):[c]3-[#6]4=[#8]):[c]14	492.3864	C22H20O13	NPT178	0
NPC107189	[#6](-[#1])(-[#1])(-[#1])-[#6](-[#1])(-[#6]1(-[#6](-[#6](-[#1])(-[#6](-[#6](-[#1])(-[#1])-[#1])(-[#6](-[#6](-[#1])(-[#6](-[#1])(-[#8]-[#1])-[#6]2(-[#1])-[#1])-[#6](-[#6](=[#6]2-[#6](-[#6](-[#1])(-[#8]-[#1])-[#6]3(-[#1])-[#1])(-[#6](-[#1])(-[#1])-[#1])-[#6](-[#1])(-[#1])-[#1])-[#6]3(-[#1])-[#1])=[#6]4-[#1])(-[#6]5(-[#1])-[#1])-[#6](-[#1])(-[#1])-[#1])-[#6]4(-[#1])-[#1])-[#6](-[#1])(-[#8]-[#1])-[#6…	474.67254	C29H46O5	NPT178	1
NPC110303	[#6](-[#1])(-[#1])(-[#1])\-[#6](=[#6](-[#1])/-[#6](-[#1])(-[#1])-[c]1:[c](-[#8]-[#6](-[#6](-[#1])=[#6]2-[#1])(-[#6](-[#1])(-[#1])-[#1])-[#6](-[#1])(-[#1])-[#1]):[c]2:[c](-[#1]):[c](-[#6](-[#1])(-[#8]-[c](:[c](-[#6]3=[#8]):[c]4-[#1]):[c](-[#1]):[c](-[#8]-[#1]):[c]4-[#1])-[#6]3(-[#1])-[#1]):[c]1-[#1])\-[#6](-[#1])(-[#1])-[#1]	390.47154	C25H26O4	NPT178	0
NPC110882	[#6](-[#1])(-[#1])(-[#1])\-[#6](=[#6](-[#1])\-[#6](-[#1])(-[#1])-[c](:[c](-[#8]-[#1]):[c](-[#1]):[c]1-[#6](=[#8])-[#6](-[#1])(-[#6](-[#1])(-[c](:[c](-[#8]-[#1]):[c](-[#6](=[#8])\-[#6](-[#1])=[#6](-[#1])\-[c](:[c](-[#8]-[#1]):[c](-[#1]):[c](-[#8]-[#1]):[c]2-[#1]):[c]2-[#1]):[c]3-[#1]):[c](-[#8]-[#1]):[c]3-[#1])-[#6](-[#1])=[#6]4-[#6](-[#1])(-[#1])-[#1])-[#6](-[#1])(-[c](:[c](-[#8]-[#1]):[c](-[#1])…	678.72371	C40H38O10	NPT178	1
NPC111112	[c]1(-[#1]):[c](-[#6](-[#8]-[c](:[c](:[c](-[#8]-[#1]):[c](:[c]2-[#8]-[#1])-[c](:[c](-[#8]-[#1]):[c]3-[#1]):[c](-[#1]):[c](-[#6](-[#8]-[c](:[c](-[#6]4=[#8]):[c](-[#8]-[#1]):[c]5-[#1]):[c](-[#1]):[c]5-[#8]-[#1])=[#6]4-[#1]):[c]3-[#1])-[#6]6=[#8]):[c]2-[#1])=[#6]6-[#1]):[c](-[#1]):[c](-[#1]):[c](-[#8]-[#1]):[c]1-[#1]	538.45791	C30H18O10	NPT178	1
NPC111234	[#6](-[#1])(-[#1])(-[#1])-[#6](-[#1])(-[#6](-[#6](-[#1])(-[#1])-[#6](-[#1])(-[#1])-[#6](-[#1])(-[#6](-[#1])(-[#6](-[#6](-[#1])(-[#1])-[#1])(-[#6](-[#1])(-[#6](-[#6](-[#6](-[#6](-[#1])(-[#6](-[#6](-[#1])(-[#8]-[#1])-[#6]1(-[#1])-[#1])(-[#1])-[#6](-[#1])(-[#1])-[#1])-[#6]2(-[#1])-[#1])(-[#6]1(-[#1])-[#1])-[#6](-[#1])(-[#1])-[#1])(-[#1])-[#6]3(-[#1])-[#1])(-[#1])-[#6]2(-[#1])-[#1])-[#6]4(-[#1])-[#1]…	414.7067	C29H50O	NPT178	0
NPC111786	[#6](-[#1])(-[#1])(-[#1])\-[#6](=[#6](-[#1])/-[#6](-[#1])(-[#1])-[c]1:[c](-[#8]-[#6](-[#6](-[#1])=[#6]2-[#1])(-[#6](-[#1])(-[#1])-[#1])-[#6](-[#1])(-[#1])-[#1]):[c]2:[c](-[#1]):[c](-[#6](-[#1])(-[#8]-[c](:[c](-[#6]3=[#8]):[c](-[#8]-[#1]):[c]4-[#1]):[c](-[#1]):[c]4-[#8]-[#1])-[#6]3(-[#1])-[#1]):[c]1-[#1])\-[#6](-[#1])(-[#1])-[#1]	406.47094	C25H26O5	NPT178	0
NPC112009	[#6](-[#1])(-[#1])(-[#1])-[#6](-[#8]-[#1])(-[#6](-[#1])(-[#1])-[#6]1(-[#1])-[#8]-[#6](=[#8])-[#6](-[#6](-[#1])(-[#6](-[#1])(-[#6](-[#6](-[#6](-[#1])(-[#6](-[#6](-[#1])(-[#1])-[#1])(-[#6](-[#1])(-[#6](-[#6](-[#1])(-[#8]-[#1])-[#6]2(-[#1])-[#1])(-[#6](-[#1])(-[#1])-[#1])-[#6](-[#1])(-[#1])-[#1])-[#6]3(-[#1])-[#1])-[#6]2(-[#1])-[#1])-[#6]4(-[#1])-[#1])(-[#6]3(-[#1])-[#1])-[#6](-[#1])(-[#1])-[#1])(-[…	472.69972	C30H48O4	NPT178	0
NPC112454	[#6](-[#1])(-[#1])(-[#1])-[#6](=[#6](-[#8]-[#1])-[#6]1=[#8])-[#6](-[#6](-[#6](-[#6](-[#1])(-[#1])-[#1])(-[#6](-[#6](-[#6](-[#6](-[#1])(-[#6](-[#6](-[#1])(-[#1])-[#1])(-[#6]2(-[#1])-[#1])-[#6]3(-[#1])-[#1])-[#6](-[#1])(-[#1])-[#6](-[#6](-[#8]-[#1])=[#8])(-[#6]3(-[#1])-[#1])-[#6](-[#1])(-[#1])-[#1])(-[#6]4(-[#1])-[#1])-[#6](-[#1])(-[#1])-[#1])(-[#6]2(-[#1])-[#1])-[#6](-[#1])(-[#1])-[#1])=[#6]5-[#1]…	450.60962	C29H38O4	NPT178	0
NPC114159	[#6](-[#1])(-[#1])(-[#1])-[#6](-[#1])(-[#6](-[#8]-[#1])(-[#6](-[#6](-[#6](-[#8]-[#1])=[#8])(-[#6]1(-[#1])-[#1])-[#6]2(-[#1])-[#1])(-[#1])-[#6](-[#6](-[#6](-[#6](-[#1])(-[#6](-[#6](-[#1])(-[#1])-[#1])(-[#6](-[#6](-[#6](-[#1])(-[#8]-[#1])-[#6]3(-[#1])-[#1])(-[#6](-[#1])(-[#1])-[#8]-[#1])-[#6](-[#1])(-[#1])-[#1])(-[#1])-[#6]4(-[#1])-[#1])-[#6]3(-[#1])-[#1])-[#6]5(-[#1])-[#1])(-[#6]4(-[#1])-[#1])-[#6…	488.69912	C30H48O5	NPT178	0
NPC114791	[c]1(-[#1]):[c](-[#8]-[#1]):[c](-[#8]-[#1]):[c](-[#8]-[#1]):[c](-[#1]):[c]1-[#6](-[#8]-[#6](-[#1])(-[#1])-[#6]2(-[#1])-[#8]-[#6](-[#1])(-[#8]-[#6](=[#8])-[c]3:[c](-[#1]):[c](-[#8]-[#1]):[c](-[#8]-[#1]):[c](-[#8]-[#1]):[c]3-[#1])-[#6](-[#1])(-[#8]-[#6](=[#8])-[c]4:[c](-[#1]):[c](-[#8]-[#1]):[c](-[#8]-[#1]):[c](-[#8]-[#1]):[c]4-[#1])-[#6](-[#1])(-[#8]-[#6](=[#8])-[c]5:[c](-[#1]):[c](-[#8]-[#1]):[c]…	940.67717	C41H32O26	NPT178	1
NPC115335	[#6](-[#1])(-[#1])(-[#1])\-[#6](=[#6](-[#1])\-[#6](-[#1])(-[#1])-[c](:[c](-[#8]-[#6]1(-[#1])-[#1]):[c](-[#6](-[#1])(-[#8]-[c](:[c]2:[c](-[#8]-[#6](-[#6](-[#1])=[#6]2-[#1])(-[#6](-[#1])(-[#1])-[#1])-[#6](-[#1])(-[#1])-[#1]):[c]3-[#1]):[c]4:[c]3-[#1])-[#6]14-[#1]):[c]5-[#1]):[c](-[#8]-[#1]):[c]5-[#1])\-[#6](-[#1])(-[#1])-[#1]	390.47154	C25H26O4	NPT178	1
NPC116457	[#6](-[#1])(-[#1])=[#6](-[#6](-[#8]-[#1])(-[#6](-[#6](-[#6](-[#8]-[#1])=[#8])(-[#6]1(-[#1])-[#1])-[#6]2(-[#1])-[#1])(-[#1])-[#6](-[#6](-[#6](-[#6](-[#1])(-[#6](-[#6](-[#1])(-[#1])-[#1])(-[#6](-[#6](-[#6](-[#1])(-[#8]-[#1])-[#6]3(-[#1])-[#1])(-[#6](-[#1])(-[#1])-[#8]-[#1])-[#6](-[#1])(-[#1])-[#1])(-[#1])-[#6]4(-[#1])-[#1])-[#6]3(-[#1])-[#1])-[#6]5(-[#1])-[#1])(-[#6]4(-[#1])-[#1])-[#6](-[#1])(-[#1]…	486.68324	C30H46O5	NPT178	0
NPC117048	[#6](-[#1])(-[#1])(-[#1])\-[#6](=[#6](-[#1])/-[#6](-[#1])(-[#1])-[c]1:[c](-[#8]-[#1]):[c](-[#1]):[c](-[#8]-[#6]2(-[#1])-[#1]):[c](-[#6](-[#1])(-[#8]-[c](:[c]3:[c]4-[#1]):[c](:[c](-[#8]-[#6](-[#1])(-[#1])-[#1]):[c]4-[#1])-[#6](-[#1])(-[#1])\-[#6](-[#1])=[#6](\-[#6](-[#1])(-[#1])-[#1])/-[#6](-[#1])(-[#1])-[#1])-[#6]23-[#8]-[#1]):[c]1-[#1])\-[#6](-[#1])(-[#1])-[#1]	422.5134	C26H30O5	NPT178	0
NPC117713	[#6](-[#1])(-[#1])(-[#1])-[c]1:[c](-[#8]-[#1]):[c](-[#6](-[#6](-[#1])(-[#1])-[#1])(-[#6](=[#8])-[#6](=[#6]2-[#8]-[#1])\-[#6](=[#7]\-[#6](-[#1])(-[#6](-[#8]-[#1])=[#8])-[#6](-[#1])(-[#1])-[#6](-[#1])(-[#1])-[#6](-[#8]-[#1])=[#8])\-[#6](-[#1])(-[#1])-[#1])-[#6]3=[#6]2-[#1]):[c](-[#8]3):[c](:[c]1-[#8]-[#1])-[#6](=[#8])-[#6](-[#1])(-[#1])-[#1]	473.42942	C23H23NO10	NPT178	0
NPC118114	[#6](-[#1])(-[#1])(-[#1])\-[#6](=[#6](-[#1])\-[#6](-[#1])(-[#1])-[c](:[c](-[#8]-[#6]1(-[#1])-[#1]):[c](-[#6](-[#1])(-[#8]-[c](:[c]2:[c]3-[#1]):[c](-[#1]):[c](-[#8]-[#1]):[c]3-[#1])-[#6]12-[#1]):[c]4-[#1]):[c](-[#8]-[#1]):[c]4-[#1])\-[#6](-[#1])(-[#1])-[#1]	324.3704	C20H20O4	NPT178	0
NPC118256	[#6](-[#1])(-[#1])(-[#1])-[#6](-[#8]-[c](:[c](-[#8]-[#1]):[c](-[#1]):[c](-[#6](-[#1])(-[#8]-[c](:[c](-[#6]1=[#8]):[c](-[#8]-[#1]):[c]2-[#1]):[c](-[#1]):[c]2-[#8]-[#1])-[#6]1(-[#1])-[#1]):[c]3-[#1]):[c]34)(-[#6](-[#1])=[#6]4-[#1])-[#6](-[#1])(-[#1])-[#1]	354.35332	C20H18O6	NPT178	0
NPC118683	[#6](-[#1])(-[#1])(-[#1])-[#6](-[#8]-[c](:[c]1:[c](-[#8]-[#6](-[#1])(-[#1])-[#6](-[#1])(-[c](:[c](-[#8]-[#1]):[c](-[#1]):[c](-[#8]-[#1]):[c]2-[#1]):[c]2-[#1])-[#6]3(-[#1])-[#1]):[c]3:[c]4-[#1]):[c]4-[#1])(-[#6](-[#1])=[#6]1-[#1])-[#6](-[#1])(-[#1])-[#1]	324.3704	C20H20O4	NPT178	0
NPC119838	[#6](-[#1])(-[#1])(-[#1])-[#6]12-[#6](-[#6](-[#1])(-[#1])-[#1])(-[#6](-[#8]-[#6]1=[#8])=[#8])-[#6](-[#1])(-[#8]-[#6]2(-[#1])-[#6]3(-[#1])-[#1])-[#6]3(-[#1])-[#1]	196.19987	C10H12O4	NPT178	1
NPC120840	[#6](-[#1])(-[#1])(-[#1])-[#6](-[#8]-[#6](-[#1])(-[#6](-[#6](-[#1])(-[#6](-[#6](-[#1])(-[#1])-[#1])(-[#6](-[#6](-[#6](-[#6](-[#6](-[#1])(-[#6](-[#6](-[#8]-[#1])=[#8])(-[#6]1(-[#1])-[#1])-[#6]2(-[#1])-[#1])-[#6](-[#1])(-[#1])-[#6](-[#6]2(-[#1])-[#1])(-[#6](-[#1])(-[#1])-[#1])-[#6](-[#1])(-[#1])-[#1])=[#6]3-[#1])(-[#6]1(-[#1])-[#1])-[#6](-[#1])(-[#1])-[#1])(-[#6]4(-[#1])-[#1])-[#6](-[#1])(-[#1])-[#…	498.737	C32H50O4	NPT178	0
NPC12148	[#6](-[#1])(-[#1])(-[#1])\-[#6](=[#6](-[#1])\-[#6](-[#1])(-[#1])-[c]1:[c](-[#8]-[#1]):[c](-[#1]):[c](:[o]:[c](-[c](:[c](-[#8]-[#6](-[#1])(-[#1])-[#1]):[c](-[#1]):[c](-[#8]-[#1]):[c]2-[#1]):[c]2-[#1]):[c]3-[#1]):[c]3:[c]1-[#1])\-[#6](-[#1])(-[#1])-[#1]	324.3704	C20H20O4	NPT178	0
NPC121798	[#6](-[#6](-[#6](-[#1])(-[#1])-[#8]-[#1])(-[#6](-[#1])(-[#1])-[#6](-[#1])(-[#6](-[#6](-[#8]-[#1])=[#8])(-[#6]1(-[#1])-[#1])-[#6]2(-[#1])-[#1])-[#6](-[#6](-[#6](-[#6](-[#1])(-[#6](-[#6](-[#1])(-[#1])-[#1])(-[#6](-[#6](-[#6](-[#1])(-[#8]-[#1])-[#6]3(-[#1])-[#1])(-[#6](-[#1])(-[#1])-[#8]-[#1])-[#6](-[#1])(-[#1])-[#1])(-[#1])-[#6]4(-[#1])-[#1])-[#6]3(-[#1])-[#1])-[#6]5(-[#1])-[#1])(-[#6]4(-[#1])-[#1]…	488.69912	C30H48O5	NPT178	0
NPC122365	[#6](-[#1])(-[#1])(-[#1])\-[#6](=[#6](-[#1])/-[#6](-[#1])(-[#1])-[c]1:[c](:[o]:[c]2-[#1]):[c](:[c](-[#1]):[c](-[#6](-[#1])(-[#8]-[c](:[c](-[#6]3=[#8]):[c](-[#8]-[#1]):[c]4-[#1]):[c](-[#1]):[c]4-[#8]-[#1])-[#6]3(-[#1])-[#1]):[c]1-[#1]):[c]2-[#1])\-[#6](-[#1])(-[#1])-[#1]	364.3912	C22H20O5	NPT178	0
NPC124289	[#6](-[#1])(-[#1])(-[#1])\-[#6](=[#6](/-[#6](=[#8])-[#6](-[#1])(-[#1])-[#6](-[#8]-[#1])(-[#6](-[#1])(-[#6]1(-[#1])-[#6](-[#8]-[#1])(-[#6]2(-[#1])-[#1])-[#6](-[#1])(-[#1])-[#1])-[#6]2(-[#1])-[#1])-[#6](-[#1])(-[#1])-[#1])\-[#6]1(-[#1])-[#1])\-[#6](-[#1])(-[#1])-[#1]	252.34925	C15H24O3	NPT178	0
NPC12649	[#6](-[#1])(-[#1])(-[#1])-[#8]-[#6](-[#6](=[#8])-[n](:[c](:[c]1:[n]:[c]2-[#1]):[c]3:[c]2-[#1]):[c](:[c]3:[c](-[#1]):[c]4-[#1]):[c](-[#1]):[c]4-[#1])=[#6]1-[#1]	250.25209	C15H10N2O2	NPT178	0
NPC126897	[#6](-[#1])(-[#1])(-[#1])-[#6]1=[#6](-[#6](-[#8]-[#6](-[#1])(-[#6](-[#1])(\-[#6](-[#1])=[#6](-[#1])\-[#6](-[#1])(-[#8]-[#6](-[#8]-[#6](-[#1])(-[#6](-[#1])(-[#8]-[#1])-[#6](-[#6](-[#1])(-[#8]2)-[#6](-[#1])(-[#8]-[#1])-[#6](-[#1])(-[#1])-[#6](-[#1])(-[#6](-[#1])(-[#8]-[#6](-[#8]-[#6](-[#1])(-[#1])-[#6]3(-[#1])-[#1])(-[#6]4(-[#1])-[#1])-[#6](-[#1])(-[#1])-[#6]3(-[#1])-[#1])-[#6](-[#1])(-[#6]4(-[#1])…	805.00291	C44H68O13	NPT178	1
NPC126993	[#6](-[#1])(-[#1])(-[#1])\-[#6](=[#6](\-[#6](=[#8])-[#6](-[#6](-[#1])(-[#6](-[#1])(-[#6](-[#6](-[#6](-[#1])(-[#6](-[#6](-[#1])(-[#1])-[#1])(-[#6](-[#1])(-[#6](-[#6](-[#1])(-[#8]-[#1])-[#6]1(-[#1])-[#1])(-[#6](-[#1])(-[#1])-[#1])-[#6](-[#1])(-[#1])-[#1])-[#6]2(-[#1])-[#1])-[#6]1(-[#1])-[#1])-[#6]3(-[#1])-[#1])(-[#6]2(-[#1])-[#1])-[#6](-[#1])(-[#1])-[#1])(-[#6]4(-[#1])-[#1])-[#6](-[#1])(-[#1])-[#1]…	438.68504	C30H46O2	NPT178	0
NPC127063	[#6](-[#1])(-[#1])(-[#1])-[#6](-[#1])(-[#6]1(-[#1])-[#6](-[#6](-[#1])(-[#6](-[#6](-[#1])(-[#1])-[#1])(-[#6](-[#6](-[#1])(-[#6](-[#1])(-[#8]-[#1])-[#6]2(-[#1])-[#1])-[#6](-[#6](=[#6]2-[#6](-[#6](-[#1])(-[#8]-[#1])-[#6]3(-[#1])-[#1])(-[#6](-[#1])(-[#1])-[#1])-[#6](-[#1])(-[#1])-[#1])-[#6]3(-[#1])-[#1])=[#6]4-[#1])(-[#6]5(-[#1])-[#1])-[#6](-[#1])(-[#1])-[#1])-[#6]4(-[#1])-[#1])-[#6](=[#8])-[#6]1(-[#…	456.65726	C29H44O4	NPT178	1
NPC127689	[#6](-[#1])(-[#1])=[#6](-[#6](-[#1])(-[#6](-[#1])(-[#6](-[#6](-[#8]-[#1])=[#8])(-[#6]1(-[#1])-[#1])-[#6]2(-[#1])-[#1])-[#6](-[#6](-[#6](-[#6](-[#1])(-[#6](-[#6](-[#1])(-[#1])-[#1])(-[#6](-[#6](-[#6](-[#1])(-[#8]-[#1])-[#6]3(-[#1])-[#1])(-[#6](-[#1])(-[#1])-[#8]-[#1])-[#6](-[#1])(-[#1])-[#1])(-[#1])-[#6]4(-[#1])-[#1])-[#6]3(-[#1])-[#1])-[#6]5(-[#1])-[#1])(-[#6]4(-[#1])-[#1])-[#6](-[#1])(-[#1])-[#1…	470.68384	C30H46O4	NPT178	1
NPC130577	[#6](-[#1])(-[#1])(-[#1])-[#6](-[#6](-[#1])(-[#1])-[#6](-[#1])(-[#6](-[#6](-[#8]-[#1])=[#8])(-[#6]1(-[#1])-[#1])-[#6]2(-[#1])-[#1])-[#6](-[#6](-[#6](-[#6](-[#1])(-[#6](-[#6](-[#1])(-[#1])-[#1])(-[#6](-[#1])(-[#6](-[#6](-[#1])(-[#8]-[#1])-[#6]3(-[#1])-[#1])(-[#6](-[#1])(-[#1])-[#1])-[#6](-[#1])(-[#1])-[#1])-[#6]4(-[#1])-[#1])-[#6]3(-[#1])-[#1])-[#6]5(-[#1])-[#1])(-[#6]4(-[#1])-[#1])-[#6](-[#1])(-[…	456.70032	C30H48O3	NPT178	1
NPC130581	[#6](-[#1])(-[#1])(-[#1])\-[#6](=[#6](-[#1])\-[#6](-[#1])(-[#1])-[c]1:[c](-[#8]-[#1]):[c](-[#1]):[c](-[#8]-[#6](-[#1])(-[#1])-[#1]):[c](-[c](:[o]:[c](:[c]2:[c]3-[#1]):[c](-[#1]):[c](-[#8]-[#1]):[c]3-[#1]):[c]2-[#1]):[c]1-[#1])\-[#6](-[#1])(-[#1])-[#1]	324.3704	C20H20O4	NPT178	0
NPC130899	[#6](-[#1])(-[#1])(-[#1])\-[#6](=[#6](-[#1])/-[#6](-[#1])(-[#1])-[c](:[c](-[#8]-[#1]):[c]1-[#1]):[c](-[#1]):[c](-[#6](-[#1])(-[#1])-[#6](-[#1])(-[#8]-[#1])-[#6](=[#8])-[c](:[c](-[#8]-[#1]):[c](-[#1]):[c](-[#8]-[#1]):[c]2-[#6](-[#1])(-[#1])\-[#6](-[#1])=[#6](/-[#6](-[#1])(-[#1])-[#1])\-[#6](-[#1])(-[#1])-[#1]):[c]2-[#1]):[c]1-[#1])\-[#6](-[#1])(-[#1])-[#1]	410.5027	C25H30O5	NPT178	0
NPC131039	[#6](-[#1])(-[#1])(-[#1])\-[#6](=[#6](-[#1])/-[#6](-[#1])(-[#1])-[c](:[c](-[#8]-[#6](-[#1])(-[#1])-[#1]):[c](:[c](-[#1]):[c]1\-[#6](-[#1])=[#6](-[#1])\-[#6](=[#8])-[c](:[c](-[#8]-[#1]):[c](-[#1]):[c](-[#8]-[#1]):[c]2-[#1]):[c]2-[#1])-[#6](-[#1])(-[#1])\-[#6](-[#1])=[#6](/-[#6](-[#1])(-[#1])-[#1])\-[#6](-[#1])(-[#1])-[#1]):[c]1-[#1])\-[#6](-[#1])(-[#1])-[#1]	406.514	C26H30O4	NPT178	0
NPC131665	[#6](-[#1])(-[#1])(-[#1])\-[#6](=[#6](-[#1])/-[#6]1(-[#1])-[#8]-[#6](=[#8])-[#6](-[#8]-[#1])(-[#6](-[#1])(-[#6](-[#6](-[#6](-[#6](-[#1])(-[#6](-[#6](-[#1])(-[#1])-[#1])(-[#6](-[#1])(-[#6](-[#6](-[#1])(-[#8]-[#1])-[#6]2(-[#1])-[#1])(-[#6](-[#1])(-[#1])-[#1])-[#6](-[#1])(-[#1])-[#1])-[#6]3(-[#1])-[#1])-[#6]2(-[#1])-[#1])-[#6]4(-[#1])-[#1])(-[#6]3(-[#1])-[#1])-[#6](-[#1])(-[#1])-[#1])(-[#6]5(-[#1])-…	472.69972	C30H48O4	NPT178	1
NPC132824	[#6](-[#1])(-[#1])(-[#1])-[#6](-[#1])(-[#6](-[#8]-[#1])(-[#6](-[#6](-[#6](-[#8]-[#1])=[#8])(-[#6]1(-[#1])-[#1])-[#6]2(-[#1])-[#1])(-[#1])-[#6](-[#6](-[#6](-[#6](-[#1])(-[#6](-[#6](-[#1])(-[#1])-[#1])(-[#6](-[#6](-[#6](-[#8]-[#1])=[#8])(-[#6](-[#1])(-[#8]-[#1])-[#6]3(-[#1])-[#1])-[#6](-[#1])(-[#1])-[#1])(-[#1])-[#6]4(-[#1])-[#1])-[#6]3(-[#1])-[#1])-[#6]5(-[#1])-[#1])(-[#6]4(-[#1])-[#1])-[#6](-[#1]…	502.68264	C30H46O6	NPT178	0
NPC134783	[#6](-[#1])(-[#1])(-[#1])-[#6](-[#8]-[c](:[c](-[#8]-[#1]):[c](-[#1]):[c]1-[#6](-[#1])(-[#8]-[c](:[c](-[#6]2=[#8]):[c](-[#8]-[#1]):[c]3-[#1]):[c](-[#1]):[c]3-[#8]-[#1])-[#6]2(-[#1])-[#1]):[c](-[#6]4=[#8]):[c]1-[#1])(-[#6]4(-[#1])-[#1])-[#6](-[#1])(-[#1])-[#1]	370.35272	C20H18O7	NPT178	0
NPC135325	[#6](-[#1])(-[#1])(-[#1])\-[#6](=[#6](-[#1])/-[#6](-[#1])(-[#1])-[c](:[c](-[#8]-[#6](-[#1])(-[#1])-[#1]):[c](-[c](:[o]:[c](:[c]1:[c]2-[#1]):[c](-[#1]):[c](-[#8]-[#1]):[c]2-[#1]):[c]1-[#6](-[#1])(-[#1])-[#1]):[c](-[#8]-[#1]):[c]3-[#1]):[c]3-[#8]-[#1])\-[#6](-[#1])(-[#1])-[#1]	354.39638	C21H22O5	NPT178	0
NPC13554	[#6](-[#1])(-[#1])(-[#1])\-[#6](=[#6](-[#1])\-[#6](-[#1])(-[#1])-[#6](-[#1])(-[#1])-[#6](-[#8]-[#1])(-[#6](-[#1])(-[#6](-[#6](-[#6](-[#6](-[#1])(-[#6](-[#6](-[#1])(-[#1])-[#1])(-[#6](-[#1])(-[#6](-[#6](-[#1])(-[#8]-[#1])-[#6]1(-[#1])-[#1])(-[#6](-[#1])(-[#1])-[#1])-[#6](-[#1])(-[#1])-[#1])-[#6]2(-[#1])-[#1])-[#6]1(-[#1])-[#1])-[#6]3(-[#1])-[#1])(-[#6]2(-[#1])-[#1])-[#6](-[#1])(-[#1])-[#1])(-[#6]4…	460.73208	C30H52O3	NPT178	0
NPC137232	[c]1(-[#1]):[c](-[#1]):[c]2:[c](-[#8]-[#6](-[#1])(-[#6](-[#6]2(-[#8]-[#1])-[#6]3(-[#1])-[#1])(-[#1])-[c](:[c](-[#6]3=[#8]):[c](-[#8]-[#1]):[c]4-[#1]):[c]5:[c]4-[#8]-[#1])-[c](:[c]5:[c]6-[#1]):[c](-[#1]):[c](-[#8]-[#1]):[c]6-[#1]):[c](-[#1]):[c]1-[#1]	388.36954	C23H16O6	NPT178	1
NPC138299	[c]1(-[#1]):[c](-[#6](-[#8]-[c](:[c](-[#6]2=[#8]):[c](-[#8]-[#1]):[c]3-[#1]):[c](:[c]3-[#8]-[#1])-[c](:[c](-[#8]-[#1]):[c]4-[#1]):[c](-[#1]):[c](-[#6](-[#8]-[c](:[c](-[#6]5=[#8]):[c](-[#8]-[#1]):[c]6-[#1]):[c](-[#1]):[c]6-[#8]-[#1])=[#6]5-[#1]):[c]4-[#1])=[#6]2-[#1]):[c](-[#1]):[c](-[#1]):[c](-[#8]-[#1]):[c]1-[#1]	538.45791	C30H18O10	NPT178	1
NPC142308	[#6](-[#1])(-[#1])(-[#1])\-[#6](=[#6](-[#1])/-[#6](-[#1])(-[#1])-[#6](-[#1])(-[#1])\-[#6](=[#6](-[#1])/-[#6](-[#1])(-[#1])-[#6](-[#1])(-[#1])\-[#6](=[#6](-[#1])/-[#6](-[#1])(-[#1])-[c](:[c](-[#8]-[#1]):[c](-[#1]):[c]1-[#8]-[#1]):[c](-[c](:[o]:[c](:[c]2:[c]3-[#1]):[c](-[#1]):[c](-[#8]-[#1]):[c]3-[#1]):[c]2-[#1]):[c]1-[#1])\-[#6](-[#1])(-[#1])-[#1])\-[#6](-[#1])(-[#1])-[#1])\-[#6](-[#1])(-[#1])-[#1]	446.57786	C29H34O4	NPT178	1
NPC142860	[#6](-[#1])(-[#1])(-[#1])-[#6]1(-[#1])-[#8]-[#6](-[#1])(-[#8]-[#6](-[#1])(-[#6](-[#1])(-[#8]-[#6]2(-[#1])-[#6](-[#1])(-[#1])-[#8]-[#1])-[#8]-[c]3:[c](-[#1]):[c](-[#8]-[#6](-[#1])(-[c](:[c](-[#1]):[c](-[#1]):[c](-[#8]-[#1]):[c]4-[#1]):[c]4-[#1])-[#6]5(-[#1])-[#1]):[c](-[#6]5=[#8]):[c](-[#8]-[#1]):[c]3-[#1])-[#6](-[#1])(-[#8]-[#1])-[#6]2(-[#1])-[#8]-[#1])-[#6](-[#1])(-[#8]-[#1])-[#6](-[#1])(-[#8]-[…	580.53457	C27H32O14	NPT178	0
NPC143896	[#6](-[#1])(-[#1])(-[#1])\-[#6](=[#6](-[#1])/-[#6](-[#1])(-[#1])-[c]1:[c](-[#8]-[#1]):[c](:[c](-[#1]):[c](-[#6](-[#1])(-[#8]-[c](:[c](-[#6]2=[#8]):[c]3-[#1]):[c](-[#1]):[c](-[#8]-[#1]):[c]3-[#1])-[#6]2(-[#1])-[#1]):[c]1-[#1])-[#6](-[#1])(-[#1])\-[#6](-[#1])=[#6](/-[#6](-[#1])(-[#1])-[#1])\-[#6](-[#1])(-[#1])-[#1])\-[#6](-[#1])(-[#1])-[#1]	392.48742	C25H28O4	NPT178	0
NPC147686	[c]1(-[#1]):[c](-[#6](-[#1])(-[#8]-[c](:[c](-[#6]2=[#8]):[c]3-[#1]):[c](-[#1]):[c](-[#8]-[#1]):[c]3-[#1])-[#6]2(-[#1])-[#1]):[c](-[#1]):[c](-[#1]):[c](-[#8]-[#1]):[c]1-[#1]	256.25337	C15H12O4	NPT178	0
NPC148523	[#6](-[#1])(-[#1])(-[#1])-[#6](-[#1])(-[#6](-[#1])(-[#6](-[#1])(-[#6](-[#6](-[#1])(-[#1])-[#1])(-[#6]1(-[#1])-[#1])-[#6]2(-[#1])-[#1])-[#6](-[#6](-[#6](-[#6](-[#1])(-[#6](-[#6](-[#1])(-[#1])-[#1])(-[#6](-[#6](-[#6](-[#8]-[#1])=[#8])(-[#6](-[#1])(-[#8]-[#1])-[#6]3(-[#1])-[#1])-[#6](-[#1])(-[#1])-[#1])(-[#1])-[#6]4(-[#1])-[#1])-[#6]3(-[#1])-[#1])-[#6]5=[#8])(-[#6]4(-[#1])-[#1])-[#6](-[#1])(-[#1])-[…	470.68384	C30H46O4	NPT178	1
NPC148964	[#6](-[#1])(-[#1])(-[#1])-[#6](-[#1])(-[#6](-[#8]-[#1])(-[#6](-[#6](-[#6](-[#8]-[#1])=[#8])(-[#6]1(-[#1])-[#1])-[#6]2(-[#1])-[#1])(-[#1])-[#6](-[#6](-[#6](-[#6](-[#1])(-[#6](-[#6](-[#1])(-[#1])-[#1])(-[#6](-[#6](-[#6](=[#8])-[#6]3(-[#1])-[#1])(-[#6](-[#1])(-[#1])-[#8]-[#1])-[#6](-[#1])(-[#1])-[#1])(-[#1])-[#6]4(-[#1])-[#1])-[#6]3(-[#1])-[#1])-[#6]5(-[#1])-[#1])(-[#6]4(-[#1])-[#1])-[#6](-[#1])(-[#…	486.68324	C30H46O5	NPT178	1
NPC149389	[#6](-[#1])(-[#1])(-[#1])-[#8]-[c](:[c](-[#8]-[#1]):[c](-[#8]-[#1]):[c]1-[#1]):[c](-[#6](-[#1])(-[#6](-[#1])(-[#6](=[#8])-[c](:[c](-[#1]):[c](-[#1]):[c](-[#8]-[#1]):[c]2-[#1]):[c]2-[#1])-[#6](-[#6](=[#8])-[c](:[c](-[#1]):[c](-[#1]):[c](-[#8]-[#1]):[c]3-[#1]):[c]3-[#1])=[#6]4-[#1])-[c](:[c](-[#8]-[#6](-[#1])(-[#1])-[#1]):[c](-[#8]-[#1]):[c](-[#8]-[#1]):[c]5-[#1]):[c]45):[c]1-[#1]	570.54283	C32H26O10	NPT178	0
NPC150011	[#6](-[#1])(-[#1])(-[#1])\-[#6](=[#6](-[#1])/-[#6](-[#1])(-[#1])-[c]1:[c](-[#8]-[#1]):[c](-[#1]):[c](-[#8]-[#6](-[#1])(-[#6]23-[#1])-[c](:[c](-[#8]-[#6]2(-[#1])-[#1]):[c](-[#1]):[c](-[#8]-[#1]):[c]4-[#1]):[c]4-[#1]):[c]3:[c]1-[#1])\-[#6](-[#1])(-[#1])-[#1]	324.3704	C20H20O4	NPT178	0
NPC150408	[#6](-[#1])(-[#1])(-[#1])\-[#6](=[#6](-[#1])/-[#6](-[#1])(-[#1])-[c](:[c](-[#8]-[#1]):[c]1-[#1]):[c](-[#1]):[c](-[#6](-[#1])(-[#8]-[c](:[c](-[#6]2=[#8]):[c]3-[#1]):[c](:[c](-[#8]-[#1]):[c]3-[#1])-[#6](-[#1])(-[#1])\-[#6](-[#1])=[#6](/-[#6](-[#1])(-[#1])-[#1])\-[#6](-[#1])(-[#1])-[#1])-[#6]2(-[#1])-[#1]):[c]1-[#1])\-[#6](-[#1])(-[#1])-[#1]	392.48742	C25H28O4	NPT178	0
NPC154526	[#6](-[#1])(-[#1])(-[#1])-[#6](-[#1])(-[#1])-[#6](-[#6](-[#1])(-[#1])-[#1])(-[#6](-[#6](-[#6]1(-[#6](-[#6](-[#6](-[#6](-[#6](-[#8]-[#6]2(-[#1])-[#6](-[#1])(-[#1])-[#1])=[#8])=[#6]2-[#6]3(-[#1])-[#1])(-[#6](-[#1])(-[#8]-[#1])-[#6]1(-[#1])-[#1])-[#6](-[#1])(-[#1])-[#1])(-[#1])-[#6]3(-[#1])-[#1])(-[#6]4(-[#1])-[#1])-[#6](-[#1])(-[#1])-[#1])-[#1])(-[#6](-[#1])(-[#1])-[#6]5(-[#1])-[#1])-[#6](-[#1])(-[…	414.62058	C27H42O3	NPT178	1
NPC156590	[#6](-[#1])(-[#1])(-[#1])-[#6](-[#8]-[c](:[c]1:[c](-[#8]-[#1]):[c](-[#6](=[#8])\-[#6](-[#1])=[#6](-[#1])\-[c](:[c](-[#1]):[c](-[#1]):[c](-[#8]-[#1]):[c]2-[#1]):[c]2-[#1]):[c]3-[#1]):[c]3-[#1])(-[#6](-[#1])=[#6]1-[#1])-[#6](-[#1])(-[#1])-[#1]	322.35452	C20H18O4	NPT178	0
NPC156955	[#6](-[#1])(-[#1])(-[#1])\-[#6](=[#6](-[#1])/-[#6](-[#1])(-[#1])-[c](:[c](-[#8]-[#1]):[c]1-[#1]):[c](-[#1]):[c](-[#6](=[#8])-[#6](-[#8]-[c](:[c]2:[c]3-[#1]):[c](-[#1]):[c](-[#8]-[#1]):[c]3-[#6](-[#1])(-[#1])\-[#6](-[#1])=[#6](/-[#6](-[#1])(-[#1])-[#1])\-[#6](-[#1])(-[#1])-[#1])(-[#6]2=[#8])-[c](:[c]4\-[#6](-[#1])=[#6](/-[#8]-[c](:[c]5:[c]6-[#1]):[c](:[c](-[#8]-[#1]):[c]6-[#1])-[#6](-[#1])(-[#1])\…	742.80897	C45H42O10	NPT178	1
NPC158059	[#6](-[#1])(-[#1])(-[#1])-[#6](-[#1])(-[#6](-[#8]-[#1])(-[#6](-[#6](-[#6](-[#8]-[#1])=[#8])(-[#6]1(-[#1])-[#1])-[#6]2(-[#1])-[#1])(-[#1])-[#6](-[#6](-[#6](-[#6](-[#1])(-[#6](-[#6](-[#1])(-[#1])-[#1])(-[#6](-[#1])(-[#6](-[#6](-[#1])(-[#8]-[#1])-[#6]3(-[#1])-[#1])(-[#6](-[#1])(-[#1])-[#1])-[#6](-[#1])(-[#1])-[#1])-[#6]4(-[#1])-[#1])-[#6]3(-[#1])-[#1])-[#6]5(-[#1])-[#1])(-[#6]4(-[#1])-[#1])-[#6](-[#…	472.69972	C30H48O4	NPT178	1
NPC159577	[#6](-[#1])(-[#1])(-[#1])-[#6](-[#1])(-[#6](-[#6](-[#1])(-[#1])-[#6](-[#1])(-[#1])-[#6](-[#1])(-[#6](-[#1])(-[#6](-[#6](-[#1])(-[#1])-[#1])(-[#6](-[#1])(-[#6](-[#6](-[#6](-[#6](=[#6](-[#1])-[#6](=[#8])-[#6]1(-[#1])-[#1])-[#6]2(-[#1])-[#1])(-[#6]1(-[#1])-[#1])-[#6](-[#1])(-[#1])-[#1])(-[#1])-[#6]3(-[#1])-[#1])(-[#1])-[#6]2(-[#1])-[#1])-[#6]4(-[#1])-[#1])-[#6]3(-[#1])-[#1])-[#6]4(-[#1])-[#1])-[#6](…	396.64836	C28H44O	NPT178	0
NPC161187	[#6](-[#1])(-[#1])=[#6](-[#6](-[#1])(-[#6](-[#1])(-[#1])-[#6]1(-[#6](-[#1])(-[#6](-[#6](-[#1])(-[#1])-[#1])(-[#6](-[#6](-[#6](-[#8]-[#1])=[#8])(-[#6](-[#1])(-[#1])-[#6]2(-[#1])-[#1])-[#6](-[#1])(-[#1])-[#1])(-[#1])-[#6]3(-[#1])-[#1])-[#6]2(-[#1])-[#1])-[#6]4(-[#1])-[#1])-[#6]3(-[#1])-[#1])-[#6]4(-[#1])-[#1])-[#6]1(-[#1])-[#1]	302.451	C20H30O2	NPT178	0
NPC162680	[#6](-[#1])(-[#1])(-[#1])-[#8]-[c]1:[c](-[#1]):[c](-[#8]2):[c](-[#6](=[#8])-[#6](-[c](:[c](-[#1]):[c](-[#1]):[c](-[#8]-[#1]):[c]3-[#1]):[c]3-[#1])=[#6]2-[#1]):[c](-[#8]-[#6](-[#1])(-[#1])-[#1]):[c]1-[#1]	298.29006	C17H14O5	NPT178	0
NPC16394	[#6](-[#1])(-[#1])(-[#1])-[#6](-[#6](-[#1])(-[#1])-[#6](-[#1])(-[#6](-[#6](-[#8]-[#1])=[#8])(-[#6]1(-[#1])-[#1])-[#6]2(-[#1])-[#1])-[#6](-[#6](-[#6](-[#6](-[#1])(-[#6](-[#6](-[#1])(-[#1])-[#1])(-[#6](-[#1])(-[#6](-[#6]3(-[#1])-[#1])(-[#6](-[#1])(-[#1])-[#1])-[#6](-[#1])(-[#1])-[#1])-[#6]4(-[#1])-[#1])-[#6](-[#1])(-[#1])-[#6]3(-[#1])-[#1])-[#6]5(-[#1])-[#1])(-[#6]4(-[#1])-[#1])-[#6](-[#1])(-[#1])-…	440.70092	C30H48O2	NPT178	1
NPC164574	[#6](-[#1])(-[#1])(-[#1])\-[#6](=[#6](-[#1])\-[#6](-[#1])(-[#1])-[c](:[c](-[#8]-[#6](-[#1])(-[#6]12-[#1])-[c](:[c](-[#8]-[#6]1(-[#1])-[#1]):[c](-[#1]):[c](-[#8]-[#1]):[c]3-[#1]):[c]3-[#1]):[c]2:[c]4-[#1]):[c](-[#8]-[#1]):[c]4-[#1])\-[#6](-[#1])(-[#1])-[#1]	324.3704	C20H20O4	NPT178	0
NPC166036	[#6](-[#1])(-[#1])(-[#1])\-[#6](=[#6](-[#1])/-[#6](-[#1])(-[#1])-[c]1:[c](-[#8]-[#1]):[c](-[#8]-[#1]):[c](-[#1]):[c](-[#6](-[#6](=[#8])-[c](:[c](-[#8]2):[c](-[#1]):[c]3-[#8]-[#1]):[c](-[#8]-[#6](-[#1])(-[#1])-[#1]):[c]3-[#1])=[#6]2-[#1]):[c]1-[#1])\-[#6](-[#1])(-[#1])-[#1]	368.3799	C21H20O6	NPT178	0
NPC169250	[#6](-[#1])(-[#1])(-[#1])\-[#6](=[#6](-[#1])/-[#6](-[#1])(-[#1])-[c](:[c](-[#8]-[#1]):[c]1-[#1]):[c](-[#1]):[c](\-[#6](-[#1])=[#6](-[#1])\-[#6](=[#8])-[c](:[c](-[#8]-[#1]):[c](-[#1]):[c](-[#8]-[#1]):[c]2-[#1]):[c]2-[#1]):[c]1-[#1])\-[#6](-[#1])(-[#1])-[#1]	324.3704	C20H20O4	NPT178	0
NPC169471	[#6](-[#1])(-[#1])(-[#1])-[#6]1=[#6](-[#1])-[#6](-[#1])(-[c](:[c](-[#8]-[#1]):[c](-[#1]):[c]2-[c](:[o]:[c](:[c]3:[c]4-[#1]):[c](-[#1]):[c](-[#8]-[#1]):[c]4-[#1]):[c]3-[#1]):[c](-[#8]-[#1]):[c]2-[#1])-[#6](-[#1])(-[#6](=[#8])-[c](:[c](-[#8]-[#1]):[c](-[#1]):[c](-[#8]-[#1]):[c]5-[#1]):[c]5-[#1])-[#6](-[#1])(-[c](:[c](-[#8]-[#1]):[c](-[#1]):[c](-[#8]-[#1]):[c]6-[#1]):[c]6-[#1])-[#6]1(-[#1])-[#1]	580.58071	C34H28O9	NPT178	1
NPC170026	[#6](-[#1])(-[#1])(-[#1])\-[#6](=[#6](-[#1])/-[#6](-[#1])(-[#1])-[c](:[c](-[#8]1):[c](-[#6](=[#8])-[#6](-[c](:[c](-[#1]):[c](-[#8]-[#1]):[c](-[#8]-[#1]):[c]2-[#1]):[c]2-[#1])=[#6]1-[#1]):[c]3-[#8]-[#1]):[c](-[#8]-[#6](-[#6](-[#1])=[#6]4-[#1])(-[#6](-[#1])(-[#1])-[#1])-[#6](-[#1])(-[#1])-[#1]):[c]34)\-[#6](-[#1])(-[#1])-[#1]	420.45446	C25H24O6	NPT178	1
NPC17042	[#6](-[#1])(/-[c](:[c](-[#1]):[c](-[#8]-[#1]):[c](-[#8]-[#1]):[c]1-[#1]):[c]1-[#1])=[#6](-[#1])\-[#6](-[#8]-[#6](=[#8])-[#6](=[#6]2-[#8]-[#1])-[c](:[c]3\-[#6](-[#1])=[#6](-[#1])\-[#6](-[#8]-[#6](=[#8])-[#6]4=[#6]5-[#8]-[#6](=[#8])-[c](:[c]46):[c](-[#1]):[c](-[#8]-[#1]):[c](-[#8]-[#1]):[c]6-[#1])=[#6]5-[#1]):[c](-[#1]):[c](-[#8]-[#1]):[c](-[#8]-[#1]):[c]3-[#1])=[#6]2-[#1]	624.50409	C33H20O13	NPT178	1
NPC17170	[#6](-[#1])(-[#1])(-[#1])\-[#6](=[#6](-[#1])/-[#6](-[#1])(-[#1])-[c]1:[c](-[#8]-[#6](-[#1])(-[#1])-[#1]):[c](:[c](-[#1]):[c](-[#6](-[#1])(-[#8]-[c](:[c](-[#6]2=[#8]):[c](-[#8]-[#1]):[c]3-[#1]):[c](-[#1]):[c]3-[#8]-[#1])-[#6]2(-[#1])-[#1]):[c]1-[#1])-[#6](-[#1])(-[#1])\-[#6](-[#1])=[#6](/-[#6](-[#1])(-[#1])-[#1])\-[#6](-[#1])(-[#1])-[#1])\-[#6](-[#1])(-[#1])-[#1]	422.5134	C26H30O5	NPT178	0
NPC171916	[#6](-[#1])(-[#1])(-[#1])\-[#6](=[#6](-[#1])/-[#6](-[#1])(-[#1])-[c]1:[c](-[#8]-[#1]):[c](:[c](-[#8]2):[c](:[c]1-[#8]-[#1])-[#6](-[#1])(-[#1])\-[#6](-[#1])=[#6](/-[#6](-[#1])(-[#1])-[#1])\-[#6](-[#1])(-[#1])-[#1])-[#6](=[#8])-[#6](-[c](:[c](-[#1]):[c](-[#8]-[#1]):[c](-[#8]-[#1]):[c]3-[#1]):[c]3-[#1])=[#6]2-[#1])\-[#6](-[#1])(-[#1])-[#1]	422.47034	C25H26O6	NPT178	1
NPC172250	[#6](-[#1])(-[#1])(-[#1])\-[#6](=[#6](-[#1])/-[#6](-[#1])(-[#1])-[c](:[c](-[#8]-[#1]):[c]1-[#1]):[c](-[#1]):[c](-[#6](-[#6](=[#8])-[c](:[c](-[#8]2):[c](:[c](-[#8]-[#1]):[c]3-[#1])-[#6](-[#1])(-[#1])\-[#6](-[#1])=[#6](\-[#6](-[#1])(-[#1])-[#1])/-[#6](-[#1])(-[#1])-[#1]):[c]3-[#1])=[#6]2-[#1]):[c]1-[#1])\-[#6](-[#1])(-[#1])-[#1]	390.47154	C25H26O4	NPT178	1
NPC174663	[#6](-[#1])(-[#1])=[#6](-[#6](-[#8]-[#1])(-[#6](-[#6](-[#6](-[#8]-[#1])=[#8])(-[#6]1(-[#1])-[#1])-[#6]2(-[#1])-[#1])(-[#1])-[#6](-[#6](-[#6](-[#6](-[#1])(-[#6](-[#6](-[#1])(-[#1])-[#1])(-[#6](-[#6](-[#6](-[#8]-[#1])=[#8])(-[#6](-[#1])(-[#8]-[#1])-[#6]3(-[#1])-[#1])-[#6](-[#1])(-[#1])-[#1])(-[#1])-[#6]4(-[#1])-[#1])-[#6]3(-[#1])-[#1])-[#6]5(-[#1])-[#1])(-[#6]4(-[#1])-[#1])-[#6](-[#1])(-[#1])-[#1])…	500.66676	C30H44O6	NPT178	0
NPC174953	[#6](-[#1])(-[#1])(-[#1])-[#6](-[#8]-[c](:[c](-[#8]-[#1]):[c](-[#1]):[c]1-[#6](-[#1])(-[#8]-[c](:[c](-[#6]2=[#8]):[c](-[#8]-[#1]):[c]3-[#1]):[c](-[#1]):[c]3-[#8]-[#1])-[#6]2(-[#1])-[#1]):[c]4:[c]1-[#1])(-[#6](-[#1])(-[#8]-[#1])-[#6]4(-[#1])-[#1])-[#6](-[#1])(-[#1])-[#1]	372.3686	C20H20O7	NPT178	0
NPC176336	[#6](-[#1])(-[#1])(-[#1])-[#6](-[#6](-[#6](-[#1])(-[#1])-[#1])(-[#6](-[#1])(-[#6](-[#6](-[#6](-[#1])(-[#1])-[#6](=[#6](-[#8]-[#1])-[#6]1=[#8])-[#6](=[#8])-[#6](-[#7](-[#1])-[#6](-[#1])(-[#1])-[#6](-[#1])(-[#1])-[#16](=[#8])(=[#8])-[#8]-[#1])=[#6]1-[#1])(-[#6]2(-[#1])-[#1])-[#6](-[#1])(-[#1])-[#1])(-[#1])-[#6](-[#1])(-[#1])-[#1])-[#6](-[#1])(-[#1])-[#6]3(-[#1])-[#1])-[#6]2(-[#1])-[#1])=[#6]3-[#1]	451.57622	C23H33NO6S	NPT178	1
NPC180204	[#6](-[#1])(-[#1])(-[#1])-[#6](-[#8]-[#6](-[#1])(-[#6](-[#6](-[#1])(-[#6](-[#6](-[#1])(-[#1])-[#1])(-[#6](-[#6](-[#6](-[#6](-[#1])(-[#6](-[#1])(-[#6](-[#6](-[#8]-[#6]1(-[#1])-[#6](-[#1])(-[#1])-[#6](-[#8]-[#1])(-[#6](-[#1])(-[#1])-[#1])-[#6](-[#1])(-[#1])-[#1])=[#8])=[#6]1-[#1])-[#6]2(-[#1])-[#1])-[#6]3(-[#1])-[#1])(-[#6]2(-[#1])-[#1])-[#6](-[#1])(-[#1])-[#1])(-[#6]4(-[#1])-[#1])-[#6](-[#1])(-[#1…	514.7364	C32H50O5	NPT178	0
NPC181209	[#6](-[#1])(-[#1])(-[#1])-[#8]-[c](:[c](-[#8]-[#1]):[c](-[#1]):[c](-[#6](-[#6](=[#8])-[c]1:[c](-[#8]2):[c](-[#1]):[c](-[#8]-[#1]):[c](-[#8]-[#6](-[#1])(-[#1])-[#1]):[c]1-[#1])=[#6]2-[#1]):[c]3-[#1]):[c]3-[#1]	314.28946	C17H14O6	NPT178	0
NPC181225	[#6](-[#1])(-[#1])(-[#1])-[#6](-[#6](-[#1])=[#6](-[#6](-[#6](-[#8]-[#1])=[#8])(-[#6]1(-[#1])-[#1])-[#6]2(-[#1])-[#1])-[#6](-[#1])(-[#6](-[#6](-[#6](-[#1])(-[#6](-[#6](-[#1])(-[#1])-[#1])(-[#6](-[#1])(-[#6](-[#6](-[#1])(-[#8]-[#1])-[#6]3(-[#1])-[#1])(-[#6](-[#1])(-[#1])-[#1])-[#6](-[#1])(-[#1])-[#1])-[#6]4(-[#1])-[#1])-[#6]3(-[#1])-[#1])-[#6]5(-[#1])-[#1])(-[#6]4(-[#1])-[#1])-[#6](-[#1])(-[#1])-[#…	456.70032	C30H48O3	NPT178	1
NPC18308	[#6](-[#1])(-[#1])(-[#1])\-[#6](=[#6](-[#1])/-[#6](-[#1])(-[#1])-[n](:[c](:[c](:[n+]1-[#6](-[#1])(-[#1])-[#1]):[n]:[c]2-[#1]):[c](:[n]2)-[#7](-[#1])-[#1]):[c]1-[#1])\-[#6](-[#1])(-[#1])-[#6](-[#1])(-[#1])-[#6](-[#6](-[#1])(-[#1])-[#1])(-[#6](-[#6](-[#6](=[#6]3-[#1])-[#6](-[#1])(-[#1])-[#1])(-[#6]4(-[#1])-[#1])-[#6](-[#1])(-[#1])-[#1])(-[#1])-[#6](-[#1])(-[#1])-[#6]3=[#8])-[#6](-[#1])(-[#6]4(-[#1]…	436.61282	C26H38N5O	NPT178	0
NPC18380	[#6](-[#1])(-[#1])(-[#1])-[#8]-[c](:[c](:[c](:[c](:[c]1-[#8]-[#1])-[#6](=[#8])-[#6]2(-[#1])-[#1])-[#6](-[#1])(-[#6]3(-[#1])-[#8]-[c](:[c]4:[c](-[#1]):[c]5-[#1]):[c](-[#1]):[c]5-[#1])-[#6]24-[#1])-[c](:[c](-[#8]-[#1]):[c](-[#1]):[c]6-[#1]):[c]3:[c]6-[#1]):[c]1-[#1]	386.39672	C24H18O5	NPT178	1
NPC184326	[c]1(-[#1]):[c](-[#1]):[c]2:[c](-[#8]-[#6](-[#1])(-[#6](-[#1])(-[c](:[c](:[c](-[#8]-[#1]):[c]3-[#1])-[#6](=[#8])-[#6]4(-[#1])-[#1]):[c]5:[c]3-[#8]-[#1])-[#6]24-[#1])-[c](:[c]5:[c]6-[#1]):[c](-[#1]):[c](-[#8]-[#1]):[c]6-[#1]):[c](-[#1]):[c]1-[#1]	372.37014	C23H16O5	NPT178	1
NPC186686	[#6](-[#1])(-[#1])(-[#1])\-[#6](=[#6](-[#1])/-[#6](-[#1])(-[#1])-[c](:[c]1-[#6](-[#1])(-[#8]-[c](:[c](-[#6]2=[#8]):[c](-[#8]-[#1]):[c]3-[#1]):[c](-[#1]):[c]3-[#8]-[#1])-[#6]2(-[#1])-[#1]):[c]4:[c](-[#8]-[#6](-[#6](-[#1])=[#6]4-[#1])(-[#6](-[#1])(-[#1])-[#1])-[#6](-[#1])(-[#1])-[#1]):[c](-[#8]-[#1]):[c]1-[#1])\-[#6](-[#1])(-[#1])-[#1]	422.47034	C25H26O6	NPT178	0
NPC190043	[#6](-[#1])(-[#1])(-[#1])\-[#6](=[#6](-[#1])/-[#6](-[#1])(-[#1])-[c](:[c](-[#8]-[#1]):[c](:[c](-[#1]):[c]1\-[#6](-[#1])=[#6](-[#1])\-[#6](=[#8])-[c](:[c](-[#8]-[#1]):[c](-[#1]):[c](-[#8]-[#1]):[c]2-[#1]):[c]2-[#1])-[#6](-[#1])(-[#1])\-[#6](-[#1])=[#6](/-[#6](-[#1])(-[#1])-[#1])\-[#6](-[#1])(-[#1])-[#1]):[c]1-[#1])\-[#6](-[#1])(-[#1])-[#1]	392.48742	C25H28O4	NPT178	0
NPC190442	[#6](-[#1])(-[#1])(-[#1])\-[#6](=[#6](\-[#6](=[#8])-[#6](-[#1])=[#6]1-[#6](-[#1])(-[#6](-[#1])(-[#6](-[#6](-[#6](-[#1])(-[#1])-[#1])(-[#6](-[#1])(-[#6](-[#6](-[#1])(-[#8]-[#6](-[#1])(-[#6]2(-[#6](-[#1])(-[#1])-[#1])-[#6](-[#1])(-[#1])-[#1])-[#6]3(-[#1])-[#1])-[#6]3(-[#1])-[#1])=[#6]2-[#6]4(-[#1])-[#1])-[#6]5(-[#1])-[#1])-[#6]4(-[#1])-[#1])(-[#6]6(-[#1])-[#1])-[#6](-[#1])(-[#1])-[#1])-[#6]5(-[#1])…	434.65328	C30H42O2	NPT178	0
NPC190846	[#6](-[#1])(-[#1])(-[#1])-[#6]1(-[#8]-[#6](-[#8]-[#1])(-[#6](-[#8]-[#1])(-[#6](-[#1])(-[#6](-[#6](-[#1])(-[#1])-[#1])(-[#6](-[#6](-[#6](-[#6]2=[#8])(-[#6]3(-[#1])-[#6](-[#6](-[#6](=[#8])-[#6](-[#8]-[#6](-[#1])(-[#8]-[#6]4(-[#1])-[#6](-[#1])(-[#1])-[#8]-[#1])-[#6](-[#1])(-[#8]-[#1])-[#6](-[#1])(-[#8]-[#1])-[#6]4(-[#1])-[#8]-[#1])=[#6]3-[#1])(-[#6](-[#1])(-[#1])-[#1])-[#6](-[#1])(-[#1])-[#1])=[#6]5…	692.79027	C36H52O13	NPT178	1
NPC19174	[c]1(-[#1]):[c](\-[#6](-[#1])=[#6](-[#1])\-[#6](=[#8])-[c](:[c](-[#8]-[#1]):[c](-[#1]):[c](-[#8]-[#1]):[c]2-[#1]):[c]2-[#1]):[c](-[#1]):[c](-[#1]):[c](-[#8]-[#1]):[c]1-[#1]	256.25337	C15H12O4	NPT178	0
NPC193976	[#6](-[#1])(-[#1])(-[#1])\-[#6](=[#6](-[#1])/-[#6](-[#1])(-[#1])-[#6](-[#1])(-[#1])\-[#6](=[#6](-[#1])\-[#6](-[#1])(-[#1])-[c](:[c](-[#8]-[#1]):[c](-[#1]):[c]1-[#8]-[#1]):[c](-[c](:[o]:[c](:[c]2:[c]3-[#1]):[c](-[#1]):[c](-[#8]-[#1]):[c]3-[#1]):[c]2-[#1]):[c]1-[#1])\-[#6](-[#1])(-[#1])-[#1])\-[#6](-[#1])(-[#1])-[#1]	378.46084	C24H26O4	NPT178	1
NPC194764	[#6](-[#1])(-[#1])(-[#1])\-[#6](=[#6](-[#1])/-[#6](-[#1])(-[#1])-[c]1:[c](-[#8]-[#1]):[c](-[#1]):[c](-[#8]-[#1]):[c](-[#6](=[#8])\-[#6](-[#1])=[#6](-[#1])\-[c](:[c](-[#1]):[c](-[#8]-[#1]):[c](-[#8]-[#1]):[c]2-[#1]):[c]2-[#1]):[c]1-[#1])\-[#6](-[#1])(-[#1])-[#1]	340.3698	C20H20O5	NPT178	0
NPC198154	[#6](-[#1])(-[#1])(-[#1])\-[#6](=[#6](-[#1])/-[#6](-[#1])(-[#1])-[c]1:[c](-[#8]-[#1]):[c](-[#1]):[c](-[#8]-[#6]2(-[#1])-[#1]):[c](-[#6](-[#1])(-[#8]-[c](:[c]3:[c](-[#8]-[#6](-[#6](-[#1])=[#6]3-[#1])(-[#6](-[#1])(-[#1])-[#1])-[#6](-[#1])(-[#1])-[#1]):[c]4-[#1]):[c]5:[c]4-[#1])-[#6]25-[#1]):[c]1-[#1])\-[#6](-[#1])(-[#1])-[#1]	390.47154	C25H26O4	NPT178	1
NPC198714	[#6](-[#1])(-[#1])(-[#1])-[#6](-[#6](=[#8])-[#6](-[#8]-[#6](-[#1])(-[#8]-[#6]1(-[#1])-[#6](-[#1])(-[#1])-[#8]-[#1])-[#6](-[#1])(-[#8]-[#1])-[#6](-[#1])(-[#8]-[#1])-[#6]1(-[#1])-[#8]-[#1])=[#6]2-[#1])(-[#6](-[#6]2(-[#1])-[#6](-[#6](-[#1])(-[#6](-[#6](-[#6](-[#1])(-[#1])-[#1])(-[#6](-[#6](-[#8]-[#1])(-[#6]3=[#8])-[#6](-[#1])(-[#1])-[#1])(-[#1])-[#6]4(-[#1])-[#8]-[#6](-[#1])(-[#6](-[#8]-[#1])(-[#6](…	676.79087	C36H52O12	NPT178	1
NPC200761	[#6](-[#1])(-[#1])(-[#1])\-[#6](=[#6](-[#1])/-[#6](-[#1])(-[#1])-[c]1:[c](-[#8]-[#1]):[c](-[#8]-[#6](-[#1])(-[#1])-[#1]):[c](-[#1]):[c](-[#6](-[#1])(-[#8]-[c](:[c](-[#6]2=[#8]):[c](-[#8]-[#1]):[c]3-[#1]):[c](-[#1]):[c]3-[#8]-[#1])-[#6]2(-[#1])-[#1]):[c]1-[#1])\-[#6](-[#1])(-[#1])-[#1]	370.39578	C21H22O6	NPT178	0
NPC201406	[#6](-[#1])(-[#1])(-[#1])\-[#6](=[#6](-[#1])/-[#6]1(-[#1])-[#8]-[#6](=[#8])-[#6](-[#6](-[#1])(-[#6](-[#1])(-[#6](-[#6](-[#6](-[#1])(-[#6](-[#6](-[#1])(-[#1])-[#1])(-[#6](-[#1])(-[#6](-[#6](-[#1])(-[#8]-[#1])-[#6]2(-[#1])-[#1])(-[#6](-[#1])(-[#1])-[#1])-[#6](-[#1])(-[#1])-[#1])-[#6]3(-[#1])-[#1])-[#6]2(-[#1])-[#1])-[#6]4(-[#1])-[#1])(-[#6]3(-[#1])-[#1])-[#6](-[#1])(-[#1])-[#1])(-[#6]5(-[#1])-[#1])…	454.68444	C30H46O3	NPT178	0
NPC201731	[#6](-[#1])(-[#1])(-[#1])\-[#6](=[#6](-[#1])/-[#6](-[#1])(-[#1])-[c]1:[c](-[#8]-[#6](-[#6](-[#1])=[#6]2-[#1])(-[#6](-[#1])(-[#1])-[#1])-[#6](-[#1])(-[#1])-[#1]):[c]2:[c](-[#8]3):[c](-[#6](=[#8])-[#6](-[c](:[c](-[#1]):[c](-[#1]):[c](-[#8]-[#1]):[c]4-[#1]):[c]4-[#1])=[#6]3-[#1]):[c]1-[#8]-[#1])\-[#6](-[#1])(-[#1])-[#1]	404.45506	C25H24O5	NPT178	0
NPC20235	[#6](-[#1])(-[#1])=[#6](-[#6](-[#1])(-[#6](-[#1])(-[#6](-[#6](-[#8]-[#1])=[#8])(-[#6]1(-[#1])-[#1])-[#6]2(-[#1])-[#1])-[#6](-[#6](-[#6](-[#6](-[#1])(-[#6](-[#6](-[#1])(-[#1])-[#1])(-[#6](-[#6](-[#6](-[#1])(-[#8]-[#1])-[#6]3(-[#1])-[#8]-[#1])(-[#6](-[#1])(-[#1])-[#8]-[#1])-[#6](-[#1])(-[#1])-[#1])(-[#1])-[#6]4(-[#1])-[#1])-[#6]3(-[#1])-[#1])-[#6]5(-[#1])-[#1])(-[#6]4(-[#1])-[#1])-[#6](-[#1])(-[#1]…	486.68324	C30H46O5	NPT178	0
NPC202666	[#6](-[#1])(-[#1])(-[#1])-[#6](-[#6](-[#1])(-[#8]-[#6](-[#1])(-[#8]-[#6](-[#1])(-[#6](-[#8]-[#1])=[#8])-[#6]1(-[#1])-[#8]-[#1])-[#6](-[#1])(-[#8]-[#6](-[#1])(-[#8]-[#6](-[#1])(-[#6](-[#8]-[#1])=[#8])-[#6]2(-[#1])-[#8]-[#1])-[#6](-[#1])(-[#8]-[#1])-[#6]2(-[#1])-[#8]-[#1])-[#6]1(-[#1])-[#8]-[#1])-[#6]3(-[#1])-[#1])(-[#6](-[#1])(-[#6](-[#6](-[#1])(-[#1])-[#1])(-[#6](-[#6](-[#6](-[#6](-[#6](-[#1])(-[…	822.93207	C42H62O16	NPT178	0
NPC203077	[#6](-[#1])(-[#1])(-[#1])\-[#6](=[#6](-[#1])/-[#6](-[#1])(-[#1])-[c]1:[c](-[#8]-[#1]):[c](-[#8]-[#1]):[c](-[#1]):[c](-[#6](-[#6](=[#8])-[c](:[c](-[#8]-[#1]):[c](:[c]2-[#8]-[#1])-[#6](-[#1])(-[#1])\-[#6](-[#1])=[#6](\-[#6](-[#1])(-[#1])-[#1])/-[#6](-[#1])(-[#1])-[#1]):[c](-[#8]3):[c]2-[#1])=[#6]3-[#1]):[c]1-[#1])\-[#6](-[#1])(-[#1])-[#1]	422.47034	C25H26O6	NPT178	1
NPC204985	[#6](-[#1])(-[#1])(-[#1])\-[#6](=[#6](-[#1])/-[#6](-[#1])(-[#1])-[c]1:[c](-[#8]-[#1]):[c](:[c](-[#8]2):[c](:[c]1-[#8]-[#1])-[#6](-[#1])(-[#1])\-[#6](-[#1])=[#6](/-[#6](-[#1])(-[#1])-[#1])\-[#6](-[#1])(-[#1])-[#1])-[#6](=[#8])-[#6](-[c](:[c](-[#1]):[c](-[#1]):[c](-[#8]-[#1]):[c]3-[#1]):[c]3-[#1])=[#6]2-[#1])\-[#6](-[#1])(-[#1])-[#1]	406.47094	C25H26O5	NPT178	1
NPC205046	[#6](-[#1])(-[#1])(-[#1])\-[#6](=[#6](-[#1])/-[#6](-[#1])(-[#1])-[c]1:[c](-[#8]-[#1]):[c](-[#8]-[#1]):[c](-[#1]):[c](-[#6](-[#8]2)=[#6](-[#8]-[#1])-[#6](=[#8])-[c](:[c]2:[c](-[#1]):[c]3-[#8]-[#1]):[c](-[#8]-[#1]):[c]3-[#1]):[c]1-[#1])\-[#6](-[#1])(-[#1])-[#1]	370.35272	C20H18O7	NPT178	0
NPC206224	[#6](-[#1])(-[#1])(-[#1])\-[#6](=[#6](-[#1])/-[#6](-[#1])(-[#1])-[c]1:[c](-[#8]-[#1]):[c](-[#1]):[c](-[#8]-[#6]2(-[#1])-[#1]):[c](-[#6](-[#1])(-[#8]-[c](:[c](:[c](-[#8]-[#1]):[c]3-[#1])-[#6](-[#1])(-[#1])\-[#6](-[#1])=[#6](/-[#6](-[#1])(-[#1])-[#1])\-[#6](-[#1])(-[#1])-[#1]):[c]4:[c]3-[#1])-[#6]24-[#1]):[c]1-[#1])\-[#6](-[#1])(-[#1])-[#1]	392.48742	C25H28O4	NPT178	0
NPC206735	[#6](-[#1])(-[#1])(-[#1])-[#6](-[#1])(-[#6](-[#6](-[#1])(-[#1])-[#6](-[#1])(-[#1])-[#6](-[#1])(-[#6](-[#1])(-[#6](-[#6](-[#1])(-[#1])-[#1])(-[#6](-[#6](-[#8]-[#1])(-[#6](-[#1])(-[#6](-[#6](-[#1])(-[#1])-[#1])(-[#6](-[#1])(-[#6](-[#6](-[#1])(-[#8]-[#6](=[#8])-[#6](-[#1])(-[#1])-[#1])-[#6]1(-[#1])-[#1])(-[#1])-[#6](-[#1])(-[#1])-[#1])-[#6]2(-[#1])-[#1])-[#6]1(-[#1])-[#1])-[#6]3(-[#1])-[#1])-[#6]2(-…	472.74278	C31H52O3	NPT178	0
NPC20791	[c]1(-[#1]):[c](-[#6](-[#8]2)=[#6](-[#8]-[#1])-[#6](=[#8])-[c](:[c]2:[c](-[#1]):[c]3-[#8]-[#1]):[c](-[#8]-[#1]):[c]3-[#1]):[c](-[#1]):[c](-[#8]-[#1]):[c](-[#8]-[#1]):[c]1-[#1]	302.2357	C15H10O7	NPT178	0
NPC20829	[#6](-[#1])(-[#1])(-[#1])\-[#6](=[#6](-[#1])/-[#6](-[#1])(-[#1])-[c]1:[c](-[#8]-[#1]):[c](-[#1]):[c](-[#8]-[#6]2(-[#1])-[#1]):[c](-[#6](-[#1])(-[#8]-[c](:[c]3:[c]4-[#1]):[c]5:[c](-[#8]-[#6](-[#6](-[#1])=[#6]5-[#1])(-[#6](-[#1])(-[#1])-[#1])-[#6](-[#1])(-[#1])-[#1]):[c]4-[#1])-[#6]23-[#8]-[#1]):[c]1-[#1])\-[#6](-[#1])(-[#1])-[#1]	406.47094	C25H26O5	NPT178	1
NPC209040	[#6](-[#1])(-[#1])(-[#1])\-[#6](=[#6](-[#1])/-[#6](-[#1])(-[#1])-[c]1:[c](-[#8]-[#6](-[#1])(-[#1])-[#1]):[c](:[c](-[#1]):[c](-[#6](-[#1])(-[#8]-[c](:[c](-[#6]2=[#8]):[c]3-[#1]):[c](-[#1]):[c](-[#8]-[#1]):[c]3-[#1])-[#6]2(-[#1])-[#1]):[c]1-[#1])\-[#6](-[#1])=[#6](-[#1])\-[#6](-[#8]-[#1])(-[#6](-[#1])(-[#1])-[#1])-[#6](-[#1])(-[#1])-[#1])\-[#6](-[#1])(-[#1])-[#1]	422.5134	C26H30O5	NPT178	0
NPC209944	[#6](-[#1])(-[#1])=[#6](-[#6](-[#8]-[#1])(-[#6](-[#1])(-[#6](-[#1])(-[#1])-[#1])-[#6](-[#1])(-[#1])-[#1])-[#6](-[#1])(-[#1])-[#6](-[#1])(-[#1])-[#6](-[#1])(-[#6](-[#1])(-[#6](-[#6](-[#1])(-[#1])-[#1])(-[#6](-[#1])(-[#6](-[#6](-[#6](-[#6](-[#6](-[#1])(-[#1])-[#6](-[#1])(-[#8]-[#1])-[#6]1(-[#1])-[#1])=[#6]2-[#1])(-[#6]1(-[#1])-[#1])-[#6](-[#1])(-[#1])-[#1])(-[#1])-[#6]3(-[#1])-[#1])(-[#1])-[#6]2(-[…	428.69022	C29H48O2	NPT178	0
NPC210826	[#6](-[#1])(-[#1])(-[#1])\-[#6](=[#6](-[#1])/-[#6](-[#1])(-[#1])-[c](:[c](-[#8]-[#1]):[c](-[c](:[o]:[c](:[c]1:[c]2-[#1]):[c](-[#1]):[c](-[#8]-[#1]):[c]2-[#1]):[c]1-[#1]):[c]3-[#1]):[c](-[#8]-[#1]):[c]3-[#1])\-[#6](-[#1])(-[#1])-[#1]	310.34382	C19H18O4	NPT178	0
NPC211352	[#6](-[#6](-[#6](-[#6](-[#6](-[#1])(-[#6](-[#6](-[#1])(-[#1])-[#1])(-[#6](-[#6](-[#8]-[c](:[c]1:[c](-[#1]):[c](-[#8]-[#1]):[c]2-[#1]):[c]2-[#1])(-[#6]3(-[#1])-[#1])-[#6](-[#1])(-[#1])-[#1])(-[#1])-[#6]1(-[#1])-[#1])-[#6]4(-[#1])-[#1])-[#6]3(-[#1])-[#1])(-[#6](-[#1])(-[#1])-[#8]-[#1])-[#6](-[#1])(-[#1])-[#6]5(-[#1])-[#1])(-[#1])-[#6]4(-[#1])-[#1])(-[#6](-[#1])(-[#1])-[#8]-[#1])-[#6]5(-[#1])-[#1])(…	414.57752	C26H38O4	NPT178	0
NPC212733	[#6](-[#1])(-[#1])(-[#1])-[#6](-[#6](-[#1])(-[#8]-[#1])-[#6]1(-[#1])-[#1])(-[#6](-[#1])(-[#6](-[#6](-[#1])(-[#1])-[#1])(-[#6](-[#6](-[#6](-[#6](-[#1])(-[#6](-[#1])(-[#6](-[#8]-[#1])=[#8])-[#6]2(-[#1])-[#1])-[#6]3(-[#1])-[#1])(-[#6]2(-[#1])-[#1])-[#6](-[#1])(-[#1])-[#1])(-[#6]4(-[#1])-[#1])-[#6](-[#1])(-[#1])-[#1])(-[#1])-[#6]3(-[#1])-[#1])-[#6]1(-[#1])-[#1])-[#6]4(-[#1])-[#1])-[#6](-[#1])(-[#1])-…	362.54602	C23H38O3	NPT178	0
NPC214166	[#6](-[#1])(-[#1])(-[#1])\-[#6](=[#6](-[#1])/-[#6](-[#1])(-[#1])-[c]1:[c](-[#8]-[#6](-[#1])(-[#1])-[#1]):[c](:[c](-[#1]):[c](-[#6](-[#1])(-[#8]-[c](:[c](-[#6]2=[#8]):[c](-[#8]-[#1]):[c]3-[#1]):[c](-[#1]):[c]3-[#8]-[#1])-[#6]2(-[#1])-[#1]):[c]1-[#1])\-[#6](-[#1])=[#6](-[#1])\-[#6](-[#8]-[#1])(-[#6](-[#1])(-[#1])-[#1])-[#6](-[#1])(-[#1])-[#1])\-[#6](-[#1])(-[#1])-[#1]	438.5128	C26H30O6	NPT178	0
NPC2158	[#6](-[#1])(-[#1])(-[#1])-[#6](-[#1])(-[#6]1(-[#1])-[#6](-[#6](-[#1])(-[#6](-[#6](-[#1])(-[#1])-[#1])(-[#6](-[#6](-[#1])(-[#6](-[#1])(-[#8]-[#1])-[#6]2(-[#1])-[#1])-[#6](-[#6](=[#6]2-[#6](-[#6](-[#1])(-[#1])-[#1])(-[#6](-[#1])(-[#8]-[#1])-[#6]3(-[#1])-[#1])-[#6](-[#1])(-[#1])-[#8]-[#1])-[#6]3(-[#1])-[#1])=[#6]4-[#1])(-[#6]5(-[#1])-[#1])-[#6](-[#1])(-[#1])-[#1])-[#6]4(-[#1])-[#1])-[#6](-[#1])(-[#8…	474.67254	C29H46O5	NPT178	1
NPC220582	[#6](-[#1])(-[#1])(-[#1])-[#6](-[#8]-[#1])(-[#6](-[#1])(-[#8]-[c](:[c]1:[c]2-[#1]):[c](-[#1]):[c](:[o]:[c](-[c]3:[c](-[#1]):[c](-[#8]-[#1]):[c](-[#1]):[c](-[#8]-[#1]):[c]3-[#1]):[c]4-[#1]):[c]24)-[#6]1(-[#1])-[#1])-[#6](-[#1])(-[#1])-[#1]	326.34322	C19H18O5	NPT178	0
NPC221432	[#6](-[#1])(-[#1])(-[#1])\-[#6](=[#6](-[#1])/-[#6](-[#1])(-[#1])-[c](:[c](-[#8]-[#1]):[c]1-[#1]):[c](-[#1]):[c](-[#6](-[#1])(-[#8]-[c](:[c](-[#6]2=[#8]):[c]3-[#1]):[c](-[#1]):[c](-[#8]-[#1]):[c]3-[#1])-[#6]2(-[#1])-[#1]):[c]1-[#1])\-[#6](-[#1])(-[#1])-[#1]	324.3704	C20H20O4	NPT178	0
NPC221777	[#6](-[#1])(-[#1])(-[#1])\-[#6](=[#6](-[#1])/-[#6](-[#1])(-[#1])-[c](:[c](-[#8]-[#1]):[c]1-[#1]):[c](-[#1]):[c](-[#6](=[#8])-[#6](-[#1])(-[#1])-[#6](=[#8])-[c](:[c](-[#8]-[#1]):[c](-[#1]):[c](-[#8]-[#1]):[c]2-[#6](-[#1])(-[#1])\-[#6](-[#1])=[#6](/-[#6](-[#1])(-[#1])-[#1])\-[#6](-[#1])(-[#1])-[#1]):[c]2-[#1]):[c]1-[#1])\-[#6](-[#1])(-[#1])-[#1]	408.48682	C25H28O5	NPT178	0
NPC221792	[#6](-[#1])(-[#1])(-[#1])-[c]1:[c](-[#8]-[#1]):[c](-[#6](-[#6](-[#1])(-[#1])-[#1])(-[#6](=[#8])-[#6](=[#6]2-[#8]-[#1])\-[#6](=[#7]\-[#6](-[#1])(-[#6](-[#8]-[#1])=[#8])-[#6](-[#1])(-[#1])-[#6](-[#1])(-[#1])-[#6](-[#8]-[#6](-[#1])(-[#1])-[#1])=[#8])\-[#6](-[#1])(-[#1])-[#1])-[#6]3=[#6]2-[#1]):[c](-[#8]3):[c](:[c]1-[#8]-[#1])-[#6](=[#8])-[#6](-[#1])(-[#1])-[#1]	487.456	C24H25NO10	NPT178	0
NPC221868	[#6](-[#1])(-[#1])(-[#1])-[#6](-[#8]-[c](:[c](-[c](:[o]:[c](:[c]1:[c]2-[#1]):[c](-[#1]):[c](-[#8]-[#1]):[c]2-[#1]):[c]1-[#1]):[c]3-[#1]):[c]4:[c](-[#8]-[#1]):[c]3-[#1])(-[#6](-[#1])=[#6]4-[#1])-[#6](-[#1])(-[#1])-[#1]	308.32794	C19H16O4	NPT178	0
NPC222366	[#6](-[#1])(-[#1])=[#6](-[#6](-[#6](-[#1])(-[#1])-[#6](-[#1])(-[#6](-[#6](-[#6](-[#6](-[#6](-[#1])(-[#1])-[#8]-[#1])(-[#6]1(-[#1])-[#1])-[#6](-[#1])(-[#1])-[#1])(-[#1])-[#6]2(-[#1])-[#1])(-[#6](-[#1])(-[#1])-[#6]1(-[#1])-[#1])-[#6](-[#1])(-[#1])-[#1])=[#6]3-[#1])-[#6]2(-[#1])-[#1])(-[#6]3(-[#1])-[#1])-[#6](-[#1])(-[#1])-[#1])-[#1]	288.46748	C20H32O	NPT178	0
NPC222713	[c]1(-[#1]):[c](-[#6](-[#8]-[c](:[c](-[c](:[c](-[#8]-[#6](-[c](:[c](-[#1]):[c](-[#1]):[c](-[#8]-[#1]):[c]2-[#1]):[c]2-[#1])=[#6]3-[#1]):[c](-[#6]3=[#8]):[c]4-[#8]-[#1]):[c](-[#8]-[#1]):[c]4-[#1]):[c](-[#8]-[#1]):[c]5-[#1]):[c](-[#6]6=[#8]):[c]5-[#8]-[#1])=[#6]6-[#1]):[c](-[#1]):[c](-[#1]):[c](-[#8]-[#1]):[c]1-[#1]	538.45791	C30H18O10	NPT178	1
NPC224345	[#6](-[#1])(-[#1])=[#6](-[#6](-[#6](-[#1])(-[#1])-[#6](-[#1])(-[#6](-[#8]-[#1])(-[#6](-[#6](-[#6](-[#6](-[#8]-[#1])=[#8])(-[#6]1(-[#1])-[#1])-[#6](-[#1])(-[#1])-[#1])(-[#1])-[#6]2(-[#1])-[#1])(-[#6](-[#1])(-[#1])-[#6]1(-[#1])-[#1])-[#6](-[#1])(-[#1])-[#1])-[#6]3(-[#1])-[#1])-[#6]2=[#8])(-[#6]3(-[#1])-[#1])-[#6](-[#1])(-[#1])-[#1])-[#1]	334.4498	C20H30O4	NPT178	0
NPC225585	[#6](-[#1])(-[#1])(-[#1])-[#6](-[#1])(-[#6](-[#1])(-[#6](-[#1])(-[#6](-[#6](-[#8]-[#1])=[#8])(-[#6]1(-[#1])-[#1])-[#6]2(-[#1])-[#1])-[#6](-[#6](-[#6](-[#6](-[#1])(-[#6](-[#6](-[#1])(-[#1])-[#1])(-[#6](-[#6](-[#6](-[#1])(-[#8]-[#1])-[#6]3(-[#1])-[#1])(-[#6](-[#1])(-[#1])-[#8]-[#1])-[#6](-[#1])(-[#1])-[#1])(-[#1])-[#6]4(-[#1])-[#1])-[#6]3(-[#1])-[#1])-[#6]5(-[#1])-[#1])(-[#6]4(-[#1])-[#1])-[#6](-[#…	472.69972	C30H48O4	NPT178	0
NPC226644	[#6](-[#1])(-[#1])(-[#1])\-[#6](=[#6](-[#1])\-[#6](-[#1])(-[#1])-[c](:[c](-[#8]-[#6](-[#1])(-[#1])-[#1]):[c]1:[c](:[o]:[c](-[c](:[c](-[#8]-[#1]):[c](-[#1]):[c](-[#8]-[#1]):[c]2-[#1]):[c]2-[#1]):[c]1-[#1]):[c]3-[#1]):[c]3-[#8]-[#1])\-[#6](-[#1])(-[#1])-[#1]	340.3698	C20H20O5	NPT178	0
NPC227579	[#6](-[#1])(-[#1])=[#6](\-[#6](-[#1])=[#6](-[#1])\-[c]1:[c](-[#8]-[#6](-[#1])(-[#1])-[#1]):[c](:[c](-[#1]):[c](-[#6](-[#1])(-[#8]-[c](:[c](-[#6]2=[#8]):[c](-[#8]-[#1]):[c]3-[#1]):[c](-[#1]):[c]3-[#8]-[#1])-[#6]2(-[#1])-[#1]):[c]1-[#1])-[#6](-[#1])(-[#1])\-[#6](-[#1])=[#6](/-[#6](-[#1])(-[#1])-[#1])\-[#6](-[#1])(-[#1])-[#1])-[#6](-[#1])(-[#1])-[#1]	420.49752	C26H28O5	NPT178	0
NPC229281	[#6](-[#1])(-[#1])(-[#1])-[#6](-[#6](-[#1])(-[#8]-[#1])-[#6](-[#6](-[#6](-[#8]-[#1])=[#8])(-[#6]1(-[#1])-[#1])-[#6]2(-[#1])-[#1])(-[#1])-[#6](-[#6](-[#6](-[#6](-[#1])(-[#6](-[#6](-[#1])(-[#1])-[#1])(-[#6](-[#6](-[#6](-[#1])(-[#8]-[#1])-[#6]3(-[#1])-[#1])(-[#6](-[#1])(-[#1])-[#8]-[#1])-[#6](-[#1])(-[#1])-[#1])(-[#1])-[#6]4(-[#1])-[#1])-[#6]3(-[#1])-[#1])-[#6]5(-[#1])-[#1])(-[#6]4(-[#1])-[#1])-[#6]…	488.69912	C30H48O5	NPT178	0
NPC229976	[#6](-[#1])(-[#1])(-[#1])\-[#6](=[#6](\-[#6](=[#8])-[#6](-[#6](-[#1])(-[#6](-[#1])(-[#6](-[#6](-[#6](-[#1])(-[#1])-[#1])(-[#6](-[#1])(-[#6](-[#6](-[#1])(-[#8]-[#6](-[#1])(-[#6]1(-[#6](-[#1])(-[#1])-[#1])-[#6](-[#1])(-[#1])-[#1])-[#6]2(-[#1])-[#1])-[#6]2(-[#1])-[#1])=[#6]1-[#6]3(-[#1])-[#1])-[#6]4(-[#1])-[#1])-[#6]3(-[#1])-[#1])(-[#6]5(-[#1])-[#1])-[#6](-[#1])(-[#1])-[#1])-[#6]4(-[#1])-[#1])-[#6]5…	434.65328	C30H42O2	NPT178	0
NPC233455	[#6](-[#1])(-[#1])(-[#1])-[#6](-[#6](-[#1])(-[#8]-[#1])-[#6]1(-[#1])-[#1])(-[#6](-[#1])(-[#6](-[#6](-[#1])(-[#1])-[#1])(-[#6](-[#6](-[#6](-[#6](-[#6](-[#1])(-[#6](-[#6](-[#1])(-[#1])-[#1])(-[#6]2(-[#1])-[#1])-[#6]3(-[#1])-[#1])-[#6](-[#1])(-[#1])-[#6](-[#6](-[#8]-[#1])=[#8])(-[#6]3(-[#1])-[#1])-[#6](-[#1])(-[#1])-[#1])=[#6]4-[#1])(-[#6]2(-[#1])-[#1])-[#6](-[#1])(-[#1])-[#1])(-[#6]5(-[#1])-[#1])-[…	470.68384	C30H46O4	NPT178	0
NPC235239	[#6](-[#1])(-[#1])(-[#1])-[#6](-[#8]-[c](:[c]1:[c](-[#1]):[c](:[c]2-[#1])\-[#6](-[#1])=[#6](-[#1])\-[#6](=[#8])-[c](:[c](-[#8]-[#1]):[c](-[#1]):[c](-[#8]-[#1]):[c]3-[#1]):[c]3-[#1]):[c]2-[#1])(-[#6](-[#1])=[#6]1-[#1])-[#6](-[#1])(-[#1])-[#1]	322.35452	C20H18O4	NPT178	0
NPC236189	[c]1(-[#1]):[c](-[#1]):[c](:[c](:[c](-[#8]-[#1]):[c](-[#6](-[#8]-[#1])=[#8]):[c]2-[#1]):[c](-[#1]):[c]1-[#1]):[c]2-[#1]	188.17941	C11H8O3	NPT178	0
NPC238279	[#6](-[#1])(-[#1])(-[#1])\-[#6](=[#6](-[#1])/-[#6](-[#1])(-[#1])-[c]1:[c](-[#8]-[#1]):[c](-[#8]-[#1]):[c](-[#1]):[c](-[#6](-[#6](=[#8])-[c](:[c](-[#8]2):[c](-[#1]):[c]3-[#8]-[#1]):[c](-[#8]-[#1]):[c]3-[#1])=[#6]2-[#1]):[c]1-[#1])\-[#6](-[#1])(-[#1])-[#1]	354.35332	C20H18O6	NPT178	0
NPC23870	[#6](-[#1])(-[#1])=[#6](-[#1])-[#6](-[c](:[c](-[#8]-[#1]):[c](-[#1]):[c](-[#8]-[#6](-[#1])(-[#1])-[#1]):[c]1\-[#6](-[#1])=[#6](-[#1])\-[#6](=[#8])-[c](:[c](-[#1]):[c](-[#1]):[c](-[#8]-[#1]):[c]2-[#1]):[c]2-[#1]):[c]1-[#1])(-[#6](-[#1])(-[#1])-[#1])-[#6](-[#1])(-[#1])-[#1]	338.39698	C21H22O4	NPT178	0
NPC243171	[#6](-[#1])(-[#1])(-[#1])\-[#6](=[#6](-[#1])/-[#6](-[#1])(-[#1])-[c](:[c](-[#8]-[#1]):[c]1-[#1]):[c](-[#1]):[c](-[#6](-[#1])(-[#8]-[c](:[c]2:[c]3-[#1]):[c](:[c](-[#8]-[#1]):[c]3-[#1])-[#6](-[#1])(-[#1])\-[#6](-[#1])=[#6](\-[#6](-[#1])(-[#1])-[#1])/-[#6](-[#1])(-[#1])-[#1])-[#6](-[#1])(-[#8]-[#1])-[#6]2=[#8]):[c]1-[#1])\-[#6](-[#1])(-[#1])-[#1]	408.48682	C25H28O5	NPT178	0
NPC24394	[#6](-[#1])(-[#1])=[#6](-[#6](-[#1])(-[c](:[c](-[#8]-[#1]):[c](-[#1]):[c](-[#8]-[#6](-[#1])(-[#1])-[#1]):[c]1\-[#6](-[#1])=[#6](-[#1])\-[#6](=[#8])-[c](:[c](-[#1]):[c](-[#1]):[c](-[#8]-[#1]):[c]2-[#1]):[c]2-[#1]):[c]1-[#1])-[#6](-[#1])(-[#1])-[#1])-[#6](-[#1])(-[#1])-[#1]	338.39698	C21H22O4	NPT178	0
NPC246693	[#6](-[#1])(-[#1])(-[#1])\-[#6](=[#6](-[#1])/-[#6](-[#1])(-[#1])-[#6](-[#1])(-[#8]-[#1])-[#6](-[#6](=[#8])-[c](:[c](-[#6]1=[#8]):[c](-[#8]-[#1]):[c]2-[#1]):[c](-[#8]-[#1]):[c]2-[#1])=[#6]1-[#1])\-[#6](-[#1])(-[#1])-[#1]	288.29524	C16H16O5	NPT178	0
NPC246708	[#6](-[#1])(-[#1])(-[#1])-[#6](-[#6](-[#1])(-[#1])-[#6](-[#1])(-[#6](-[#6](-[#8]-[#6](-[#1])(-[#1])-[#1])=[#8])(-[#6]1(-[#1])-[#1])-[#6]2(-[#1])-[#1])-[#6](-[#6](-[#6](-[#6](-[#1])(-[#6](-[#6](-[#1])(-[#1])-[#1])(-[#6](-[#1])(-[#6](-[#6](-[#1])(-[#8]-[#1])-[#6]3(-[#1])-[#1])(-[#6](-[#1])(-[#1])-[#1])-[#6](-[#1])(-[#1])-[#1])-[#6]4(-[#1])-[#1])-[#6]3(-[#1])-[#1])-[#6]5(-[#1])-[#1])(-[#6]4(-[#1])-[…	470.7269	C31H50O3	NPT178	1
NPC247779	[#6](-[#1])(-[#1])(-[#1])-[#8]-[c](:[c](\-[#6](-[#1])=[#6](-[#1])\-[#6](=[#8])-[c](:[c](-[#1]):[c](-[#1]):[c](-[#8]-[#1]):[c]1-[#1]):[c]1-[#1]):[c]2-[#1]):[c](-[#1]):[c](-[#8]-[#1]):[c]2-[#1]	270.27996	C16H14O4	NPT178	0
NPC248315	[c]1(-[#1]):[c](-[c](:[c](-[#1]):[c](-[#8]-[#1]):[c](-[#8]-[#16](=[#8])(=[#8])-[#8]-[#1]):[c]2-[#1]):[c]2-[#1]):[c](-[#1]):[c](-[#8]-[#1]):[c](-[#8]-[c](:[c](:[o]:[c](:[c]34):[c](-[#1]):[c](-[#6](-[#8]-[#1])=[#8]):[c](-[#8]-[#1]):[c]3-[#1]):[c]4:[c]5-[#1]):[c](-[#1]):[c]5-[#8]-[#1]):[c]1-[#1]	540.45233	C25H16O12S	NPT178	1
NPC251336	[#6](-[#1])(-[#1])(-[#1])\-[#6](=[#6](-[#1])/-[#6](-[#1])(-[#1])-[#6](-[#1])(-[#1])-[#6]1=[#6](-[#1])-[#6](-[#1])(-[c](:[c](-[#8]-[#1]):[c](:[c](-[#8]-[#6](-[#1])(-[c](:[c](-[#8]-[#1]):[c]2-[#1]):[c](-[#1]):[c](-[#8]-[#1]):[c]2-[#1])-[#6]3(-[#1])-[#1]):[c]4-[#1])-[#6]3=[#8]):[c]4-[#8]-[#1])-[#6](-[#1])(-[#6](=[#8])-[c](:[c](-[#8]-[#1]):[c](-[#1]):[c](-[#8]-[#1]):[c]5-[#1]):[c]5-[#1])-[#6](-[#1])(…	694.72311	C40H38O11	NPT178	1
NPC251779	[#6](-[#1])(-[#1])(-[#1])-[#6](-[#6](-[#1])(-[#1])-[#6](-[#1])(-[#6](-[#6](-[#1])(-[#1])-[#1])(-[#6]1(-[#1])-[#1])-[#6]2(-[#1])-[#1])-[#6](-[#6](-[#6](-[#6](-[#1])(-[#6](-[#6](-[#1])(-[#1])-[#1])(-[#6](-[#1])(-[#6](-[#6](=[#8])-[#6]3(-[#1])-[#1])(-[#6](-[#1])(-[#1])-[#1])-[#6](-[#1])(-[#1])-[#1])-[#6]4(-[#1])-[#1])-[#6]3(-[#1])-[#1])-[#6]5(-[#1])-[#1])(-[#6]4(-[#1])-[#1])-[#6](-[#1])(-[#1])-[#1])…	454.68444	C30H46O3	NPT178	1
NPC251970	[#6](-[#1])(-[#1])=[#6](-[#6](-[#6](-[#1])(-[#1])-[#6](-[#1])(-[#6](-[#6](-[#6](-[#6](-[#6](-[#8]-[#1])=[#8])(-[#6](-[#1])(-[#1])-[#6]1(-[#1])-[#1])-[#6](-[#1])(-[#1])-[#1])(-[#1])-[#6]2(-[#1])-[#1])(-[#6]1(-[#1])-[#1])-[#6](-[#1])(-[#1])-[#1])=[#6]3-[#1])-[#6]2(-[#1])-[#1])(-[#6]3(-[#1])-[#1])-[#6](-[#1])(-[#1])-[#1])-[#1]	302.451	C20H30O2	NPT178	0
NPC252564	[#6](-[#1])(-[#1])(-[#1])-[#6](-[#1])(-[#6](-[#1])(-[#8]-[#16](=[#8])(=[#8])-[#8]-[#1])-[#6](-[#1])(-[#1])-[#6](-[#1])(-[#1])-[#6](-[#1])(-[#6](-[#1])(-[#6](-[#6](-[#1])(-[#6](-[#1])(-[#6](-[#1])(-[#8]-[#1])-[#6]1(-[#1])-[#1])-[#6](-[#6](-[#6]1(-[#1])-[#6](-[#1])(-[#1])-[#6](-[#1])(-[#7](-[#1])-[#6](-[#1])(-[#1])-[#6](-[#1])(-[#1])-[#6](-[#1])(-[#1])-[#7](-[#1])-[#6](-[#1])(-[#1])-[#6](-[#1])(-[#…	685.05637	C37H72N4O5S	NPT178	1
NPC255781	[#6](-[#1])(-[#1])(-[#1])-[#6]1(-[#1])-[#6](-[#1])(-[#1])-[#6](-[#1])(-[#6](-[#1])(-[#6](-[#1])(-[#6]2(-[#1])-[#6](-[#1])(-[#1])-[#1])\-[#6](-[#1])=[#6](-[#1])\-[#6](-[#1])=[#6](-[#1])\-[#6](-[#8]-[#1])=[#8])-[#6](-[#1])(-[#6]1(-[#1])-[#1])-[#6](-[#1])(-[#1])-[#1])-[#6](-[#1])=[#6]2-[#1]	274.39784	C18H26O2	NPT178	1
NPC256406	[#6](-[#1])(-[#1])(-[#1])\-[#6](=[#6](-[#1])/-[#6](-[#1])(-[#1])-[c]1:[c](-[#8]-[#1]):[c](:[c](-[#8]2):[c](:[c]1-[#8]-[#1])-[#6](-[#1])(-[#1])\-[#6](-[#1])=[#6](/-[#6](-[#1])(-[#1])-[#1])\-[#6](-[#1])(-[#1])-[#1])-[#6](=[#8])-[#6](-[c](:[c](-[#1]):[c](-[#8]-[#6](-[#1])(-[#1])-[#1]):[c](-[#8]-[#1]):[c]3-[#1]):[c]3-[#1])=[#6]2-[#1])\-[#6](-[#1])(-[#1])-[#1]	436.49692	C26H28O6	NPT178	0
NPC257173	[c]1(-[#1]):[c](-[#8]-[#1]):[c](-[#8]-[#1]):[c](-[#1]):[c](-[#6](-[#8]-[#6]2=[#6]3-[#6](-[#8]-[#6](-[#6](=[#8])-[#8]-[#1])=[#6]2-[#1])=[#8])=[#8]):[c]13	290.18194	C13H6O8	NPT178	1
NPC258630	[#6](-[#1])(-[#1])(-[#1])\-[#6](=[#6](-[#1])/-[#6](-[#1])(-[#1])-[c]1:[c](-[#8]-[#1]):[c](:[c](-[#1]):[c](-[#6](-[#1])(-[#8]-[c](:[c](-[#6]2=[#8]):[c](-[#8]-[#1]):[c]3-[#1]):[c](-[#1]):[c]3-[#8]-[#1])-[#6]2(-[#1])-[#1]):[c]1-[#1])-[#6](-[#1])(-[#1])\-[#6](-[#1])=[#6](/-[#6](-[#1])(-[#1])-[#1])\-[#6](-[#1])(-[#1])-[#1])\-[#6](-[#1])(-[#1])-[#1]	408.48682	C25H28O5	NPT178	0
NPC26224	[#6](-[#1])(-[#1])(-[#1])-[#6]1(-[#1])-[#6](-[#1])(-[#1])-[c](:[c](:[c](:[c](:[c]2-[#1])-[#6](-[#1])(-[#1])-[#1])\-[#6](-[#1])=[#6](-[#1])\-[#6](-[#1])=[#6](-[#1])\-[#6](-[#8]-[#1])=[#8])-[#6](-[#1])(-[#6]1(-[#1])-[#1])-[#6](-[#1])(-[#1])-[#1]):[c]2-[#1]	270.36608	C18H22O2	NPT178	1
NPC262359	[#6](-[#1])(-[#1])(-[#1])-[#8]-[c](:[c](-[#1]):[c](-[#1]):[c](\-[#6](-[#1])=[#6](-[#1])\-[#6](=[#8])-[c](:[c](-[#8]-[#1]):[c](-[#1]):[c](-[#8]-[#1]):[c]1-[#1]):[c]1-[#1]):[c]2-[#1]):[c]2-[#1]	270.27996	C16H14O4	NPT178	0
NPC263548	[#6](-[#1])(-[#1])(-[#1])-[#6](-[#1])(-[#6](-[#1])(-[#6](-[#1])(-[#6](-[#6](-[#8]-[#1])=[#8])(-[#6]1(-[#1])-[#1])-[#6]2(-[#1])-[#1])-[#6](-[#6](-[#6](-[#6](-[#1])(-[#6](-[#6](-[#1])(-[#1])-[#1])(-[#6](-[#6](-[#6](-[#1])(-[#8]-[#1])-[#6]3(-[#1])-[#8]-[#1])(-[#6](-[#1])(-[#1])-[#8]-[#1])-[#6](-[#1])(-[#1])-[#1])(-[#1])-[#6]4(-[#1])-[#1])-[#6]3(-[#1])-[#1])-[#6]5(-[#1])-[#1])(-[#6]4(-[#1])-[#1])-[#6…	488.69912	C30H48O5	NPT178	0
NPC265111	[#6](-[#1])(-[#1])(-[#1])\-[#6](=[#6](-[#1])/-[#6](-[#1])(-[#1])-[n](:[c](:[c](:[n+]1-[#6](-[#1])(-[#1])-[#1]):[n]:[c]2-[#1]):[c](:[n]2)-[#7](-[#1])-[#1]):[c]1-[#1])\-[#6](-[#1])(-[#1])-[#6](-[#1])(-[#1])-[#6](-[#6](-[#1])(-[#1])-[#1])(-[#6](-[#6](-[#6](-[#6](-[#1])(-[#1])-[#8]\-[#6](\-[#8]-[#1])=[#6](/-[#7]=[#6]3-[#1])\-[#6](-[#1])=[#6]3-[#35])=[#6]4-[#1])(-[#6]5(-[#1])-[#1])-[#6](-[#1])(-[#1])-…	610.60817	C31H42BrN6O2	NPT178	0
NPC266572	[#6](-[#1])(-[#1])(-[#1])-[#6](-[#8]-[c](:[c]1:[c](-[#8]-[#1]):[c](-[#6](-[#6](=[#8])-[c](:[c](-[#8]2):[c](-[#1]):[c](-[#8]-[#1]):[c]3-[#1]):[c]3-[#1])=[#6]2-[#1]):[c]4-[#1]):[c]4-[#1])(-[#6](-[#1])=[#6]1-[#1])-[#6](-[#1])(-[#1])-[#1]	336.33804	C20H16O5	NPT178	0
NPC267691	[#6](-[#1])(-[#1])(-[#1])-[#6](-[#6](-[#1])(-[#1])-[#6](-[#1])(-[#6](-[#6](-[#8]-[#1])=[#8])(-[#6]1(-[#1])-[#1])-[#6]2(-[#1])-[#1])-[#6](-[#6](-[#6](-[#6](-[#1])(-[#6](-[#6](-[#1])(-[#1])-[#1])(-[#6](-[#1])(-[#6](-[#6](=[#8])-[#6]3(-[#1])-[#1])(-[#6](-[#1])(-[#1])-[#1])-[#6](-[#1])(-[#1])-[#1])-[#6]4(-[#1])-[#1])-[#6]3(-[#1])-[#1])-[#6]5(-[#1])-[#1])(-[#6]4(-[#1])-[#1])-[#6](-[#1])(-[#1])-[#1])(-…	454.68444	C30H46O3	NPT178	1
NPC268917	[#6](-[#1])(-[#1])(-[#1])\-[#6](=[#6](-[#1])/-[#6](-[#1])(-[#1])-[c]1:[c](-[#8]-[#1]):[c](-[#1]):[c](-[#8]-[#6](-[#1])(-[#6]23-[#1])-[c](:[c](-[#8]-[#6]2(-[#1])-[#1]):[c](:[c](-[#8]-[#1]):[c]4-[#1])-[#6](-[#1])(-[#1])\-[#6](-[#1])=[#6](/-[#6](-[#1])(-[#1])-[#1])\-[#6](-[#1])(-[#1])-[#1]):[c]4-[#1]):[c]3:[c]1-[#1])\-[#6](-[#1])(-[#1])-[#1]	392.48742	C25H28O4	NPT178	1
NPC270883	[#6](-[#1])(-[#1])(-[#1])\-[#6](=[#6](-[#1])/-[#6](-[#1])(-[#1])-[c]1:[c](-[#8]-[#1]):[c](-[#1]):[c](-[#8]-[#6](-[c](:[c](-[#1]):[c](-[#1]):[c](-[#8]-[#1]):[c]2-[#1]):[c]2-[#1])=[#6]3-[#1]):[c](-[#6]3=[#8]):[c]1-[#1])\-[#6](-[#1])(-[#1])-[#1]	322.35452	C20H18O4	NPT178	0
NPC271288	[#6](-[#1])(-[#1])(-[#1])\-[#6](=[#6](-[#1])/-[#6](-[#1])(-[#1])-[c](:[c](-[#8]-[#6](-[#1])(-[#1])-[#1]):[c]1-[#1]):[c](-[#1]):[c](-[#6]2(-[#1])-[#6](=[#8])-[c](:[c](-[#8]-[#6]2(-[#1])-[#1]):[c](-[#1]):[c]3-[#8]-[#1]):[c](-[#8]-[#1]):[c]3-[#1]):[c]1-[#1])\-[#6](-[#1])(-[#1])-[#1]	354.39638	C21H22O5	NPT178	1
NPC271944	[#6](-[#1])(-[#1])(-[#1])\-[#6](=[#6](-[#1])\-[#6](-[#1])(-[#1])-[c](:[c](-[#8]-[#1]):[c](-[#1]):[c]1-[#6](=[#8])-[#6](-[#1])(-[#6](-[#1])(-[c](:[c](-[#8]-[#1]):[c](-[#6](=[#8])\-[#6](-[#1])=[#6](-[#1])\-[c](:[c](-[#1]):[c](-[#1]):[c](-[#8]-[#1]):[c]2-[#1]):[c]2-[#1]):[c]3-[#1]):[c](-[#8]-[#1]):[c]3-[#1])-[#6](-[#1])=[#6]4-[#6](-[#1])(-[#1])-[#1])-[#6](-[#1])(-[c](:[c](-[#8]-[#1]):[c](-[#1]):[c](…	662.72431	C40H38O9	NPT178	1
NPC271967	[#6](-[#1])(-[#1])(-[#1])-[#6](-[#1])(-[#6]1(-[#1])-[#6](-[#6](-[#1])(-[#6](-[#6](-[#1])(-[#1])-[#1])(-[#6](-[#6](-[#1])(-[#6](-[#1])(-[#8]-[#1])-[#6]2(-[#1])-[#1])-[#6](-[#6](=[#6]2-[#6](-[#6](-[#1])(-[#8]-[#1])-[#6]3(-[#1])-[#1])(-[#6](-[#1])(-[#1])-[#1])-[#6](-[#1])(-[#1])-[#1])-[#6]3(-[#1])-[#1])=[#6]4-[#1])(-[#6]5(-[#1])-[#1])-[#6](-[#1])(-[#1])-[#1])-[#6]4(-[#1])-[#1])-[#6](-[#1])(-[#8]-[#1…	458.67314	C29H46O4	NPT178	1
NPC272502	[#6](-[#1])(-[#1])(-[#1])-[#6](-[#8]-[c](:[c](-[#8]-[#6](-[#6](-[#1])=[#6]1-[#1])(-[#6](-[#1])(-[#1])-[#1])-[#6](-[#1])(-[#1])-[#1]):[c]1:[c](-[#6](-[#1])(-[#8]-[c](:[c](-[#6]2=[#8]):[c](-[#8]-[#1]):[c]3-[#1]):[c](-[#1]):[c]3-[#8]-[#1])-[#6]2(-[#1])-[#1]):[c]4-[#1]):[c]45)(-[#6](-[#1])=[#6]5-[#1])-[#6](-[#1])(-[#1])-[#1]	420.45446	C25H24O6	NPT178	0
NPC273410	[#6](-[#1])(-[#1])(-[#1])\-[#6](=[#6](-[#1])\-[#6](-[#1])(-[#1])-[#6](-[#1])(-[#1])-[#6](-[#8]-[#1])(-[#6](-[#1])(-[#6](-[#1])(-[#6](-[#6](-[#6](-[#1])(-[#6](-[#6](-[#1])(-[#1])-[#1])(-[#6](-[#1])(-[#6](-[#6](-[#1])(-[#8]-[#1])-[#6]1(-[#1])-[#1])(-[#6](-[#1])(-[#1])-[#1])-[#6](-[#1])(-[#1])-[#1])-[#6]2(-[#1])-[#1])-[#6]1(-[#1])-[#1])-[#6]3(-[#1])-[#1])(-[#6]2(-[#1])-[#1])-[#6](-[#1])(-[#1])-[#1])…	460.73208	C30H52O3	NPT178	0
NPC27643	[#6](-[#1])(-[#1])(-[#1])\-[#6](=[#6](-[#1])/-[#6](-[#1])(-[#1])-[c](:[c](-[#8]-[#6](-[#1])(-[#1])-[#1]):[c](:[c]1-[#1])\-[#6](-[#1])=[#6](-[#1])\-[#6](=[#8])-[c](:[c](-[#1]):[c](-[#1]):[c](-[#8]-[#1]):[c]2-[#1]):[c]2-[#1]):[c](-[#8]-[#1]):[c]1-[#1])\-[#6](-[#1])(-[#1])-[#1]	338.39698	C21H22O4	NPT178	0
NPC279463	[#6](-[#6](-[#6](-[#6](-[#8]-[#1])(-[#6]1(-[#1])-[#1])-[#6](-[#1])(-[#1])-[#1])(-[#1])-[#6](-[#1])(-[#1])-[c](:[c](-[#8]-[#1]):[c]2-[#1]):[c](-[#1]):[c](-[#8]-[#1]):[c]2-[#1])(-[#6](-[#6]3(-[#6](-[#1])(-[#6](-[#6](-[#1])(-[#1])-[#1])(-[#6](-[#8]-[#6]3(-[#1])-[#1])=[#8])-[#6]4(-[#1])-[#1])-[#6]5(-[#1])-[#1])-[#6](-[#1])(-[#1])-[#6]4(-[#1])-[#1])(-[#1])-[#6]1(-[#1])-[#1])-[#6]5(-[#1])-[#1])(-[#1])(…	428.56104	C26H36O5	NPT178	0
NPC280026	[#6](-[#1])(-[#1])(-[#1])-[#6](-[#1])(-[#6](-[#1])(-[#6](-[#6](-[#1])(-[#1])-[#1])(-[#6](-[#1])(-[#6](-[#6](-[#6](-[#6](-[#1])(-[#6](-[#1])(-[#1])-[#6](-[#1])(-[#8]-[#1])-[#6]1(-[#1])-[#1])-[#6]2(-[#1])-[#1])(-[#6]1(-[#1])-[#1])-[#6](-[#1])(-[#1])-[#1])(-[#1])-[#6]3(-[#1])-[#1])(-[#1])-[#6]2(-[#1])-[#1])-[#6]4(-[#1])-[#1])-[#6]3(-[#1])-[#1])-[#6]4(-[#1])-[#1])-[#6](-[#1])(-[#1])-[#6](-[#1])(-[#1]…	376.5726	C24H40O3	NPT178	0
NPC281094	[#6](-[#1])(-[#1])(-[#1])-[#7](-[#6](-[c](:[n](-[#6](=[#8])-[#6]1=[#8]):[c](:[c]2:[c](-[#1]):[c]3-[#1]):[c](-[#1]):[c]3-[#1]):[c]24)=[#6]1-[#1])-[#6](-[#1])=[#6]4-[#1]	250.25209	C15H10N2O2	NPT178	0
NPC288840	[c]1(-[#1]):[c](-[#6](-[#8]-[c](:[c](-[#6](=[#6](-[#8]2)-[c](:[c](-[#1]):[c](-[#1]):[c](-[#8]-[#1]):[c]3-[#1]):[c]3-[#1])-[#6](=[#8])-[c](:[c]2:[c](-[#1]):[c]4-[#8]-[#1]):[c](-[#8]-[#1]):[c]4-[#1]):[c](-[#8]-[#1]):[c]5-[#1]):[c](-[#6]6=[#8]):[c]5-[#8]-[#1])=[#6]6-[#1]):[c](-[#1]):[c](-[#1]):[c](-[#8]-[#1]):[c]1-[#1]	538.45791	C30H18O10	NPT178	1
NPC290160	[c]1(-[#1]):[c](-[#1]):[c]2:[c](-[#8]-[#6]3(-[#1])-[#6](-[#1])(-[c](:[c]4:[c](-[#8]-[#1]):[c]5-[#1]):[c](-[c](:[c](-[#8]-[#1]):[c](-[#1]):[c]6-[#1]):[c]3:[c]6-[#1]):[c]5-[#8]-[#1])-[#6]2(-[#6](-[#1])(-[#8]-[#1])-[#6]4=[#8])-[#1]):[c](-[#1]):[c]1-[#1]	388.36954	C23H16O6	NPT178	1
NPC291508	[#6](-[#1])(-[#1])(-[#1])\-[#6](=[#6](-[#1])/-[#6](-[#1])(-[#1])-[c]1:[c](-[#8]-[#1]):[c](-[#8]-[#6](-[#1])(-[#1])-[#1]):[c](-[#1]):[c](-[#6](-[#1])(-[#8]-[c](:[c](-[#6]2=[#8]):[c]3-[#1]):[c](-[#1]):[c](-[#8]-[#1]):[c]3-[#1])-[#6]2(-[#1])-[#1]):[c]1-[#1])\-[#6](-[#1])(-[#1])-[#1]	354.39638	C21H22O5	NPT178	0
NPC291746	[c]1(-[#1]):[c](-[#6](-[#8]2)=[#6](-[#6](=[#8])-[c](:[c]2:[c](-[#1]):[c]3-[#8]-[#1]):[c](-[#8]-[#1]):[c]3-[#1])-[c](:[c](-[#8]-[#1]):[c]4-[#1]):[c](-[#1]):[c](-[#6](-[#8]-[c](:[c](-[#6]5=[#8]):[c](-[#8]-[#1]):[c]6-[#1]):[c](-[#1]):[c]6-[#8]-[#1])=[#6]5-[#1]):[c]4-[#1]):[c](-[#1]):[c](-[#1]):[c](-[#8]-[#1]):[c]1-[#1]	538.45791	C30H18O10	NPT178	1
NPC295898	[#6](-[#1])(-[#1])(-[#1])-[#7](-[#6](-[c](:[n](-[#6](=[#8])-[#6]1=[#8]):[c](:[c]2:[c]3-[#1]):[c](-[#1]):[c](-[#8]-[#6](-[#1])(-[#1])-[#1]):[c]3-[#1]):[c]24)=[#6]1-[#1])-[#6](-[#1])=[#6]4-[#1]	280.27808	C16H12N2O3	NPT178	0
NPC296437	[#6](-[#1])(-[#1])(-[#1])\-[#6](\-[#6](-[#1])(-[#1])-[#6](-[#1])(-[#1])-[#6](-[#1])(-[#6](-[#6](-[#1])(-[#1])-[#6]1(-[#1])-[#1])(-[#6](-[#1])(-[#1])-[#1])-[#6](-[#1])(-[#1])-[#1])-[#6](-[#6]1(-[#1])-[#1])=[#6](-[#1])-[#1])=[#6](-[#1])/-[#6](-[#1])(-[#1])-[#6](-[#1])(-[#1])\-[#6](=[#6](-[#1])\-[#6](-[#1])(-[#1])-[n](:[c](:[c](:[n+]2-[#6](-[#1])(-[#1])-[#1]):[n]:[c]3-[#1]):[c](:[n]3)-[#7](-[#1])-[#…	422.6293	C26H40N5	NPT178	0
NPC296915	[#6](-[#1])(-[#1])(-[#1])-[#6](-[#8]-[c](:[c]12):[c](-[#1]):[c](-[#8]-[#6]3(-[#1])-[#1]):[c](-[#6](-[#1])(-[#8]-[c](:[c]4:[c]5-[#1]):[c](-[#1]):[c](-[#8]-[#1]):[c]5-[#1])-[#6]34-[#1]):[c]1-[#1])(-[#6](-[#1])=[#6]2-[#1])-[#6](-[#1])(-[#1])-[#1]	322.35452	C20H18O4	NPT178	1
NPC297531	[#6](-[#1])(-[#1])(-[#1])\-[#6](=[#6](-[#1])\-[#6](-[#1])(-[#1])-[#6](-[#1])(-[#1])\-[#6](=[#6](-[#1])\-[#6](-[#1])(-[#1])-[c](:[c](:[o]:[c](-[c](:[c](:[c](-[#8]-[#1]):[c](-[#1]):[c]1-[#8]-[#1])-[#6](-[#1])(-[#1])\-[#6](-[#1])=[#6](\-[#6](-[#1])(-[#1])-[#1])/-[#6](-[#1])(-[#1])-[#1]):[c]1-[#1]):[c]2-[#1]):[c]2:[c]3-[#1]):[c](-[#8]-[#1]):[c]3-[#1])\-[#6](-[#1])(-[#1])-[#1])\-[#6](-[#1])(-[#1])-[#1]	446.57786	C29H34O4	NPT178	1
NPC29777	[#6](-[#1])(-[#1])(-[#1])-[#6](-[#8]-[c](:[c]12):[c](-[#1]):[c](-[#8]-[#6](-[#1])(-[#1])-[#1]):[c](-[#6]3(-[#1])-[#6](=[#8])-[c](:[c](-[#8]-[#6]3(-[#1])-[#1]):[c](-[#1]):[c]4-[#8]-[#1]):[c](-[#8]-[#1]):[c]4-[#1]):[c]1-[#1])(-[#6](-[#1])=[#6]2-[#1])-[#6](-[#1])(-[#1])-[#1]	368.3799	C21H20O6	NPT178	0
NPC300940	[#6](-[#1])(-[#1])(-[#1])\-[#6](=[#6](/-[#6]1=[#8])\-[#6](-[#1])(-[#1])-[#6](-[#1])(-[#6](-[#8]-[#1])(-[#6]2(-[#1])-[#1])-[#6](-[#1])(-[#1])-[#1])-[#6](-[#1])(-[#6](=[#6]1-[#1])-[#6](-[#1])(-[#1])-[#1])-[#6]2(-[#1])-[#1])\-[#6](-[#1])(-[#1])-[#1]	234.33397	C15H22O2	NPT178	0
NPC300984	[#6](-[#1])(-[#1])(-[#1])-[#6](-[#1])(-[#1])-[#6](-[#1])(-[#1])-[#6](-[#1])(-[#1])-[#6](-[#1])(-[#1])-[c](:[c](-[#8]1):[c](-[#8]-[#6](=[#8])-[c](:[c]1:[c](-[#1]):[c]2-[#8]-[#6](-[#1])(-[#1])-[#1]):[c](-[#6](=[#8])-[#6](-[#1])(-[#1])-[#6](-[#1])(-[#1])-[#6](-[#1])(-[#1])-[#6](-[#1])(-[#1])-[#1]):[c]2-[#1]):[c]3-[#1]):[c](-[#6](-[#8]-[#1])=[#8]):[c]3-[#8]-[#1]	456.48502	C25H28O8	NPT178	1
NPC301217	[#6](-[#1])(-[#1])(-[#1])\-[#6](=[#6](-[#1])/-[#6](-[#1])(-[#1])-[c](:[c](-[#8]-[#1]):[c]1-[#1]):[c](-[#1]):[c](-[#6](-[#8]-[c](:[c](-[#6]2=[#8]):[c](-[#8]-[#1]):[c]3-[#1]):[c](-[#1]):[c]3-[#8]-[#1])=[#6]2-[#1]):[c]1-[#1])\-[#6](-[#1])(-[#1])-[#1]	338.35392	C20H18O5	NPT178	0
NPC301707	[#6](-[#1])(-[#1])=[#6](-[#6](-[#1])(-[#8]-[#1])-[#6](-[#1])(-[#1])-[#6](-[#1])(-[#1])-[#6](-[#8]-[#1])(-[#6](-[#1])(-[#6](-[#1])(-[#6](-[#6](-[#6](-[#1])(-[#6](-[#6](-[#1])(-[#1])-[#1])(-[#6](-[#1])(-[#6](-[#6](-[#1])(-[#8]-[#1])-[#6]1(-[#1])-[#1])(-[#6](-[#1])(-[#1])-[#1])-[#6](-[#1])(-[#1])-[#1])-[#6]2(-[#1])-[#1])-[#6]1(-[#1])-[#1])-[#6]3(-[#1])-[#1])(-[#6]2(-[#1])-[#1])-[#6](-[#1])(-[#1])-[#…	476.73148	C30H52O4	NPT178	0
NPC302181	[#6](-[#1])(-[#1])(-[#1])-[#8]-[c](:[c](-[#1]):[c](:[o]:[c](-[c](:[c](-[#8]-[#6](-[#1])(-[#1])-[#1]):[c](-[#1]):[c](-[#8]-[#1]):[c]1-[#1]):[c]1-[#1]):[c]2-[#1]):[c]2:[c]3-[#1]):[c]3-[#1]	270.27996	C16H14O4	NPT178	0
NPC305464	[#6](-[#1])(-[#1])(-[#1])-[#6](-[#1])(-[#6](-[#1])(-[#6](-[#1])(-[#6](-[#6](-[#8]-[#1])=[#8])(-[#6]1(-[#1])-[#1])-[#6]2(-[#1])-[#1])-[#6](-[#6](-[#6](-[#6](-[#1])(-[#6](-[#6](-[#1])(-[#1])-[#1])(-[#6](-[#6](-[#6](-[#1])(-[#8]-[#1])-[#6]3(-[#1])-[#8]-[#1])(-[#6](-[#1])(-[#1])-[#8]-[#1])-[#6](-[#1])(-[#1])-[#1])(-[#1])-[#6]4(-[#1])-[#8]-[#1])-[#6]3(-[#1])-[#1])-[#6]5(-[#1])-[#1])(-[#6]4(-[#1])-[#1]…	504.69852	C30H48O6	NPT178	0
NPC306541	[#6](-[#1])(-[#1])(-[#1])-[#6](-[#6](-[#1])(-[#1])-[#6](-[#1])(-[#6](-[#6](-[#8]-[#1])=[#8])(-[#6]1(-[#1])-[#1])-[#6]2(-[#1])-[#1])-[#6](-[#6](-[#6](-[#6](-[#1])(-[#6](-[#6](-[#1])(-[#1])-[#1])(-[#6](-[#1])(-[#6](-[#6](-[#1])(-[#8]-[#1])-[#6]3(-[#1])-[#8]-[#1])(-[#6](-[#1])(-[#1])-[#1])-[#6](-[#1])(-[#1])-[#1])-[#6]4(-[#1])-[#1])-[#6]3(-[#1])-[#1])-[#6]5(-[#1])-[#1])(-[#6]4(-[#1])-[#1])-[#6](-[#1…	472.69972	C30H48O4	NPT178	1
NPC30655	[#6](-[#1])(-[#1])(-[#1])-[#6](-[#8]-[c](:[c]1:[c]2-[#1]):[c](-[#1]):[c](:[o]:[c](-[c]3:[c](-[#1]):[c](-[#8]-[#1]):[c](-[#1]):[c](-[#8]-[#1]):[c]3-[#1]):[c]4-[#1]):[c]24)(-[#6](-[#1])(-[#8]-[#1])-[#6]1(-[#1])-[#1])-[#6](-[#1])(-[#1])-[#1]	326.34322	C19H18O5	NPT178	0
NPC310370	[#6](-[#1])(-[#1])(-[#1])\-[#6](=[#6](-[#1])/-[#6](-[#1])(-[#1])-[c](:[c](-[#8]-[#6](-[#1])(-[#1])-[#1]):[c]1:[c](-[#8]-[#6](=[#8])-[#6](-[c](:[c](-[#8]-[#1]):[c](-[#1]):[c](-[#8]-[#1]):[c]2-[#1]):[c]2-[#1])=[#6]1-[#1]):[c]3-[#1]):[c]3-[#8]-[#1])\-[#6](-[#1])(-[#1])-[#1]	368.3799	C21H20O6	NPT178	0
NPC312973	[#6](-[#1])(-[#1])(-[#1])-[#6](-[#8]-[c](:[c]1:[c](-[#1]):[c](-[#6](-[#1])(-[#8]-[c](:[c](-[#6]2=[#8]):[c](-[#8]-[#1]):[c]3-[#1]):[c](-[#1]):[c]3-[#8]-[#1])-[#6]2(-[#1])-[#1]):[c]4-[#1]):[c]4-[#1])(-[#6](-[#1])=[#6]1-[#1])-[#6](-[#1])(-[#1])-[#1]	338.35392	C20H18O5	NPT178	0
NPC313569	[#6](-[#1])(-[#1])(-[#1])-[#6](-[#1])(-[#6](-[#1])(-[#8]-[#6](=[#8])-[#6](-[#1])(-[#1])-[#6](-[#1])(-[#8]-[#1])-[#6](-[#6](-[#8]-[#6]1=[#8])=[#8])=[#6]1-[#6](-[#1])(-[#1])-[#1])-[#6](-[#1])(-[#8]-[#6](-[#1])(-[#1])-[#1])-[#6](-[#1])(-[#8]-[#1])-[#6](-[#1])(-[#1])-[#6](=[#8])-[#6](-[#1])(-[#6](-[#1])(-[#8]-[#1])-[#6](-[#1])(-[#1])-[#6](-[#1])(-[#1])-[#6](-[#1])(-[#6](-[#1])(-[#8]-[#6](-[#8]-[#6](-…	766.95493	C41H66O13	NPT178	1
NPC327269	[#6](-[#1])(-[#1])(-[#1])\-[#6](=[#6](-[#1])/-[#6](-[#1])(-[#1])-[c]1:[c](-[#8]2):[c](-[#6](=[#8])-[#6](-[c](:[c](-[#1]):[c](-[#1]):[c](-[#8]-[#1]):[c]3-[#1]):[c]3-[#1])=[#6]2-[#1]):[c](-[#8]-[#1]):[c]4:[c]1-[#8]-[#6](-[#1])(-[#6](-[#8]-[#1])(-[#6](-[#1])(-[#1])-[#1])-[#6](-[#1])(-[#1])-[#1])-[#6]4(-[#1])-[#1])\-[#6](-[#1])(-[#1])-[#1]	422.47034	C25H26O6	NPT178	0
NPC33913	[#6](-[#1])(-[#1])(-[#1])-[#6](-[#1])(-[#6](=[#8])\-[#6](-[#1])=[#6](-[#1])\-[#6](-[#1])(-[#6](-[#1])(-[#6](-[#6](-[#1])(-[#1])-[#1])(-[#6](-[#1])(-[#6](-[#6](-[#6](-[#6](-[#6](-[#1])(-[#1])-[#6](-[#1])(-[#8]-[#1])-[#6]1(-[#1])-[#1])=[#6]2-[#1])(-[#6]1(-[#1])-[#1])-[#6](-[#1])(-[#1])-[#1])(-[#1])-[#6]3(-[#1])-[#1])(-[#1])-[#6]2(-[#1])-[#1])-[#6]4(-[#1])-[#1])-[#6]3(-[#1])-[#1])-[#6]4(-[#1])-[#1])…	398.62118	C27H42O2	NPT178	0
NPC3403	[#6](-[#1])(-[#1])=[#6](-[#6](-[#1])(-[#1])-[#6](-[#1])(-[#1])-[#6](-[#1])(-[#1])-[#6](-[#8]-[#1])(-[#6](-[#1])(-[#6](-[#1])(-[#6](-[#6](-[#6](-[#1])(-[#6](-[#6](-[#1])(-[#1])-[#1])(-[#6](-[#1])(-[#6](-[#6](-[#1])(-[#8]-[#1])-[#6]1(-[#1])-[#1])(-[#6](-[#1])(-[#1])-[#1])-[#6](-[#1])(-[#1])-[#1])-[#6]2(-[#1])-[#1])-[#6]1(-[#1])-[#1])-[#6]3(-[#1])-[#1])(-[#6]2(-[#1])-[#1])-[#6](-[#1])(-[#1])-[#1])(-…	460.73208	C30H52O3	NPT178	0
NPC35341	[c]1(-[#1]):[c](-[#6]#[#6]-[c](:[c](\-[#6](=[#6](\-[#6](-[#1])=[#6](-[#1])-[#6]2=[#8])/-[#6](-[#1])=[#6]2-[#1])\-[c](:[c](-[#1]):[c](-[#1]):[c](-[#8]-[#1]):[c]3-[#1]):[c]3-[#1]):[c](-[c](:[c](-[#1]):[c](-[#1]):[c](-[#8]-[#1]):[c]4-[#1]):[c]4-[#1]):[c]5-[#1]):[c](-[#6](-[#1])(-[#1])-[#8]-[#1]):[c]5-[#1]):[c](-[#1]):[c](-[#1]):[c](-[#8]-[#1]):[c]1-[#1]	512.55136	C34H24O5	NPT178	0
NPC35630	[#6](-[#1])(-[#1])(-[#1])-[#8]-[c](:[c](-[#1]):[c](-[#1]):[c](\-[#6](\-[c](:[c](:[c](-[#6](-[#1])(-[#1])-[#8]-[#1]):[c]1-[#1])-[#6]#[#6]-[c](:[c](-[#1]):[c](-[#1]):[c](-[#8]-[#1]):[c]2-[#1]):[c]2-[#1]):[c](-[c](:[c](-[#1]):[c](-[#1]):[c](-[#8]-[#1]):[c]3-[#1]):[c]3-[#1]):[c]1-[#1])=[#6](/-[#6](-[#1])=[#6](-[#1])-[#6]4=[#8])\-[#6](-[#1])=[#6]4-[#1]):[c]5-[#1]):[c]5-[#1]	526.57793	C35H26O5	NPT178	0
NPC37208	[#6](-[#1])(-[#1])(-[#1])-[#6](-[#8]-[c](:[c]1:[c](-[#8]-[#1]):[c](-[c](:[o]:[c](:[c]2:[c]3-[#1]):[c](-[#1]):[c](-[#8]-[#1]):[c]3-[#1]):[c]2-[#1]):[c]4-[#1]):[c]4-[#1])(-[#6](-[#1])=[#6]1-[#1])-[#6](-[#1])(-[#1])-[#1]	308.32794	C19H16O4	NPT178	0
NPC3980	[#6](-[#1])(-[#1])=[#6](-[#1])-[#6](-[c](:[c](-[#8]-[#6](=[#6](-[#8]-[#1])-[#6]1=[#8])-[c](:[c](-[#1]):[c](-[#8]-[#1]):[c](-[#8]-[#1]):[c]2-[#6](-[#1])(-[#1])\-[#6](-[#1])=[#6](\-[#6](-[#1])(-[#1])-[#1])/-[#6](-[#1])(-[#1])-[#1]):[c]2-[#1]):[c]1:[c]3-[#8]-[#1]):[c](-[#8]-[#1]):[c]3-[#1])(-[#6](-[#1])(-[#1])-[#1])-[#6](-[#1])(-[#1])-[#1]	438.46974	C25H26O7	NPT178	1
NPC40394	[#6](-[#1])(-[#1])(-[#1])-[#6](-[#1])(-[#6](-[#1])(-[#6](-[#1])(-[#6](-[#6](-[#1])(-[#1])-[#8]-[#1])(-[#6]1(-[#1])-[#1])-[#6]2(-[#1])-[#1])-[#6](-[#6](-[#6](-[#6](-[#1])(-[#6](-[#6](-[#1])(-[#1])-[#1])(-[#6](-[#1])(-[#6](-[#6](-[#1])(-[#8]-[#1])-[#6]3(-[#1])-[#1])(-[#6](-[#1])(-[#1])-[#1])-[#6](-[#1])(-[#1])-[#1])-[#6]4(-[#1])-[#1])-[#6]3(-[#1])-[#1])-[#6]5(-[#1])-[#1])(-[#6]4(-[#1])-[#1])-[#6](-…	442.7168	C30H50O2	NPT178	0
NPC43319	[#6](-[#1])(-[#1])(-[#1])\-[#6](=[#6](-[#1])/-[#6](-[#1])(-[#1])-[c](:[c](-[#8]-[#1]):[c](-[#8]-[#6](-[#6](-[#1])=[#6]1-[#1])(-[#6](-[#1])(-[#1])-[#1])-[#6](-[#1])(-[#1])-[#1]):[c]12):[c](-[#6](-[#1])(-[#8]-[c](:[c](-[#6]3=[#8]):[c](-[#8]-[#1]):[c]4-[#1]):[c](-[#1]):[c]4-[#8]-[#1])-[#6]3(-[#1])-[#1]):[c]2-[#1])\-[#6](-[#1])(-[#1])-[#1]	422.47034	C25H26O6	NPT178	0
NPC469557	[#6](-[#1])(-[#1])(-[#1])\-[#6](=[#6](-[#1])/-[#6](-[#1])(-[#1])-[c](:[c](-[#8]-[#6]1(-[#1])-[#1]):[c](-[#6](-[#1])(-[#8]-[c](:[c](-[#8]-[#6](-[#6](-[#1])=[#6]2-[#1])(-[#6](-[#1])(-[#1])-[#1])-[#6](-[#1])(-[#1])-[#1]):[c]2:[c]3-[#1]):[c]4:[c]3-[#1])-[#6]14-[#1]):[c]5-[#1]):[c](-[#8]-[#1]):[c]5-[#1])\-[#6](-[#1])(-[#1])-[#1]	390.47154	C25H26O4	NPT178	1
NPC470266	[#6](-[#1])(-[#1])(-[#1])\-[#6](\-[#6](-[#1])(-[#1])-[#6](-[#1])(-[#1])-[#6](-[#6](-[#1])(-[#1])-[#1])(-[#6](-[#1])(-[#6](-[#1])(-[#1])-[#6]1(-[#1])-[#1])-[#6](-[#1])(-[#1])-[#1])-[#6](=[#6]1-[#1])-[#6](-[#1])(-[#1])-[#1])=[#6](-[#1])/-[#6](-[#1])(-[#1])-[#6](-[#1])(-[#1])\-[#6](=[#6](-[#1])\-[#6](-[#1])(-[#1])-[n](:[c](:[c](:[n+]2-[#6](-[#1])(-[#1])-[#1]):[n]:[c]3-[#1]):[c](:[n]3)-[#7](-[#1])-[#…	422.6293	C26H40N5	NPT178	0
NPC470542	[#6](-[#1])(-[#1])(-[#1])-[#6](-[#1])(-[#6]1(-[#1])-[#6](-[#6](-[#1])(-[#6](-[#6](-[#1])(-[#1])-[#1])(-[#6](-[#6](-[#1])(-[#6](-[#1])(-[#8]-[#1])-[#6]2(-[#1])-[#1])-[#6](-[#6](-[#6]2(-[#1])-[#6](-[#6](-[#1])(-[#8]-[#1])-[#6]3(-[#1])-[#1])(-[#6](-[#1])(-[#1])-[#1])-[#6](-[#1])(-[#1])-[#1])=[#6]3-[#1])=[#6]4-[#1])(-[#6]5(-[#1])-[#1])-[#6](-[#1])(-[#1])-[#1])-[#6]4(-[#1])-[#1])-[#6](-[#1])(-[#8]-[#1…	458.67314	C29H46O4	NPT178	1
NPC470588	[#6](-[#1])(-[#1])(-[#1])-[#6](-[#6](-[#1])(-[#1])-[#6](-[#1])(-[#6](-[#6](-[#1])(-[#1])-[#1])(-[#6]1(-[#1])-[#1])-[#6]2(-[#1])-[#1])-[#6](-[#6](-[#6](-[#6](-[#1])(-[#6](-[#6](-[#1])(-[#6](-[#6](-[#1])(-[#8]-[#1])-[#6]3(-[#1])-[#1])(-[#6](-[#1])(-[#1])-[#1])-[#6](-[#1])(-[#1])-[#1])-[#6]4(-[#1])-[#1])(-[#6]3(-[#1])-[#1])-[#6](-[#1])(-[#1])-[#1])-[#6]5(-[#1])-[#1])(-[#6]4(-[#1])-[#1])-[#6](-[#1])(…	470.7269	C31H50O3	NPT178	0
NPC470589	[#6](-[#1])(-[#1])(-[#1])-[#6](-[#6](-[#1])(-[#1])-[#6](-[#1])(-[#6](-[#6](-[#1])(-[#1])-[#1])(-[#6]1(-[#1])-[#1])-[#6]2(-[#1])-[#1])-[#6](-[#6](-[#6](-[#6](-[#1])(-[#6](-[#6](-[#6](-[#6](-[#1])(-[#8]-[#1])-[#6]3(-[#1])-[#1])(-[#6](-[#1])(-[#1])-[#8]-[#1])-[#6](-[#1])(-[#1])-[#1])(-[#1])-[#6]4(-[#1])-[#1])(-[#6]3(-[#1])-[#1])-[#6](-[#1])(-[#1])-[#1])-[#6]5(-[#1])-[#1])(-[#6]4(-[#1])-[#1])-[#6](-[…	472.69972	C30H48O4	NPT178	0
NPC470590	[#6](-[#1])(-[#1])(-[#1])-[#6](-[#8]-[#6](-[#1])(-[#6](-[#6](-[#6](-[#6](-[#6](-[#6](-[#6](-[#8]-[#1])=[#8])(-[#6](-[#6](-[#1])(-[#6](-[#6](-[#1])(-[#1])-[#1])(-[#6]1(-[#1])-[#1])-[#6]2(-[#1])-[#1])-[#6](-[#1])(-[#1])-[#6](-[#6]2(-[#1])-[#1])(-[#6](-[#1])(-[#1])-[#1])-[#6](-[#1])(-[#1])-[#1])=[#6]3-[#1])-[#6]1(-[#1])-[#1])(-[#6]4(-[#1])-[#1])-[#6](-[#1])(-[#1])-[#1])(-[#1])-[#6]3(-[#1])-[#1])(-[#…	498.737	C32H50O4	NPT178	1
NPC470629	[#6](-[#1])(-[#1])(-[#1])-[#6](-[#6](-[#1])(-[#1])-[#6](-[#1])(-[#6](-[#6](-[#1])(-[#1])-[#1])(-[#6]1(-[#1])-[#1])-[#6]2(-[#1])-[#1])-[#6](-[#6](-[#6](-[#6](-[#1])(-[#6](-[#6](-[#1])(-[#6](-[#6](-[#1])(-[#8]-[#1])-[#6]3(-[#1])-[#1])(-[#6](-[#1])(-[#1])-[#1])-[#6](-[#1])(-[#1])-[#1])-[#6]4(-[#1])-[#1])(-[#6]3(-[#1])-[#1])-[#6](-[#1])(-[#1])-[#1])-[#6]5(-[#1])-[#1])(-[#6]4(-[#1])-[#1])-[#6](-[#1])(…	456.70032	C30H48O3	NPT178	1
NPC470681	[#6](-[#1])(-[#1])(-[#1])-[#6](-[#8]-[c](:[c](-[#6](-[#1])(-[#8]-[#6](-[#1])(-[#1])-[#1])-[#6](-[#1])(-[#8]-[#1])-[#6](-[#8]-[#1])(-[#6](-[#1])(-[#1])-[#1])-[#6](-[#1])(-[#1])-[#1]):[c](-[#8]1):[c](-[#6](=[#8])-[#6](-[c](:[c](-[#1]):[c](-[#1]):[c](-[#8]-[#1]):[c]2-[#1]):[c]2-[#1])=[#6]1-[#1]):[c]3-[#8]-[#1]):[c]34)(-[#6](-[#1])=[#6]4-[#1])-[#6](-[#1])(-[#1])-[#1]	468.49572	C26H28O8	NPT178	0
NPC470890	[#6](-[#1])(-[#1])(-[#1])\-[#6](=[#6](-[#1])/-[#6](-[#1])(-[#1])-[c]1:[c](-[#8]-[#1]):[c](-[#6](-[#1])(-[#1])-[#6](-[#1])(-[#8]-[#1])-[#6](-[#6](-[#1])(-[#1])-[#1])=[#6](-[#1])-[#1]):[c](-[#1]):[c](-[#6](-[#1])(-[#8]-[c](:[c](-[#6]2=[#8]):[c](-[#8]-[#1]):[c]3-[#1]):[c](-[#1]):[c]3-[#8]-[#1])-[#6]2(-[#1])-[#1]):[c]1-[#1])\-[#6](-[#1])(-[#1])-[#1]	424.48622	C25H28O6	NPT178	0
NPC472265	[#6](-[#1])(-[#1])(-[#1])-[#6](-[#1])(\-[#6](\-[#6](=[#8])-[#6](-[#1])(-[#1])-[#1])=[#6](-[#1])/-[#6](-[#1])(-[#1])-[#6](-[#1])(-[#6](-[#1])(-[#6](-[#6](-[#1])(-[#1])-[#1])(-[#6](-[#1])(-[#6](-[#6](-[#6](-[#6](-[#6](-[#1])(-[#1])-[#6](-[#1])(-[#8]-[#1])-[#6]1(-[#1])-[#1])=[#6]2-[#1])(-[#6]1(-[#1])-[#1])-[#6](-[#1])(-[#1])-[#1])(-[#1])-[#6]3(-[#1])-[#1])(-[#1])-[#6]2(-[#1])-[#1])-[#6]4(-[#1])-[#1]…	426.67434	C29H46O2	NPT178	1
NPC472362	[#6](-[#1])(-[#1])(-[#1])-[#6](-[#1])(-[#1])-[#6](-[#6]1(-[#1])-[#6](-[#6](-[#1])(-[#1])-[#1])(-[#6](-[#6](-[#6](-[#6](-[#8]-[#6]2(-[#1])-[#6](-[#1])(-[#1])-[#1])=[#8])=[#6]2-[#6]3(-[#1])-[#1])(-[#6](-[#1])(-[#8]-[#1])-[#6]1(-[#1])-[#1])-[#6](-[#1])(-[#1])-[#1])(-[#1])-[#6]3(-[#1])-[#1])-[#6]4(-[#1])-[#1])(-[#6](-[#1])(-[#6](-[#6]5(-[#1])-[#1])(-[#6](-[#1])(-[#1])-[#1])-[#6](-[#1])(-[#1])-[#1])-[…	414.62058	C27H42O3	NPT178	1
NPC472369	[c]1(-[#1]):[c](-[#6]#[#6]-[c](:[c](-[#6](-[#8]-[#1])(-[c](:[c](-[#1]):[c](-[#1]):[c](-[#8]-[#1]):[c]2-[#1]):[c]2-[#1])-[c](:[c](-[#1]):[c](-[#1]):[c](-[#8]-[#1]):[c]3-[#1]):[c]3-[#1]):[c](-[c](:[c](-[#8]-[#1]):[c](-[#1]):[c](-[#8]-[#1]):[c]4-[#1]):[c]4-[#1]):[c]5-[#1]):[c](-[#6](-[#1])(-[#1])-[#8]-[#1]):[c]5-[#1]):[c](-[#1]):[c](-[#1]):[c](-[#8]-[#1]):[c]1-[#1]	546.56603	C34H26O7	NPT178	0
NPC472370	[#6](-[#1])(-[#1])(-[#1])-[#8]-[#6](-[#1])(-[#1])-[c](:[c](:[c](-[#6](-[#8]-[#1])(-[c](:[c](-[#1]):[c](-[#1]):[c](-[#8]-[#1]):[c]1-[#1]):[c]1-[#1])-[c](:[c](-[#1]):[c](-[#1]):[c](-[#8]-[#1]):[c]2-[#1]):[c]2-[#1]):[c](-[c](:[c](-[#8]-[#1]):[c](-[#1]):[c](-[#8]-[#1]):[c]3-[#1]):[c]3-[#1]):[c]4-[#1])-[#6]#[#6]-[c](:[c](-[#1]):[c](-[#1]):[c](-[#8]-[#1]):[c]5-[#1]):[c]5-[#1]):[c]4-[#1]	560.59261	C35H28O7	NPT178	0
NPC472620	[#6](-[#1])(-[#1])(-[#1])-[#6]1(-[#1])-[#8]-[#6](=[#8])-[c](:[c](-[#6]1(-[#1])-[#8]-[#1]):[c]2:[c](-[#8]-[#6](-[#6](-[#1])(-[#6](-[#6](-[#1])(-[#1])-[#1])(-[#6]3(-[#1])-[#6](-[#6]4=[#8])(-[#6](-[#1])(-[#1])-[#1])-[#6](-[#1])(-[#1])-[#1])-[#6](-[#1])=[#6]4-[#1])-[#6]2(-[#1])-[#1])(-[#6](-[#1])(-[#8]-[#1])-[#6]3(-[#1])-[#1])-[#6](-[#1])(-[#1])-[#1]):[c]5-[#1]):[c]5-[#8]-[#1]	442.5015	C25H30O7	NPT178	1
NPC472622	[#6](-[#1])(-[#1])(-[#1])-[#6]1(-[#1])-[#8]-[#6](=[#8])-[c](:[c]2-[#8]-[#1]):[c](:[c]3:[c](-[#8]-[#6](-[#6](-[#1])(-[#6](-[#6](-[#1])(-[#1])-[#1])(-[#6]4(-[#1])-[#6](-[#6](=[#8])-[#6]5(-[#1])-[#1])(-[#6](-[#1])(-[#1])-[#1])-[#6](-[#1])(-[#1])-[#1])-[#6]5(-[#1])-[#1])-[#6]3(-[#1])-[#1])(-[#6](-[#1])(-[#8]-[#1])-[#6]4(-[#1])-[#1])-[#6](-[#1])(-[#1])-[#1]):[c]2-[#1])-[#6]1(-[#1])-[#1]	428.51798	C25H32O6	NPT178	0
NPC472833	[#6](-[#1])(-[#1])(-[#1])\-[#6](\-[#6](-[#1])(-[#1])-[#6](-[#1])(-[#1])-[#6](-[#6](-[#1])(-[#1])-[#1])(-[#6](-[#1])(-[#6](-[#1])(-[#1])-[#6]1=[#8])-[#6](-[#1])(-[#1])-[#1])-[#6](=[#6]1-[#1])-[#6](-[#1])(-[#1])-[#1])=[#6](-[#1])/-[#6](-[#1])(-[#1])-[#6](-[#1])(-[#1])\-[#6](=[#6](-[#1])\-[#6](-[#1])(-[#1])-[n](:[c](:[c](:[n+]2-[#6](-[#1])(-[#1])-[#1]):[n]:[c]3-[#1]):[c](:[n]3)-[#7](-[#1])-[#1]):[c]…	436.61282	C26H38N5O	NPT178	0
NPC472834	[#6](-[#1])(-[#1])(-[#1])\-[#6](=[#6](-[#1])/-[#6](-[#1])(-[#1])-[n](:[c](:[c](:[n+]1-[#6](-[#1])(-[#1])-[#1]):[n]:[c]2-[#1]):[c](:[n]2)-[#7](-[#1])-[#1]):[c]1-[#1])\-[#6](-[#1])(-[#1])-[#6](-[#1])(-[#1])-[#6](-[#1])(-[#1])-[#6](-[#8]-[#1])(-[#6](-[#1])(-[#1])-[#6](-[#1])(-[#1])-[#6](-[#6](-[#1])(-[#1])-[#1])(-[#6](-[#1])(-[#6](-[#1])(-[#1])-[#6]3(-[#1])-[#1])-[#6](-[#1])(-[#1])-[#1])-[#6](=[#6]3…	440.64458	C26H42N5O	NPT178	0
NPC473022	[#6](-[#1])(-[#1])(-[#1])-[#6]1(-[#1])-[#8]-[#6](=[#8])-[c](:[c]2-[#8]-[#1]):[c](:[c]3:[c](-[#8]-[#6](-[#6](-[#1])(-[#6](-[#6](-[#1])(-[#1])-[#1])(-[#6](-[#1])(-[#6](-[#6]4=[#8])(-[#6](-[#1])(-[#1])-[#1])-[#6](-[#1])(-[#1])-[#1])-[#6]5(-[#1])-[#1])-[#6](-[#1])=[#6]4-[#1])-[#6]3(-[#1])-[#1])(-[#6]5(-[#1])-[#1])-[#6](-[#1])(-[#1])-[#1]):[c]2-[#1])-[#6]1(-[#1])-[#1]	410.5027	C25H30O5	NPT178	1
NPC473047	[#6](-[#1])(-[#1])(-[#1])-[#6](-[#1])(-[#1])-[#8]-[#6](-[#1])(-[#8]-[#6]1(-[#1])-[#1])-[#6](-[#6](-[#1])(-[#1])-[#1])(-[#6](-[#1])(-[#6]1(-[#6](-[#1])(-[#6](-[#6](-[#1])(-[#1])-[#1])(-[#6](-[#6](-[#8]-[#1])(-[#6]2(-[#1])-[#1])-[#6](-[#1])(-[#1])-[#1])(-[#1])-[#6](-[#1])(-[#1])-[c](:[c](-[#8]-[#1]):[c]3-[#1]):[c](-[#1]):[c](-[#8]-[#1]):[c]3-[#1])-[#6]4(-[#1])-[#1])-[#6]2(-[#1])-[#1])-[#6](-[#1])(-…	458.63008	C28H42O5	NPT178	1
NPC473048	[#6](-[#6](-[#6](-[#6](-[#8]-[c](:[c]1:[c](-[#1]):[c]2-[#1]):[c](-[#1]):[c]2-[#1])(-[#6]3(-[#1])-[#1])-[#6](-[#1])(-[#1])-[#1])(-[#1])-[#6]1(-[#1])-[#1])(-[#6](-[#6]4(-[#6](-[#1])(-[#6](-[#6](-[#1])(-[#1])-[#1])(-[#6](-[#1])(-[#8]-[#6]4(-[#1])-[#1])-[#8]-[#6](-[#1])(-[#1])-[#1])-[#6]5(-[#1])-[#1])-[#6]6(-[#1])-[#1])-[#6](-[#1])(-[#1])-[#6]5(-[#1])-[#1])(-[#1])-[#6]3(-[#1])-[#1])-[#6]6(-[#1])-[#1]…	410.58882	C27H38O3	NPT178	1
NPC473049	[#6](-[#6](-[#6](-[#6](-[#8]-[c](:[c]1:[c](-[#1]):[c](-[#8]-[#1]):[c]2-[#1]):[c]2-[#1])(-[#6]3(-[#1])-[#1])-[#6](-[#1])(-[#1])-[#1])(-[#1])-[#6]1(-[#1])-[#1])(-[#6](-[#6]4(-[#6](-[#1])(-[#6](-[#6](-[#1])(-[#1])-[#1])(-[#6](-[#1])(-[#8]-[#6]4(-[#1])-[#1])-[#8]-[#1])-[#6]5(-[#1])-[#1])-[#6]6(-[#1])-[#1])-[#6](-[#1])(-[#1])-[#6]5(-[#1])-[#1])(-[#1])-[#6]3(-[#1])-[#1])-[#6]6(-[#1])-[#1])(-[#1])(-[#1]…	412.56164	C26H36O4	NPT178	0
NPC473240	[#6](-[#1])(-[#1])(-[#1])-[#6](-[#6](-[#1])(-[#1])-[#6](-[#1])(-[#6](-[#6](-[#1])(-[#1])-[#1])(-[#6]1(-[#1])-[#1])-[#6]2(-[#1])-[#1])-[#6](-[#6](-[#6](-[#6](-[#1])(-[#6](-[#6](-[#1])(-[#6](-[#6](-[#1])(-[#8]-[#1])-[#6]3(-[#1])-[#1])(-[#6](-[#1])(-[#1])-[#1])-[#6](-[#1])(-[#1])-[#1])-[#6]4(-[#1])-[#8]-[#1])(-[#6]3(-[#1])-[#1])-[#6](-[#1])(-[#1])-[#1])-[#6]5(-[#1])-[#1])(-[#6]4(-[#1])-[#1])-[#6](-[…	472.69972	C30H48O4	NPT178	0
NPC473242	[#6](-[#1])(-[#1])(-[#1])-[#6](-[#1])(-[#6](-[#1])(-[#6](-[#1])(-[#6](-[#6](-[#1])(-[#1])-[#1])(-[#6]1(-[#1])-[#1])-[#6]2(-[#1])-[#1])-[#6](-[#6](-[#6](-[#6](-[#1])(-[#6](-[#6](-[#1])(-[#6](-[#6](-[#1])(-[#8]-[#1])-[#6]3(-[#1])-[#1])(-[#6](-[#1])(-[#1])-[#1])-[#6](-[#1])(-[#1])-[#1])-[#6]4(-[#1])-[#1])(-[#6]3(-[#1])-[#1])-[#6](-[#1])(-[#1])-[#1])-[#6]5(-[#1])-[#1])(-[#6]4(-[#1])-[#1])-[#6](-[#1])…	456.70032	C30H48O3	NPT178	1
NPC473272	[#6](-[#1])(-[#1])(-[#1])-[#6](-[#8]-[c](:[c](-[#8]-[#6](-[#1])(-[#1])-[#1]):[c](-[#1]):[c](-[#6](-[#1])(-[#8]-[c](:[c](-[#6]1=[#8]):[c](-[#8]-[#1]):[c]2-[#1]):[c](-[#1]):[c]2-[#8]-[#1])-[#6]1(-[#1])-[#1]):[c]3-[#1]):[c]34)(-[#6](-[#1])=[#6]4-[#1])-[#6](-[#1])(-[#1])-[#1]	368.3799	C21H20O6	NPT178	0
NPC473413	[#6](-[#1])(-[#1])(-[#1])\-[#6](=[#6](-[#1])/-[#6](-[#1])(-[#1])-[c]1:[c](-[#8]-[#1]):[c](-[#8]-[#1]):[c](-[#1]):[c](-[#6](-[#1])(-[#8]-[c](:[c](-[#6]2(-[#1])-[#1]):[c]3-[#1]):[c](-[#1]):[c](-[#8]-[#1]):[c]3-[#1])-[#6]2(-[#1])-[#1]):[c]1-[#1])\-[#6](-[#1])(-[#1])-[#1]	326.38628	C20H22O4	NPT178	0
NPC473585	[#6](-[#1])(-[#1])(-[#1])\-[#6](=[#6](-[#1])/-[#6](-[#1])(-[#1])-[n](:[c](:[c](:[n+]1-[#6](-[#1])(-[#1])-[#1]):[n]:[c]2-[#1]):[c](:[n]2)-[#7](-[#1])-[#1]):[c]1-[#1])\-[#6](-[#1])(-[#1])-[#6](-[#1])(-[#1])-[#6](-[#6](-[#1])(-[#1])-[#1])(-[#6](-[#6](-[#6](-[#6](-[#1])(-[#1])-[#8]\-[#6](\-[#8-])=[#6](\-[#7]=[#6]3-[#1])/-[#6](-[#1])=[#6]3-[#1])=[#6]4-[#1])(-[#6]5(-[#1])-[#1])-[#6](-[#1])(-[#1])-[#1])…	530.70417	C31H42N6O2	NPT178	0
NPC473966	[#6](-[#1])(-[#1])(-[#1])-[#6]1(-[#6]2(-[#1])-[#6](-[#8]-[#6](-[#1])(-[#8]-[#1])-[#6](-[#1])(-[#8]-[#1])-[#6]2(-[#1])-[#8]-[#1])=[#6](-[#8]-[#1])-[#6](-[#8]-[#1])=[#6]1-[#6](-[#1])(-[#8]-[c](:[c](-[#6]3=[#8]):[c](-[#1]):[c]4-[#1]):[c](-[#1]):[c]4-[#1])-[#6]3(-[#1])-[#1])-[#6](-[#1])(-[#1])-[#1]	390.38388	C20H22O8	NPT178	0
NPC473990	[#6](-[#1])(-[#1])(-[#1])-[#6](-[#8]-[c](:[c](-[#8]-[#6](-[#1])(-[#1])-[#1]):[c](-[#1]):[c]1-[#6](-[#1])(-[#8]-[c](:[c](-[#6]2=[#8]):[c](-[#8]-[#1]):[c]3-[#1]):[c](-[#1]):[c]3-[#8]-[#1])-[#6]2(-[#1])-[#1]):[c]4:[c]1-[#1])(-[#6](-[#1])(-[#8]-[#1])-[#6]4(-[#1])-[#1])-[#6](-[#1])(-[#1])-[#1]	386.39518	C21H22O7	NPT178	0
NPC474021	[#6](-[#1])(-[#1])(-[#1])\-[#6](=[#6](-[#1])/-[#6](-[#1])(-[#1])-[c]1:[c](-[#8]-[#6](-[#6](-[#1])(-[#8]-[#1])-[#6]2(-[#1])-[#1])(-[#6](-[#1])(-[#1])-[#1])-[#6](-[#1])(-[#1])-[#1]):[c]2:[c](-[#1]):[c](-[#6](-[#1])(-[#8]-[c](:[c](-[#6]3=[#8]):[c](-[#8]-[#1]):[c]4-[#1]):[c](-[#1]):[c]4-[#8]-[#1])-[#6]3(-[#1])-[#1]):[c]1-[#1])\-[#6](-[#1])(-[#1])-[#1]	424.48622	C25H28O6	NPT178	0
NPC474023	[#6](-[#1])(-[#1])(-[#1])\-[#6](=[#6](-[#1])/-[#6](-[#1])(-[#1])-[c]1:[c](-[#8]-[#6](-[#6](-[#1])(-[#8]-[#1])-[#6]2(-[#1])-[#8]-[#1])(-[#6](-[#1])(-[#1])-[#1])-[#6](-[#1])(-[#1])-[#1]):[c]2:[c](-[#1]):[c](-[#6](-[#1])(-[#8]-[c](:[c](-[#6]3=[#8]):[c](-[#8]-[#1]):[c]4-[#1]):[c](-[#1]):[c]4-[#8]-[#1])-[#6]3(-[#1])-[#1]):[c]1-[#1])\-[#6](-[#1])(-[#1])-[#1]	440.48562	C25H28O7	NPT178	0
NPC474024	[#6](-[#1])(-[#1])(-[#1])\-[#6](=[#6](-[#1])/-[#6](-[#1])(-[#1])-[c](:[c](-[#8]-[#1]):[c](-[#8]-[#6](-[#6](-[#1])(-[#8]-[#1])-[#6]1(-[#1])-[#8]-[#1])(-[#6](-[#1])(-[#1])-[#1])-[#6](-[#1])(-[#1])-[#1]):[c]1:[c]2-[#1]):[c]2-[#6](-[#1])(-[#8]-[c](:[c](-[#6]3=[#8]):[c](-[#8]-[#1]):[c]4-[#1]):[c](-[#1]):[c]4-[#8]-[#1])-[#6]3(-[#1])-[#1])\-[#6](-[#1])(-[#1])-[#1]	456.48502	C25H28O8	NPT178	0
NPC474033	[#6](-[#1])(-[#1])(-[#1])-[#6](-[#8]-[c](:[c](-[#8]-[#1]):[c](-[#1]):[c]1-[#6](-[#1])(-[#8]-[c](:[c](-[#6]2=[#8]):[c]3-[#1]):[c](-[#1]):[c](-[#8]-[#1]):[c]3-[#1])-[#6]2(-[#1])-[#1]):[c]4:[c]1-[#1])(-[#6](-[#1])(-[#8]-[#1])-[#6]4(-[#1])-[#1])-[#6](-[#1])(-[#1])-[#1]	356.3692	C20H20O6	NPT178	0
NPC474034	[#6](-[#1])(-[#1])(-[#1])-[#6](-[#8]-[c](:[c](-[#8]-[#1]):[c](-[#1]):[c]1-[#6](-[#1])(-[#8]-[c](:[c](-[#6]2=[#8]):[c]3-[#1]):[c](-[#1]):[c](-[#8]-[#1]):[c]3-[#1])-[#6]2(-[#1])-[#1]):[c]4:[c]1-[#1])(-[#6](-[#1])(-[#8]-[#1])-[#6]4(-[#1])-[#8]-[#1])-[#6](-[#1])(-[#1])-[#1]	372.3686	C20H20O7	NPT178	0
NPC474038	[#6](-[#1])(-[#1])(-[#1])-[#6](-[#8]-[c](:[c](-[#8]-[#1]):[c](-[#1]):[c](-[#6](-[#1])(-[#8]-[c](:[c](-[#6]1=[#8]):[c](-[#8]-[#1]):[c]2-[#1]):[c](-[#1]):[c]2-[#8]-[#1])-[#6]1(-[#1])-[#1]):[c]3-[#1]):[c]34)(-[#6](-[#1])(-[#1])-[#8]-[#1])-[#6](-[#1])=[#6]4-[#1]	370.35272	C20H18O7	NPT178	0
NPC474085	[#6](-[#1])(-[#1])(-[#1])-[#6](-[#6](-[#6](-[#1])(-[#1])-[#1])(-[#6](-[#1])(-[#6](-[#6](-[#6](-[#1])(-[#1])-[#6](-[#6](=[#8])-[#6](-[#8]-[#6](-[#1])(-[#1])-[#1])=[#6](-[#1])-[#6]1=[#8])=[#6]1-[#1])(-[#6]2(-[#1])-[#1])-[#6](-[#1])(-[#1])-[#1])(-[#1])-[#6](-[#1])(-[#1])-[#1])-[#6](-[#1])(-[#1])-[#6]3(-[#1])-[#1])-[#6]2(-[#1])-[#1])=[#6]3-[#1]	342.4718	C22H30O3	NPT178	0
NPC474599	[#6](-[#6](-[#6](-[#6](-[#8]-[c](:[c]1:[c](-[#1]):[c](-[#8]-[#1]):[c]2-[#1]):[c]2-[#1])(-[#6]3(-[#1])-[#1])-[#6](-[#1])(-[#1])-[#1])(-[#1])-[#6]1(-[#1])-[#1])(-[#6](-[#6]4(-[#6](-[#1])(-[#6](-[#6](-[#1])(-[#1])-[#1])(-[#6](-[#8]-[#6]4(-[#1])-[#1])=[#8])-[#6]5(-[#1])-[#1])-[#6]6(-[#1])-[#1])-[#6](-[#1])(-[#1])-[#6]5(-[#1])-[#1])(-[#1])-[#6]3(-[#1])-[#1])-[#6]6(-[#1])-[#1])(-[#1])(-[#1])-[#1]	410.54576	C26H34O4	NPT178	0
NPC474986	[#6](-[#1])(-[#1])(-[#1])\-[#6](=[#6](-[#1])/-[#6](-[#1])(-[#1])-[n](:[c](:[c](:[n+]1-[#6](-[#1])(-[#1])-[#1]):[n]:[c]2-[#1]):[c](:[n]2)-[#7](-[#1])-[#1]):[c]1-[#1])\-[#6](-[#1])(-[#1])-[#6](-[#1])(-[#1])-[#6](-[#6](-[#1])(-[#1])-[#1])(-[#6](-[#6](-[#6](=[#6]3-[#1])-[#6](-[#1])(-[#1])-[#1])(-[#6]4(-[#1])-[#1])-[#6](-[#1])(-[#1])-[#1])(-[#1])-[#6](-[#1])(-[#1])-[#6]3(-[#1])-[#1])-[#6](-[#1])(-[#6]…	422.6293	C26H40N5	NPT178	0
NPC475784	[#6](-[#1])(-[#1])(-[#1])-[#6](-[#8]-[c](:[c](-[#8]-[#6](-[#1])(-[#1])-[#1]):[c](-[#1]):[c](-[#6](-[#1])(-[#8]-[c](:[c](-[#6]1=[#8]):[c](-[#8]-[#1]):[c]2-[#1]):[c](-[#1]):[c]2-[#8]-[#1])-[#6]1(-[#1])-[#1]):[c]3-[#1]):[c]34)(-[#6](-[#1])(-[#1])-[#8]-[#1])-[#6](-[#1])=[#6]4-[#1]	384.3793	C21H20O7	NPT178	0
NPC475790	[#6](-[#1])(-[#1])(-[#1])-[#6](-[#8]-[c](:[c]1:[c](-[#1]):[c](-[#6](-[#1])(-[#8]-[c](:[c](-[#6]2=[#8]):[c](-[#8]-[#1]):[c]3-[#1]):[c](-[#1]):[c]3-[#8]-[#1])-[#6]2(-[#1])-[#1]):[c]4-[#1]):[c]4-[#1])(-[#6](-[#1])(-[#8]-[#1])-[#6]1(-[#1])-[#8]-[#1])-[#6](-[#1])(-[#1])-[#1]	372.3686	C20H20O7	NPT178	0
NPC476433	[#6](-[#1])(-[#1])(-[#1])\-[#6](=[#6](-[#1])/-[#6](-[#1])(-[#1])-[n](:[c](:[c](:[n+]1-[#6](-[#1])(-[#1])-[#1]):[n]:[c]2-[#1]):[c](:[n]2)-[#7](-[#1])-[#1]):[c]1-[#1])\-[#6](-[#1])(-[#1])-[#6](-[#1])(-[#1])-[#6](-[#1])(-[#6](-[#6](-[#1])(-[#6](-[#6]3(-[#1])-[#1])(-[#6](-[#1])(-[#1])-[#1])-[#6](-[#1])(-[#1])-[#1])-[#6]4(-[#1])-[#1])(-[#6](-[#1])(-[#1])-[#6]3(-[#1])-[#1])-[#6](-[#1])(-[#1])-[#1])-[#6…	422.6293	C26H40N5	NPT178	0
NPC47883	[c]1(-[#1]):[c](-[c](:[c](-[#1]):[c](-[#8]-[#1]):[c](-[#8]-[c](:[c](:[o]:[c](:[c]23):[c](-[#1]):[c](-[#6](-[#8]-[#1])=[#8]):[c](-[#8]-[#1]):[c]2-[#1]):[c]3:[c]4-[#1]):[c](-[#1]):[c]4-[#8]-[#1]):[c]5-[#1]):[c]5-[#1]):[c](-[#1]):[c](-[#8]-[#1]):[c](-[#8]-[#1]):[c]1-[#1]	460.38913	C25H16O9	NPT178	1
NPC51700	[#6](-[#1])(-[#1])(-[#1])-[#6](-[#1])(-[#6](-[#1])(-[#6](-[#1])(-[#6](-[#6](-[#8]-[#1])=[#8])(-[#6]1(-[#1])-[#1])-[#6]2(-[#1])-[#1])-[#6](-[#6](-[#6](-[#6](-[#1])(-[#6](-[#6](-[#1])(-[#1])-[#1])(-[#6](-[#1])(-[#6](-[#6](-[#1])(-[#8]-[#1])-[#6]3(-[#1])-[#1])(-[#6](-[#1])(-[#1])-[#1])-[#6](-[#1])(-[#1])-[#1])-[#6]4(-[#1])-[#1])-[#6]3(-[#1])-[#1])-[#6]5(-[#1])-[#1])(-[#6]4(-[#1])-[#1])-[#6](-[#1])(-…	456.70032	C30H48O3	NPT178	1
NPC52789	[#6](-[#1])(-[#1])(-[#1])\-[#6](=[#6](-[#1])/-[#6](-[#1])(-[#1])-[c]1:[c](-[#8]-[#1]):[c](:[c](-[#8]2):[c](-[#6](=[#8])-[#6](-[c](:[c](-[#8]-[#1]):[c](-[#1]):[c](-[#8]-[#1]):[c]3-[#1]):[c]3-[#1])=[#6]2-[#1]):[c]1-[#1])-[#6](-[#1])(-[#1])\-[#6](-[#1])=[#6](/-[#6](-[#1])(-[#1])-[#1])\-[#6](-[#1])(-[#1])-[#1])\-[#6](-[#1])(-[#1])-[#1]	406.47094	C25H26O5	NPT178	0
NPC55832	[#6](-[#1])(-[#1])(-[#1])\-[#6](=[#6](-[#1])/-[#6](-[#1])(-[#1])-[c](:[c](-[#8]-[#1]):[c](-[#6](-[#6](=[#8])-[c](:[c](-[#8]-[#1]):[c](:[c]1-[#8]-[#1])-[#6](-[#1])(-[#1])\-[#6](-[#1])=[#6](\-[#6](-[#1])(-[#1])-[#1])/-[#6](-[#1])(-[#1])-[#1]):[c](-[#8]2):[c]1-[#1])=[#6]2-[#1]):[c]3-[#1]):[c](-[#8]-[#1]):[c]3-[#1])\-[#6](-[#1])(-[#1])-[#1]	422.47034	C25H26O6	NPT178	1
NPC59263	[#6](-[#1])(-[#1])(-[#1])-[#6](-[#6](-[#1])(-[#1])-[#6](-[#1])(-[#6](-[#6](-[#8]-[#1])=[#8])(-[#6]1(-[#1])-[#1])-[#6]2(-[#1])-[#1])-[#6](-[#6](-[#6](-[#6](-[#1])(-[#6](-[#6](-[#1])(-[#1])-[#1])(-[#6](-[#6](-[#6](-[#1])(-[#8]-[#1])-[#6]3(-[#1])-[#1])(-[#6](-[#1])(-[#1])-[#8]-[#1])-[#6](-[#1])(-[#1])-[#1])(-[#1])-[#6]4(-[#1])-[#1])-[#6]3(-[#1])-[#1])-[#6]5(-[#1])-[#1])(-[#6]4(-[#1])-[#1])-[#6](-[#1…	472.69972	C30H48O4	NPT178	0
NPC60772	[#6](-[#1])(-[#1])=[#6](-[#6](-[#1])(-[#6](-[#6](-[#1])(-[#1])-[#1])(-[#6](-[#1])(-[#6](-[#6]1(-[#1])-[#1])(-[#6](-[#1])(-[#1])-[#1])-[#6](-[#1])(-[#1])-[#1])-[#6]2(-[#1])-[#1])-[#6](-[#1])(-[#1])-[#6]1(-[#1])-[#1])\-[#6](-[#1])=[#6](-[#1])\-[#6](=[#8])-[#6](-[#1])(-[#1])-[#1])-[#6]2(-[#1])-[#1]	260.41431	C18H28O	NPT178	0
NPC62272	[c]1(-[#1]):[c](-[#1]):[c]2:[c](:[c](:[c](-[#8]-[#1]):[c](-[#6](-[#8]-[#1])=[#8]):[c]2-[#1])-[#6](-[#1])(-[#1])-[c](:[c](-[#8]-[#1]):[c](-[#6](-[#8]-[#1])=[#8]):[c]3-[#1]):[c](:[c]3:[c](-[#1]):[c]4-[#1]):[c](-[#1]):[c]4-[#1]):[c](-[#1]):[c]1-[#1]	388.36954	C23H16O6	NPT178	0
NPC66515	[#6](-[#1])(-[#1])(-[#1])\-[#6](=[#6](-[#1])/-[#6](-[#1])(-[#1])-[c](:[c](-[#8]-[#1]):[c]1-[#1]):[c](-[#1]):[c](-[#6](-[#1])(-[#8]-[c](:[c](-[#6]2=[#8]):[c](-[#8]-[#1]):[c]3-[#1]):[c](:[c]3-[#8]-[#1])-[#6](-[#1])(-[#1])\-[#6](-[#1])=[#6](/-[#6](-[#1])(-[#1])-[#1])\-[#6](-[#1])(-[#1])-[#1])-[#6]2(-[#1])-[#1]):[c]1-[#1])\-[#6](-[#1])(-[#1])-[#1]	408.48682	C25H28O5	NPT178	0
NPC69101	[#6](-[#1])(-[#1])(-[#1])-[#6](-[#6](-[#1])=[#6](-[#6](-[#6](-[#8]-[#1])=[#8])(-[#6]1(-[#1])-[#1])-[#6]2(-[#1])-[#1])-[#6](-[#1])(-[#6](-[#6](-[#6](-[#1])(-[#6](-[#6](-[#1])(-[#1])-[#1])(-[#6](-[#1])(-[#6](-[#6](=[#8])-[#6]3(-[#1])-[#1])(-[#6](-[#1])(-[#1])-[#1])-[#6](-[#1])(-[#1])-[#1])-[#6]4(-[#1])-[#1])-[#6]3(-[#1])-[#1])-[#6]5(-[#1])-[#1])(-[#6]4(-[#1])-[#1])-[#6](-[#1])(-[#1])-[#1])(-[#6]1(-…	454.68444	C30H46O3	NPT178	0
NPC71074	[#6](-[#1])(-[#1])(-[#1])-[#6](-[#1])(-[#6](-[#1])(-[#6](-[#1])(-[#6](-[#6](-[#8]-[#1])=[#8])(-[#6]1(-[#1])-[#1])-[#6]2(-[#1])-[#1])-[#6](-[#6](-[#6](-[#6](-[#1])(-[#6](-[#6](-[#1])(-[#1])-[#1])(-[#6](-[#1])(-[#6](-[#6](-[#1])(-[#8]-[#1])-[#6]3(-[#1])-[#8]-[#1])(-[#6](-[#1])(-[#1])-[#1])-[#6](-[#1])(-[#1])-[#1])-[#6]4(-[#1])-[#1])-[#6]3(-[#1])-[#1])-[#6]5(-[#1])-[#1])(-[#6]4(-[#1])-[#1])-[#6](-[#…	472.69972	C30H48O4	NPT178	1
NPC72158	[#6](-[#1])(-[#1])(-[#1])\-[#6](=[#6](-[#1])/-[#6](-[#1])(-[#1])-[c](:[c](-[#8]-[#1]):[c](-[#6](=[#8])\-[#6](-[#1])=[#6](-[#1])\-[c](:[c](-[#1]):[c](-[#1]):[c](-[#8]-[#1]):[c]1-[#1]):[c]1-[#1]):[c]2-[#1]):[c](-[#8]-[#1]):[c]2-[#1])\-[#6](-[#1])(-[#1])-[#1]	324.3704	C20H20O4	NPT178	0
NPC73320	[c]1(-[#1]):[c](-[#8]-[#1]):[c](-[#1]):[c](-[#8]-[#6]2(-[#1])-[#1]):[c](-[#6](-[#1])(-[#8]-[c](:[c](:[c](-[#8]-[#1]):[c]3-[#1])-[#6](-[#1])=[#8]):[c]4:[c]3-[#1])-[#6]24-[#1]):[c]1-[#1]	284.26348	C16H12O5	NPT178	0
NPC73899	[#6](-[#1])(-[#1])(-[#1])\-[#6](=[#6](-[#1])/-[#6](-[#1])(-[#1])-[#6]1(-[#8]2)-[#6](-[#8]-[c](:[c]1:[c]3-[#1]):[c](-[#1]):[c](-[#8]-[#1]):[c]3-[#1])(-[#8]-[#1])-[#6](=[#8])-[c](:[c](-[#8]-[#1]):[c](:[c]4-[#8]-[#1])-[#6](-[#1])(-[#6](-[#1])(-[#6](=[#8])-[c](:[c](-[#8]-[#1]):[c](-[#1]):[c](-[#8]-[#1]):[c]5-[#1]):[c]5-[#1])-[#6](-[#1])(-[c](:[c](-[#8]-[#1]):[c](-[#1]):[c](-[#8]-[#1]):[c]6-[#1]):[c]6…	708.70663	C40H36O12	NPT178	1
NPC75485	[#6](-[#1])(-[#1])=[#6](-[#6](-[#1])(-[#6](-[#6](-[#1])(-[#1])-[#1])(-[#6](-[#1])(-[#6](-[#6]1(-[#1])-[#1])(-[#6](-[#1])(-[#1])-[#1])-[#6](-[#1])(-[#1])-[#1])-[#6]2(-[#1])-[#1])-[#6](-[#1])(-[#1])-[#6]1(-[#1])-[#1])-[#6](-[#1])(-[#1])\-[#6](-[#1])=[#6](/-[#6](-[#1])=[#8])\-[#6](-[#1])(-[#1])-[#6](-[#8]-[#1])=[#8])-[#6]2(-[#1])-[#1]	318.4504	C20H30O3	NPT178	0
NPC77000	[#6](-[#1])(-[#1])(-[#1])-[#6]1(-[#1])-[#6](=[#6]2-[#8]-[#6]1(-[#1])-[#1])-[#6](=[#8])-[#6](=[#8])-[c](:[c]2:[c]3-[#1]):[c](:[c](-[#6](-[#6](-[#1])(-[#1])-[#6]4(-[#1])-[#1])(-[#6](-[#1])(-[#1])-[#1])-[#6](-[#1])(-[#1])-[#1]):[c]3-[#1])-[#6]4(-[#1])-[#1]	296.3603	C19H20O3	NPT178	0
NPC79372	[#6](-[#6](-[#6](-[#6](-[#6](-[#8]-[#1])=[#8])(-[#6](-[#1])(-[#1])-[#6]1(-[#1])-[#1])-[#6](-[#1])(-[#1])-[#1])(-[#1])-[#6]2(-[#1])-[#1])(-[#6](-[#6](-[#6](-[#6](-[#8]-[c](:[c]3:[c](-[#1]):[c](-[#8]-[#1]):[c]4-[#1]):[c]4-[#1])(-[#6]5(-[#1])-[#1])-[#6](-[#1])(-[#1])-[#1])(-[#1])-[#6]3(-[#1])-[#1])(-[#6]2(-[#1])-[#1])-[#6](-[#1])(-[#1])-[#1])(-[#1])-[#6]5(-[#1])-[#1])-[#6]1(-[#1])-[#1])(-[#1])(-[#1]…	412.56164	C26H36O4	NPT178	1
NPC803	[#6](-[#1])(-[#1])(-[#1])-[#6](-[#6](=[#8])-[#6](-[#8]-[#6](-[#1])(-[#8]-[#6]1(-[#1])-[#6](-[#1])(-[#1])-[#8]-[#1])-[#6](-[#1])(-[#8]-[#1])-[#6](-[#1])(-[#8]-[#1])-[#6]1(-[#1])-[#8]-[#1])=[#6]2-[#1])(-[#6](-[#6]2(-[#1])-[#6](-[#6](-[#1])(-[#6](-[#6](-[#6](-[#1])(-[#1])-[#1])(-[#6](-[#1])(-[#6](-[#8]-[#1])(-[#6](=[#8])-[#6](-[#1])(-[#1])-[#6]3(-[#1])-[#7]=[#6](-[#8]-[#6]3(-[#6](-[#1])(-[#1])-[#1])…	719.81561	C37H53NO13	NPT178	1
NPC8104	[#6](-[#1])(-[#1])(-[#1])-[#8]-[#6](=[#8])\-[#6]\1=[#6](/-[#7]2-[#1])\-[#6](\-[c](:[c]2:[c](-[#1]):[c]3-[#1]):[c](-[#1]):[c]3-[#1])=[#6](-[#1])/-[#6](/-[#6](-[#8]-[#6](-[#1])(-[#1])-[#1])=[#8])=[#6](/-[#7]4-[#1])\-[#6](\-[c](:[c]4:[c](-[#1]):[c]5-[#1]):[c](-[#1]):[c]5-[#1])=[#6]/1-[#1]	398.41072	C24H18N2O4	NPT178	1
NPC82920	[#6](-[#1])(-[#1])(-[#1])-[c]1:[c](-[#8]-[#1]):[c](-[#6](-[#6](-[#1])(-[#1])-[#1])(-[#6](=[#8])-[#6](=[#6]2-[#8]-[#1])-[#6](=[#8])-[#6](-[#1])(-[#1])-[#1])-[#6]3=[#6]2-[#1]):[c](-[#8]3):[c](:[c]1-[#8]-[#1])-[#6](=[#8])-[#6](-[#1])(-[#1])-[#1]	344.31544	C18H16O7	NPT178	0
NPC85121	[#6](-[#1])(-[#1])(-[#1])\-[#6](=[#6](-[#1])/-[#6](-[#1])(-[#1])-[c]1:[c](-[#8]-[#1]):[c](-[#8]-[#1]):[c](:[c](-[#6](-[#1])(-[#8]-[c](:[c](-[#6]2=[#8]):[c](-[#8]-[#1]):[c]3-[#1]):[c](-[#1]):[c]3-[#8]-[#1])-[#6]2(-[#1])-[#1]):[c]1-[#1])-[#6](-[#1])(-[#1])\-[#6](-[#1])=[#6](\-[#6](-[#1])(-[#1])-[#1])/-[#6](-[#1])(-[#1])-[#1])\-[#6](-[#1])(-[#1])-[#1]	424.48622	C25H28O6	NPT178	0
NPC85264	[#6](-[#1])(-[#1])(-[#1])\-[#6](=[#6](-[#1])/-[#6](-[#1])(-[#1])-[c]1:[c](-[#8]-[#6](-[#1])(-[#1])-[#1]):[c](-[#1]):[c](-[#8]-[#6]2(-[#1])-[#1]):[c](-[#6](-[#1])(-[#8]-[c](:[c]34):[c](-[#1]):[c](-[#8]-[#1]):[c](-[#8]-[#6](-[#1])(-[#1])-[#1]):[c]3-[#1])-[#6]24-[#1]):[c]1-[#1])\-[#6](-[#1])(-[#1])-[#1]	368.42296	C22H24O5	NPT178	0
NPC85393	[#6](-[#1])(-[#1])(-[#1])\-[#6](=[#6](-[#1])\-[#6](-[#1])(-[#1])-[c](:[c](-[#8]-[#1]):[c](-[#1]):[c]1-[#6](=[#8])-[#6](-[#1])(-[#6](-[#1])(-[c](:[c](-[#8]-[#1]):[c](-[#6](=[#8])\-[#6](-[#1])=[#6](-[#1])\-[c](:[c](-[#1]):[c](-[#1]):[c](-[#8]-[#1]):[c]2-[#1]):[c]2-[#1]):[c]3-[#1]):[c](-[#8]-[#1]):[c]3-[#1])-[#6](-[#1])=[#6]4-[#6](-[#1])(-[#1])-[#1])-[#6](-[#1])(-[c](:[c](-[#1]):[c](-[#1]):[c](-[#8]…	646.72491	C40H38O8	NPT178	0
NPC85435	[#6](-[#1])(-[#1])(-[#1])\-[#6](=[#6](-[#1])/-[#6](-[#1])(-[#1])-[c](:[c](-[#8]-[#6](-[#1])(-[#6]12-[#8]-[#6](-[#1])(-[#1])-[#1])-[c](:[c](-[#8]-[#6]1(-[#1])-[#1]):[c](-[#1]):[c](-[#8]-[#1]):[c]3-[#1]):[c]3-[#1]):[c]2:[c]4-[#1]):[c](-[#8]-[#6](-[#1])(-[#1])-[#1]):[c]4-[#1])\-[#6](-[#1])(-[#1])-[#1]	368.42296	C22H24O5	NPT178	0
NPC86372	[#6](-[#1])(-[#1])(-[#1])-[#6](-[#1])(-[#6](-[#1])(-[#6](-[#1])(-[#6](-[#6](-[#1])(-[#1])-[#1])(-[#6]1(-[#1])-[#1])-[#6]2(-[#1])-[#1])-[#6](-[#6](-[#6](-[#6](-[#1])(-[#6](-[#6](-[#1])(-[#1])-[#1])(-[#6](-[#6](-[#6](-[#8]-[#1])=[#8])(-[#6](-[#1])(-[#8]-[#1])-[#6]3(-[#1])-[#1])-[#6](-[#1])(-[#1])-[#1])(-[#1])-[#6]4(-[#1])-[#1])-[#6]3(-[#1])-[#1])-[#6]5(-[#1])-[#1])(-[#6]4(-[#1])-[#1])-[#6](-[#1])(-…	456.70032	C30H48O3	NPT178	0
NPC91369	[#6](-[#1])(-[#1])(-[#1])-[#6](-[#1])(-[#6](-[#1])(-[#1])-[#6](-[#1])(-[#1])-[#8]-[#1])-[#6](-[#1])(-[#1])-[#6](-[#1])(-[#1])-[#6](-[#1])(-[#6](-[#6](-[#1])(-[#1])-[#1])(-[#6](-[#6](-[#6](-[#8]-[#1])=[#8])(-[#6](-[#1])(-[#1])-[#6]1(-[#1])-[#1])-[#6](-[#1])(-[#1])-[#1])(-[#1])-[#6]2(-[#1])-[#1])-[#6]1(-[#1])-[#1])-[#6](-[#6]2(-[#1])-[#1])=[#6](-[#1])-[#1]	322.48216	C20H34O3	NPT178	1
NPC97716	[#6](-[#1])(-[#1])(-[#1])-[#6](-[#8]-[c]1:[c]2:[c](-[#8]-[#1]):[c](-[#6](=[#8])-[#6](-[c](:[c](-[#1]):[c](-[#1]):[c](-[#8]-[#1]):[c]3-[#1]):[c]3-[#1])=[#6]4-[#1]):[c](-[#8]4):[c]1-[#1])(-[#6](-[#1])=[#6]2-[#1])-[#6](-[#1])(-[#1])-[#1]	336.33804	C20H16O5	NPT178	0
NPC109151	[#6](-[#1])(-[#1])(-[#1])-[#6@@](-[#1])(-[#7](-[#6](-[#1])(-[#1])-[#1])-[#6](-[#1])(-[#1])-[#1])-[#6@](-[#1])(-[#6@](-[#6](-[#1])(-[#1])-[#1])(-[#6@](-[#1])(-[#6@@](-[#6@](-[#6@](-[#6@](-[#1])(-[#6](-[#1])(-[#1])-[#6@](-[#1])(\-[#7]=[#6](/-[#8]-[#1])\-[c](:[c](-[#1]):[c](-[#1]):[c]1-[#1]):[c](-[#1]):[c]1-[#1])-[#6]2(-[#1])-[#1])-[#6]3(-[#1])-[#1])(-[#6]2(-[#1])-[#1])-[#6](-[#1])(-[#1])-[#1])(-[#1…	450.69904	C30H46N2O	NPT204	0
NPC118275	[#6](-[#1])(-[#1])(-[#1])-[#6](-[#1])(-[#7](-[#6](-[#1])(-[#1])-[#1])-[#6](-[#1])(-[#1])-[#1])-[#6](-[#1])(-[#6](-[#6](-[#6](-[#1])(-[#1])-[#1])(-[#6](-[#1])(-[#6](-[#6](-[#1])=[#6](-[#6](-[#1])(-[#6](-[#6](-[#1])(-[#7](-[#1])-[#6](-[#1])(-[#1])-[#1])-[#6]1(-[#1])-[#1])(-[#6](-[#1])(-[#1])-[#1])-[#6](-[#1])(-[#1])-[#1])-[#6]2(-[#1])-[#1])-[#6]1(-[#1])-[#1])=[#6]3-[#1])-[#6]2(-[#1])-[#1])-[#6]4(-[…	414.66694	C27H46N2O	NPT204	0
NPC119252	[#6](-[#1])(-[#1])(-[#1])-[#6](-[#8]-[#6](-[#1])(-[#6](-[#6](-[#8]-[#1])(-[#6](-[#6](-[#8]-[#1])(-[#6](-[#8]-[#6]1=[#6]2-[#6](-[#8]-[#6](-[c](:[c](-[#1]):[c](-[#1]):[c](-[#8]-[#6](-[#1])(-[#1])-[#1]):[c]3-[#1]):[c]3-[#1])=[#6]1-[#1])=[#8])(-[#6]4(-[#1])-[#1])-[#6](-[#1])(-[#1])-[#1])-[#6]2(-[#1])-[#1])(-[#6]5(-[#1])-[#1])-[#6](-[#1])(-[#1])-[#1])-[#6]4(-[#1])-[#1])(-[#6](-[#1])(-[#1])-[#1])-[#6](…	512.59134	C29H36O8	NPT204	1
NPC119493	[#6](-[#1])(-[#1])(-[#1])-[#6](-[#1])(-[#6]1(-[#1])-[#6](-[#6](-[#6](-[#1])(-[#1])-[#1])(-[#6](=[#6](-[#6](-[#6](-[#1])(-[#1])-[#1])(-[#6](-[#1])(-[#6](-[#6](=[#8])-[#6]2(-[#1])-[#1])(-[#6](-[#1])(-[#1])-[#1])-[#6](-[#1])(-[#1])-[#1])-[#6]3(-[#1])-[#1])-[#6]2(-[#1])-[#1])-[#6]4=[#8])-[#6]35-[#1])-[#6](-[#1])(-[#8]-[#6](-[#8]5)(-[#6](-[#1])(-[#1])-[#1])-[#6](-[#1])(-[#1])-[#1])-[#6]1(-[#1])-[#1])(…	570.75659	C34H50O7	NPT204	0
NPC120167	[#6](-[#1])(-[#1])(-[#1])-[#6](-[#1])(-[#7](-[#6](=[#8])-[#6](-[#1])(-[#1])-[#1])-[#6](-[#1])(-[#1])-[#1])-[#6](-[#1])(-[#6](-[#6](-[#1])(-[#1])-[#1])(-[#6](-[#1])(-[#6](-[#6](-[#6](-[#6](-[#1])(-[#6](-[#1])(-[#1])-[#6](-[#1])(-[#7](-[#6](-[#1])(-[#1])-[#1])-[#6](-[#1])(-[#1])-[#1])-[#6]1(-[#1])-[#1])-[#6]2(-[#1])-[#1])(-[#6]1(-[#1])-[#1])-[#6](-[#1])(-[#1])-[#1])(-[#1])-[#6]3(-[#1])-[#1])(-[#1])…	402.65624	C26H46N2O	NPT204	0
NPC122294	[#6](-[#1])(-[#1])(-[#1])-[#6](-[#1])(-[#6]1(-[#1])-[#6](-[#6](-[#6](-[#1])(-[#1])-[#1])(-[#6](=[#6](-[#6](-[#6](-[#1])(-[#1])-[#1])(-[#6](-[#1])(-[#6](-[#6](-[#1])(-[#8]-[#1])-[#6]2(-[#1])-[#1])(-[#6](-[#1])(-[#1])-[#1])-[#6](-[#1])(-[#1])-[#1])-[#6]3(-[#1])-[#1])-[#6]2(-[#1])-[#1])-[#6]4=[#8])-[#6]3(-[#1])-[#8]-[#1])-[#6](=[#8])-[#6]1(-[#1])-[#1])(-[#6]4(-[#1])-[#1])-[#6](-[#1])(-[#1])-[#1])-[#…	460.6029	C27H40O6	NPT204	0
NPC124384	[#6](-[#1])(-[#1])(-[#1])-[#6](-[#1])(\-[#7]=[#6](-[#1])/-[#8]-[#1])-[#6](-[#1])(-[#6](-[#6](-[#1])(-[#1])-[#1])(-[#6](-[#1])(-[#6](-[#6](-[#6](-[#6](-[#1])(-[#6](-[#1])(-[#1])-[#6](-[#1])(-[#7](-[#6](-[#1])(-[#1])-[#1])-[#6](-[#1])(-[#1])-[#1])-[#6]1(-[#1])-[#1])-[#6]2(-[#1])-[#1])(-[#6]1(-[#1])-[#1])-[#6](-[#1])(-[#1])-[#1])(-[#1])-[#6]3(-[#1])-[#1])(-[#1])-[#6]2(-[#1])-[#1])-[#6]4(-[#1])-[#1])…	374.60308	C24H42N2O	NPT204	1
NPC125828	[#6](-[#1])(-[#1])(-[#1])-[#6](-[#1])(-[#7](-[#6](-[#1])(-[#1])-[#1])-[#6](-[#1])(-[#1])-[#1])-[#6](-[#1])(-[#6](-[#6](-[#6](-[#1])(-[#1])-[#1])(-[#6](-[#1])(-[#6](-[#6](-[#1])=[#6](-[#6](-[#1])(-[#6](-[#6](-[#1])(-[#7](-[#6](-[#1])(-[#1])-[#1])-[#6](-[#1])(-[#1])-[#1])-[#6]1(-[#1])-[#1])(-[#6](-[#1])(-[#1])-[#1])-[#6](-[#1])(-[#1])-[#1])-[#6]2(-[#1])-[#1])-[#6]1(-[#1])-[#1])=[#6]3-[#1])-[#6]2(-[…	412.69412	C28H48N2	NPT204	0
NPC132847	[#6](-[#1])(-[#1])(-[#1])-[#6](-[#1])(-[#7](-[#6](-[#1])(-[#1])-[#1])-[#6](-[#1])(-[#1])-[#1])-[#6](-[#1])(-[#6](-[#6](-[#1])(-[#1])-[#1])(-[#6](-[#1])(-[#6](-[#6](-[#6](-[#6]1(-[#1])-[#6]2(-[#1])-[#1])(-[#6](-[#1])(-[#1])-[#6](-[#1])(-[#8]-[#1])-[#6](-[#1])(\-[#7]=[#6](/-[#8]-[#1])\-[c](:[c](-[#1]):[c](-[#1]):[c]3-[#1]):[c](-[#1]):[c]3-[#1])-[#6]1(-[#1])-[#1])-[#6](-[#1])(-[#1])-[#1])(-[#1])-[#6…	466.69844	C30H46N2O2	NPT204	0
NPC133306	[#6](-[#1])(-[#1])(-[#1])-[#6](-[#6](-[#1])(-[#1])-[#6](-[#7](-[#6]1(-[#1])-[#1])-[#6](-[#1])(-[#1])-[#1])(-[c](:[c](:[n]:[c](-[#8]-[#1]):[c]2-[#1])-[#6]3(-[#1])-[#1]):[c]2-[#1])-[#6](-[#1])(-[#6](-[#1])(-[#17])-[#6]1(-[#1])-[#1])-[#6]34-[#1])=[#6]4-[#1]	304.81444	C17H21ClN2O	NPT204	0
NPC135391	[c]1(-[#1]):[c](-[#6](-[#8]2)=[#6](-[#8]-[#6](-[#1])(-[#8]-[#6]3(-[#1])-[#6](-[#1])(-[#1])-[#8]-[#1])-[#6](-[#1])(-[#8]-[#1])-[#6](-[#1])(-[#8]-[#1])-[#6]3(-[#1])-[#8]-[#1])-[#6](=[#8])-[c](:[c]2:[c](-[#1]):[c]4-[#8]-[#1]):[c](-[#8]-[#1]):[c]4-[#1]):[c](-[#1]):[c](-[#1]):[c](-[#8]-[#1]):[c]1-[#1]	448.3769	C21H20O11	NPT204	1
NPC139876	[#6](-[#1])(-[#1])(-[#1])-[#6](-[#1])(-[#1])-[#6](-[#1])(-[#6](-[#8]-[#6](-[#1])(-[#1])-[#6](-[#1])(-[#1])-[#6](-[#1])(-[#1])-[c]1:[c](-[#1]):[c](-[#8]-[#6](-[#1])(-[#1])-[#1]):[c](:[o]:[c](-[c](:[c](-[#1]):[c](-[#8]-[#6]2(-[#1])-[#1]):[c](-[#8]2):[c]3-[#1]):[c]3-[#1]):[c]4-[#1]):[c]4:[c]1-[#1])=[#8])-[#6](-[#1])(-[#1])-[#1]	410.45964	C24H26O6	NPT204	1
NPC140300	[#6](-[#1])(-[#1])(-[#1])-[#6](-[#1])(-[#7](-[#6](-[#1])(-[#1])-[#1])-[#6](-[#1])(-[#1])-[#1])-[#6](-[#6](-[#6](-[#1])(-[#1])-[#1])(-[#6](-[#1])(-[#6](-[#6](-[#6](-[#6]1=[#6]2-[#1])(-[#6](-[#1])(-[#1])-[#6](-[#1])(-[#8]-[#1])-[#6](-[#1])(-[#8]-[#6](-[#1])(-[#1])-[#1])-[#6]1(-[#1])-[#1])-[#6](-[#1])(-[#1])-[#1])(-[#1])-[#6]3(-[#1])-[#1])(-[#1])-[#6]2(-[#1])-[#1])-[#6]4(-[#1])-[#1])-[#6]3(-[#1])-[#…	373.57196	C24H39NO2	NPT204	0
NPC14248	[#6](-[#1])(-[#1])(-[#1])\-[#6](=[#6](-[#1])\-[#6](-[#8]-[#6](-[#6](-[#1])(-[#8]-[c](:[c]1:[c]2-[#1]):[c](-[#1]):[c](-[#8]-[#6](=[#8])-[#6](-[#1])=[#6]3-[#1]):[c]23)-[#6]1(-[#1])-[#1])(-[#6](-[#1])(-[#1])-[#1])-[#6](-[#1])(-[#1])-[#1])=[#8])\-[#6](-[#1])(-[#1])-[#1]	328.3591	C19H20O5	NPT204	0
NPC147513	[#6](-[#1])(-[#1])(-[#1])-[#6](-[#1])(\-[#6](=[#6](-[#1])\-[#6](=[#8])-[#7](-[#6](-[#1])(-[#6](-[#1])(-[#1])-[#6](-[#1])(-[#6](-[#6](-[#1])(-[#6](-[#1])(-[#6](-[#1])(-[#6](-[#6](-[#1])(-[#1])-[#1])(-[#6](-[#1])(-[#6](-[#1])(-[#7](-[#6](-[#1])(-[#1])-[#1])-[#6](-[#1])(-[#1])-[#1])-[#6](-[#1])(-[#1])-[#1])-[#6]1(-[#1])-[#1])-[#6]2(-[#1])-[#1])-[#6]1(-[#1])-[#1])-[#6]3(-[#1])-[#1])-[#6]2(-[#1])-[#1]…	470.77326	C31H54N2O	NPT204	1
NPC152718	[#6](-[#1])(-[#1])(-[#1])\-[#6](-[#1])=[#6](/-[#6](/-[#8]-[#1])=[#7]/-[#6](-[#1])(-[#6](=[#8])-[#6](-[#6](-[#6](-[#1])(-[#6](-[#1])(-[#6](-[#1])(-[#6](-[#6](-[#1])(-[#1])-[#1])(-[#6](-[#1])(-[#6](-[#1])(-[#7](-[#6](-[#1])(-[#1])-[#1])-[#6](-[#1])(-[#1])-[#1])-[#6](-[#1])(-[#1])-[#1])-[#6]1(-[#1])-[#1])-[#6]2(-[#1])-[#1])-[#6]1(-[#1])-[#1])-[#6]3(-[#1])-[#1])-[#6]2(-[#1])-[#1])(-[#6]4(-[#1])-[#1])…	440.66116	C28H44N2O2	NPT204	1
NPC153007	[#6](-[#1])(-[#1])(-[#1])-[#6](-[#1])(-[#7](-[#6](-[#1])(-[#1])-[#1])-[#6](-[#1])(-[#1])-[#1])-[#6](-[#1])(-[#6](-[#6](-[#1])(-[#1])-[#1])(-[#6](-[#1])(-[#6](-[#6](-[#6](-[#6](-[#1])(-[#6](=[#8])-[#6](\-[#7]=[#6](/-[#8]-[#1])\-[c](:[c](-[#1]):[c](-[#1]):[c]1-[#1]):[c](-[#1]):[c]1-[#1])=[#6]2-[#1])-[#6]3(-[#1])-[#1])(-[#6]2(-[#1])-[#1])-[#6](-[#1])(-[#1])-[#1])(-[#1])-[#6]4(-[#1])-[#1])(-[#1])-[#6…	462.66668	C30H42N2O2	NPT204	1
NPC157479	[#6](-[#1])(-[#1])(-[#1])-[#6](-[#1])(\-[#6](=[#6](-[#1])\-[#6](=[#8])-[#7](-[#6](-[#1])(-[#6](-[#1])(-[#1])-[#6](-[#1])(-[#6](-[#6](-[#1])(-[#6](-[#1])(-[#6](-[#1])(-[#6](-[#6](-[#1])(-[#1])-[#1])(-[#6](-[#6](-[#1])(-[#7](-[#6](-[#1])(-[#1])-[#1])-[#6](-[#1])(-[#1])-[#1])-[#6](-[#1])(-[#1])-[#1])=[#6]1-[#1])-[#6]2(-[#1])-[#1])-[#6]1(-[#1])-[#1])-[#6]3(-[#1])-[#1])-[#6]2(-[#1])-[#1])(-[#6]4(-[#1]…	468.75738	C31H52N2O	NPT204	1
NPC16021	[#6](-[#1])(-[#1])(-[#1])-[#6](-[#1])(-[#6]1(-[#1])-[#6](-[#6](-[#6](-[#1])(-[#1])-[#1])(-[#6](=[#6](-[#6](-[#6](-[#1])(-[#1])-[#1])(-[#6](-[#1])(-[#6](-[#6](-[#1])(-[#8]-[#1])-[#6]2(-[#1])-[#1])(-[#6](-[#1])(-[#1])-[#1])-[#6](-[#1])(-[#1])-[#1])-[#6]3(-[#1])-[#1])-[#6]2(-[#1])-[#1])-[#6]4=[#8])-[#6]3(-[#1])-[#8]-[#1])-[#6](=[#8])-[#6]1(-[#1])-[#1])(-[#6]4(-[#1])-[#1])-[#6](-[#1])(-[#1])-[#1])-[#…	516.66616	C30H44O7	NPT204	0
NPC163200	[#6](-[#1])(-[#1])(-[#1])\-[#6](=[#6](-[#1])/-[#6](-[#1])(-[#1])-[#8]-[c](:[c]1:[c](-[#8]-[#6](=[#8])-[#6](-[#1])=[#6]1-[#1]):[c](-[#1]):[c]2-[#8]-[#6](-[#1])(-[#1])-[#1]):[c]2-[#1])\-[#6](-[#1])(-[#1])-[#1]	260.28513	C15H16O4	NPT204	0
NPC164802	[c]1(-[#1]):[c](-[#1]):[c]2:[c](-[#7]=[#6](-[#7](-[#6]2(-[#1])-[#1])-[#6](-[#1])(-[#1])-[#6]3(-[#1])-[#1])-[#6]3(-[#1])-[#1]):[c](-[#1]):[c]1-[#1]	172.22637	C11H12N2	NPT204	1
NPC165396	[#6](-[#1])(-[#1])(-[#1])\-[#6](-[#1])=[#6](/-[#6](/-[#8]-[#1])=[#7]/-[#6](-[#1])(-[#6](-[#1])(-[#8]-[#6](=[#8])-[#6](-[#1])(-[#1])-[#1])-[#6](-[#1])(-[#6](-[#6](-[#1])(-[#6](-[#1])(-[#6](-[#1])(-[#6](-[#6](-[#1])(-[#1])-[#1])(-[#6](-[#1])(-[#6](-[#1])(-[#7](-[#6](-[#1])(-[#1])-[#1])-[#6](-[#1])(-[#1])-[#1])-[#6](-[#1])(-[#1])-[#1])-[#6]1(-[#1])-[#1])-[#6]2(-[#1])-[#1])-[#6]1(-[#1])-[#1])-[#6]3(-…	502.729	C30H50N2O4	NPT204	0
NPC166458	[#6](-[#1])(-[#1])(-[#1])\-[#6](-[#1])=[#6](\-[#6](\-[#8]-[#1])=[#7]\-[#6](-[#1])(-[#6](-[#1])=[#6](-[#6](-[#6](-[#1])(-[#1])-[#1])(-[#6](-[#1])(-[#6](-[#1])(-[#6](-[#6](-[#6](-[#1])(-[#1])-[#1])(-[#6](-[#1])(-[#6](-[#1])(-[#7](-[#6](-[#1])(-[#1])-[#1])-[#6](-[#1])(-[#1])-[#1])-[#6](-[#1])(-[#1])-[#1])-[#6]1(-[#1])-[#1])-[#6]2(-[#1])-[#1])=[#6]1-[#1])-[#6]3(-[#1])-[#1])-[#6]2(-[#1])-[#1])-[#6]4(-…	424.66176	C28H44N2O	NPT204	1
NPC167193	[#6](-[#1])(-[#1])(-[#1])-[#6](-[#6](-[#1])(-[#6](-[#6](-[#1])(-[#1])-[#1])(-[#6](-[#1])(-[#6](-[#6](-[#1])(-[#1])-[#6](-[#6](-[#1])(-[#1])-[#1])(-[#6](-[#6](-[#6](-[#6](-[#6](-[#8]-[#1])=[#8])(-[#6](-[#1])(-[#8]-[#1])-[#6]1(-[#1])-[#1])-[#6](-[#1])(-[#1])-[#1])(-[#1])-[#6]2(-[#1])-[#1])(-[#6]1(-[#1])-[#1])-[#6](-[#1])(-[#1])-[#1])(-[#1])-[#6]3(-[#1])-[#1])-[#6]2(-[#1])-[#1])=[#6]4-[#1])-[#6]3(-[…	486.68324	C30H46O5	NPT204	0
NPC169749	[c]1(-[#1]):[c](-[#8]-[#1]):[c](-[#8]-[#1]):[c](-[#8]-[#1]):[c](-[#1]):[c]1-[#6](-[#8]2)=[#6](-[#8]-[#1])-[#6](=[#8])-[c](:[c]2:[c](-[#1]):[c]3-[#8]-[#1]):[c](-[#8]-[#1]):[c]3-[#1]	318.2351	C15H10O8	NPT204	1
NPC169942	[#6](-[#1])(-[#1])(-[#1])-[#6](-[#6](-[#8]-[#1])(-[#6](-[#6](-[#6](-[#8]-[#6]1=[#6]2-[#6](-[#8]-[#6](-[c](:[c](-[#1]):[c](-[#1]):[c](-[#8]-[#6](-[#1])(-[#1])-[#1]):[c]3-[#1]):[c]3-[#1])=[#6]1-[#1])=[#8])(-[#6]4(-[#1])-[#1])-[#6](-[#1])(-[#1])-[#1])(-[#1])-[#6]2(-[#1])-[#1])(-[#6]5(-[#1])-[#1])-[#6](-[#1])(-[#1])-[#1])-[#6]4(-[#1])-[#1])(-[#6](=[#8])-[#6]5(-[#1])-[#1])-[#6](-[#1])(-[#1])-[#1]	452.53938	C27H32O6	NPT204	1
NPC176538	[#6](-[#1])(-[#1])(-[#1])-[c](:[n]:[c]1-[#1]):[c](:[n](-[#1]):[c](:[c]2:[c](-[#1]):[c](-[#8]-[#6](-[#1])(-[#1])-[#1]):[c]3-[#1]):[c]3-[#1]):[c]2:[c]1-[#1]	212.24717	C13H12N2O	NPT204	0
NPC176740	[#6](-[#1])(-[#1])(-[#1])-[#6]1(-[#1])-[#8]-[#6](-[#1])(-[#8]-[#6](-[#1])(-[#1])-[#6]2(-[#1])-[#8]-[#6](-[#1])(-[#8]-[#6](=[#6](-[#8]3)-[c](:[c](-[#1]):[c](-[#8]-[#1]):[c](-[#8]-[#1]):[c]4-[#1]):[c]4-[#1])-[#6](=[#8])-[c](:[c]3:[c](-[#1]):[c]5-[#8]-[#1]):[c](-[#8]-[#1]):[c]5-[#1])-[#6](-[#1])(-[#8]-[#1])-[#6](-[#1])(-[#8]-[#1])-[#6]2(-[#1])-[#8]-[#1])-[#6](-[#1])(-[#8]-[#1])-[#6](-[#1])(-[#8]-[#1…	610.51749	C27H30O16	NPT204	1
NPC181653	[#6]1(-[#1])(-[#1])-[#6](-[#6](-[#1])(-[#7](-[#6]2(-[#1])-[#1])-[#6]1(-[#1])-[#1])-[#6](-[#6](-[#1])(-[#8]-[#1])-[#6]3(-[#1])-[#8]-[#1])(-[#1])-[c](:[c]24):[c](-[#1]):[c](-[#8]-[#6]5(-[#1])-[#1]):[c](-[#8]5):[c]4-[#1])=[#6]3-[#1]	287.31048	C16H17NO4	NPT204	0
NPC18402	[#6](-[#1])(-[#1])(-[#1])-[#7](-[#6](-[#1])(-[#1])-[c](:[c](-[#6](-[#6](-[#1])=[#6]1-[#1])(-[#6]2(-[#1])-[#6](-[#1])(-[#1])-[#6]1(-[#1])-[#8]-[#1])-[#6]3(-[#1])-[#1]):[c](-[#8]2):[c](-[#8]-[#1]):[c]4-[#1]):[c]4-[#1])-[#6]3(-[#1])-[#1]	273.32696	C16H19NO3	NPT204	1
NPC184870	[#6](-[#1])(-[#1])(-[#1])-[#6](-[#1])(-[#1])-[#6](-[#1])(-[#1])-[#6](-[#1])(-[#1])-[#8]-[#6](=[#8])-[#6](-[#1])(-[#1])-[#6](-[#1])(-[#1])-[#6](-[#1])(-[#6](-[#1])(-[#6](-[#6](-[#1])(-[#1])-[#1])(-[#6](-[#6](=[#6](-[#6](-[#6](-[#1])(-[#1])-[#1])(-[#6](-[#1])(-[#6](-[#6](=[#8])-[#6]1(-[#1])-[#1])(-[#6](-[#1])(-[#1])-[#1])-[#6](-[#1])(-[#1])-[#1])-[#6]2(-[#1])-[#1])-[#6]1(-[#1])-[#1])-[#6]3=[#8])-[#…	500.70982	C31H48O5	NPT204	0
NPC187432	[c]1(-[#1]):[c](-[#1]):[c](-[#1]):[c](-[#6](-[#8]2)=[#6](-[#8]-[#1])-[#6](=[#8])-[c](:[c]2:[c](-[#1]):[c]3-[#8]-[#1]):[c](-[#8]-[#1]):[c]3-[#1]):[c](-[#1]):[c]1-[#1]	270.2369	C15H10O5	NPT204	1
NPC187678	[#6](-[#1])(-[#1])(-[#1])-[#8]-[#6](-[#1])(-[#6](-[#1])(-[#8]-[#1])-[#6](-[#1])(-[#6](-[#1])(-[#7](-[#6]1(-[#1])-[#1])-[#6]2(-[#1])-[#1])-[#6]3=[#6]2-[#1])-[c](:[c]14):[c](-[#1]):[c](-[#8]-[#6]5(-[#1])-[#1]):[c](-[#8]5):[c]4-[#1])-[#6]3(-[#1])-[#8]-[#1]	317.33646	C17H19NO5	NPT204	0
NPC194277	[#6](-[#1])(-[#1])=[#6](-[#6](-[#1])(-[#8]-[#1])-[#6](-[#1])(-[#1])-[c](:[c](-[#8]-[#1]):[c](-[#1]):[c](-[#8]-[#6](=[#8])-[#6](-[#1])=[#6]1-[#1]):[c]12):[c]2-[#1])-[#6](-[#1])(-[#1])-[#1]	246.25855	C14H14O4	NPT204	0
NPC195268	[#6](-[#1])(-[#1])(-[#1])-[#8]-[c](:[c](-[#8]-[#6](-[#1])(-[#1])-[#1]):[c](-[#1]):[c](-[#6](-[#1])(-[#1])-[c](:[n]:[c]1-[#1]):[c](:[c]2:[c]1-[#1]):[c](-[#1]):[c](-[#8]-[#6](-[#1])(-[#1])-[#1]):[c](-[#8]-[#6](-[#1])(-[#1])-[#1]):[c]2-[#1]):[c]3-[#1]):[c]3-[#1]	339.38504	C20H21NO4	NPT204	0
NPC195796	[#6](-[#1])(-[#1])(-[#1])\-[#6](=[#6](-[#1])/-[#6](-[#1])(-[#1])-[#6](-[#1])(-[#1])\-[#6](=[#6](-[#1])\-[#6](-[#1])(-[#1])-[c](:[c](-[#8]-[#1]):[c](:[c](-[#8]-[#6](-[#1])(-[c](:[c](-[#1]):[c](-[#8]-[#6](-[#1])(-[#1])-[#1]):[c](-[#8]-[#1]):[c]1-[#1]):[c]1-[#1])-[#6]2(-[#1])-[#1]):[c]3-[#1])-[#6]2=[#8]):[c]3-[#8]-[#1])\-[#6](-[#1])(-[#1])-[#1])\-[#6](-[#1])(-[#1])-[#1]	438.5128	C26H30O6	NPT204	0
NPC202389	[#6](-[#1])(-[#1])(-[#1])\-[#6](\-[#6](-[#1])(-[#1])-[#8]-[#1])=[#6](-[#1])\-[#6](-[#1])(-[#1])-[#6](-[#1])(-[#1])-[#6](-[#1])(-[#6](-[#1])(-[#6](-[#6](-[#6](-[#1])(-[#1])-[#1])(-[#6](-[#6](-[#6](-[#6](-[#1])(-[#1])-[#1])(-[#6](-[#1])(-[#6](-[#6](-[#1])(-[#8]-[#1])-[#6]1(-[#1])-[#1])(-[#6](-[#1])(-[#1])-[#1])-[#6](-[#1])(-[#1])-[#1])-[#6]2(-[#1])-[#1])-[#6]1(-[#1])-[#1])=[#6]3-[#1])=[#6]2-[#1])-[…	440.70092	C30H48O2	NPT204	0
NPC202722	[#6](-[#1])(-[#1])(-[#1])-[#6](-[#1])(-[#1])-[#6]1(-[#6]2(-[#6](-[#6](-[#7](-[#6](-[#1])(-[#6](-[#1])(-[#8]-[#6](=[#8])-[#6]3(-[#1])-[#6](-[#1])(-[#1])-[#1])-[#6]3(-[#1])-[#1])-[#6]4(-[#1])-[#1])-[#6](-[#1])(-[#1])-[#6]5(-[#1])-[#1])(-[#6]1(-[#1])-[#6](-[#1])(-[#1])-[#6]5(-[#1])-[#1])-[#6]4(-[#1])-[#1])(-[#6](-[#8]-[#1])(-[#6](-[#8]2)=[#8])-[#6](-[#1])(-[#1])-[#1])-[#1])-[#1])-[#1]	391.50112	C22H33NO5	NPT204	0
NPC203005	[#6](-[#1])(-[#1])(-[#1])-[#6](-[#1])(-[#7](-[#6](-[#1])(-[#1])-[#1])-[#6](-[#1])(-[#1])-[#1])-[#6](-[#1])(-[#6](-[#6](-[#6](-[#1])(-[#1])-[#1])(-[#6]1(-[#1])-[#6](-[#6](-[#1])(-[#1])-[#6](-[#8]2)(-[#6]3(-[#1])-[#6](-[#1])(-[#8]-[#6](=[#8])-[#6](-[#1])(-[#1])-[#1])-[#6]1(-[#1])-[#1])-[#6]2(-[#1])-[#6](-[#1])(-[#8]-[#6]4(-[#1])-[#1])-[#6](-[#1])(\-[#7]=[#6](\-[#8]-[#1])/-[c](:[c](-[#1]):[c](-[#1])…	592.76541	C35H48N2O6	NPT204	1
NPC205899	[#6](-[#1])(-[#1])(-[#1])-[#6](-[#1])(-[#6]1(-[#1])-[#6](-[#6](-[#6](-[#1])(-[#1])-[#1])(-[#6](=[#6](-[#6](-[#6](-[#1])(-[#1])-[#1])(-[#6](-[#1])(-[#6](-[#6](=[#8])-[#6]2(-[#1])-[#1])(-[#6](-[#1])(-[#1])-[#1])-[#6](-[#1])(-[#1])-[#1])-[#6]3(-[#1])-[#1])-[#6]2(-[#1])-[#1])-[#6]4=[#8])-[#6]3(-[#1])-[#8]-[#1])-[#6](-[#1])(-[#8]-[#1])-[#6]1(-[#1])-[#1])(-[#6]4(-[#1])-[#1])-[#6](-[#1])(-[#1])-[#1])-[#…	530.69273	C31H46O7	NPT204	0
NPC207002	[#6](-[#1])(-[#1])(-[#1])\-[#6](=[#6](-[#1])/-[#6](-[#8]-[#6](-[#1])(-[#6](-[#8]-[c](:[c]1:[c]2-[#1]):[c](-[#1]):[c](-[#8]-[#6](=[#8])-[#6](-[#1])=[#6]3-[#1]):[c]23)(-[#6](-[#1])(-[#1])-[#1])-[#6](-[#1])(-[#1])-[#1])-[#6]1(-[#1])-[#1])=[#8])\-[#6](-[#1])(-[#1])-[#1]	328.3591	C19H20O5	NPT204	0
NPC207428	[c]1(-[#1]):[c](-[#1]):[c]2:[c](-[#7]=[#6](-[#7](-[#6]2=[#8])-[#6](-[#1])(-[#1])-[#6]3(-[#1])-[#1])-[#6]3(-[#1])-[#1]):[c](-[#1]):[c]1-[#1]	186.20989	C11H10N2O	NPT204	0
NPC20791	[c]1(-[#1]):[c](-[#6](-[#8]2)=[#6](-[#8]-[#1])-[#6](=[#8])-[c](:[c]2:[c](-[#1]):[c]3-[#8]-[#1]):[c](-[#8]-[#1]):[c]3-[#1]):[c](-[#1]):[c](-[#8]-[#1]):[c](-[#8]-[#1]):[c]1-[#1]	302.2357	C15H10O7	NPT204	0
NPC209882	[#6](-[#1])(-[#1])(-[#1])-[#6](-[#1])(-[#6]1(-[#1])-[#6](-[#6](-[#6](-[#1])(-[#1])-[#1])(-[#6](=[#6](-[#6](-[#6](-[#1])(-[#1])-[#1])(-[#6](-[#1])(-[#6](-[#6](=[#8])-[#6]2(-[#1])-[#1])(-[#6](-[#1])(-[#1])-[#1])-[#6](-[#1])(-[#1])-[#1])-[#6]3(-[#1])-[#1])-[#6]2(-[#1])-[#1])-[#6]4=[#8])-[#6]3=[#8])-[#6](=[#8])-[#6]1(-[#1])-[#1])(-[#6]4(-[#1])-[#1])-[#6](-[#1])(-[#1])-[#1])-[#6](-[#1])(-[#1])-[#6](=[…	512.6344	C30H40O7	NPT204	0
NPC211322	[#6](-[#1])(-[#1])(-[#1])-[#6](-[#1])(-[#7](-[#6](-[#1])(-[#1])-[#1])-[#6](-[#1])(-[#1])-[#1])-[#6](-[#6](-[#6](-[#1])(-[#1])-[#1])(-[#6](-[#1])(-[#6](-[#6](-[#6](-[#6](-[#1])(-[#6](-[#1])(-[#1])-[#6](-[#1])(-[#7](-[#1])-[#6](-[#1])(-[#1])-[#1])-[#6]1(-[#1])-[#1])-[#6]2(-[#1])-[#1])(-[#6]1(-[#1])-[#1])-[#6](-[#1])(-[#1])-[#1])(-[#1])-[#6]3(-[#1])-[#1])(-[#1])-[#6]2(-[#1])-[#1])-[#6]4(-[#1])-[#1])…	358.60368	C24H42N2	NPT204	0
NPC212948	[#6](-[#1])(-[#1])(-[#1])-[#6](-[#1])(-[#6](-[#1])(-[#6](-[#6](-[#6](-[#1])(-[#1])-[#1])(-[#6](-[#6](-[#6](-[#6](-[#1])(-[#1])-[#1])(-[#6](-[#1])(-[#6](-[#6](-[#1])(-[#8]-[#1])-[#6]1(-[#1])-[#1])(-[#6](-[#1])(-[#1])-[#1])-[#6](-[#1])(-[#1])-[#1])-[#6]2(-[#1])-[#1])-[#6]1(-[#1])-[#1])=[#6]3-[#1])=[#6]2-[#1])-[#6]4(-[#1])-[#1])(-[#6]3(-[#1])-[#1])-[#6](-[#1])(-[#1])-[#1])-[#6]4(-[#1])-[#1])-[#6](-[…	454.68444	C30H46O3	NPT204	0
NPC213896	[#6](-[#1])(-[#1])(-[#1])\-[#6](=[#6](-[#1])/-[#6](-[#1])(-[#1])-[#6](-[#1])(-[#1])\-[#6](=[#6](-[#1])\-[#6](-[#1])(-[#1])-[c](:[c](-[#8]-[#1]):[c](:[c](-[#8]-[#6](-[#1])(-[c](:[c](-[#1]):[c](-[#8]-[#1]):[c](-[#8]-[#1]):[c]1-[#1]):[c]1-[#1])-[#6]2(-[#1])-[#1]):[c]3-[#1])-[#6]2=[#8]):[c]3-[#8]-[#1])\-[#6](-[#1])(-[#1])-[#1])\-[#6](-[#1])(-[#1])-[#1]	424.48622	C25H28O6	NPT204	1
NPC215474	[#6](-[#1])(-[#1])(-[#1])-[#6](-[#1])(-[#7](-[#6](=[#8])-[#6](-[#1])(-[#1])-[#1])-[#6](-[#1])(-[#1])-[#1])-[#6](-[#1])(-[#6](-[#6](-[#1])(-[#1])-[#1])(-[#6](-[#1])(-[#6](-[#6](-[#6](-[#6](-[#6](-[#1])(-[#1])-[#6](-[#1])(-[#7](-[#6](-[#1])(-[#1])-[#1])-[#6](-[#1])(-[#1])-[#1])-[#6]1(-[#1])-[#1])=[#6]2-[#1])(-[#6]1(-[#1])-[#1])-[#6](-[#1])(-[#1])-[#1])(-[#1])-[#6]3(-[#1])-[#1])(-[#1])-[#6]2(-[#1])-…	400.64036	C26H44N2O	NPT204	0
NPC21773	[#6](-[#1])(-[#1])(-[#1])-[#6](-[#1])(-[#7](-[#6](-[#1])(-[#1])-[#1])-[#6](-[#1])(-[#1])-[#1])-[#6](-[#1])(-[#6](-[#6](-[#1])(-[#1])-[#1])(-[#6](-[#1])(-[#6](-[#6](-[#6](-[#6](-[#6](-[#1])(-[#1])-[#6](-[#1])(-[#7](-[#6](-[#1])(-[#1])-[#1])-[#6](-[#1])(-[#1])-[#1])-[#6]1(-[#1])-[#1])=[#6]2-[#1])(-[#6]1(-[#1])-[#1])-[#6](-[#1])(-[#1])-[#1])(-[#1])-[#6]3(-[#1])-[#1])(-[#1])-[#6]2(-[#1])-[#1])-[#6]4(…	372.63026	C25H44N2	NPT204	0
NPC21781	[#6](-[#1])(-[#1])(-[#1])-[#6](-[#1])(-[#7](-[#6](-[#1])(-[#1])-[#1])-[#6](-[#1])(-[#1])-[#1])-[#6](-[#1])(-[#6](-[#6](-[#1])(-[#1])-[#1])(-[#6](-[#1])(-[#6](-[#6](-[#6](-[#6](-[#1])(-[#6](-[#1])(-[#1])-[#6](-[#1])(-[#7](-[#6](-[#1])(-[#1])-[#1])-[#6](-[#1])(-[#1])-[#1])-[#6]1(-[#1])-[#1])-[#6]2(-[#1])-[#1])(-[#6]1(-[#1])-[#1])-[#6](-[#1])(-[#1])-[#1])(-[#1])-[#6]3(-[#1])-[#1])(-[#1])-[#6]2(-[#1]…	374.64614	C25H46N2	NPT204	0
NPC221046	[#6](-[#1])(-[#1])(-[#1])-[#6](-[#8]-[#1])(-[#6](=[#8])-[#6](-[#1])(-[#1])-[c](:[c](-[#8]-[#1]):[c](-[#1]):[c](-[#8]-[#6](=[#8])-[#6](-[#1])=[#6]1-[#1]):[c]12):[c]2-[#1])-[#6](-[#1])(-[#1])-[#1]	262.25796	C14H14O5	NPT204	0
NPC223125	[#6]1(-[#1])(-[#1])-[#6](-[#6](=[#7](=[#6]2-[#1])-[#6]1(-[#1])-[#1])-[#6](-[c](:[c]23):[c](-[#1]):[c](-[#8]-[#6]4(-[#1])-[#1]):[c](-[#8]4):[c]3-[#1])=[#6](-[#1])-[#6]5=[#8])=[#6]5-[#1]	265.26344	C16H11NO3	NPT204	1
NPC226509	[#6](-[#1])(-[#1])(-[#1])\-[#6](-[#1])=[#6](\-[#6](\-[#8]-[#1])=[#7]/-[#6](-[#1])(-[#6](=[#8])-[#6](-[#6](-[#6](-[#1])(-[#1])-[#1])(-[#6](-[#1])(-[#6](-[#1])(-[#6](-[#6](-[#6](-[#1])(-[#1])-[#1])(-[#6](-[#1])(-[#6](-[#1])(-[#7](-[#6](-[#1])(-[#1])-[#1])-[#6](-[#1])(-[#1])-[#1])-[#6](-[#1])(-[#1])-[#1])-[#6]1(-[#1])-[#1])-[#6]2(-[#1])-[#1])=[#6]1-[#1])-[#6]3(-[#1])-[#1])-[#6]2(-[#1])-[#1])-[#6]4(-…	438.64528	C28H42N2O2	NPT204	1
NPC227683	[#6](-[#1])(-[#1])(-[#1])-[#7](-[#6](-[#1])(-[#1])-[#6](-[#1])(-[#1])-[c]1:[c]2:[c](:[c](-[#8]-[#6]3=[#8]):[c](-[#8]-[#6](-[#1])(-[#1])-[#1]):[c]1-[#1])-[c](:[c](-[#8]-[#6]2=[#8]):[c](-[#8]-[#6](-[#1])(-[#1])-[#1]):[c]4-[#1]):[c]3:[c]4-[#1])-[#6](-[#1])(-[#1])-[#1]	369.36796	C20H19NO6	NPT204	1
NPC228504	[#6](-[#1])(-[#1])(-[#1])\-[#6](=[#6](-[#1])/-[#6](-[#1])(-[#1])-[#6](-[#1])(-[#1])\-[#6](=[#6](-[#1])\-[#6](-[#1])(-[#1])-[c](:[c](-[#8]-[#1]):[c](:[c](-[#8]-[#6](-[#1])(-[c](:[c](-[#1]):[c](-[#1]):[c](-[#8]-[#1]):[c]1-[#1]):[c]1-[#1])-[#6]2(-[#1])-[#1]):[c]3-[#1])-[#6]2=[#8]):[c]3-[#8]-[#1])\-[#6](-[#1])(-[#1])-[#1])\-[#6](-[#1])(-[#1])-[#1]	408.48682	C25H28O5	NPT204	0
NPC230677	[#6](-[#1])(-[#1])(-[#1])\-[#6](=[#6](-[#1])\-[#6](\-[#8]-[#1])=[#7]\-[#6](-[#1])(-[#6](=[#8])-[#6](-[#6](-[#6](-[#1])(-[#6](-[#1])(-[#6](-[#1])(-[#6](-[#6](-[#1])(-[#1])-[#1])(-[#6](-[#1])(-[#6](-[#1])(-[#7](-[#1])-[#6](-[#1])(-[#1])-[#1])-[#6](-[#1])(-[#1])-[#1])-[#6]1(-[#1])-[#1])-[#6]2(-[#1])-[#1])-[#6]1(-[#1])-[#1])-[#6]3(-[#1])-[#1])-[#6]2(-[#1])-[#1])(-[#6]4(-[#1])-[#1])-[#6](-[#1])(-[#1])…	426.63458	C27H42N2O2	NPT204	1
NPC230942	[#6](-[#6]1(-[#6](-[#1])(-[#7](-[c](:[c]1:[c](-[#1]):[c](-[#8]\-[#6](\-[#8]-[#1])=[#7]\-[#6](-[#1])(-[#1])-[#1]):[c]2-[#1]):[c]2-[#1])-[#6](-[#1])(-[#1])-[#1])-[#7](-[#6]3(-[#1])-[#1])-[#6](-[#1])(-[#1])-[#1])-[#6]3(-[#1])-[#1])(-[#1])(-[#1])-[#1]	275.34614	C15H21N3O2	NPT204	1
NPC231668	[#6](-[#1])(-[#1])(-[#1])-[#6](-[#6](-[#8]-[#1])(-[#6](-[#6](-[#8]-[#1])(-[#6](-[#8]-[#6]1=[#6]2-[#6](-[#8]-[#6](-[c](:[c](-[#1]):[c](-[#1]):[c](-[#8]-[#6](-[#1])(-[#1])-[#1]):[c]3-[#1]):[c]3-[#1])=[#6]1-[#1])=[#8])(-[#6]4(-[#1])-[#1])-[#6](-[#1])(-[#1])-[#1])-[#6]2(-[#1])-[#1])(-[#6]5=[#8])-[#6](-[#1])(-[#1])-[#1])-[#6]4(-[#1])-[#1])(-[#6](-[#1])=[#6]5-[#1])-[#6](-[#1])(-[#1])-[#1]	466.5229	C27H30O7	NPT204	1
NPC232340	[#6](-[#1])(-[#1])(-[#1])-[#6](-[#6](-[#1])(-[#1])-[#6](-[#7](-[#1])-[#6](-[#1])(-[#1])-[#6]1(-[#1])-[#1])(-[c](:[c](:[n]:[c](-[#8]-[#1]):[c]2-[#1])-[#6]3(-[#1])-[#1]):[c]2-[#1])-[#6](-[#1])(-[#6]34-[#1])-[#6]1(-[#1])-[#1])=[#6]4-[#1]	256.34279	C16H20N2O	NPT204	1
NPC237044	[#6](-[#1])(-[#1])(-[#1])-[#6](-[#8]-[#6](-[#1])(-[#6](-[#1])(-[#6](-[#1])(-[#7](-[#6]1(-[#1])-[#1])-[#6]2(-[#1])-[#1])-[#6](=[#6]3-[#1])-[#6]2(-[#1])-[#1])-[c](:[c]14):[c](-[#1]):[c](-[#8]-[#6]5(-[#1])-[#1]):[c](-[#8]5):[c]4-[#1])-[#6]3(-[#1])-[#8]-[#1])=[#8]	329.34716	C18H19NO5	NPT204	1
NPC241879	[#6](-[#1])(-[#1])(-[#1])-[#6](-[#1])(-[#7](-[#6](-[#1])(-[#1])-[#1])-[#6](-[#1])(-[#1])-[#1])-[#6](-[#1])(-[#6](-[#6](-[#6](-[#1])(-[#1])-[#1])(-[#6](-[#6]1(-[#6](-[#6]2(-[#1])-[#6](-[#6](-[#1])(-[#7](-[#6](-[#1])(-[#1])-[#1])-[#6](-[#1])(-[#1])-[#1])-[#6]3(-[#1])-[#8]-[#1])(-[#6](-[#1])(-[#1])-[#1])-[#6](-[#1])(-[#1])-[#1])(-[#6]1(-[#1])-[#1])-[#6]3(-[#1])-[#1])-[#6]4(-[#1])-[#1])(-[#1])-[#6](-…	444.69292	C28H48N2O2	NPT204	0
NPC242692	[#6](-[#1])(-[#1])(-[#1])\-[#6](-[#1])=[#6](\-[#6](\-[#8]-[#1])=[#7]\-[#6](-[#1])(-[#6](-[#1])(-[#8]-[#6](=[#8])-[#6](-[#1])(-[#1])-[#1])-[#6](-[#6](-[#6](-[#1])(-[#6](-[#1])(-[#6](-[#6](-[#6](-[#1])(-[#1])-[#1])(-[#6](-[#1])(-[#6](-[#1])(-[#7](-[#6](-[#1])(-[#1])-[#1])-[#6](-[#1])(-[#1])-[#1])-[#6](-[#1])(-[#1])-[#1])-[#6]1(-[#1])-[#1])-[#6]2(-[#1])-[#1])=[#6]1-[#1])-[#6]3(-[#1])-[#1])-[#6]2(-[#…	500.71312	C30H48N2O4	NPT204	0
NPC245223	[#6](-[#1])(-[#1])(-[#1])-[#6](-[#1])(-[#7](-[#6](-[#1])(-[#1])-[#1])-[#6](-[#1])(-[#1])-[#1])-[#6](-[#1])(-[#6](-[#6](-[#1])(-[#1])-[#1])(-[#6](-[#1])(-[#6](-[#6](-[#6](-[#6](-[#1])(-[#6](-[#1])(-[#1])-[#6](-[#1])(\-[#7]=[#6](/-[#8]-[#1])\-[#6](-[#1])(-[#1])-[#1])-[#6]1(-[#1])-[#1])-[#6]2(-[#1])-[#1])(-[#6]1(-[#1])-[#1])-[#6](-[#1])(-[#1])-[#1])(-[#1])-[#6]3(-[#1])-[#1])(-[#1])-[#6]2(-[#1])-[#1]…	388.62966	C25H44N2O	NPT204	0
NPC246904	[#6](-[#1])(-[#1])(-[#1])-[#6](-[#1])(-[#7](-[#6](-[#1])(-[#1])-[#1])-[#6](-[#1])(-[#1])-[#1])-[#6](-[#1])(-[#6](-[#6](-[#1])(-[#1])-[#1])(-[#6](-[#1])(-[#6](-[#6](-[#6](-[#6](-[#1])(-[#6](-[#1])(-[#1])-[#6](-[#1])(-[#7](-[#6](=[#8])\-[#6](-[#1])=[#6](-[#1])\-[c](:[c](-[#1]):[c](-[#1]):[c]1-[#1]):[c](-[#1]):[c]1-[#1])-[#6](-[#1])(-[#1])-[#1])-[#6]2(-[#1])-[#1])-[#6]3(-[#1])-[#1])(-[#6]2(-[#1])-[#…	490.7629	C33H50N2O	NPT204	0
NPC247553	[c]1(-[#1]):[c]2:[c](-[#8]-[#6](=[#8])-[#6](-[#1])=[#6]2-[#1]):[c](-[#1]):[c](-[#8]-[#1]):[c]1-[#1]	162.14213	C9H6O3	NPT204	0
NPC257188	[#6](-[#1])(-[#1])(-[#1])-[#6](-[#8]-[c](:[c]1:[c]2-[#1]):[c](-[#1]):[c](-[#8]-[#6](=[#8])-[#6](-[#1])=[#6]3-[#1]):[c]23)(-[#6](-[#1])=[#6]1-[#1])-[#6](-[#1])(-[#1])-[#1]	228.24327	C14H12O3	NPT204	0
NPC25750	[#6](-[#1])(-[#1])(-[#1])-[#6](-[#1])(-[#6]1(-[#1])-[#6](-[#6](-[#6](-[#1])(-[#1])-[#1])(-[#6](-[#1])(-[#8]-[#1])-[#6]1(-[#1])-[#1])-[#6](=[#6](-[#6](-[#6](-[#1])(-[#1])-[#1])(-[#6](-[#1])(-[#6](-[#6](=[#8])-[#6]2(-[#1])-[#1])(-[#6](-[#1])(-[#1])-[#1])-[#6](-[#1])(-[#1])-[#1])-[#6]3(-[#1])-[#1])-[#6]2(-[#1])-[#1])-[#6]4=[#8])-[#6]3(-[#1])-[#1])(-[#6]4(-[#1])-[#1])-[#6](-[#1])(-[#1])-[#1])-[#6](-[…	500.66676	C30H44O6	NPT204	0
NPC259252	[#6](-[#1])(-[#1])(-[#1])\-[#6](-[#1])=[#6](\-[#6](-[#6](-[#6](-[#1])(-[#1])-[#1])(-[#6](-[#6](-[#6]1(-[#6](-[#1])(-[#6](-[#6](-[#1])(-[#7](-[#6](-[#1])(-[#1])-[#1])-[#6](-[#1])(-[#1])-[#1])-[#6]2(-[#1])-[#1])(-[#6](-[#1])(-[#1])-[#1])-[#6](-[#1])(-[#1])-[#1])-[#6]3(-[#1])-[#1])-[#6]2(-[#1])-[#1])(-[#6]1(-[#1])-[#1])-[#6]4(-[#1])-[#1])(-[#1])-[#6]3(-[#1])-[#1])-[#6]5(-[#1])-[#1])(-[#6]4(-[#1])-[#…	383.60984	C26H41NO	NPT204	0
NPC259545	[#6](-[#1])(-[#1])=[#6](-[#1])-[#6](-[#1])(-[#6](-[#7](-[#1])-[#6](-[#1])(-[#1])-[#1])(-[c](:[c](:[n]:[c](-[#8]-[#1]):[c]1-[#1])-[#6]2(-[#1])-[#1]):[c]1-[#1])-[#6](-[#1])(-[#1])-[#6](=[#6]3-[#1])-[#6](-[#1])(-[#1])-[#1])-[#6]23-[#1]	256.34279	C16H20N2O	NPT204	0
NPC26051	[#6](-[#1])(-[#1])(-[#1])\-[#6](=[#6](-[#1])/-[#6](-[#1])(-[#1])-[c](:[c](-[#8]-[#1]):[c](-[#6](=[#8])-[#6](-[c](:[c](-[#8]-[#1]):[c](-[#1]):[c](-[#8]-[#1]):[c]1-[#1]):[c]1-[#1])=[#6]2-[#1]):[c](-[#8]2):[c]3-[#1]):[c]3-[#8]-[#6](-[#1])(-[#1])-[#1])\-[#6](-[#1])(-[#1])-[#1]	368.3799	C21H20O6	NPT204	1
NPC261484	[#6](-[#1])(-[#1])(-[#1])-[#6](-[#1])(-[#1])-[#6](-[#1])(-[#6](-[#8]-[#6](-[#1])(-[#1])-[#6](-[#1])(-[#1])-[#6](-[#1])(-[#1])-[c](:[c](-[#1]):[c]1:[c](:[o]:[c](-[c](:[c](-[#1]):[c](-[#8]-[#6]2(-[#1])-[#1]):[c](-[#8]2):[c]3-[#1]):[c]3-[#1]):[c]1-[#1]):[c]4-[#1]):[c]4-[#1])=[#8])-[#6](-[#1])(-[#1])-[#1]	380.43366	C23H24O5	NPT204	1
NPC265789	[#6](-[#1])(-[#1])(-[#1])-[#6](-[#1])(-[#7](-[#6](-[#1])(-[#1])-[#1])-[#6](-[#1])(-[#1])-[#1])-[#6](-[#1])(-[#6](-[#6](-[#1])(-[#1])-[#1])(-[#6](-[#6](-[#1])(-[#6](-[#1])(-[#6](-[#6](-[#1])(-[#1])-[#1])(-[#6](=[#6](-[#1])-[#6](-[#1])(-[#7](-[#6](-[#1])(-[#1])-[#1])-[#6](-[#1])(-[#1])-[#1])-[#6]1(-[#1])-[#1])-[#6]2(-[#1])-[#1])-[#6]1(-[#1])-[#1])-[#6]3(-[#1])-[#1])-[#6]2(-[#1])-[#1])=[#6]4-[#1])-[…	370.61438	C25H42N2	NPT204	0
NPC266176	[#6](-[#1])(-[#1])(-[#1])-[#8]-[#6]1(-[#1])-[#6](-[#1])(-[#1])-[#6](-[#1])(-[#7](-[#6]2(-[#1])-[#1])-[#6]3(-[#1])-[#1])-[#6](-[#6](-[#1])=[#6]1-[#1])(-[#6]2(-[#1])-[#8]-[#1])-[c](:[c]34):[c](-[#1]):[c](-[#8]-[#6]5(-[#1])-[#1]):[c](-[#8]5):[c]4-[#1]	301.33706	C17H19NO4	NPT204	0
NPC268602	[#6](-[#1])(-[#1])(-[#1])-[#6](-[#6](-[#8]-[#1])(-[#6](-[#6](-[#8]-[#1])(-[#6](-[#8]-[#6]1=[#6]2-[#6](-[#8]-[#6](-[c](:[c](-[#1]):[c](-[#8]-[#6](-[#1])(-[#1])-[#1]):[c](-[#8]-[#6](-[#1])(-[#1])-[#1]):[c]3-[#1]):[c]3-[#1])=[#6]1-[#1])=[#8])(-[#6]4(-[#1])-[#1])-[#6](-[#1])(-[#1])-[#1])-[#6]2(-[#1])-[#1])(-[#6]5=[#8])-[#6](-[#1])(-[#1])-[#1])-[#6]4(-[#1])-[#1])(-[#6](-[#1])=[#6]5-[#1])-[#6](-[#1])(-…	496.54888	C28H32O8	NPT204	1
NPC272732	[#6](-[#1])(-[#1])(-[#1])-[#6](-[#1])(-[#7](-[#6](-[#1])(-[#1])-[#1])-[#6](-[#1])(-[#1])-[#1])-[#6](-[#1])(-[#6](-[#6](-[#6](-[#1])(-[#1])-[#1])(-[#6](-[#1])(-[#6](-[#6](-[#1])=[#6](-[#6](-[#1])(-[#6](-[#6](-[#1])(-[#7](-[#6](-[#1])(-[#1])-[#1])-[#6](-[#1])(-[#1])-[#1])-[#6]1(-[#1])-[#1])(-[#6](-[#1])(-[#1])-[#1])-[#6](-[#1])(-[#1])-[#1])-[#6]2(-[#1])-[#1])-[#6]1(-[#1])-[#1])=[#6]3-[#1])-[#6]2(-[…	428.69352	C28H48N2O	NPT204	0
NPC274895	[#6](-[#1])(-[#1])(-[#1])-[#6](-[#6](-[#1])(-[#1])-[#6](-[#7](-[#6](-[#1])(-[#1])-[#6]1(-[#1])-[#1])-[#6](-[#1])(-[#1])-[#6]2(-[#1])-[#1])(-[#6]3(-[#1])-[#6]1(-[#1])-[#1])-[#6](-[#1])(-[#6]4(-[#6](-[#1])(-[#8]-[#1])-[#6]3=[#8])-[#1])-[#6]2(-[#1])-[#1])=[#6]4-[#1]	261.35931	C16H23NO2	NPT204	0
NPC275839	[#6](-[#1])(-[#1])(-[#1])-[#6](-[#1])(-[#7](-[#6](-[#1])(-[#1])-[#1])-[#6](-[#1])(-[#1])-[#1])-[#6](-[#1])(-[#6](-[#6](-[#1])(-[#1])-[#1])(-[#6](-[#1])(-[#6](-[#6](-[#6](-[#6](-[#1])(-[#6](-[#1])(-[#8]-[#6](=[#8])-[#6](-[#1])(-[#1])-[#1])-[#6](-[#1])(\-[#7]=[#6](/-[#8]-[#1])\-[c](:[c](-[#1]):[c](-[#1]):[c]1-[#1]):[c](-[#1]):[c]1-[#1])-[#6]2(-[#1])-[#8]-[#1])-[#6]3(-[#1])-[#1])(-[#6]2(-[#1])-[#1])…	524.73451	C32H48N2O4	NPT204	0
NPC278778	[#6](-[#1])(-[#1])(-[#1])\-[#6](=[#6](-[#1])/-[#6](-[#1])(-[#1])-[#6](-[#1])(-[#1])\-[#6](=[#6](-[#1])\-[#6](-[#1])(-[#1])-[c](:[c](-[#8]-[#1]):[c](:[c](-[#8]-[#6](-[#1])(-[c](:[c](-[#1]):[c](-[#8]-[#1]):[c](-[#8]-[#6](-[#1])(-[#1])-[#1]):[c]1-[#1]):[c]1-[#1])-[#6]2(-[#1])-[#1]):[c]3-[#1])-[#6]2=[#8]):[c]3-[#8]-[#1])\-[#6](-[#1])(-[#1])-[#1])\-[#6](-[#1])(-[#1])-[#1]	438.5128	C26H30O6	NPT204	0
NPC281398	[#6](-[#1])(-[#1])(-[#1])-[c]1:[c](:[c]2:[o]:[c]1-[#1])-[#6](=[#8])-[#6](=[#8])-[c](:[c]2:[c]3-[#1]):[c](:[c](-[#6](-[#6](-[#1])(-[#1])-[#6]4(-[#1])-[#1])(-[#6](-[#1])(-[#1])-[#1])-[#6](-[#1])(-[#1])-[#1]):[c]3-[#1])-[#6]4(-[#1])-[#1]	294.34442	C19H18O3	NPT204	0
NPC282009	[#6](-[#1])(-[#1])(-[#1])\-[#6](=[#6](-[#1])/-[#6](-[#1])(-[#1])-[#6](-[#1])(-[#1])\-[#6](=[#6](-[#1])\-[#6](-[#1])(-[#1])-[c](:[c](-[#8]-[#1]):[c](-[#6](=[#8])-[#6](-[#1])(-[#8]-[#1])-[#6](-[#1])(-[#8]1)-[c](:[c](-[#1]):[c](-[#8]-[#1]):[c](-[#8]-[#6](-[#1])(-[#1])-[#1]):[c]2-[#1]):[c]2-[#1]):[c]1:[c]3-[#1]):[c]3-[#8]-[#1])\-[#6](-[#1])(-[#1])-[#1])\-[#6](-[#1])(-[#1])-[#1]	454.5122	C26H30O7	NPT204	0
NPC286135	[#6](-[#1])(-[#1])(-[#1])-[#7](-[#6](-[#1])(-[#6](-[#8]-[#6]1=[#8])(-[c]2:[c]1:[c](-[#8]-[#6](-[#1])(-[#1])-[#1]):[c](-[#8]-[#6](-[#1])(-[#1])-[#1]):[c](-[#8]-[#6](-[#1])(-[#1])-[#1]):[c]2-[#1])-[#6](-[#1])(-[#8]-[#1])-[#6]3(-[#1])-[#8]-[#1])-[#6](=[#6]3-[#1])-[#6]4(-[#1])-[#1])-[#6]4(-[#1])-[#1]	377.38842	C19H23NO7	NPT204	0
NPC287328	[#6](-[#1])(-[#1])(-[#1])\-[#6](=[#6](-[#1])/-[#6](-[#1])(-[#1])-[#6](-[#1])(-[#1])\-[#6](=[#6](-[#1])\-[#6](-[#1])(-[#1])-[c](:[c](-[#8]-[#1]):[c](-[#6](=[#8])-[#6](-[#1])(-[#8]-[#1])-[#6](-[#1])(-[#8]1)-[c](:[c](-[#1]):[c](-[#8]-[#6](-[#1])(-[#1])-[#1]):[c](-[#8]-[#1]):[c]2-[#1]):[c]2-[#1]):[c]1:[c]3-[#1]):[c]3-[#8]-[#1])\-[#6](-[#1])(-[#1])-[#1])\-[#6](-[#1])(-[#1])-[#1]	454.5122	C26H30O7	NPT204	0
NPC287876	[c]1(-[#1]):[n](-[#1]):[c](:[n]:[c](-[#8]-[#1]):[n]:[c]2-[#8]-[#1]):[c]2:[n]1	152.11085	C5H4N4O2	NPT204	1
NPC288089	[c]1(-[#1]):[c](-[#1]):[c](-[#8]-[#1]):[c](-[#6](=[#8])-[c](:[c](-[#8]-[#1]):[c](-[#1]):[c]2-[#6](-[#8]-[#1])=[#8]):[c](-[#6]3=[#8]):[c]2-[#1]):[c]3:[c]1-[#1]	284.22042	C15H8O6	NPT204	0
NPC293871	[#6](-[#1])(-[#1])(-[#1])-[#8]-[c](:[c](-[#8]1):[c](-[#6](-[#6](-[#1])=[#6]2-[#1])(-[#6]1(-[#1])-[#6](-[#1])(-[#1])-[#6]2(-[#1])-[#8]-[#1])-[#6]3(-[#1])-[#1]):[c](-[#6](-[#1])(-[#1])-[#7](-[#1])-[#6]3(-[#1])-[#1]):[c]4-[#1]):[c]4-[#1]	273.32696	C16H19NO3	NPT204	1
NPC294852	[c]1(-[#1]):[c](-[#6](-[#1])(-[#8]-[c](:[c](-[#6]2=[#8]):[c](-[#8]-[#1]):[c]3-[#1]):[c](-[#1]):[c]3-[#8]-[#1])-[#6]2(-[#1])-[#1]):[c](-[#1]):[c](-[#8]-[#1]):[c](-[#8]-[#1]):[c]1-[#1]	288.25218	C15H12O6	NPT204	0
NPC296377	[#6](-[#1])(-[#1])(-[#1])-[#6](-[#8]-[#6](-[#1])(-[#8]-[#6]1(-[#1])-[#6](-[#1])(-[#1])-[#8]-[#1])-[#6](-[#1])(-[#8]-[#1])-[#6](-[#1])(-[#8]-[#1])-[#6]1(-[#1])-[#8]-[#1])(-[#6](-[#1])(-[#8]-[c](:[c]2:[c]3-[#1]):[c](-[#1]):[c](-[#8]-[#6](=[#8])-[#6](-[#1])=[#6]4-[#1]):[c]34)-[#6]2(-[#1])-[#1])-[#6](-[#1])(-[#1])-[#1]	408.39916	C20H24O9	NPT204	0
NPC296482	[#6](-[#1])(-[#1])(-[#1])-[#8]-[c](:[c](-[#8]-[#6](-[#1])(-[#1])-[#1]):[c](:[c]1:[c]2-[#1]):[c](-[#1]):[n+](:[c](-[c](:[c]3-[#6]4(-[#1])-[#1]):[c](-[#1]):[c](-[#8]-[#6]5(-[#1])-[#1]):[c](-[#8]5):[c]3-[#1]):[c]1-[#1])-[#6]4(-[#1])-[#1]):[c]2-[#1]	336.36122	C20H18NO4	NPT204	1
NPC296540	[#6](-[#1])(-[#1])(-[#1])-[#6](-[#1])(-[#1])-[#6](-[#1])(-[#1])-[#6](-[#1])(-[#1])-[#6](-[#1])(-[#1])-[#6](-[#1])(-[#1])-[#6](-[#1])(-[#1])-[#6](-[#1])(-[#1])\-[#6](-[#1])=[#6](-[#1])/-[#6](-[#1])(-[#1])-[#6](-[#1])(-[#1])-[#6](-[#1])(-[#1])-[#6](-[#1])(-[#1])-[#6](-[#1])(-[#1])-[#6](-[#1])(-[#1])-[#6](-[#1])(-[#1])-[#6](-[#8]-[#6](-[#1])(-[#1])-[#6](-[#1])(-[#1])-[#6](-[#1])(-[#1])-[c]1:[c](-[#1…	590.78929	C37H50O6	NPT204	1
NPC302950	[#6](-[#1])(-[#1])(-[#1])-[#8]-[c](:[c](-[#8]-[#1]):[c](-[#1]):[c](-[#6](-[#1])(-[#8]-[c](:[c](-[#6]1=[#8]):[c](-[#8]-[#1]):[c]2-[#1]):[c](-[#1]):[c]2-[#8]-[#1])-[#6]1(-[#1])-[#1]):[c]3-[#1]):[c]3-[#1]	302.27876	C16H14O6	NPT204	0
NPC308440	[#6](-[#1])(-[#1])=[#6](-[#6](-[#1])(-[#6](-[#1])(-[#1])-[#6]1(-[#6](-[#1])(-[#6](-[#6]2(-[#1])-[#6](-[#6](-[#1])(-[#1])-[#1])(-[#6](-[#1])(-[#1])-[#8]-[#1])-[#6]3(-[#1])-[#1])(-[#6](-[#1])(-[#1])-[#6]3(-[#1])-[#1])-[#6](-[#1])(-[#1])-[#1])-[#6]4(-[#1])-[#1])-[#6](-[#1])(-[#8]-[#1])-[#6]2(-[#1])-[#1])-[#6]4(-[#1])-[#1])-[#6]1(-[#1])-[#1]	304.46688	C20H32O2	NPT204	0
NPC309335	[#6](-[#1])(-[#1])(-[#1])-[#6](-[#1])(-[#1])-[#6](-[#1])(-[#1])-[#6](-[#1])(-[#1])-[#6](-[#1])(-[#1])\-[#6](-[#1])=[#6](-[#1])/-[#6](-[#1])(-[#1])\-[#6](-[#1])=[#6](-[#1])/-[#6](-[#1])(-[#1])-[#6](-[#1])(-[#1])-[#6](-[#1])(-[#1])-[#6](-[#1])(-[#1])-[#6](-[#1])(-[#1])-[#6](-[#1])(-[#1])-[#6](-[#1])(-[#1])-[#6](-[#8]-[#6](-[#1])(-[#1])-[#6](-[#1])(-[#1])-[#6](-[#1])(-[#1])-[c]1:[c](-[#1]):[c](-[#8]…	588.77341	C37H48O6	NPT204	1
NPC311092	[#6](-[#1])(-[#1])(-[#1])-[#6](-[#1])(-[#6](-[#1])(-[#6](-[#6](-[#6](-[#1])(-[#1])-[#1])(-[#6](-[#6](-[#6](-[#6](-[#1])(-[#1])-[#1])(-[#6](-[#1])(-[#6](-[#6](=[#8])-[#6]1(-[#1])-[#1])(-[#6](-[#1])(-[#1])-[#1])-[#6](-[#1])(-[#1])-[#1])-[#6]2(-[#1])-[#1])-[#6]1(-[#1])-[#1])=[#6]3-[#1])=[#6]2-[#1])-[#6]4(-[#1])-[#1])(-[#6]3(-[#1])-[#1])-[#6](-[#1])(-[#1])-[#1])-[#6]4(-[#1])-[#1])-[#6](-[#1])(-[#1])-…	454.68444	C30H46O3	NPT204	0
NPC311164	[#6](-[#1])(-[#1])(-[#1])-[#6](-[#6](-[#1])(-[#7](-[#6](-[#1])(-[#1])-[#1])-[#6](-[#1])(-[#1])-[#1])-[#6]1(-[#1])-[#1])(-[#1])-[#6](-[#1])(-[#6](=[#6](-[#1])-[#6](-[#6](-[#1])(-[#6](-[#6](-[#1])(-[#1])-[#1])(-[#6](-[#6](-[#1])(-[#6]2(-[#1])-[#8]-[#1])-[#6](-[#1])(-[#7](-[#6](-[#1])(-[#1])-[#1])-[#6](-[#1])(-[#1])-[#1])-[#6](-[#1])(-[#1])-[#1])(-[#6]3(-[#1])-[#1])-[#6](-[#1])(-[#1])-[#1])-[#6]2(-[…	414.66694	C27H46N2O	NPT204	0
NPC314940	[c]1(-[#1]):[c](-[#1]):[c](-[#8]-[#1]):[c](:[n]:[c](-[#1]):[c]2-[#1]):[c](:[c]2-[#1]):[c]1-[#1]	145.15797	C9H7NO	NPT204	1
NPC32028	[#6](-[#1])(-[#1])=[#6](-[#1])-[#6](-[#1])(-[#6](-[#7](-[#1])-[#1])(-[c](:[c](:[n]:[c](-[#8]-[#1]):[c]1-[#1])-[#6]2(-[#1])-[#1]):[c]1-[#1])-[#6](-[#1])(-[#1])-[#6](=[#6]3-[#1])-[#6](-[#1])(-[#1])-[#1])-[#6]23-[#1]	242.31621	C15H18N2O	NPT204	1
NPC32441	[c]1(-[#1]):[c](-[#6](-[#1])(-[#8]-[c](:[c](-[#6]2=[#8]):[c](-[#8]-[#1]):[c]3-[#1]):[c](-[#1]):[c]3-[#8]-[#1])-[#6]2(-[#1])-[#1]):[c](-[#1]):[c](-[#1]):[c](-[#8]-[#1]):[c]1-[#1]	272.25278	C15H12O5	NPT204	0
NPC328824	[#6](-[#1])(-[#1])(-[#1])-[#6](-[#1])(-[#7](-[#6](-[#1])(-[#1])-[#1])-[#6](-[#1])(-[#1])-[#1])-[#6](-[#1])(-[#6](-[#6](-[#6](-[#1])(-[#1])-[#1])(-[#6](-[#1])(-[#6](-[#6](-[#1])(-[#1])-[#6](-[#8]-[#1])(-[#6](-[#1])(-[#6](-[#6](-[#1])(-[#1])-[#1])(-[#6]1(-[#1])\-[#7]=[#6](/-[#8]-[#1])\-[c](:[c](-[#1]):[c](-[#1]):[c]2-[#1]):[c](-[#1]):[c]2-[#1])-[#6](-[#1])(-[#1])-[#8]-[#1])-[#6]3(-[#1])-[#1])-[#6](…	578.78189	C35H50N2O5	NPT204	0
NPC33320	[#6](-[#1])(-[#1])(-[#1])-[#8]-[c](:[c](-[#8]-[#6](=[#8])-[#6](-[#1])=[#6]1-[#1]):[c]12):[c](:[o]:[c]3-[#1]):[c](:[c]2-[#1]):[c]3-[#1]	216.18951	C12H8O4	NPT204	1
NPC35627	[#6](-[#1])(-[#1])(-[#1])-[#8]-[c](:[c](:[c](-[#6](-[#1])(-[#7](-[#1])-[#6]1(-[#1])-[#1])-[#6]2(-[#1])-[#1]):[c]3-[#6]1(-[#1])-[#1])-[c](:[c]2:[c](-[#1]):[c]4-[#1]):[c](-[#1]):[c]4-[#1]):[c](-[#8]-[#1]):[c]3-[#1]	267.32238	C17H17NO2	NPT204	0
NPC37646	[#6](-[#1])(-[#1])(-[#1])-[#6](-[#1])(-[#6]1(-[#1])-[#6](-[#6](-[#6](-[#1])(-[#1])-[#1])(-[#6](=[#6](-[#6](-[#6](-[#1])(-[#1])-[#1])(-[#6](-[#1])(-[#6](-[#6](=[#8])-[#6]2(-[#1])-[#1])(-[#6](-[#1])(-[#1])-[#1])-[#6](-[#1])(-[#1])-[#1])-[#6]3(-[#1])-[#1])-[#6]2(-[#1])-[#1])-[#6]4=[#8])-[#6]3(-[#1])-[#8]-[#1])-[#6](=[#8])-[#6]1(-[#1])-[#1])(-[#6]4(-[#1])-[#1])-[#6](-[#1])(-[#1])-[#1])-[#6](-[#1])(-[…	458.58702	C27H38O6	NPT204	0
NPC38779	[c]1(-[#1]):[c](-[#6](-[#1])(-[#8]-[c](:[c]2:[c](-[#8]-[#1]):[c]3-[#1]):[c](-[#1]):[c]3-[#8]-[#1])-[#6](-[#1])(-[#8]-[#6](=[#8])-[c]4:[c](-[#1]):[c](-[#8]-[#1]):[c](-[#8]-[#1]):[c](-[#8]-[#1]):[c]4-[#1])-[#6]2(-[#1])-[#1]):[c](-[#1]):[c](-[#8]-[#1]):[c](-[#8]-[#1]):[c]1-[#1]	442.37232	C22H18O10	NPT204	0
NPC44181	[#6](-[#1])(-[#1])(-[#1])-[#6](-[#1])(-[#6](-[#1])(-[#6](-[#6](-[#6](-[#1])(-[#1])-[#1])(-[#6](-[#6](-[#6](-[#6](-[#1])(-[#1])-[#1])(-[#6](-[#1])(-[#6](-[#6](=[#8])-[#6]1(-[#1])-[#1])(-[#6](-[#1])(-[#1])-[#1])-[#6](-[#1])(-[#1])-[#1])-[#6]2(-[#1])-[#1])-[#6]1(-[#1])-[#1])=[#6]3-[#1])=[#6]2-[#1])-[#6]4(-[#1])-[#1])(-[#6]3(-[#1])-[#1])-[#6](-[#1])(-[#1])-[#1])-[#6]4(-[#1])-[#1])-[#6](-[#1])(-[#1])-…	472.69972	C30H48O4	NPT204	0
NPC44649	[#6](-[#1])(-[#1])(-[#1])-[#6](-[#1])(-[#7](-[#6](-[#1])(-[#1])-[#1])-[#6](-[#1])(-[#1])-[#1])-[#6](-[#1])(-[#6](-[#6](-[#6](-[#1])(-[#1])-[#1])(-[#6]1(-[#1])-[#6](-[#6](-[#1])(-[#1])-[#6](-[#8]-[#6]2(-[#1])-[#1])(-[#6](-[#1])(-[#6]2(-[#6](-[#1])(-[#1])-[#1])-[#6]3(-[#1])\-[#7]=[#6](\-[#8]-[#1])/-[c](:[c](-[#1]):[c](-[#1]):[c]4-[#1]):[c](-[#1]):[c]4-[#1])-[#6](-[#1])(-[#8]-[#1])-[#6]1(-[#1])-[#1]…	534.72933	C33H46N2O4	NPT204	1
NPC469958	[#6](-[#1])(-[#1])(-[#1])\-[#6](-[#1])=[#6](/-[#6](/-[#8]-[#1])=[#7]/-[#6](-[#6](=[#8])-[#6](-[#1])(-[#6](-[#6](-[#1])(-[#6](-[#1])(-[#6](-[#6](-[#6](-[#1])(-[#6](-[#1])(-[#7](-[#6](-[#1])(-[#1])-[#1])-[#6](-[#1])(-[#1])-[#1])-[#6](-[#1])(-[#1])-[#1])-[#6]1(-[#1])-[#1])(-[#6]2(-[#1])-[#1])-[#6](-[#1])(-[#1])-[#1])(-[#1])-[#6]1(-[#1])-[#1])-[#6]3(-[#1])-[#1])-[#6]2(-[#1])-[#1])(-[#6]4(-[#1])-[#1])…	440.66116	C28H44N2O2	NPT204	0
NPC469968	[#6](-[#1])(-[#1])(-[#1])\-[#6](=[#6](-[#1])\-[#6](\-[#8]-[#1])=[#7]/-[#6](-[#1])(-[#6](-[#1])(-[#8]-[#6](=[#8])-[#6](-[#1])(-[#1])-[#1])-[#6](-[#1])(-[#6](-[#6](-[#1])(-[#6](-[#1])(-[#6](-[#6](-[#6](-[#6](-[#1])(-[#7](-[#6](-[#1])(-[#1])-[#1])-[#6](-[#1])(-[#1])-[#1])-[#6](-[#1])(-[#1])-[#1])=[#6]1-[#1])(-[#6]2(-[#1])-[#1])-[#6](-[#1])(-[#1])-[#1])(-[#1])-[#6]1(-[#1])-[#1])-[#6]3(-[#1])-[#1])-[#…	484.71372	C30H48N2O3	NPT204	1
NPC469970	[#6](-[#1])(-[#1])(-[#1])-[#6](-[#1])(-[#7](-[#6](-[#1])(-[#1])-[#1])-[#6](-[#1])(-[#1])-[#1])-[#6](-[#1])(-[#6](-[#6](-[#1])(-[#1])-[#1])(-[#6](-[#1])(-[#6](-[#6](-[#1])(-[#6](-[#6](-[#1])(-[#6](-[#1])(-[#1])-[#6](-[#1])(-[#7](-[#1])-[#6](-[#1])(-[#1])-[#1])-[#6]1(-[#1])-[#1])-[#6]2(-[#1])-[#1])(-[#6]1(-[#1])-[#1])-[#6](-[#1])(-[#1])-[#1])-[#6]3(-[#1])-[#1])(-[#1])-[#6]2(-[#1])-[#1])-[#6]4(-[#1]…	360.61956	C24H44N2	NPT204	1
NPC470251	[#6](-[#1])(-[#1])(-[#1])-[#6](-[#1])(-[#1])-[#6](-[#1])(-[#1])-[#6](-[#1])(-[#1])-[#8]-[#6](=[#8])-[#6](-[#1])(-[#6](-[#1])(-[#1])-[#6](=[#8])-[#6](-[#1])(-[#1])-[#6](-[#1])(-[#6]1(-[#1])-[#6](-[#6]2(-[#6](-[#1])(-[#1])-[#1])-[#6](=[#8])-[#6]1(-[#1])-[#1])(-[#6](-[#1])(-[#8]-[#6](=[#8])-[#6](-[#1])(-[#1])-[#1])-[#6](=[#8])-[#6](-[#6](-[#6](-[#1])(-[#1])-[#1])(-[#6](-[#1])(-[#6](-[#6](-[#1])(-[#8…	628.79267	C36H52O9	NPT204	1
NPC470326	[#6](-[#1])(-[#1])(-[#1])\-[#6](=[#6](-[#1])/-[#6](-[#1])(-[#1])-[#6](-[#1])(-[#1])\-[#6](=[#6](-[#1])\-[#6](-[#1])(-[#1])-[c](:[c](-[#8]-[#1]):[c](-[#6](=[#8])-[#6](-[#1])(-[#8]-[#1])-[#6](-[#1])(-[#8]1)-[c]2:[c](-[#1]):[c](-[#8]-[#1]):[c](-[#8]-[#6](-[#1])(-[#1])-[#1]):[c](-[#8]-[#1]):[c]2-[#1]):[c]1:[c]3-[#1]):[c]3-[#8]-[#1])\-[#6](-[#1])(-[#1])-[#1])\-[#6](-[#1])(-[#1])-[#1]	470.5116	C26H30O8	NPT204	0
NPC470327	[#6](-[#1])(-[#1])(-[#1])\-[#6](=[#6](-[#1])/-[#6](-[#1])(-[#1])-[#6](-[#1])(-[#1])\-[#6](=[#6](-[#1])\-[#6](-[#1])(-[#1])-[c](:[c](-[#8]-[#1]):[c](:[c](-[#8]-[#6](-[#1])(-[c]1:[c](-[#1]):[c](-[#8]-[#1]):[c](-[#8]-[#6](-[#1])(-[#1])-[#1]):[c](-[#8]-[#1]):[c]1-[#1])-[#6]2(-[#1])-[#1]):[c]3-[#1])-[#6]2=[#8]):[c]3-[#8]-[#1])\-[#6](-[#1])(-[#1])-[#1])\-[#6](-[#1])(-[#1])-[#1]	454.5122	C26H30O7	NPT204	0
NPC470328	[#6](-[#1])(-[#1])(-[#1])\-[#6](=[#6](-[#1])/-[#6](-[#1])(-[#1])-[#6](-[#1])(-[#1])\-[#6](=[#6](-[#1])\-[#6](-[#1])(-[#1])-[c](:[c](-[#8]-[#1]):[c](:[c](-[#8]-[#6](-[#1])(-[c]1:[c](-[#1]):[c](-[#8]-[#6](-[#1])(-[#1])-[#1]):[c](-[#8]-[#1]):[c](-[#8]-[#6](-[#1])(-[#1])-[#1]):[c]1-[#1])-[#6]2(-[#1])-[#1]):[c]3-[#1])-[#6]2=[#8]):[c]3-[#8]-[#1])\-[#6](-[#1])(-[#1])-[#1])\-[#6](-[#1])(-[#1])-[#1]	468.53878	C27H32O7	NPT204	0
NPC471083	[#6](-[#1])(-[#1])(-[#1])\-[#6](-[#1])=[#6](/-[#6](/-[#8]-[#1])=[#7]/-[#6](-[#1])(-[#6](-[#1])(-[#8]-[#1])-[#6](-[#6](-[#6](-[#1])(-[#6](-[#1])(-[#6](-[#1])(-[#6](-[#6](-[#1])(-[#1])-[#1])(-[#6](-[#1])(-[#6](-[#1])(-[#7](-[#6](-[#1])(-[#1])-[#1])-[#6](-[#1])(-[#1])-[#1])-[#6](-[#1])(-[#1])-[#1])-[#6]1(-[#1])-[#1])-[#6]2(-[#1])-[#1])-[#6]1(-[#1])-[#1])-[#6]3(-[#1])-[#1])-[#6]2(-[#1])-[#1])(-[#6]4(…	442.67704	C28H46N2O2	NPT204	0
NPC471294	[#6](-[#1])(-[#1])(-[#1])-[#6](-[#6](-[#1])(-[#1])-[#6](-[#7](-[#6]1(-[#1])-[#1])-[#6](-[#1])(-[#1])-[#1])(-[c](:[c](:[n]:[c](-[#8]-[#1]):[c]2-[#1])-[#6]3(-[#1])-[#1]):[c]2-[#1])-[#6](-[#1])(-[#6]34-[#1])-[#6]1(-[#1])-[#6](-[#1])(-[#1])-[#1])=[#6]4-[#1]	270.36938	C17H22N2O	NPT204	0
NPC471843	[#6](-[#1])(-[#1])(-[#1])-[#6](-[#1])(-[#1])-[#6]1(-[#6](-[#1])(-[#8]-[#6](-[#7](-[#6](-[#1])(-[#6](-[#1])(-[#8]-[#6](=[#8])-[#6]2(-[#1])-[#6](-[#1])(-[#1])-[#1])-[#6]2(-[#1])-[#1])-[#6]3(-[#1])-[#1])-[#6](-[#1])(-[#1])-[#6]4(-[#1])-[#1])(-[#6]1(-[#1])-[#6](-[#1])(-[#1])-[#6]4(-[#1])-[#1])-[#6]3(-[#1])-[#1])-[#6](-[#1])(-[#1])-[#6](-[#1])(-[#6](-[#8]-[#6](-[#1])(-[#1])-[#1])=[#8])-[#6](-[#1])(-[#…	407.54358	C23H37NO5	NPT204	0
NPC471844	[#6](-[#1])(-[#1])(-[#1])-[#6](-[#1])(-[#1])-[#6]1(-[#6](-[#6](-[#8]-[#6]1(-[#1])-[#6](-[#1])(-[#1])-[#6](-[#1])(-[#6](-[#8]-[#6](-[#1])(-[#1])-[#1])=[#8])-[#6](-[#1])(-[#1])-[#1])(-[#7](-[#6](-[#1])(-[#6](-[#1])(-[#8]-[#6](=[#8])-[#6]2(-[#1])-[#6](-[#1])(-[#1])-[#1])-[#6]2(-[#1])-[#1])-[#6]3(-[#1])-[#1])-[#6](-[#1])(-[#1])-[#6]4(-[#1])-[#1])-[#6]3(-[#1])-[#1])(-[#8]-[#1])-[#6](-[#1])(-[#1])-[#6]…	423.54298	C23H37NO6	NPT204	0
NPC472359	[#6](-[#1])(-[#1])(-[#1])\-[#6](-[#1])=[#6](/-[#6](/-[#8]-[#1])=[#7]/-[#6](-[#1])(-[#6](-[#1])(-[#8]-[#1])-[#6](-[#6](-[#6](-[#1])(-[#6](-[#1])(-[#6](-[#6](-[#6](-[#1])(-[#1])-[#1])(-[#6](-[#1])(-[#6](-[#1])(-[#7](-[#6](-[#1])(-[#1])-[#1])-[#6](-[#1])(-[#1])-[#1])-[#6](-[#1])(-[#1])-[#1])-[#6]1(-[#1])-[#1])-[#6]2(-[#1])-[#1])=[#6]1-[#1])-[#6]3(-[#1])-[#1])-[#6]2(-[#1])-[#1])(-[#6]4(-[#1])-[#1])-[…	458.67644	C28H46N2O3	NPT204	0
NPC472458	[#6](-[#1])(-[#1])(-[#1])\-[#6](-[#1])=[#6](/-[#6](/-[#8]-[#1])=[#7]/-[#6](-[#1])(-[#6](-[#1])(-[#8]-[#6](=[#8])-[#6](-[#1])(-[#1])-[#1])-[#6](-[#1])(-[#6](-[#6](-[#1])(-[#6](-[#1])(-[#6](-[#6](-[#6](-[#6](-[#1])(-[#7](-[#6](-[#1])(-[#1])-[#1])-[#6](-[#1])(-[#1])-[#1])-[#6](-[#1])(-[#1])-[#1])=[#6]1-[#1])(-[#6]2(-[#1])-[#1])-[#6](-[#1])(-[#1])-[#1])(-[#1])-[#6]1(-[#1])-[#1])-[#6]3(-[#1])-[#1])-[#…	542.74979	C32H50N2O5	NPT204	0
NPC472679	[#6](-[#1])(-[#1])(-[#1])\-[#6](=[#6](-[#1])/-[#6](-[#6](-[#6](=[#8])-[#6](-[#6](=[#8])-[c](:[c](-[#1]):[c](-[#1]):[c]1-[#1]):[c](-[#1]):[c]1-[#1])(-[#6]2(-[#6](-[#1])(-[#1])-[#1])-[#6](-[#1])(-[#1])-[#1])-[#6]3=[#8])(-[#6](=[#8])-[#6]3(-[#6]4(-[#1])-[#6](-[#1])(-[#8]-[#1])-[#6](-[#6]5(-[#1])-[#6](-[#1])(-[#6](-[#1])(-[#1])-[#1])-[#6](-[#1])(-[#1])-[#1])(-[#6](-[#1])(-[#1])-[#1])-[#6](-[#1])(-[#1…	518.68358	C33H42O5	NPT204	0
NPC472683	[#6](-[#1])(-[#1])(-[#1])-[#6](-[#1])(\-[#6](-[#1])=[#6](-[#1])\-[#6](-[#1])(-[#1])-[#6](-[#1])(-[#1])\-[#6](=[#6](-[#1])/-[#6](-[#6](-[#6](=[#8])-[#6](-[#6](=[#8])-[c](:[c](-[#1]):[c](-[#1]):[c]1-[#1]):[c](-[#1]):[c]1-[#1])(-[#6]2(-[#6](-[#1])(-[#1])-[#1])-[#6](-[#1])(-[#1])-[#1])-[#6]3=[#8])(-[#6](-[#6]3(-[#6](-[#1])(-[#6](-[#6]4(-[#1])-[#1])(-[#6](-[#1])(-[#1])-[#1])-[#6](-[#1])(-[#1])-[#1])-[…	542.74803	C36H46O4	NPT204	1
NPC472801	[#6](-[#6](-[#6](-[#6](-[#6](-[#6](-[#6](-[#8]-[#1])=[#8])(-[#6](-[#1])(-[#8]-[#6](=[#8])\-[#6](-[#1])=[#6](-[#1])\-[c](:[c](-[#1]):[c](-[#1]):[c](-[#8]-[#1]):[c]1-[#1]):[c]1-[#1])-[#6]2(-[#1])-[#1])-[#6](-[#1])(-[#1])-[#1])(-[#1])-[#6]3(-[#1])-[#1])(-[#6]2(-[#1])-[#1])-[#6](-[#1])(-[#1])-[#1])(-[#1])-[#6]4(-[#1])-[#1])(-[#6](-[#1])(-[#1])-[#6](-[#6](-[#1])(-[#6](-[#6](-[#1])(-[#1])-[#1])(-[#6](-…	634.84185	C39H54O7	NPT204	0
NPC472802	[#6](-[#1])(-[#1])(-[#1])-[#6](-[#6](=[#8])-[#6]1(-[#1])-[#1])(-[#6](-[#1])(-[#6](-[#6](-[#1])(-[#6](-[#6](-[#1])(-[#1])-[#1])(-[#6](-[#1])(-[#1])-[#6](-[#6](-[#1])(-[#6](-[#6](-[#1])(-[#1])-[#1])(-[#6](-[#1])(-[#6](-[#6](-[#1])(-[#8]-[#1])-[#6]2(-[#1])-[#1])(-[#6](-[#1])(-[#1])-[#1])-[#6](-[#1])(-[#1])-[#1])-[#6]3=[#8])-[#6]2(-[#1])-[#1])-[#6]4(-[#1])-[#1])=[#6]3-[#1])-[#6]5(-[#1])-[#1])-[#6]4(-…	454.68444	C30H46O3	NPT204	0
NPC472803	[#6](-[#1])(-[#1])(-[#1])-[#6](-[#6](-[#1])(-[#8]-[#1])-[#6]1(-[#1])-[#1])(-[#6]2(-[#1])-[#6](-[#6](-[#1])(-[#1])-[#1])(-[#6](-[#6](-[#8]-[#1])(-[#6](-[#1])(-[#8]-[#1])-[#6]2(-[#1])-[#1])-[#6](-[#1])(-[#1])-[#6](-[#6](-[#1])(-[#1])-[#1])(-[#6](-[#6](-[#6](-[#6](-[#6](-[#8]-[#1])=[#8])(-[#6](-[#1])(-[#8]-[#6](=[#8])-[c](:[c](-[#1]):[c](-[#8]-[#1]):[c](-[#8]-[#6](-[#1])(-[#1])-[#1]):[c]3-[#1]):[c]3…	656.84583	C38H56O9	NPT204	1
NPC472804	[#6](-[#6](-[#6](-[#6](-[#6](-[#6](-[#6](-[#8]-[#1])=[#8])(-[#6](-[#1])(-[#8]-[#6](=[#8])-[#6](-[#1])(-[#1])-[#6](-[#1])(-[#1])-[c](:[c](-[#1]):[c](-[#1]):[c](-[#8]-[#1]):[c]1-[#1]):[c]1-[#1])-[#6]2(-[#1])-[#1])-[#6](-[#1])(-[#1])-[#1])(-[#1])-[#6]3(-[#1])-[#1])(-[#6]2(-[#1])-[#1])-[#6](-[#1])(-[#1])-[#1])(-[#1])-[#6]4(-[#1])-[#1])(-[#6](-[#1])(-[#1])-[#6](-[#6](-[#1])(-[#6](-[#6](-[#1])(-[#1])-[…	636.85773	C39H56O7	NPT204	1
NPC472805	[#6](-[#1])(-[#1])(-[#1])-[#6](-[#6](-[#1])(-[#8]-[#1])-[#6]1(-[#1])-[#1])(-[#6](-[#1])(-[#6](-[#6](-[#1])(-[#1])-[#1])(-[#6](-[#1])(-[#6](-[#6](-[#1])(-[#1])-[#6](-[#6](-[#1])(-[#1])-[#1])(-[#6](-[#6](-[#6](-[#1])(-[#6](-[#6](-[#1])(-[#8]-[#1])-[#6]2(-[#1])-[#1])(-[#6](-[#1])(-[#1])-[#1])-[#6](-[#1])(-[#1])-[#1])-[#6]3(-[#1])-[#1])(-[#6]2(-[#1])-[#1])-[#6](-[#1])(-[#1])-[#1])(-[#1])-[#6]4(-[#1])…	442.7168	C30H50O2	NPT204	0
NPC472806	[#6](-[#6](-[#6](-[#6](-[#6](-[#6](-[#6](-[#8]-[#1])=[#8])(-[#6](-[#1])(-[#8]-[#1])-[#6]1(-[#1])-[#1])-[#6](-[#1])(-[#1])-[#1])(-[#1])-[#6]2(-[#1])-[#1])(-[#6]1(-[#1])-[#1])-[#6](-[#1])(-[#1])-[#1])(-[#1])-[#6]3(-[#1])-[#1])(-[#6](-[#1])(-[#1])-[#6](-[#6](-[#1])(-[#6](-[#6](-[#1])(-[#1])-[#1])(-[#6](-[#6](-[#6](-[#1])(-[#8]-[#1])-[#6]4(-[#1])-[#1])(-[#6](-[#1])(-[#1])-[#8]-[#1])-[#6](-[#1])(-[#1]…	502.68264	C30H46O6	NPT204	0
NPC472807	[#6](-[#6](-[#6](-[#6](-[#6](-[#6](-[#6](-[#8]-[#1])=[#8])(-[#6](-[#1])(-[#8]-[#6](=[#8])-[c](:[c](-[#1]):[c](-[#1]):[c](-[#8]-[#1]):[c]1-[#1]):[c]1-[#1])-[#6]2(-[#1])-[#1])-[#6](-[#1])(-[#1])-[#1])(-[#1])-[#6]3(-[#1])-[#1])(-[#6]2(-[#1])-[#1])-[#6](-[#1])(-[#1])-[#1])(-[#1])-[#6]4(-[#1])-[#1])(-[#6](-[#1])(-[#1])-[#6](-[#8]-[#1])(-[#6](-[#1])(-[#6](-[#6](-[#1])(-[#1])-[#1])(-[#6]5(-[#6](-[#6](-[…	642.81925	C37H54O9	NPT204	0
NPC47298	[#6](-[#1])(-[#1])(-[#1])\-[#6](-[#1])=[#6](\-[#6](-[#7](-[#1])-[#1])(-[c](:[c](:[n]:[c](-[#8]-[#1]):[c]1-[#1])-[#6]2(-[#1])-[#1]):[c]1-[#1])-[#6](-[#1])(-[#1])-[#6](=[#6]3-[#1])-[#6](-[#1])(-[#1])-[#1])/-[#6]23-[#1]	242.31621	C15H18N2O	NPT204	1
NPC473442	[#6](-[#1])(-[#1])(-[#1])-[#6](-[#1])(-[#7](-[#6](-[#1])(-[#1])-[#1])-[#6](-[#1])(-[#1])-[#1])-[#6](-[#1])(-[#6](-[#6](-[#1])(-[#1])-[#1])(-[#6](-[#1])(-[#6](-[#6](-[#6](-[#6](-[#1])(-[#6](-[#1])(-[#1])-[#6](-[#1])(-[#7](-[#6](=[#8])-[#6](-[#1])(-[#1])-[#1])-[#6](-[#1])(-[#1])-[#1])-[#6]1(-[#1])-[#1])-[#6]2(-[#1])-[#1])(-[#6]1(-[#1])-[#1])-[#6](-[#1])(-[#1])-[#1])(-[#1])-[#6]3(-[#1])-[#1])(-[#1])…	402.65624	C26H46N2O	NPT204	0
NPC476233	[#6](-[#6](-[#6]1(-[#6](-[#6](-[#6](-[#6]2(-[#1])-[#6]3(-[#8]2)-[#6](-[#1])(-[#1])-[#1])(-[#6](-[#1])(-[#8]-[#1])-[#6]1(-[#1])-[#1])-[#6](-[#1])(-[#1])-[#6]3(-[#1])-[#6]4(-[#1])-[#1])(-[#1])-[#6]4(-[#1])-[#1])(-[#6](-[#1])(-[#1])-[#6]5(-[#1])-[#1])-[#6](-[#1])(-[#1])-[#1])-[#1])(-[#6](-[#1])(-[#1])-[#8]-[#1])-[#6]5(-[#1])-[#1])(-[#1])(-[#1])-[#1]	320.46628	C20H32O3	NPT204	0
NPC50063	[c]1(-[#1]):[c](-[#1]):[c]2:[c](:[c](:[c](:[c](:[c](:[c]3-[#1]):[c](-[#1]):[c]4-[#1]):[c](:[c]5-[#1]):[c]4-[#1]):[c](:[c]2-[#1]):[c]5-[#1]):[c]3-[#1]):[c](-[#1]):[c]1-[#1]	252.30927	C20H12	NPT204	0
NPC50815	[#6](-[#1])(-[#1])(-[#1])\-[#6](-[#1])=[#6](/-[#6](/-[#8]-[#1])=[#7]/-[#6]1(-[#1])-[#6](-[#1])(-[#8]-[#1])-[#6](-[#1])(-[#1])-[#6](-[#6](-[#1])(-[#6](-[#1])(-[#6](-[#1])(-[#6](-[#6](-[#1])(-[#1])-[#1])(-[#6](-[#1])(-[#6](-[#1])(-[#7](-[#6](-[#1])(-[#1])-[#1])-[#6](-[#1])(-[#1])-[#1])-[#6](-[#1])(-[#1])-[#1])-[#6]2(-[#1])-[#1])-[#6]3(-[#1])-[#1])-[#6]2(-[#1])-[#1])-[#6]4(-[#1])-[#1])-[#6]3(-[#1])-…	442.67704	C28H46N2O2	NPT204	0
NPC50898	[c]1(-[#1]):[c](-[#6](-[#8]-[c](:[c](-[#6]2=[#8]):[c](-[#8]-[#1]):[c]3-[#1]):[c](-[#1]):[c]3-[#8]-[#1])=[#6]2-[#1]):[c](-[#1]):[c](-[#1]):[c](-[#8]-[#1]):[c]1-[#1]	270.2369	C15H10O5	NPT204	1
NPC51146	[#6]1(-[#1])=[#6](-[#1])-[#6](-[#8]-[c](:[c]12):[c](-[#1]):[c](:[o]:[c]3-[#1]):[c](:[c]2-[#1]):[c]3-[#1])=[#8]	186.16354	C11H6O3	NPT204	1
NPC51443	[c]1(-[#1]):[c](-[#6](-[#8]-[c](:[c]2:[c]3-[#1]):[c](-[#1]):[c](-[#8]-[#1]):[c]3-[#1])=[#6](-[#8]-[#1])-[#6]2=[#8]):[c](-[#1]):[c](-[#8]-[#1]):[c](-[#8]-[#1]):[c]1-[#1]	286.2363	C15H10O6	NPT204	1
NPC53276	[#6](-[#1])(-[#1])(-[#1])-[#6](-[#1])(-[#7](-[#6](-[#1])(-[#1])-[#1])-[#6](-[#1])(-[#1])-[#1])-[#6](-[#1])(-[#6](-[#6](-[#1])(-[#1])-[#1])(-[#6](-[#1])(-[#6](-[#6](-[#6](-[#6](-[#1])(-[#6](-[#1])(-[#1])-[#6](-[#1])(-[#7](-[#1])-[#1])-[#6]1(-[#1])-[#1])-[#6]2(-[#1])-[#1])(-[#6]1(-[#1])-[#1])-[#6](-[#1])(-[#1])-[#1])(-[#1])-[#6]3(-[#1])-[#1])(-[#1])-[#6]2(-[#1])-[#1])-[#6]4(-[#1])-[#1])-[#6]3(-[#1]…	346.59298	C23H42N2	NPT204	0
NPC55462	[#6](-[#1])(-[#1])(-[#1])\-[#6](=[#6](-[#1])\-[#6](\-[#8]-[#1])=[#7]\-[#6](-[#1])(-[#6](-[#1])(-[#8]-[#1])-[#6](-[#1])(-[#6](-[#6](-[#1])(-[#6](-[#1])(-[#6](-[#1])(-[#6](-[#6](-[#1])(-[#1])-[#1])(-[#6](-[#6](-[#1])(-[#7](-[#6](-[#1])(-[#1])-[#1])-[#6](-[#1])(-[#1])-[#1])-[#6](-[#1])(-[#1])-[#1])=[#6]1-[#1])-[#6]2(-[#1])-[#1])-[#6]1(-[#1])-[#1])-[#6]3(-[#1])-[#1])-[#6]2(-[#1])-[#1])(-[#6]4(-[#1])-…	442.67704	C28H46N2O2	NPT204	0
NPC60538	[#6](-[#1])(-[#1])(-[#1])-[#8]-[c](:[c](-[#8]-[#6](-[#1])(-[#1])-[#1]):[c](-[#1]):[c](-[#6](-[#1])(-[#7](-[#1])-[#6]1(-[#1])-[#1])-[#6](-[#1])(-[#1])-[c](:[c](-[#1]):[c](-[#1]):[c](-[#8]-[#1]):[c]2-[#1]):[c]2-[#1]):[c]3-[#6]1(-[#1])-[#1]):[c]3-[#1]	299.36424	C18H21NO3	NPT204	0
NPC6707	[#6](-[#1])(-[#1])(-[#1])-[#6](-[#1])(-[#6](-[#1])(-[#6](-[#6](-[#6](-[#1])(-[#1])-[#1])(-[#6](-[#6](-[#6](-[#6](-[#1])(-[#1])-[#1])(-[#6](-[#1])(-[#6](-[#6](-[#1])(-[#8]-[#1])-[#6]1(-[#1])-[#1])(-[#6](-[#1])(-[#1])-[#1])-[#6](-[#1])(-[#1])-[#1])-[#6]2(-[#1])-[#1])-[#6]1(-[#1])-[#1])=[#6]3-[#1])=[#6]2-[#1])-[#6]4(-[#1])-[#1])(-[#6]3(-[#1])-[#1])-[#6](-[#1])(-[#1])-[#1])-[#6]4(-[#1])-[#1])-[#6](-[…	458.7162	C30H50O3	NPT204	0
NPC70172	[#6](-[#6]1(-[#6](-[#1])(-[#8]-[#6]2(-[#1])-[#1])-[#7](-[c](:[c]1:[c](-[#1]):[c](-[#8]\-[#6](\-[#8]-[#1])=[#7]\-[#6](-[#1])(-[#1])-[#1]):[c]3-[#1]):[c]3-[#1])-[#6](-[#1])(-[#1])-[#1])-[#6]2(-[#1])-[#1])(-[#1])(-[#1])-[#1]	262.30432	C14H18N2O3	NPT204	1
NPC70967	[#6](-[#1])(-[#1])(-[#1])-[#6](-[#1])(-[#6]1(-[#1])-[#6](-[#6]2(-[#6](-[#1])(-[#1])-[#1])-[#6](=[#8])-[#6]1(-[#1])-[#1])(-[#6](-[#1])(-[#8]-[#6](=[#8])-[#6](-[#1])(-[#1])-[#1])-[#6](=[#8])-[#6](-[#6](-[#6](-[#1])(-[#1])-[#1])(-[#6](-[#1])(-[#6](-[#6](-[#1])(-[#8]-[#1])-[#6]3(-[#1])-[#1])(-[#6](-[#1])(-[#1])-[#1])-[#6](-[#1])(-[#1])-[#1])-[#6]4(-[#1])-[#1])-[#6]3(-[#1])-[#1])=[#6]2-[#6]4=[#8])-[#6…	530.64967	C30H42O8	NPT204	0
NPC7124	[#6](-[#1])(-[#1])(-[#1])-[#6](-[#1])(-[#1])-[#6](-[#1])(-[#1])-[#6](-[#1])(-[#1])-[#8]-[#6](=[#8])-[#6](-[#1])(-[#1])-[#6](-[#1])(-[#1])-[#6](-[#1])(-[#6](-[#1])(-[#6](-[#6](-[#1])(-[#1])-[#1])(-[#6](-[#6](=[#6](-[#6](-[#6](-[#1])(-[#1])-[#1])(-[#6](-[#1])(-[#6](-[#6](-[#1])(-[#8]-[#1])-[#6]1(-[#1])-[#1])(-[#6](-[#1])(-[#1])-[#1])-[#6](-[#1])(-[#1])-[#1])-[#6]2(-[#1])-[#1])-[#6]1(-[#1])-[#1])-[#…	502.7257	C31H50O5	NPT204	0
NPC74639	[#6](-[#1])(-[#1])(-[#1])-[#6](-[#8]-[#6](-[#1])(-[#6](-[#6](-[#1])(-[#6](-[#6](-[#1])(-[#6](-[#6](-[#1])(-[#1])-[#1])(-[#6](-[#1])(-[#1])-[#6](-[#8]-[#1])(-[#6](-[#1])(-[#6](-[#6](-[#1])(-[#1])-[#1])(-[#6](-[#1])(-[#6](-[#6](-[#1])(-[#8]-[#6](=[#8])-[#6](-[#1])(-[#1])-[#1])-[#6]1(-[#1])-[#1])(-[#6](-[#1])(-[#1])-[#1])-[#6](-[#1])(-[#1])-[#1])-[#6]2(-[#1])-[#1])-[#6]1(-[#1])-[#1])-[#6]3(-[#1])-[#…	544.80543	C34H56O5	NPT204	1
NPC7526	[#6](-[#1])(-[#1])(-[#1])\-[#6](-[#1])=[#6](\-[#6](-[#8]-[#6](-[#6](-[#1])(-[#8]-[c](:[c]1:[c]2-[#1]):[c](-[#1]):[c](-[#8]-[#6](=[#8])-[#6](-[#1])=[#6]3-[#1]):[c]23)-[#6]1(-[#1])-[#1])(-[#6](-[#1])(-[#1])-[#1])-[#6](-[#1])(-[#1])-[#1])=[#8])/-[#6](-[#1])(-[#1])-[#1]	328.3591	C19H20O5	NPT204	0
NPC75810	[#6](-[#1])(-[#1])(-[#1])-[#6](-[#1])(-[#7](-[#6](-[#1])(-[#1])-[#1])-[#6](-[#1])(-[#1])-[#1])-[#6](-[#1])(-[#6](-[#6](-[#1])(-[#1])-[#1])(-[#6](-[#1])(-[#6](-[#6](-[#6](-[#6](-[#6](-[#1])(-[#1])-[#6](-[#1])(-[#8]-[#6](-[#1])(-[#1])-[#1])-[#6]1(-[#1])-[#1])=[#6]2-[#1])(-[#6]1(-[#1])-[#1])-[#6](-[#1])(-[#1])-[#1])(-[#1])-[#6]3(-[#1])-[#1])(-[#1])-[#6]2(-[#1])-[#1])-[#6]4(-[#1])-[#1])-[#6]3(-[#1])-…	359.58844	C24H41NO	NPT204	0
NPC76336	[#6](-[#1])(-[#1])(-[#1])-[#8]-[c](:[c](-[#8]-[#1]):[c](-[#1]):[c](-[#8]-[#6](=[#8])-[#6](-[#1])=[#6]1-[#1]):[c]12):[c]2-[#1]	192.16811	C10H8O4	NPT204	0
NPC76458	[#6](-[#1])(-[#1])(-[#1])-[#6](-[#1])(-[#1])-[#6](-[#1])(-[#1])-[#6](-[#1])(-[#1])-[#6](-[#1])(-[#1])-[#6](-[#1])(-[#1])-[#6](-[#1])(-[#1])-[#6](-[#1])(-[#1])\-[#6](-[#1])=[#6](-[#1])/-[#6](-[#1])(-[#1])-[#6](-[#1])(-[#1])-[#6](-[#1])(-[#1])-[#6](-[#1])(-[#1])-[#6](-[#1])(-[#1])-[#6](-[#1])(-[#1])-[#6](-[#1])(-[#1])-[#6](-[#8]-[#6](-[#1])(-[#1])-[#6](-[#1])(-[#1])-[#6](-[#1])(-[#1])-[c](:[c](-[#1…	560.76331	C36H48O5	NPT204	1
NPC78359	[#6](-[#1])(-[#1])(-[#1])-[#7](-[#6](-[#1])(-[#1])-[c](:[c](-[#6](-[#6](-[#1])=[#6]1-[#1])(-[#6]2(-[#1])-[#6](-[#1])(-[#1])-[#6]1(-[#1])-[#8]-[#1])-[#6]3(-[#1])-[#1]):[c](-[#8]2):[c](-[#8]-[#6](-[#1])(-[#1])-[#1]):[c]4-[#1]):[c]4-[#1])-[#6]3(-[#1])-[#1]	287.35354	C17H21NO3	NPT204	1
NPC78746	[#6](-[#1])(-[#1])(-[#1])-[#6](-[#8]-[c](:[c]1:[c]2-[#1]):[c](-[#1]):[c](-[#8]-[#6](=[#8])-[#6](-[#1])=[#6]3-[#1]):[c]23)(-[#6](-[#1])(-[#8]-[#1])-[#6]1(-[#1])-[#1])-[#6](-[#1])(-[#1])-[#1]	246.25855	C14H14O4	NPT204	0
NPC80463	[#6](-[#1])(-[#1])(-[#1])-[#6](-[#6](-[#1])(-[#8]-[#1])-[#6]1(-[#1])-[#1])(-[#6](-[#1])(-[#6](-[#6](-[#1])(-[#6](-[#6](-[#1])(-[#1])-[#1])(-[#6](-[#1])(-[#1])-[#6](-[#8]-[#1])(-[#6](-[#1])(-[#6](-[#6](-[#1])(-[#1])-[#1])(-[#6](-[#1])(-[#6](-[#6](-[#1])(-[#8]-[#1])-[#6]2(-[#1])-[#1])(-[#6](-[#1])(-[#1])-[#1])-[#6](-[#1])(-[#1])-[#1])-[#6]3(-[#1])-[#1])-[#6]2(-[#1])-[#1])-[#6]4(-[#1])-[#1])-[#6]3(-…	460.73208	C30H52O3	NPT204	0
NPC82733	[#6](-[#1])(-[#1])(-[#1])-[#6](-[#1])(-[#1])-[#6](-[#1])(-[#1])-[#6](-[#1])(-[#1])-[#6](-[#1])(-[#1])\-[#6](-[#1])=[#6](-[#1])/-[#6](-[#1])(-[#1])\-[#6](-[#1])=[#6](-[#1])/-[#6](-[#1])(-[#1])-[#6](-[#1])(-[#1])-[#6](-[#1])(-[#1])-[#6](-[#1])(-[#1])-[#6](-[#1])(-[#1])-[#6](-[#1])(-[#1])-[#6](-[#1])(-[#1])-[#6](-[#8]-[#6](-[#1])(-[#1])-[#6](-[#1])(-[#1])-[#6](-[#1])(-[#1])-[c](:[c](-[#1]):[c]1:[c](…	558.74743	C36H46O5	NPT204	1
NPC84171	[#6](-[#1])(-[#1])(-[#1])-[#6](-[#1])(-[#7](-[#1])-[#6](-[#1])(-[#1])-[#1])-[#6](-[#6](-[#6](-[#1])(-[#1])-[#1])(-[#6](-[#1])(-[#6](-[#6](-[#6](-[#6](-[#6](-[#1])(-[#1])-[#6](-[#1])(-[#8]-[#6](-[#1])(-[#1])-[#1])-[#6]1(-[#1])-[#1])=[#6]2-[#1])(-[#6]1(-[#1])-[#1])-[#6](-[#1])(-[#1])-[#1])(-[#1])-[#6]3(-[#1])-[#1])(-[#1])-[#6]2(-[#1])-[#1])-[#6]4(-[#1])-[#1])-[#6]3(-[#1])-[#1])=[#6]4-[#1]	343.54598	C23H37NO	NPT204	0
NPC84478	[#6](-[#1])(-[#1])(-[#1])-[#6](=[#7]-[#6]1(-[#1])-[#1])-[c](:[n](-[#1]):[c](:[c]2:[c]3-[#1]):[c](-[#1]):[c](-[#8]-[#6](-[#1])(-[#1])-[#1]):[c]3-[#1]):[c]2-[#6]1(-[#1])-[#1]	214.26305	C13H14N2O	NPT204	0
NPC88445	[#6](-[#1])(-[#1])(-[#1])\-[#6](=[#6](-[#1])/-[#6](-[#1])(-[#1])-[#8]-[c](:[c](:[c]1:[o]:[c]2-[#1]):[c]2-[#1]):[c]3:[c](-[#8]-[#6](=[#8])-[#6](-[#1])=[#6]3-[#1]):[c]1-[#1])\-[#6](-[#1])(-[#1])-[#1]	270.27996	C16H14O4	NPT204	0
NPC89077	[#6](-[#1])(-[#1])(-[#1])-[#6](-[#1])(-[#6](-[#1])(-[#6](-[#6](-[#6](-[#1])(-[#1])-[#1])(-[#6](-[#6](-[#6](-[#6](-[#1])(-[#1])-[#1])(-[#6](-[#1])(-[#6](-[#6](=[#8])-[#6]1(-[#1])-[#1])(-[#6](-[#1])(-[#1])-[#1])-[#6](-[#1])(-[#1])-[#1])-[#6]2(-[#1])-[#1])-[#6]1(-[#1])-[#1])=[#6]3-[#1])=[#6]2-[#1])-[#6]4(-[#1])-[#1])(-[#6]3(-[#1])-[#1])-[#6](-[#1])(-[#1])-[#1])-[#6]4(-[#1])-[#1])-[#6](-[#1])(-[#1])-…	456.70032	C30H48O3	NPT204	0
NPC89225	[#6](-[#6](-[#6](-[#6](-[#6](-[#6](-[#6](-[#8]-[#6](-[#1])(-[#1])-[#1])=[#8])(-[#6](-[#1])(-[#8]-[#1])-[#6]1(-[#1])-[#1])-[#6](-[#1])(-[#1])-[#1])(-[#1])-[#6]2(-[#1])-[#1])(-[#6]1(-[#1])-[#1])-[#6](-[#1])(-[#1])-[#1])(-[#1])-[#6]3(-[#1])-[#1])(-[#6](-[#1])(-[#1])-[#6](-[#6](-[#1])(-[#6](-[#6](-[#1])(-[#1])-[#1])(-[#6](-[#6](-[#6](-[#1])(-[#8]-[#1])-[#6]4(-[#1])-[#1])(-[#6](-[#1])(-[#1])-[#8]-[#1]…	516.70922	C31H48O6	NPT204	0
NPC93027	[#6](-[#1])(-[#1])(-[#1])-[#6](-[#1])(-[#7](-[#6](-[#1])=[#8])-[#6](-[#1])(-[#1])-[#1])-[#6](-[#6](-[#6](-[#1])(-[#1])-[#1])(-[#6](-[#1])(-[#6](-[#6](-[#6](-[#6](-[#6](-[#1])(-[#1])-[#6](-[#1])(-[#8]-[#6](-[#1])(-[#1])-[#1])-[#6]1(-[#1])-[#1])=[#6]2-[#1])(-[#6]1(-[#1])-[#1])-[#6](-[#1])(-[#1])-[#1])(-[#1])-[#6]3(-[#1])-[#1])(-[#1])-[#6]2(-[#1])-[#1])-[#6]4(-[#1])-[#1])-[#6]3(-[#1])-[#1])=[#6]4-[#…	371.55608	C24H37NO2	NPT204	0
NPC93219	[#6](-[#1])(-[#1])(-[#1])\-[#6](=[#6](-[#1])/-[#6](-[#1])(-[#1])-[c]1:[c](-[#8]-[#1]):[c](-[#1]):[c](-[#8]-[#6](=[#8])-[#6](-[#1])=[#6]2-[#1]):[c]2:[c]1-[#1])\-[#6](-[#1])(-[#1])-[#1]	230.25915	C14H14O3	NPT204	0
NPC93241	[#6](-[#1])(-[#1])(-[#1])-[c](:[c](:[c](:[c](-[#6](=[#8])-[#6](=[#8])-[c](:[c]1:[o]:[c]2-[#1]):[c]2-[#6](-[#1])(-[#1])-[#1]):[c]1:[c]3-[#1]):[c](-[#1]):[c]4-[#1]):[c]3-[#1]):[c]4-[#1]	276.28608	C18H12O3	NPT204	0
NPC93962	[#6](-[#1])(-[#1])(-[#1])\-[#6](=[#6](-[#1])/-[#6](-[#1])(-[#1])-[c](:[c](-[#8]-[#1]):[c](-[#6]1(-[#1])-[#6](-[#1])(-[#1])-[#8]-[c](:[c](:[c](-[#8]-[#6](-[#1])(-[#1])-[#1]):[c](:[c]2-[#8]-[#1])-[#6](-[#1])(-[#1])\-[#6](-[#1])=[#6](\-[#6](-[#1])(-[#1])-[#1])/-[#6](-[#1])(-[#1])-[#1])-[#6]1(-[#1])-[#1]):[c]2-[#1]):[c]3-[#1]):[c](-[#8]-[#1]):[c]3-[#1])\-[#6](-[#1])(-[#1])-[#1]	424.52928	C26H32O5	NPT204	0
NPC94499	[#6](-[#1])(-[#1])(-[#1])-[#7](-[#6](-[#1])(-[#6](-[#8]-[#6]1=[#8])(-[c](:[c]12):[c](-[#1]):[c](-[#8]-[#6](-[#1])(-[#1])-[#1]):[c](-[#8]-[#6](-[#1])(-[#1])-[#1]):[c]2-[#1])-[#6](-[#1])(-[#8]-[#1])-[#6]3(-[#1])-[#8]-[#1])-[#6](=[#6]3-[#1])-[#6]4(-[#1])-[#1])-[#6]4(-[#1])-[#1]	347.36244	C18H21NO6	NPT204	1
NPC98179	[#6](-[#1])(-[#1])(-[#1])-[#6](-[#8]-[#1])(-[#6](-[#1])(-[#8]-[c](:[c]1:[c]2-[#1]):[c](-[#1]):[c](-[#8]-[#6](=[#8])-[#6](-[#1])=[#6]3-[#1]):[c]23)-[#6]1(-[#1])-[#1])-[#6](-[#1])(-[#1])-[#1]	246.25855	C14H14O4	NPT204	0
NPC988	[#6](-[#1])(-[#1])(-[#1])-[c](:[c](:[c](:[c](-[#6](=[#8])-[#6](=[#8])-[#6](=[#6]1-[#8]-[#6]2(-[#1])-[#1])-[#6]2(-[#1])-[#6](-[#1])(-[#1])-[#1]):[c]1:[c]3-[#1]):[c](-[#1]):[c]4-[#1]):[c]3-[#1]):[c]4-[#1]	278.30196	C18H14O3	NPT204	1
NPC103082	[#6](-[#1])(-[#1])(-[#1])-[#6@@]1(-[#1])-[#6](=[#8])-[#6@@](-[#1])(-[#8]-[#1])-[#6@](-[#6](-[#1])(-[#1])-[#1])(-[#6@](-[#6@](-[#6@](-[#6@@](-[#1])(-[#6@](-[#6](-[#1])(-[#1])-[#1])(-[c]2:[c](:[c](:[c](-[#8]-[#1]):[c](-[#8]-[#1]):[c]2-[#1])-[#6](-[#1])(-[#1])-[#1])-[#6]3(-[#1])-[#1])-[#6]4(-[#1])-[#1])-[#6]3(-[#1])-[#1])(-[#6]5(-[#1])-[#1])-[#6](-[#1])(-[#1])-[#1])(-[#6]4(-[#1])-[#1])-[#6](-[#1])(-…	440.6148	C28H40O4	NPT68	0
NPC103647	[#6](-[#1])(-[#1])(-[#1])-[#6](-[#1])(-[#6](-[#6](-[#1])(-[#1])-[#1])(-[#6](-[#6](-[#6](-[#6](-[#6](-[#6](-[#1])(-[#6](-[#6](-[#1])(-[#1])-[#1])(-[#6]1(-[#1])-[#1])-[#6]2(-[#1])-[#1])-[#6](-[#1])(-[#1])-[#6](-[#6](-[#1])(-[#1])-[#1])(-[#6](-[#1])(-[#1])-[#8]-[#1])-[#6]2(-[#1])-[#1])(-[#6]3(-[#1])-[#1])-[#6](-[#1])(-[#1])-[#1])(-[#6]1(-[#1])-[#1])-[#6](-[#1])(-[#1])-[#1])(-[#1])-[#6]4(-[#1])-[#1])…	442.7168	C30H50O2	NPT68	0
NPC105189	[#6](-[#1])(-[#1])(-[#1])-[#6](-[#6](-[#6](-[#6](-[#1])(-[#8]-[#1])-[#6]1(-[#1])-[#1])(-[#6]2(-[#1])-[#1])-[#6](-[#1])(-[#1])-[#1])(-[#1])-[#6](-[#6](-[#6](-[#6](-[#1])(-[#6](-[#6](-[#1])(-[#1])-[#1])(-[#6](-[#1])(-[#6](-[#6](=[#8])-[#6]3(-[#1])-[#1])(-[#6](-[#1])(-[#1])-[#1])-[#6](-[#1])(-[#1])-[#1])-[#6]4(-[#1])-[#1])-[#6]3(-[#1])-[#1])-[#6]5(-[#1])-[#1])(-[#6]4(-[#1])-[#1])-[#6](-[#1])(-[#1])-…	470.68384	C30H46O4	NPT68	0
NPC116775	[c]1(-[#1]):[c](-[#6](-[#8]2)=[#6](-[#8]-[#1])-[#6](=[#8])-[c](:[c]2:[c](-[#1]):[c]3-[#8]-[#1]):[c](-[#8]-[#1]):[c]3-[#1]):[c](-[#1]):[c](-[#1]):[c](-[#8]-[#1]):[c]1-[#1]	286.2363	C15H10O6	NPT68	1
NPC118284	[c]1(-[#1]):[c](-[#6](-[#8]2)=[#6](-[#8]-[#6](-[#1])(-[#8]-[#6]3(-[#1])-[#1])-[#6](-[#1])(-[#8]-[#1])-[#6](-[#1])(-[#8]-[#1])-[#6]3(-[#1])-[#8]-[#1])-[#6](=[#8])-[c](:[c]2:[c](-[#1]):[c]4-[#8]-[#1]):[c](-[#8]-[#1]):[c]4-[#1]):[c](-[#1]):[c](-[#8]-[#1]):[c](-[#8]-[#1]):[c]1-[#1]	434.35032	C20H18O11	NPT68	1
NPC120163	[#6](-[#1])(-[#1])(-[#1])-[#8]-[c](:[c](-[#8]-[#6](-[#1])(-[#1])-[#1]):[c](-[#8]-[#1]):[c](:[c]1-[#8]-[#6](-[c](:[c](-[#1]):[c](-[#1]):[c](-[#8]-[#1]):[c]2-[#1]):[c]2-[#1])=[#6]3-[#1])-[#6]3=[#8]):[c]1-[#1]	314.28946	C17H14O6	NPT68	1
NPC120968	[#6](-[#1])(-[#1])(-[#1])-[#6](-[#6](-[#1])(-[#8]-[#1])-[#6]1(-[#1])-[#1])(-[#6](-[#1])(-[#6](-[#6](-[#1])(-[#1])-[#1])(-[#6](-[#6](-[#6](-[#6](-[#6]2(-[#1])-[#6](-[#6](-[#1])(-[#1])-[#1])(-[#6](-[#1])(-[#8]-[#1])-[#6](-[#1])(-[#1])-[#6](-[#6](-[#8]-[#1])=[#8])(-[#6]2(-[#1])-[#1])-[#6](-[#1])(-[#1])-[#1])-[#6]3(-[#1])-[#1])=[#6]4-[#1])(-[#6]3(-[#1])-[#1])-[#6](-[#1])(-[#1])-[#1])(-[#6]5(-[#1])-[#…	472.69972	C30H48O4	NPT68	0
NPC122467	[#6](-[#1])(-[#1])(-[#1])-[#6]1(-[#1])-[#8]-[#6](-[#1])(-[#8]-[#6](-[#1])(-[#1])-[#6]2(-[#1])-[#8]-[#6](-[#1])(-[#8]-[#6](=[#6](-[#8]3)-[c](:[c](-[#1]):[c](-[#8]-[#1]):[c](-[#8]-[#1]):[c]4-[#1]):[c]4-[#1])-[#6](=[#8])-[c](:[c]3:[c](-[#1]):[c]5-[#8]-[#1]):[c](-[#8]-[#1]):[c]5-[#1])-[#6](-[#1])(-[#8]-[#6](-[#1])(-[#8]-[#6]6(-[#1])-[#6](-[#1])(-[#1])-[#1])-[#6](-[#1])(-[#8]-[#1])-[#6](-[#1])(-[#8]-[…	756.65869	C33H40O20	NPT68	0
NPC122980	[c]1(-[#1]):[c](-[#6]2(-[#6](-[#1])(-[c](:[c](-[#6]3(-[#1])-[#6](-[#1])(-[#8]4)-[c](:[c](-[#1]):[c](-[#1]):[c](-[#8]-[#1]):[c]5-[#1]):[c]5-[#1]):[c]4:[c]6-[#1]):[c](-[#6]2(-[#1])-[c]7:[c](-[#1]):[c](-[#8]-[#1]):[c](-[#1]):[c](-[#8]-[#1]):[c]7-[#1]):[c]6-[#8]-[#1])-[#6](-[#1])(-[c](:[c](-[#8]-[#1]):[c](-[#1]):[c]8-[#8]-[#1]):[c]3:[c]8-[#1])-[c](:[c](-[#1]):[c](-[#1]):[c](-[#8]-[#1]):[c]9-[#1]):[c]…	680.69807	C42H32O9	NPT68	0
NPC126029	[c]1(-[#1]):[c](-[#6](-[#1])(-[#8]-[c](:[c]2:[c](-[#8]-[#1]):[c]3-[#1]):[c](-[#1]):[c]3-[#8]-[#1])-[#6](-[#1])(-[#8]-[#1])-[#6]2(-[#1])-[#1]):[c](-[#1]):[c](-[#8]-[#1]):[c](-[#8]-[#1]):[c]1-[#1]	290.26806	C15H14O6	NPT68	0
NPC128863	[#6](-[#1])(-[#1])(-[#1])-[#8]-[c](:[c](-[#8]-[#1]):[c]1-[#1]):[c](-[#1]):[c](-[#6](-[#8]-[c](:[c](-[#8]-[#6](-[#1])(-[#1])-[#1]):[c](-[#8]-[#6](-[#1])(-[#1])-[#1]):[c](-[#8]-[#1]):[c]2-[#8]-[#1]):[c]2-[#6]3=[#8])=[#6]3-[#1]):[c]1-[#1]	360.31484	C18H16O8	NPT68	0
NPC129165	[#6](-[#1])(-[#1])(-[#1])-[#6](-[#1])(-[#1])-[#6](-[#1])(-[#6](-[#1])(-[#6](-[#1])(-[#1])-[#1])-[#6](-[#1])(-[#1])-[#1])\-[#6](-[#1])=[#6](-[#1])/-[#6](-[#1])(-[#6](-[#1])(-[#6](-[#6](-[#1])(-[#1])-[#1])(-[#6](-[#1])(-[#6](-[#6](-[#1])(-[#6](-[#6](-[#1])(-[#1])-[#1])(-[#6](-[#1])(-[#6](-[#1])(-[#1])-[#6](-[#1])(-[#8]-[#1])-[#6]1(-[#1])-[#1])-[#6]2(-[#1])-[#1])-[#6]1(-[#1])-[#1])-[#6]3(-[#1])-[#1]…	412.69082	C29H48O	NPT68	0
NPC130520	[#6](-[#1])(-[#1])=[#6](-[#6](-[#1])(-[#1])-[#6](-[#1])(-[#6](-[#6](-[#8]-[#1])=[#8])(-[#6]1(-[#1])-[#1])-[#6]2(-[#1])-[#1])-[#6](-[#6](-[#6](-[#6](-[#1])(-[#6](-[#6](-[#1])(-[#1])-[#1])(-[#6](-[#6](-[#6](-[#1])(-[#8]-[#1])-[#6]3(-[#1])-[#1])(-[#6](-[#1])(-[#1])-[#8]-[#1])-[#6](-[#1])(-[#1])-[#1])(-[#1])-[#6]4(-[#1])-[#1])-[#6]3(-[#1])-[#1])-[#6]5(-[#1])-[#1])(-[#6]4(-[#1])-[#1])-[#6](-[#1])(-[#1…	456.65726	C29H44O4	NPT68	0
NPC133671	[c]1(-[#1]):[c](-[#6](-[#8]2)=[#6](-[#8]-[#6](-[#1])(-[#8]-[#6]3(-[#1])-[#6](-[#1])(-[#1])-[#8]-[#1])-[#6](-[#1])(-[#8]-[#1])-[#6](-[#1])(-[#8]-[#1])-[#6]3(-[#1])-[#8]-[#1])-[#6](=[#8])-[c](:[c]2:[c](-[#1]):[c]4-[#8]-[#1]):[c](-[#8]-[#1]):[c]4-[#1]):[c](-[#1]):[c](-[#1]):[c](-[#8]-[#1]):[c]1-[#1]	448.3769	C21H20O11	NPT68	1
NPC138360	[#6](-[#1])(-[#1])(-[#1])-[#8]-[c]1:[c](-[#8]-[#6](-[#1])(-[#1])-[#1]):[c](-[#8]-[#6](-[#1])(-[#1])-[#1]):[c](-[#8]-[#6](-[#1])(-[#1])-[#1]):[c](-[#8]-[#6](-[c](:[c](-[#1]):[c](-[#8]-[#1]):[c](-[#8]-[#1]):[c]2-[#1]):[c]2-[#1])=[#6]3-[#1]):[c]1-[#6]3=[#8]	374.34142	C19H18O8	NPT68	1
NPC142754	[#6](-[#1])(-[#1])(-[#1])-[#6](-[#6](-[#1])(-[#1])-[#6](-[#1])(-[#6](-[#6](-[#1])(-[#1])-[#1])(-[#6]1(-[#1])-[#1])-[#6]2(-[#1])-[#1])-[#6](-[#6](-[#6](-[#6](-[#1])(-[#6](-[#6](-[#1])(-[#1])-[#1])(-[#6](-[#1])(-[#6](-[#6](=[#8])-[#6]3(-[#1])-[#1])(-[#6](-[#1])(-[#1])-[#1])-[#6](-[#1])(-[#1])-[#1])-[#6]4(-[#1])-[#1])-[#6]3(-[#1])-[#1])-[#6]5(-[#1])-[#1])(-[#6]4(-[#1])-[#1])-[#6](-[#1])(-[#1])-[#1])…	424.70152	C30H48O	NPT68	0
NPC148366	[#6](-[#1])(/-[c](:[c](-[#1]):[c](-[#1]):[c](-[#8]-[#1]):[c]1-[#1]):[c]1-[#1])=[#6](-[#1])\-[c]2:[c](-[#6](-[#1])(-[#8]-[#6]3(-[#1])-[#6](-[#1])(-[#1])-[#8]-[#1])-[#6](-[#1])(-[#8]-[#1])-[#6](-[#1])(-[#8]-[#1])-[#6]3(-[#1])-[#8]-[#1]):[c](-[#8]-[#1]):[c](-[#1]):[c](-[#8]-[#1]):[c]2-[#1]	390.38388	C20H22O8	NPT68	0
NPC149002	[#6](-[#1])(-[#1])(-[#1])-[#6]1(-[#8]2)-[#6](-[#8]-[#6](-[#1])(-[#8]-[#6]3(-[#1])-[#6](-[#1])(-[#1])-[#8]-[#6](=[#8])-[c](:[c](-[#1]):[c](-[#1]):[c]4-[#1]):[c](-[#1]):[c]4-[#1])-[#6](-[#1])(-[#8]-[#1])-[#6](-[#1])(-[#8]-[#1])-[#6]3(-[#1])-[#8]-[#1])(-[#6]5(-[#6]2(-[#1])-[#8]-[#6](-[#8]-[#1])(-[#6]56-[#1])-[#6]1(-[#1])-[#1])-[#6](-[#1])(-[#1])-[#8]-[#6](=[#8])-[c](:[c](-[#1]):[c](-[#1]):[c](-[#8]-…	600.56727	C30H32O13	NPT68	0
NPC149300	[c]1(-[#1]):[c](-[#8]-[#1]):[c](-[#8]-[#1]):[c](-[#8]-[#1]):[c](-[#1]):[c]1-[#6](-[#8]-[c](:[c](-[#8]-[#1]):[c](-[#8]-[#1]):[c]2-[#1]):[c](-[#1]):[c]2-[#6](-[#8]-[#6](-[#1])(-[#1])-[#6]3(-[#1])-[#8]-[#6](-[#1])(-[#8]-[#6](=[#8])-[c]4:[c](-[#1]):[c](-[#8]-[#6](=[#8])-[c]5:[c](-[#1]):[c](-[#8]-[#1]):[c](-[#8]-[#1]):[c](-[#8]-[#1]):[c]5-[#1]):[c](-[#8]-[#1]):[c](-[#8]-[#1]):[c]4-[#1])-[#6](-[#1])(-[…	1701.19847	C76H52O46	NPT68	1
NPC155877	[#6](-[#1])(-[#1])(-[#1])-[#6]1(-[#1])-[#8]-[#6](-[#1])(-[#8]-[#6](-[#1])(-[#6](-[#1])(-[#8]-[#6](=[#6](-[#8]2)-[c](:[c](-[#1]):[c](-[#8]-[#1]):[c](-[#8]-[#1]):[c]3-[#1]):[c]3-[#1])-[#6](=[#8])-[c](:[c]2:[c](-[#1]):[c]4-[#8]-[#1]):[c](-[#8]-[#1]):[c]4-[#1])-[#8]-[#6]5(-[#1])-[#6](-[#1])(-[#1])-[#8]-[#1])-[#6](-[#1])(-[#8]-[#1])-[#6]5(-[#1])-[#8]-[#1])-[#6](-[#1])(-[#8]-[#1])-[#6](-[#1])(-[#8]-[#1…	610.51749	C27H30O16	NPT68	0
NPC157081	[c]1(-[#1]):[c](-[#6]2(-[#1])-[#6](-[#1])(-[c](:[c](-[#6](-[#1])(-[#6](-[#1])(-[#8]3)-[c](:[c](-[#1]):[c](-[#1]):[c](-[#8]-[#1]):[c]4-[#1]):[c]4-[#1])-[c]5:[c](-[#1]):[c](-[#8]-[#1]):[c](-[#1]):[c](-[#8]-[#1]):[c]5-[#1]):[c]3:[c]6-[#1]):[c]7:[c]6-[#8]-[#1])-[#6](-[#1])(-[c](:[c](-[#6](-[#1])(-[#6](-[#1])(-[#8]8)-[c](:[c](-[#1]):[c](-[#1]):[c](-[#8]-[#1]):[c]9-[#1]):[c]9-[#1])-[c]%10:[c](-[#1]):[c…	906.92547	C56H42O12	NPT68	0
NPC162313	[#6](-[#1])(-[#1])(-[#1])-[#8]-[c](:[c](-[#8]-[#1]):[c](-[#8]-[#1]):[c](:[c]1-[#8]-[#6](-[c](:[c](-[#1]):[c](-[#8]-[#1]):[c](-[#8]-[#1]):[c]2-[#1]):[c]2-[#1])=[#6]3-[#1])-[#6]3=[#8]):[c]1-[#1]	316.26228	C16H12O7	NPT68	1
NPC163524	[#6](-[#1])(-[#1])(-[#1])-[#8]-[c](:[c](-[#8]-[#1]):[c](-[#6](=[#8])-[#6](-[#8]-[#6](-[#1])(-[#1])-[#1])=[#6](-[#8]1)-[c](:[c](-[#1]):[c](-[#8]-[#1]):[c](-[#8]-[#1]):[c]2-[#1]):[c]2-[#1]):[c]1:[c]3-[#1]):[c]3-[#8]-[#1]	346.28826	C17H14O8	NPT68	1
NPC167815	[#6](-[#1])(-[#1])(-[#1])-[#8]-[c](:[c](-[#8]-[#1]):[c]1-[#1]):[c](-[#1]):[c](-[#6](-[#8]-[c](:[c](-[#8]-[#6](-[#1])(-[#1])-[#1]):[c](-[#8]-[#6](-[#1])(-[#1])-[#1]):[c](-[#8]-[#6](-[#1])(-[#1])-[#1]):[c]2-[#8]-[#6](-[#1])(-[#1])-[#1]):[c]2-[#6]3=[#8])=[#6]3-[#1]):[c]1-[#1]	388.368	C20H20O8	NPT68	0
NPC172925	[c]1(-[#1]):[c](-[#1]):[c](:[c](:[c](-[#6](-[#1])(-[#1])-[#6](-[#8]-[#1])=[#8]):[c](-[#1]):[c]2-[#1]):[c](-[#1]):[c]1-[#1]):[c]2-[#1]	186.20659	C12H10O2	NPT68	0
NPC173637	[#6](-[#1])(-[#1])(-[#1])-[#6]1(-[#1])-[#8]-[#6](-[#1])(-[#8]-[#6](=[#6](-[#8]2)-[c](:[c](-[#1]):[c](-[#8]-[#1]):[c](-[#8]-[#1]):[c]3-[#1]):[c]3-[#1])-[#6](=[#8])-[c](:[c]2:[c](-[#1]):[c]4-[#8]-[#1]):[c](-[#8]-[#1]):[c]4-[#1])-[#6](-[#1])(-[#8]-[#1])-[#6](-[#1])(-[#8]-[#1])-[#6]1(-[#1])-[#8]-[#1]	448.3769	C21H20O11	NPT68	1
NPC173837	[#6](-[#1])(-[#1])(-[#1])-[#6]1(-[#1])-[#8]-[#6](-[#1])(-[#8]-[#6](-[#1])(-[#1])-[#6]2(-[#1])-[#8]-[#6](-[#1])(-[#8]-[#6](=[#6](-[#8]3)-[c](:[c](-[#1]):[c](-[#8]-[#6](-[#1])(-[#1])-[#1]):[c](-[#8]-[#1]):[c]4-[#1]):[c]4-[#1])-[#6](=[#8])-[c](:[c]3:[c](-[#1]):[c]5-[#8]-[#1]):[c](-[#8]-[#1]):[c]5-[#1])-[#6](-[#1])(-[#8]-[#6](=[#8])-[#6](-[#1])(-[#1])-[#1])-[#6](-[#1])(-[#8]-[#1])-[#6]2(-[#1])-[#8]-[…	666.58075	C30H34O17	NPT68	1
NPC174787	[c]1(-[#1]):[c](-[#6](-[#1])(-[#6](-[#1])(-[#8]-[#1])-[c](:[c](-[#6]2(-[#1])-[#6](-[#1])(-[#8]3)-[c](:[c](-[#1]):[c](-[#1]):[c](-[#8]-[#1]):[c]4-[#1]):[c]4-[#1]):[c]3:[c](-[#1]):[c]5-[#8]-[#1]):[c]5-[#1])-[c](:[c](-[#8]-[#1]):[c](-[#1]):[c]6-[#8]-[#1]):[c]2:[c]6-[#1]):[c](-[#1]):[c](-[#1]):[c](-[#8]-[#1]):[c]1-[#1]	470.47008	C28H22O7	NPT68	0
NPC176665	[#6](-[#1])(-[#1])(-[#1])-[#8]-[c](:[c](-[#8]-[#6](=[#6](-[#8]-[#6](-[#1])(-[#1])-[#1])-[#6]1=[#8])-[c](:[c](-[#1]):[c](-[#8]-[#1]):[c](-[#8]-[#1]):[c]2-[#1]):[c]2-[#1]):[c]1:[c]3-[#8]-[#1]):[c](-[#8]-[#1]):[c]3-[#1]	346.28826	C17H14O8	NPT68	1
NPC176740	[#6](-[#1])(-[#1])(-[#1])-[#6]1(-[#1])-[#8]-[#6](-[#1])(-[#8]-[#6](-[#1])(-[#1])-[#6]2(-[#1])-[#8]-[#6](-[#1])(-[#8]-[#6](=[#6](-[#8]3)-[c](:[c](-[#1]):[c](-[#8]-[#1]):[c](-[#8]-[#1]):[c]4-[#1]):[c]4-[#1])-[#6](=[#8])-[c](:[c]3:[c](-[#1]):[c]5-[#8]-[#1]):[c](-[#8]-[#1]):[c]5-[#1])-[#6](-[#1])(-[#8]-[#1])-[#6](-[#1])(-[#8]-[#1])-[#6]2(-[#1])-[#8]-[#1])-[#6](-[#1])(-[#8]-[#1])-[#6](-[#1])(-[#8]-[#1…	610.51749	C27H30O16	NPT68	0
NPC178134	[c]1(-[#1]):[c](-[#8]-[#1]):[c](-[#8]-[#1]):[c](-[#8]-[#6]2=[#8]):[c](-[c](:[c](-[#8]-[#6]3=[#8]):[c](-[#8]-[#1]):[c](-[#8]-[#1]):[c]4-[#1]):[c]24):[c]13	302.19264	C14H6O8	NPT68	1
NPC179898	[c]1(-[#1]):[c](-[#6](=[#8])-[#6](-[#8]-[#1])=[#6]2-[#1]):[c](-[#6]2=[#8]):[c](-[#8]-[#1]):[c](-[#1]):[c]1-[#8]-[#1]	206.15164	C10H6O5	NPT68	0
NPC179950	[c]1(-[#1]):[c](-[#6](-[#8]2)=[#6](-[#8]-[#6](-[#1])(-[#8]-[#6]3(-[#1])-[#6](-[#1])(-[#1])-[#8]-[#1])-[#6](-[#1])(-[#8]-[#1])-[#6](-[#1])(-[#8]-[#1])-[#6]3(-[#1])-[#8]-[#1])-[#6](=[#8])-[c](:[c]2:[c](-[#1]):[c]4-[#8]-[#1]):[c](-[#8]-[#1]):[c]4-[#1]):[c](-[#1]):[c](-[#8]-[#1]):[c](-[#8]-[#1]):[c]1-[#1]	464.3763	C21H20O12	NPT68	1
NPC181465	[#6](-[#1])(-[#1])(-[#1])-[#6]1(-[#1])-[#8]-[#6](-[#1])(-[#8]-[#6](-[#1])(-[#1])-[#6]2(-[#1])-[#8]-[#6](-[#1])(-[#8]-[#6](=[#6](-[#8]3)-[c](:[c](-[#1]):[c](-[#1]):[c](-[#8]-[#1]):[c]4-[#1]):[c]4-[#1])-[#6](=[#8])-[c](:[c]3:[c](-[#1]):[c]5-[#8]-[#1]):[c](-[#8]-[#1]):[c]5-[#1])-[#6](-[#1])(-[#8]-[#1])-[#6](-[#1])(-[#8]-[#1])-[#6]2(-[#1])-[#8]-[#1])-[#6](-[#1])(-[#8]-[#1])-[#6](-[#1])(-[#8]-[#1])-[#…	594.51809	C27H30O15	NPT68	0
NPC183597	[#6](-[#1])(-[#1])(-[#1])-[#8]-[c](:[c](-[#8]-[#6](-[#1])(-[#1])-[#1]):[c](-[#1]):[c](-[#6](-[#8]-[c](:[c](-[#8]-[#6](-[#1])(-[#1])-[#1]):[c](-[#8]-[#1]):[c](-[#8]-[#6](-[#1])(-[#1])-[#1]):[c]1-[#8]-[#1]):[c]1-[#6]2=[#8])=[#6]2-[#1]):[c]3-[#1]):[c]3-[#1]	374.34142	C19H18O8	NPT68	0
NPC184613	[#6](-[#1])(-[#1])(-[#1])-[#8]-[c](:[c](-[#8]-[#1]):[c]1-[#1]):[c](-[#1]):[c](-[#6](-[#1])(-[c](:[c](-[#8]-[#6](-[#1])(-[#1])-[#1]):[c](-[#8]-[#1]):[c](-[#8]-[#6](-[#1])(-[#1])-[#1]):[c]2-[#1]):[c]23)-[#6](-[#1])(-[#6](-[#1])(-[#6](-[#1])(-[#1])-[#8]-[#1])-[#6]3(-[#1])-[#1])-[#6](-[#1])(-[#1])-[#8]-[#1]):[c]1-[#1]	390.42694	C21H26O7	NPT68	0
NPC18536	[#6](-[#1])(-[#1])(-[#1])-[#6](-[#6](-[#8]-[#6]1(-[#1])-[#1])(-[#8]-[#1])-[#6](-[#1])(-[#8]-[#1])-[#6]2(-[#1])-[#1])(-[#1])-[#6]1(-[#6]2(-[#1])-[#6](-[#6](-[#1])(-[#1])-[#1])(-[#6](-[#6](-[#6](-[#6](-[#1])(-[#6](-[#6](-[#1])(-[#1])-[#1])(-[#6]3(-[#1])-[#1])-[#6]4(-[#1])-[#1])-[#6](-[#1])(-[#1])-[#6](-[#6](-[#8]-[#1])=[#8])(-[#6]4(-[#1])-[#1])-[#6](-[#1])(-[#1])-[#1])(-[#6]5(-[#1])-[#1])-[#6](-[#1…	488.69912	C30H48O5	NPT68	0
NPC18772	[#6](-[#1])(-[#1])(-[#1])-[#8]-[c](:[c](-[#8]-[#6](-[#1])(-[#1])-[#1]):[c](-[#8]-[#1]):[c](-[#6](=[#8])-[#6](-[#8]-[#6](-[#1])(-[#1])-[#1])=[#6](-[#8]1)-[c](:[c](-[#1]):[c](-[#8]-[#1]):[c](-[#8]-[#1]):[c]2-[#1]):[c]2-[#1]):[c]13):[c]3-[#1]	360.31484	C18H16O8	NPT68	1
NPC187868	[#6](-[#1])(-[#1])(-[#1])-[#6](-[c](:[c](-[#8]-[#6]1=[#8]):[c](-[#1]):[c]2-[#8]-[#1]):[c](-[#8]-[#1]):[c]2-[#1])=[#6]1-[#1]	192.16811	C10H8O4	NPT68	0
NPC188203	[#6](-[#1])(-[#1])(-[#1])-[#8]-[c](:[c](-[#8]-[#6](-[c](:[c](-[#1]):[c](-[#8]-[#1]):[c](-[#8]-[#1]):[c]1-[#1]):[c]1-[#1])=[#6]2-[#1]):[c](-[#6]2=[#8]):[c]3-[#8]-[#1]):[c](-[#8]-[#1]):[c]3-[#1]	316.26228	C16H12O7	NPT68	1
NPC18872	[#6](-[#1])(-[#1])(-[#1])-[#6](-[#6](-[#6](-[#6](-[#1])(-[#8]-[#1])-[#6]1(-[#1])-[#1])(-[#6]2(-[#1])-[#1])-[#6](-[#1])(-[#1])-[#1])(-[#1])-[#6](-[#6](-[#6](-[#6](-[#1])(-[#6](-[#6](-[#1])(-[#1])-[#1])(-[#6](-[#1])(-[#6](-[#6](-[#1])(-[#8]-[#1])-[#6]3(-[#1])-[#1])(-[#6](-[#1])(-[#1])-[#1])-[#6](-[#1])(-[#1])-[#1])-[#6]4(-[#1])-[#1])-[#6]3(-[#1])-[#1])-[#6]5(-[#1])-[#1])(-[#6]4(-[#1])-[#1])-[#6](-[…	472.69972	C30H48O4	NPT68	0
NPC19174	[c]1(-[#1]):[c](\-[#6](-[#1])=[#6](-[#1])\-[#6](=[#8])-[c](:[c](-[#8]-[#1]):[c](-[#1]):[c](-[#8]-[#1]):[c]2-[#1]):[c]2-[#1]):[c](-[#1]):[c](-[#1]):[c](-[#8]-[#1]):[c]1-[#1]	256.25337	C15H12O4	NPT68	1
NPC193750	[#6](-[#1])(-[#1])(-[#1])-[#6](-[#6](=[#8])-[#6]1(-[#1])-[#1])(-[#6](-[#1])(-[#6](-[#6](-[#1])(-[#1])-[#1])(-[#6](-[#6](-[#6](-[#6](-[#6]2(-[#1])-[#6](-[#6](-[#1])(-[#1])-[#1])(-[#6](-[#1])(-[#8]-[#1])-[#6](-[#1])(-[#1])-[#6](-[#6](-[#8]-[#1])=[#8])(-[#6]2(-[#1])-[#1])-[#6](-[#1])(-[#1])-[#1])-[#6]3(-[#1])-[#1])=[#6]4-[#1])(-[#6]3(-[#1])-[#1])-[#6](-[#1])(-[#1])-[#1])(-[#6]5(-[#1])-[#1])-[#6](-[#…	470.68384	C30H46O4	NPT68	0
NPC194281	[#6](-[#1])(-[#1])(-[#1])-[#8]-[c](:[c](:[c](-[#8]-[#6](-[c](:[c](-[#1]):[c](-[#1]):[c]1-[#1]):[c](-[#1]):[c]1-[#1])=[#6]2-[#1]):[c](-[#1]):[c]3-[#8]-[#1])-[#6]2=[#8]):[c]3-[#1]	268.26408	C16H12O4	NPT68	0
NPC201136	[#6](-[#1])(-[#1])(-[#1])-[#8]-[c](:[c](-[#8]-[#6](-[#1])(-[#1])-[#1]):[c](-[#8]-[#6](-[#1])(-[#1])-[#1]):[c](-[#8]-[#6](-[c](:[c](-[#1]):[c](-[#8]-[#1]):[c](-[#8]-[#1]):[c]1-[#1]):[c]1-[#1])=[#6]2-[#1]):[c]3-[#6]2=[#8]):[c]3-[#8]-[#1]	360.31484	C18H16O8	NPT68	1
NPC204644	[#6](-[#1])(-[#1])(-[#1])-[#6](-[#1])(-[#6]1(-[#1])-[#6](-[#1])(-[#8]-[#6](-[#1])(-[#8]-[#6]2(-[#1])-[#6](-[#1])(-[#1])-[#8]-[#1])-[#6](-[#1])(-[#8]-[#1])-[#6](-[#1])(-[#8]-[#1])-[#6]2(-[#1])-[#8]-[#1])-[#6](-[#6](-[#6](-[#1])(-[#8]-[#6](=[#8])\-[#6](-[#1])=[#6](-[#1])\-[c](:[c](-[#1]):[c](-[#1]):[c](-[#8]-[#1]):[c]3-[#1]):[c]3-[#1])-[#6]1(-[#1])-[#1])(-[#6](-[#1])(-[#8]-[#1])-[#6]4(-[#1])-[#1])-…	562.64847	C30H42O10	NPT68	0
NPC205468	[#6](-[#1])(-[#1])(-[#1])-[#8]-[c](:[c](-[#1]):[c](-[#8]-[#1]):[c](-[#6](=[#8])\-[#6](-[#1])=[#6](-[#1])\-[c](:[c](-[#1]):[c](-[#1]):[c](-[#8]-[#1]):[c]1-[#1]):[c]1-[#1]):[c]2-[#1]):[c]2-[#1]	270.27996	C16H14O4	NPT68	1
NPC20791	[c]1(-[#1]):[c](-[#6](-[#8]2)=[#6](-[#8]-[#1])-[#6](=[#8])-[c](:[c]2:[c](-[#1]):[c]3-[#8]-[#1]):[c](-[#8]-[#1]):[c]3-[#1]):[c](-[#1]):[c](-[#8]-[#1]):[c](-[#8]-[#1]):[c]1-[#1]	302.2357	C15H10O7	NPT68	1
NPC209846	[c]1(-[#1]):[c](-[#6](-[#8]-[c](:[c](-[#6](-[#1])(-[#8]-[#6]2(-[#1])-[#6](-[#1])(-[#1])-[#8]-[#1])-[#6](-[#1])(-[#8]-[#1])-[#6](-[#1])(-[#8]-[#1])-[#6]2(-[#1])-[#8]-[#1]):[c](-[#8]-[#1]):[c]3-[#1]):[c](-[#6]4=[#8]):[c]3-[#8]-[#1])=[#6]4-[#1]):[c](-[#1]):[c](-[#1]):[c](-[#8]-[#1]):[c]1-[#1]	432.3775	C21H20O10	NPT68	1
NPC211230	[#6](-[#1])(-[#1])(-[#1])-[#6]1(-[#1])-[#6](=[#8])-[#6](-[#1])(-[#8]-[#1])-[#6](-[#6](-[#1])(-[#1])-[#1])(-[#6](-[#6](-[#6](-[#6](-[#6](-[#6](-[#1])(-[#1])-[#1])(-[#6](-[#6](-[#6](=[#6](-[#8]-[#1])-[#6]2=[#8])-[#6](-[#1])(-[#1])-[#1])=[#6]3-[#1])=[#6]2-[#1])-[#6]4(-[#1])-[#1])=[#6]3-[#1])(-[#6]5(-[#1])-[#1])-[#6](-[#1])(-[#1])-[#1])(-[#6]4(-[#1])-[#1])-[#6](-[#1])(-[#1])-[#1])(-[#1])-[#6]1(-[#1])…	436.58304	C28H36O4	NPT68	1
NPC212207	[#6](-[#1])(-[#1])(-[#1])-[#6]1(-[#1])-[#6](-[#6](=[#8])-[#6](-[#8]-[#1])(-[c](:[c]2:[c]3-[#1]):[c](:[c](-[#6](-[#6](-[#1])(-[#1])-[#6]4(-[#1])-[#1])(-[#6](-[#1])(-[#1])-[#1])-[#6](-[#1])(-[#1])-[#1]):[c]3-[#1])-[#6]4(-[#1])-[#1])-[#6](-[#1])(-[#1])-[#6](=[#8])-[#6](-[#1])(-[#1])-[#1])=[#6]2-[#8]-[#6]1(-[#1])-[#1]	354.43944	C22H26O4	NPT68	1
NPC213723	[#6](-[#1])(-[#1])(-[#1])-[#6](=[#8])-[c](:[c](-[#8]-[#6](-[#1])(-[#8]-[#6]1(-[#1])-[#6](-[#1])(-[#1])-[#8]-[#6](-[#1])(-[#8]-[#6]2(-[#1])-[#1])-[#6](-[#1])(-[#8]-[#1])-[#6](-[#1])(-[#8]-[#1])-[#6]2(-[#1])-[#8]-[#1])-[#6](-[#1])(-[#8]-[#1])-[#6](-[#1])(-[#8]-[#1])-[#6]1(-[#1])-[#8]-[#1]):[c](-[#1]):[c](-[#8]-[#6](-[#1])(-[#1])-[#1]):[c]3-[#1]):[c]3-[#1]	460.42912	C20H28O12	NPT68	0
NPC214138	[#6](-[#1])(-[#1])(-[#1])-[#8]-[#6](=[#6](-[#8]1)-[c](:[c](-[#1]):[c](-[#8]-[#1]):[c](-[#8]-[#1]):[c]2-[#1]):[c]2-[#1])-[#6](=[#8])-[c](:[c](-[#8]-[#1]):[c](-[#8]-[#1]):[c]3-[#8]-[#1]):[c]1:[c]3-[#1]	332.26168	C16H12O8	NPT68	1
NPC218801	[c]1(-[#1]):[c](-[#6]2(-[#1])-[#6](-[#1])(-[c](:[c](-[#6](-[#1])(-[#6](-[#1])(-[#8]3)-[c](:[c](-[#1]):[c](-[#1]):[c](-[#8]-[#1]):[c]4-[#1]):[c]4-[#1])-[c]5:[c](-[#1]):[c](-[#8]-[#1]):[c](-[#1]):[c](-[#8]-[#1]):[c]5-[#1]):[c]3:[c]6-[#1]):[c]7:[c]6-[#8]-[#1])-[#6](-[#6]7(-[#1])-[c](:[c](-[#6](-[#1])(-[#6](-[#1])(-[#8]8)-[c](:[c](-[#1]):[c](-[#1]):[c](-[#8]-[#1]):[c]9-[#1]):[c]9-[#1])-[c]%10:[c](-[#…	906.92547	C56H42O12	NPT68	0
NPC220825	[c]1(-[#1]):[c](-[#8]-[#1]):[c](-[#8]-[#1]):[c](-[#8]-[#1]):[c](-[#1]):[c]1-[#6](-[#1])(-[#8]-[c](:[c]2:[c](-[#8]-[#1]):[c]3-[#1]):[c](-[#1]):[c]3-[#8]-[#1])-[#6](-[#1])(-[#8]-[#1])-[#6]2(-[#1])-[#1]	306.26746	C15H14O7	NPT68	0
NPC223747	[#6](-[#1])(-[#1])(-[#1])-[#6]1(-[#1])-[#8]-[#6](-[#1])(-[#8]-[#6](=[#6](-[#8]2)-[c](:[c](-[#1]):[c](-[#8]-[#6](-[#1])(-[#1])-[#1]):[c](-[#8]-[#1]):[c]3-[#1]):[c]3-[#1])-[#6](=[#8])-[c](:[c]2:[c](-[#1]):[c]4-[#8]-[#1]):[c](-[#8]-[#1]):[c]4-[#1])-[#6](-[#1])(-[#8]-[#1])-[#6](-[#1])(-[#8]-[#1])-[#6]1(-[#1])-[#8]-[#1]	462.40348	C22H22O11	NPT68	0
NPC224273	[c]1(-[#1]):[c](-[#1]):[c](:[c](-[#8]-[#1]):[c](-[#1]):[c]1-[#1])\-[#6](-[#1])=[#6](-[#1])\-[#6](=[#8])-[c](:[c](-[#8]-[#1]):[c](-[#1]):[c](-[#8]-[#1]):[c]2-[#1]):[c]2-[#1]	256.25337	C15H12O4	NPT68	1
NPC224528	[c]1(-[#1]):[c](-[#6](-[#1])(-[#6](-[#1])(-[c](:[c](-[#6]2(-[#1])-[#6](-[#1])(-[#8]3)-[c](:[c](-[#1]):[c](-[#1]):[c](-[#8]-[#1]):[c]4-[#1]):[c]4-[#1]):[c]3:[c]5-[#1]):[c](-[#6]6(-[#1])-[c](:[c](-[#6](-[#1])(-[#6](-[#1])(-[#8]7)-[c](:[c](-[#1]):[c](-[#1]):[c](-[#8]-[#1]):[c]8-[#1]):[c]8-[#1])-[c]9:[c](-[#1]):[c](-[#8]-[#1]):[c](-[#1]):[c](-[#8]-[#1]):[c]9-[#1]):[c]7:[c](-[#1]):[c]%10-[#8]-[#1]):[c…	906.92547	C56H42O12	NPT68	0
NPC224921	[c]1(-[#1]):[c](-[#6](-[#1])(-[#6](-[#1])(-[#6](-[#1])(-[#6](-[#1])(-[c](:[c](-[#8]-[#1]):[c](-[#1]):[c]2-[#8]-[#1]):[c]3:[c]2-[#1])-[c](:[c](-[#1]):[c](-[#1]):[c](-[#8]-[#1]):[c]4-[#1]):[c]4-[#1])-[c](:[c](-[#6]3(-[#1])-[#6](-[#1])(-[#8]5)-[c](:[c](-[#1]):[c](-[#1]):[c](-[#8]-[#1]):[c]6-[#1]):[c]6-[#1]):[c]5:[c](-[#1]):[c]7-[#8]-[#1]):[c]7-[#1])-[c](:[c](-[#6]8(-[#1])-[#6](-[#1])(-[#8]9)-[c](:[c…	906.92547	C56H42O12	NPT68	0
NPC225434	[#6](-[#1])(-[#1])(-[#1])-[#8]-[c](:[c](-[#8]-[#1]):[c]1-[#1]):[c](-[#1]):[c](-[#6](-[#8]2)=[#6](-[#8]-[#6](-[#1])(-[#8]-[#6]3(-[#1])-[#6](-[#1])(-[#1])-[#8]-[#1])-[#6](-[#1])(-[#8]-[#1])-[#6](-[#1])(-[#8]-[#1])-[#6]3(-[#1])-[#8]-[#1])-[#6](=[#8])-[c](:[c]2:[c](-[#1]):[c]4-[#8]-[#1]):[c](-[#8]-[#1]):[c]4-[#1]):[c]1-[#1]	478.40288	C22H22O12	NPT68	1
NPC226973	[#6](-[#1])(-[#1])(-[#1])-[#8]-[c]1:[c](-[#8]-[#6](-[#1])(-[#1])-[#1]):[c](-[#8]-[#6](-[#1])(-[#1])-[#1]):[c](-[#8]-[#6](-[#1])(-[#1])-[#1]):[c](-[#8]-[#6](-[c](:[c](-[#1]):[c](-[#1]):[c](-[#8]-[#1]):[c]2-[#1]):[c]2-[#1])=[#6]3-[#1]):[c]1-[#6]3=[#8]	358.34202	C19H18O7	NPT68	1
NPC227325	[#6](-[#1])(-[#1])(-[#1])-[#8]-[c](:[c](-[#8]-[#1]):[c]1-[#1]):[c](-[#1]):[c](-[#6](-[#8]-[c](:[c](-[#8]-[#6](-[#1])(-[#1])-[#1]):[c](-[#8]-[#6](-[#1])(-[#1])-[#1]):[c](-[#8]-[#6](-[#1])(-[#1])-[#1]):[c]2-[#8]-[#1]):[c]2-[#6]3=[#8])=[#6]3-[#1]):[c]1-[#1]	374.34142	C19H18O8	NPT68	0
NPC228383	[c]1(-[#1]):[c](-[#8]-[#1]):[c](-[#8]-[#1]):[c](-[#1]):[c](-[#8]-[c](:[c](:[c](-[#8]-[#1]):[c](-[#6](-[#1])(-[#8]-[#6]2(-[#1])-[#6](-[#1])(-[#1])-[#8]-[#1])-[#6](-[#1])(-[#8]-[#1])-[#6](-[#1])(-[#8]-[#1])-[#6]2(-[#1])-[#8]-[#1]):[c]3-[#8]-[#1])-[#6]4=[#8]):[c]3-[#1]):[c]14	422.33962	C19H18O11	NPT68	1
NPC229113	[c]1(-[#1]):[c](-[#1]):[c]2:[c](-[#8]-[#6](=[#8])-[#6](=[#6]2-[#8]-[#1])-[#6](-[#1])(-[#1])-[#6](-[#6](-[#8]-[c](:[c]3:[c](-[#1]):[c]4-[#1]):[c](-[#1]):[c]4-[#1])=[#8])=[#6]3-[#8]-[#1]):[c](-[#1]):[c]1-[#1]	336.29498	C19H12O6	NPT68	1
NPC230124	[#6](-[#1])(-[#1])(-[#1])-[#8]-[c](:[c](-[#8]-[#1]):[c](-[#8]-[#6](-[#1])(-[#1])-[#1]):[c](-[#1]):[c]1-[#6](-[#1])(-[c](:[c](-[#8]-[#6](-[#1])(-[#1])-[#1]):[c](-[#8]-[#1]):[c](-[#8]-[#6](-[#1])(-[#1])-[#1]):[c]2-[#1]):[c]23)-[#6](-[#1])(-[#6](-[#1])(-[#6](-[#1])(-[#1])-[#8]-[#1])-[#6]3(-[#1])-[#1])-[#6](-[#1])(-[#1])-[#8]-[#1]):[c]1-[#1]	420.45292	C22H28O8	NPT68	0
NPC230387	[#6](-[#1])(-[#1])(-[#1])-[#6]1(-[#1])-[#6](=[#8])-[#6](-[#1])(-[#8]-[#1])-[#6](-[#6](-[#1])(-[#1])-[#1])(-[#6](-[#6](-[#6](-[#6](-[#1])(-[#6](-[#6](-[#1])(-[#1])-[#1])(-[#6]2(-[#1])-[#6](=[#6](-[#6](=[#8])-[#6](-[#1])(-[#8]-[#1])-[#6]2(-[#1])-[#1])-[#6](-[#1])(-[#1])-[#1])-[#6]3(-[#1])-[#1])-[#6]4(-[#1])-[#1])-[#6]3(-[#1])-[#1])(-[#6]5(-[#1])-[#1])-[#6](-[#1])(-[#1])-[#1])(-[#6]4(-[#1])-[#1])-[#…	442.63068	C28H42O4	NPT68	0
NPC231018	[#6](-[#1])(-[#1])(-[#1])-[#8]-[c](:[c](-[#8]-[#6](-[#1])(-[#1])-[#1]):[c](-[#8]-[#6](-[#1])(-[#1])-[#1]):[c](-[#8]-[#6](-[c](:[c](-[#1]):[c](-[#1]):[c](-[#8]-[#1]):[c]1-[#1]):[c]1-[#1])=[#6]2-[#1]):[c]3-[#6]2=[#8]):[c]3-[#8]-[#1]	344.31544	C18H16O7	NPT68	1
NPC233886	[c]1(-[#1]):[c](-[#6](-[#1])(-[#6](-[#1])(-[c](:[c](-[#6]2(-[#1])-[#6](-[#1])(-[#8]3)-[c](:[c](-[#1]):[c](-[#1]):[c](-[#8]-[#1]):[c]4-[#1]):[c]4-[#1]):[c]3:[c]5-[#1]):[c](-[#6]6(-[#1])-[c](:[c](-[#1]):[c](-[#1]):[c](-[#8]-[#1]):[c]7-[#1]):[c]7-[#1]):[c]5-[#8]-[#1])-[#6]6(-[#1])-[c](:[c](-[#6](-[#1])(-[#6](-[#1])(-[#8]8)-[c](:[c](-[#1]):[c](-[#1]):[c](-[#8]-[#1]):[c]9-[#1]):[c]9-[#1])-[c]%10:[c](-…	906.92547	C56H42O12	NPT68	0
NPC236099	[#6](-[#1])(-[#1])(-[#1])-[#6](-[#6](-[#6](-[#6]1(-[#1])-[#8]-[#1])(-[#6](-[#1])(-[#1])-[#6](-[#6](-[#1])(-[#1])-[#1])(-[#6](-[#1])(-[#8]-[#1])-[#6]2(-[#1])-[#1])-[#6]3(-[#1])-[#1])-[#6]2(-[#1])-[#1])(-[#1])-[#6]3(-[#1])-[#1])(-[#6]1(-[#1])-[#1])-[#6](-[#1])(-[#1])-[#1]	238.36573	C15H26O2	NPT68	0
NPC243728	[#6](-[#1])(-[#1])(-[#1])-[#6](-[#1])(-[#1])-[#6](-[#1])(-[#6](-[#1])(-[#6](-[#1])(-[#1])-[#1])-[#6](-[#1])(-[#1])-[#1])-[#6](-[#1])(-[#1])-[#6](-[#1])(-[#1])-[#6](-[#1])(-[#6](-[#1])(-[#6](-[#6](-[#1])(-[#1])-[#1])(-[#6](-[#1])(-[#6](-[#6](-[#6](-[#6](-[#6](-[#1])(-[#1])-[#6](-[#1])(-[#8]-[#6](-[#1])(-[#8]-[#6]1(-[#1])-[#6](-[#1])(-[#1])-[#8]-[#1])-[#6](-[#1])(-[#8]-[#1])-[#6](-[#1])(-[#8]-[#1])…	576.84729	C35H60O6	NPT68	0
NPC25270	[#6](-[#1])(-[#1])(-[#1])-[#8]-[c](:[c](-[#8]-[#6](-[#1])(-[#1])-[#1]):[c](-[#8]-[#1]):[c](:[c]1-[#8]-[#6](-[c](:[c](-[#1]):[c](-[#8]-[#1]):[c](-[#8]-[#1]):[c]2-[#1]):[c]2-[#1])=[#6]3-[#1])-[#6]3=[#8]):[c]1-[#1]	330.28886	C17H14O7	NPT68	1
NPC26029	[#6](-[#1])(-[#1])(-[#1])-[#6](-[#1])(-[#6](-[#6](-[#1])(-[#1])-[#1])(-[#6](-[#6](-[#6](-[#6](-[#6](-[#6](-[#1])(-[#6](-[#6](-[#1])(-[#1])-[#1])(-[#6]1(-[#1])-[#1])-[#6]2(-[#1])-[#1])-[#6](-[#1])(-[#1])-[#6](-[#6](-[#8]-[#1])=[#8])(-[#6]2(-[#1])-[#1])-[#6](-[#1])(-[#1])-[#1])(-[#6]3(-[#1])-[#1])-[#6](-[#1])(-[#1])-[#1])(-[#6]1(-[#1])-[#1])-[#6](-[#1])(-[#1])-[#1])(-[#1])-[#6]4(-[#1])-[#1])(-[#6]3…	472.69972	C30H48O4	NPT68	0
NPC262359	[#6](-[#1])(-[#1])(-[#1])-[#8]-[c](:[c](-[#1]):[c](-[#1]):[c](\-[#6](-[#1])=[#6](-[#1])\-[#6](=[#8])-[c](:[c](-[#8]-[#1]):[c](-[#1]):[c](-[#8]-[#1]):[c]1-[#1]):[c]1-[#1]):[c]2-[#1]):[c]2-[#1]	270.27996	C16H14O4	NPT68	1
NPC26697	[#6](-[#1])(/-[c](:[c](-[#1]):[c](-[#8]-[#1]):[c](-[#8]-[#1]):[c]1-[#1]):[c]1-[#1])=[#6](-[#1])\-[#6](=[#8])-[c](:[c](-[#8]-[#1]):[c](-[#1]):[c](-[#8]-[#1]):[c]2-[#1]):[c]2-[#1]	272.25278	C15H12O5	NPT68	1
NPC267552	[c]1(-[#1]):[c](:[c](-[#8]-[#1]):[c](-[#1]):[c](-[#8]-[#1]):[c]1-[#1])\-[#6](-[#1])=[#6](-[#1])\-[#6](=[#8])-[c](:[c](-[#8]-[#1]):[c](-[#1]):[c](-[#8]-[#1]):[c]2-[#1]):[c]2-[#1]	272.25278	C15H12O5	NPT68	1
NPC271572	[#6](-[#1])(-[#1])(-[#1])-[#6](-[#6](-[#8]-[#6]1(-[#1])-[#1])(-[#8]-[#1])-[#6]2(-[#1])-[#1])(-[#1])-[#6]1(-[#6](-[#1])(-[#6](-[#6](-[#1])(-[#1])-[#1])(-[#6](-[#6](-[#6](-[#6](-[#1])(-[#6](-[#6](-[#1])(-[#1])-[#1])(-[#6]3(-[#1])-[#1])-[#6]4(-[#1])-[#1])-[#6](-[#1])(-[#1])-[#6](-[#6](-[#8]-[#1])=[#8])(-[#6]4(-[#1])-[#1])-[#6](-[#1])(-[#1])-[#1])(-[#6]5(-[#1])-[#1])-[#6](-[#1])(-[#1])-[#1])(-[#6]3(-…	472.69972	C30H48O4	NPT68	0
NPC27377	[#6](-[#1])(-[#1])(-[#1])-[#6]1(-[#1])-[#6](-[#8]-[#6]2(-[#6](-[#1])(-[#1])-[#1])-[#6](-[#1])(-[#1])-[#1])(-[#6](-[#6](-[#1])(-[#8]-[#1])-[#6](-[#1])(-[#8]-[#6](=[#8])-[#6](-[#1])(-[#1])-[#1])-[#6]1(-[#1])-[#1])(-[#6](-[#1])(-[#8]-[#6](=[#8])-[c](:[c](-[#1]):[c](-[#1]):[c]3-[#1]):[c](-[#1]):[c]3-[#1])-[#6]4(-[#1])-[#1])-[#6](-[#1])(-[#1])-[#8]-[#6](=[#8])-[#6](-[#1])(-[#1])-[#1])-[#6](-[#1])(-[#8…	532.57943	C28H36O10	NPT68	0
NPC274327	[#6](-[#1])(-[#1])(-[#1])-[#8]-[c](:[c](-[#1]):[c](-[#1]):[c](-[#6](-[#8]-[c](:[c](-[#8]-[#6](-[#1])(-[#1])-[#1]):[c](-[#8]-[#1]):[c](-[#8]-[#6](-[#1])(-[#1])-[#1]):[c]1-[#8]-[#1]):[c]1-[#6]2=[#8])=[#6]2-[#1]):[c]3-[#1]):[c]3-[#1]	344.31544	C18H16O7	NPT68	1
NPC275772	[c]1(-[#1]):[c](-[#6](-[#8]-[c](:[c](:[c](-[#8]-[#1]):[c](-[#8]-[#1]):[c]2-[#8]-[#1])-[#6]3=[#8]):[c]2-[#1])=[#6]3-[#1]):[c](-[#1]):[c](-[#8]-[#1]):[c](-[#8]-[#1]):[c]1-[#1]	302.2357	C15H10O7	NPT68	1
NPC275836	[#6](-[#1])(-[#1])(-[#1])-[#8]-[c](:[c](-[#8]-[#1]):[c](-[#8]-[#6](-[#1])(-[#1])-[#1]):[c](-[#8]-[#6](-[c](:[c](-[#1]):[c](-[#1]):[c](-[#8]-[#1]):[c]1-[#1]):[c]1-[#1])=[#6]2-[#1]):[c]3-[#6]2=[#8]):[c]3-[#8]-[#1]	330.28886	C17H14O7	NPT68	1
NPC279121	[c]1(-[#1]):[c](-[#6](-[#8]-[c](:[c](-[#6]2=[#8]):[c](-[#8]-[#1]):[c]3-[#1]):[c](-[#1]):[c]3-[#8]-[#1])=[#6]2-[#1]):[c](-[#1]):[c](-[#8]-[#1]):[c](-[#8]-[#1]):[c]1-[#1]	286.2363	C15H10O6	NPT68	1
NPC27942	[#6](-[#1])(-[#1])(-[#1])-[#8]-[#6](=[#8])-[#6](-[#1])(-[#8]-[#6](-[#1])(-[#8]-[c]1:[c](-[#1]):[c](-[#8]-[#6](-[c](:[c](-[#1]):[c](-[#1]):[c](-[#8]-[#1]):[c]2-[#1]):[c]2-[#1])=[#6]3-[#1]):[c](-[#6]3=[#8]):[c](-[#8]-[#1]):[c]1-[#1])-[#6](-[#1])(-[#8]-[#1])-[#6]4(-[#1])-[#8]-[#1])-[#6]4(-[#1])-[#8]-[#1]	460.3876	C22H20O11	NPT68	1
NPC280725	[#6](-[#1])(-[#1])(-[#1])-[#6](-[#6](-[#1])(-[#8]-[#1])-[#6]1(-[#1])-[#1])(-[#6](-[#1])(-[#6](-[#6](-[#1])(-[#1])-[#1])(-[#6](-[#6](-[#6](-[#6](=[#8])-[#6]2=[#8])(-[#6]3=[#6]2-[#8]-[#1])-[#6](-[#1])(-[#1])-[#1])(-[#6]4(-[#1])-[#1])-[#6](-[#1])(-[#1])-[#1])(-[#1])-[#6](-[#1])=[#6]3-[#1])-[#6]1(-[#1])-[#1])-[#6]4(-[#1])-[#1])-[#6](-[#1])(-[#1])-[#1]	358.4712	C22H30O4	NPT68	0
NPC281398	[#6](-[#1])(-[#1])(-[#1])-[c]1:[c](:[c]2:[o]:[c]1-[#1])-[#6](=[#8])-[#6](=[#8])-[c](:[c]2:[c]3-[#1]):[c](:[c](-[#6](-[#6](-[#1])(-[#1])-[#6]4(-[#1])-[#1])(-[#6](-[#1])(-[#1])-[#1])-[#6](-[#1])(-[#1])-[#1]):[c]3-[#1])-[#6]4(-[#1])-[#1]	294.34442	C19H18O3	NPT68	1
NPC282169	[c]1(-[#1]):[c](-[#6](-[#8]-[c](:[c](-[#6]2=[#8]):[c](-[#8]-[#1]):[c]3-[#1]):[c](-[#1]):[c]3-[#8]-[#6](-[#1])(-[#8]-[#6](-[#1])(-[#6](-[#8]-[#1])=[#8])-[#6]4(-[#1])-[#8]-[#1])-[#6](-[#1])(-[#8]-[#1])-[#6]4(-[#1])-[#8]-[#1])=[#6]2-[#1]):[c](-[#1]):[c](-[#1]):[c](-[#8]-[#1]):[c]1-[#1]	446.36102	C21H18O11	NPT68	1
NPC287063	[#6](-[#1])(-[#1])(-[#1])-[#6]1(-[#1])-[#6](=[#8])-[#6](-[#1])(-[#1])-[#6](-[#6](-[#1])(-[#1])-[#1])(-[#6](-[#6](-[#6](-[#6](-[#6](-[#6](-[#1])(-[#1])-[#1])(-[#6](-[#6](-[#6](=[#6](-[#8]-[#1])-[#6]2=[#8])-[#6](-[#1])(-[#1])-[#1])=[#6]3-[#1])=[#6]2-[#1])-[#6]4(-[#1])-[#1])=[#6]3-[#1])(-[#6]5(-[#1])-[#1])-[#6](-[#1])(-[#1])-[#1])(-[#6]4(-[#1])-[#1])-[#6](-[#1])(-[#1])-[#1])(-[#1])-[#6]1(-[#1])-[#1]…	420.58364	C28H36O3	NPT68	0
NPC290598	[#6](-[#1])(-[#1])(-[#1])-[#6](-[#6](-[#1])(-[#1])-[#6](-[#1])(-[#6](-[#6](-[#1])(-[#1])-[#1])(-[#6]1(-[#1])-[#1])-[#6]2(-[#1])-[#1])-[#6](-[#6](-[#6](-[#6](-[#1])(-[#6](-[#6](-[#1])(-[#1])-[#1])(-[#6](-[#1])(-[#6](-[#6](-[#1])(-[#8]-[#1])-[#6]3(-[#1])-[#1])(-[#6](-[#1])(-[#1])-[#1])-[#6](-[#1])(-[#1])-[#1])-[#6]4(-[#1])-[#1])-[#6]3(-[#1])-[#1])-[#6]5(-[#1])-[#1])(-[#6]4(-[#1])-[#1])-[#6](-[#1])(…	426.7174	C30H50O	NPT68	0
NPC293568	[#6](-[#1])(-[#1])(-[#1])-[#6]1(-[#8]-[#6]2(-[#1])-[#8]-[#6](-[#8]-[#1])(-[#6]34-[#1])-[#6]1(-[#1])-[#1])-[#6](-[#8]-[#6](-[#1])(-[#8]-[#6]5(-[#1])-[#6](-[#1])(-[#1])-[#8]-[#1])-[#6](-[#1])(-[#8]-[#1])-[#6](-[#1])(-[#8]-[#1])-[#6]5(-[#1])-[#8]-[#1])(-[#6]23-[#6](-[#1])(-[#1])-[#8]-[#6](=[#8])-[c](:[c](-[#1]):[c](-[#1]):[c](-[#8]-[#1]):[c]6-[#1]):[c]6-[#1])-[#6]4(-[#1])-[#1]	496.46122	C23H28O12	NPT68	0
NPC294815	[#6](-[#1])(-[#1])(-[#1])-[#6]1(-[#1])-[#8]-[#6](-[#1])(-[#8]-[#6](-[#1])(-[#1])-[#6]2(-[#1])-[#8]-[#6](-[#1])(-[#8]-[#6](=[#6](-[#8]3)-[c](:[c](-[#1]):[c](-[#8]-[#6](-[#1])(-[#1])-[#1]):[c](-[#8]-[#1]):[c]4-[#1]):[c]4-[#1])-[#6](=[#8])-[c](:[c]3:[c](-[#1]):[c]5-[#8]-[#1]):[c](-[#8]-[#1]):[c]5-[#1])-[#6](-[#1])(-[#8]-[#1])-[#6](-[#1])(-[#8]-[#1])-[#6]2(-[#1])-[#8]-[#1])-[#6](-[#1])(-[#8]-[#1])-[#…	624.54407	C28H32O16	NPT68	0
NPC297186	[c]1(-[#1]):[c](-[#1]):[c](-[#1]):[c](\-[#6](-[#1])=[#6](-[#1])\-[#6](=[#8])-[c](:[c](-[#8]-[#1]):[c](-[#1]):[c](-[#8]-[#1]):[c]2-[#1]):[c]2-[#1]):[c](-[#1]):[c]1-[#1]	240.25397	C15H12O3	NPT68	1
NPC303429	[#6](-[#1])(-[#1])(-[#1])-[#6]1(-[#8]-[#6]2(-[#1])-[#8]-[#6](-[#8]-[#1])(-[#6]34-[#1])-[#6]1(-[#1])-[#1])-[#6](-[#8]-[#6](-[#1])(-[#8]-[#6]5(-[#1])-[#6](-[#1])(-[#1])-[#8]-[#1])-[#6](-[#1])(-[#8]-[#1])-[#6](-[#1])(-[#8]-[#1])-[#6]5(-[#1])-[#8]-[#1])(-[#6]23-[#6](-[#1])(-[#1])-[#8]-[#6](=[#8])-[c](:[c](-[#1]):[c](-[#1]):[c]6-[#1]):[c](-[#1]):[c]6-[#1])-[#6]4(-[#1])-[#1]	480.46182	C23H28O11	NPT68	0
NPC305663	[#6](-[#1])(-[#1])(-[#1])-[#8]-[c](:[c](-[#8]-[#1]):[c](-[#8]-[#1]):[c](-[#6](=[#8])-[#6](-[#8]-[#6](-[#1])(-[#1])-[#1])=[#6](-[#8]1)-[c](:[c](-[#1]):[c](-[#8]-[#1]):[c](-[#8]-[#1]):[c]2-[#1]):[c]2-[#1]):[c]13):[c]3-[#1]	346.28826	C17H14O8	NPT68	1
NPC307050	[#6](-[#1])(-[#1])(-[#1])-[#8]-[c](:[c](-[#8]-[#1]):[c]1-[#1]):[c](-[#1]):[c](-[#6](-[#1])(-[#6](-[#1])(-[#6](-[#1])(-[#6](-[#1])(-[#1])-[#8]-[#1])-[#6]2(-[#1])-[#1])-[#6](-[#1])(-[#1])-[#8]-[#1])-[c](:[c]23):[c](-[#1]):[c](-[#8]-[#1]):[c](-[#8]-[#6](-[#1])(-[#1])-[#1]):[c]3-[#1]):[c]1-[#1]	360.40096	C20H24O6	NPT68	0
NPC309056	[#6](-[#1])(-[#1])(-[#1])-[c](:[c](:[c](:[c](-[#6](-[#8]-[#1])(-[#6](=[#8])-[#6](=[#6]1-[#8]-[#6]2(-[#1])-[#1])-[#6]2(-[#1])-[#6](-[#1])(-[#1])-[#1])-[#6](-[#1])(-[#1])-[#6](=[#8])-[#6](-[#1])(-[#1])-[#1]):[c]1:[c]3-[#1]):[c](-[#1]):[c]4-[#1]):[c]3-[#1]):[c]4-[#1]	336.3811	C21H20O4	NPT68	1
NPC31187	[#6](-[#1])(-[#1])(-[#1])-[#6](-[#1])(-[#6](-[#6](-[#1])(-[#1])-[#1])(-[#6](-[#6](-[#6](-[#6](-[#6](-[#6](-[#1])(-[#6](-[#6](-[#1])(-[#1])-[#1])(-[#6]1(-[#1])-[#1])-[#6]2(-[#1])-[#1])-[#6](-[#1])(-[#1])-[#6](-[#6](-[#8]-[#1])=[#8])(-[#6]2(-[#1])-[#1])-[#6](-[#1])(-[#1])-[#1])(-[#6]3(-[#1])-[#1])-[#6](-[#1])(-[#1])-[#1])(-[#6]1(-[#1])-[#1])-[#6](-[#1])(-[#1])-[#1])(-[#1])-[#6]4(-[#1])-[#1])(-[#6]3…	456.70032	C30H48O3	NPT68	0
NPC318173	[#6](-[#1])(-[#1])(-[#1])-[c](:[c](:[c](:[c](-[#6](=[#8])-[#6](-[#8]-[#1])=[#6](-[#6]1=[#8])-[#6](-[#1])(-[#6](-[#1])(-[#1])-[#8]-[#1])-[#6](-[#1])(-[#1])-[#1]):[c]1:[c]2-[#1]):[c](-[#1]):[c]3-[#1]):[c]2-[#1]):[c]3-[#1]	296.31724	C18H16O4	NPT68	1
NPC329836	[c]1(-[#1]):[c](-[#6](-[#1])(-[#6]2(-[#1])-[#8]-[#1])-[c](:[c](-[#8]-[#1]):[c](-[#1]):[c]3-[#8]-[#1]):[c](-[#6]4(-[#1])-[c](:[c](-[#8]-[#6]4(-[#1])-[c](:[c](-[#1]):[c](-[#1]):[c](-[#8]-[#1]):[c]5-[#1]):[c]5-[#1]):[c](-[#8]-[#1]):[c]6-[#1]):[c]2:[c]6-[#1]):[c]3-[#1]):[c](-[#1]):[c](-[#1]):[c](-[#8]-[#1]):[c]1-[#1]	470.47008	C28H22O7	NPT68	0
NPC34066	[#6](-[#1])(-[#1])(-[#1])-[#6]1(-[#8]-[#6]2(-[#1])-[#8]-[#6](-[#8]-[#1])(-[#6]34-[#1])-[#6]1(-[#1])-[#1])-[#6](-[#8]-[#6](-[#1])(-[#8]-[#6]5(-[#1])-[#6](-[#1])(-[#1])-[#8]-[#6](=[#8])-[c](:[c](-[#1]):[c](-[#1]):[c]6-[#1]):[c](-[#1]):[c]6-[#1])-[#6](-[#1])(-[#8]-[#1])-[#6](-[#1])(-[#8]-[#1])-[#6]5(-[#1])-[#8]-[#1])(-[#6]23-[#6](-[#1])(-[#1])-[#8]-[#6](=[#8])-[c](:[c](-[#1]):[c](-[#1]):[c]7-[#1]):[…	584.56787	C30H32O12	NPT68	0
NPC3448	[c]1(-[#1]):[c](-[#6](-[#1])(-[#6](=[#8])-[c](:[c](:[c]2:[c](:[o]3)-[c](:[c](-[#1]):[c](-[#1]):[c](-[#8]-[#1]):[c]4-[#1]):[c]4-[#1]):[c]3:[c](-[#1]):[c]5-[#8]-[#1]):[c]5-[#1])-[c](:[c](-[#8]-[#1]):[c](-[#1]):[c]6-[#8]-[#1]):[c]2:[c]6-[#1]):[c](-[#1]):[c](-[#1]):[c](-[#8]-[#1]):[c]1-[#1]	466.43832	C28H18O7	NPT68	1
NPC39426	[c]1(-[#1]):[c](-[#6](-[#6](=[#8])-[c](:[c](-[#8]2):[c](-[#1]):[c]3-[#8]-[#1]):[c](-[#8]-[#1]):[c]3-[#1])=[#6]2-[#1]):[c](-[#1]):[c](-[#1]):[c](-[#8]-[#1]):[c]1-[#1]	270.2369	C15H10O5	NPT68	0
NPC41494	[c]1(-[#1]):[c](-[#6](-[#1])(-[#1])-[#6](-[#1])(-[#8]-[#6](=[#8])\-[#6](-[#1])=[#6](-[#1])\-[c](:[c]2:[c](-[#8]-[#6](-[#1])(-[#6]2(-[#1])-[#6](-[#8]-[#6](-[#1])(-[#6](-[#8]-[#1])=[#8])-[#6](-[#1])(-[#1])-[c](:[c](-[#1]):[c](-[#8]-[#1]):[c](-[#8]-[#1]):[c]3-[#1]):[c]3-[#1])=[#8])-[c](:[c](-[#1]):[c](-[#8]-[#1]):[c](-[#8]-[#1]):[c]4-[#1]):[c]4-[#1]):[c](-[#8]-[#1]):[c]5-[#1]):[c]5-[#1])-[#6](-[#8]-…	718.61379	C36H30O16	NPT68	1
NPC4455	[#6](-[#1])(-[#1])(-[#1])-[#8]-[c](:[c](-[#8]-[#1]):[c]1-[#1]):[c](-[#1]):[c](-[#6](-[#8]-[c](:[c](-[#8]-[#6](-[#1])(-[#1])-[#1]):[c](-[#8]-[#1]):[c](-[#8]-[#6](-[#1])(-[#1])-[#1]):[c]2-[#8]-[#1]):[c]2-[#6]3=[#8])=[#6]3-[#1]):[c]1-[#1]	360.31484	C18H16O8	NPT68	1
NPC469415	[#6](-[#1])(-[#1])(-[#1])-[#6](-[#1])(-[#1])-[#6](-[#1])(-[#1])-[#6](-[#1])(-[#1])-[#8]-[#6](-[#8]-[#6]1(-[#6]2(-[#6](-[#8]-[#6](-[#1])(-[#8]-[#6]3(-[#1])-[#6](-[#1])(-[#1])-[#8]-[#1])-[#6](-[#1])(-[#8]-[#1])-[#6](-[#1])(-[#8]-[#1])-[#6]3(-[#1])-[#8]-[#1])(-[#6]4(-[#8]1)-[#6](-[#1])(-[#1])-[#1])-[#6]5(-[#1])-[#1])-[#6](-[#1])(-[#1])-[#8]-[#6](=[#8])-[c](:[c](-[#1]):[c](-[#1]):[c]6-[#1]):[c](-[#1]…	536.56813	C27H36O11	NPT68	0
NPC469448	[#6](-[#1])(-[#1])(-[#1])-[#6](-[#8]-[#6]1(-[#1])-[#8]-[#6](-[#1])(-[#1])-[#1])(-[#6](-[#8]-[#6](-[#1])(-[#8]-[#6]2(-[#1])-[#6](-[#1])(-[#1])-[#8]-[#6](=[#8])-[c](:[c](-[#1]):[c](-[#1]):[c]3-[#1]):[c](-[#1]):[c]3-[#1])-[#6](-[#1])(-[#8]-[#1])-[#6](-[#1])(-[#8]-[#1])-[#6]2(-[#1])-[#8]-[#1])(-[#6]14-[#6](-[#1])(-[#1])-[#8]-[#6](=[#8])-[c](:[c](-[#1]):[c](-[#1]):[c]5-[#1]):[c](-[#1]):[c]5-[#1])-[#6]…	584.61093	C31H36O11	NPT68	0
NPC469458	[#6](-[#1])(-[#1])(-[#1])-[#6]1(-[#8]2)-[#6](-[#8]-[#6](-[#1])(-[#8]-[#6]3(-[#1])-[#6](-[#1])(-[#1])-[#8]-[#6](=[#8])-[c](:[c](-[#1]):[c](-[#1]):[c](-[#8]-[#1]):[c]4-[#1]):[c]4-[#1])-[#6](-[#1])(-[#8]-[#1])-[#6](-[#1])(-[#8]-[#1])-[#6]3(-[#1])-[#8]-[#1])(-[#6]5(-[#6]2(-[#1])-[#8]-[#6](-[#8]-[#1])(-[#6]56-[#1])-[#6]1(-[#1])-[#1])-[#6](-[#1])(-[#1])-[#8]-[#6](=[#8])-[c](:[c](-[#1]):[c](-[#1]):[c]7-…	600.56727	C30H32O13	NPT68	0
NPC470330	[#6](-[#1])(-[#1])(-[#1])-[#6](-[#6](-[#6](-[#6](-[#1])(-[#8]-[#1])-[#6]1(-[#1])-[#1])(-[#6]2(-[#1])-[#6](-[#1])(-[#1])-[#6](=[#8])\-[#6](-[#1])=[#6](-[#1])\-[c](:[c](-[#1]):[c](-[#1]):[c](-[#8]-[#1]):[c]3-[#1]):[c]3-[#1])-[#6](-[#1])(-[#1])-[#1])(-[#1])-[#6](-[#1])(-[#8]-[#6](-[#1])(-[#8]-[#6]4(-[#1])-[#6](-[#1])(-[#1])-[#8]-[#1])-[#6](-[#1])(-[#8]-[#1])-[#6](-[#1])(-[#8]-[#1])-[#6]4(-[#1])-[#8]…	576.67505	C31H44O10	NPT68	0
NPC470331	[#6](-[#1])(-[#1])=[#6](-[#6](-[#1])(-[#8]-[c](:[c]12):[c](-[#1]):[c](:[c](-[#8]-[#1]):[c]1-[#1])-[#6](=[#8])-[#6](-[#1])(-[#1])-[#1])-[#6]2(-[#1])-[#8]-[#6](-[#1])(-[#1])-[#1])-[#6](-[#1])(-[#1])-[#8]-[#6](-[#1])(-[#8]-[#6]3(-[#1])-[#6](-[#1])(-[#1])-[#8]-[#1])-[#6](-[#1])(-[#8]-[#1])-[#6](-[#1])(-[#8]-[#1])-[#6]3(-[#1])-[#8]-[#1]	426.41444	C20H26O10	NPT68	0
NPC473044	[#6](-[#1])(-[#1])(-[#1])-[#8]-[c](:[c](-[#1]):[c](-[#8]-[#6](-[#1])(-[#8]-[#6]1(-[#1])-[#6](-[#1])(-[#1])-[#8]-[#1])-[#6](-[#1])(-[#8]-[#1])-[#6](-[#1])(-[#8]-[#1])-[#6]1(-[#1])-[#8]-[#1]):[c](-[#1]):[c]2-[c](:[c](-[#1]):[c](-[#8]-[#1]):[c](-[#8]-[#1]):[c]3-[#1]):[c]3-[#1]):[c]2-[#1]	394.37258	C19H22O9	NPT68	1
NPC473045	[#6](-[#1])(-[#1])(-[#1])-[#8]-[c](:[c](-[#1]):[c](-[#8]-[#6](-[#1])(-[#1])-[#1]):[c](-[#1]):[c]1-[c](:[c](-[#1]):[c](-[#8]-[#6](-[#1])(-[#8]-[#6]2(-[#1])-[#6](-[#1])(-[#1])-[#8]-[#1])-[#6](-[#1])(-[#8]-[#1])-[#6](-[#1])(-[#8]-[#1])-[#6]2(-[#1])-[#8]-[#1]):[c](-[#8]-[#1]):[c]3-[#1]):[c]3-[#1]):[c]1-[#1]	408.39916	C20H24O9	NPT68	1
NPC474591	[c]1(-[#1]):[c](-[#6](-[#1])(-[#6](-[#1])(-[#8]-[#1])-[c](:[c](:[c]2:[c](:[o]3)-[c](:[c](-[#1]):[c](-[#1]):[c](-[#8]-[#1]):[c]4-[#1]):[c]4-[#1]):[c]3:[c](-[#1]):[c]5-[#8]-[#1]):[c]5-[#1])-[c](:[c](-[#8]-[#1]):[c](-[#1]):[c]6-[#8]-[#1]):[c]2:[c]6-[#1]):[c](-[#1]):[c](-[#1]):[c](-[#8]-[#1]):[c]1-[#1]	468.4542	C28H20O7	NPT68	0
NPC475783	[c]1(-[#1]):[c](-[#6](-[#1])(-[#6]2(-[#1])-[#8]-[#1])-[c](:[c](:[c](-[#8]-[#1]):[c](-[#8]-[#1]):[c]3-[#1])-[c](:[c](:[o]4)-[c](:[c](-[#1]):[c](-[#8]-[#1]):[c](-[#8]-[#1]):[c]5-[#1]):[c]5-[#1]):[c](:[c]4:[c](-[#1]):[c]6-[#8]-[#1]):[c]2:[c]6-[#1]):[c]3-[#8]-[#1]):[c](-[#1]):[c](-[#1]):[c](-[#8]-[#1]):[c]1-[#1]	500.453	C28H20O9	NPT68	1
NPC47781	[#6](-[#1])(-[#1])(-[#1])-[#8]-[c](:[c](-[#8]-[#1]):[c]1-[#1]):[c](-[#1]):[c](-[#6](-[#8]-[c]2:[c](:[c](-[#8]-[#1]):[c](-[#8]-[#6](-[#1])(-[#1])-[#1]):[c](-[#8]-[#6](-[#1])(-[#1])-[#1]):[c]2-[#1])-[#6]3=[#8])=[#6]3-[#1]):[c]1-[#1]	344.31544	C18H16O7	NPT68	1
NPC50898	[c]1(-[#1]):[c](-[#6](-[#8]-[c](:[c](-[#6]2=[#8]):[c](-[#8]-[#1]):[c]3-[#1]):[c](-[#1]):[c]3-[#8]-[#1])=[#6]2-[#1]):[c](-[#1]):[c](-[#1]):[c](-[#8]-[#1]):[c]1-[#1]	270.2369	C15H10O5	NPT68	1
NPC52247	[#6](-[#1])(-[#1])(-[#1])-[#6](-[c](:[c](-[#8]-[#6]1=[#8]):[c](-[#1]):[c](-[#8]-[#1]):[c]2-[#1]):[c]2-[#1])=[#6]1-[#1]	176.16871	C10H8O3	NPT68	0
NPC71334	[#6](-[#1])(-[#1])(-[#1])-[#8]-[c](:[c](-[#8]-[#6](-[#1])(-[#1])-[#1]):[c](-[#8]-[#6](-[c](:[c](-[#1]):[c](-[#1]):[c](-[#8]-[#1]):[c]1-[#1]):[c]1-[#1])=[#6]2-[#1]):[c]3-[#6]2=[#8]):[c](-[#8]-[#1]):[c]3-[#8]-[#1]	330.28886	C17H14O7	NPT68	1
NPC71686	[c]1(-[#1]):[c](-[#6](-[#1])(-[#8]2)-[#6]3(-[#1])-[c](:[c]2:[c](-[#1]):[c]4-[#8]-[#1]):[c](-[#6](-[#1])(-[#6](-[#1])(-[#8]5)-[c](:[c](-[#1]):[c](-[#1]):[c](-[#8]-[#1]):[c]6-[#1]):[c]6-[#1])-[c](:[c]5:[c](-[#1]):[c]7-[#8]-[#1]):[c](-[#6](-[#1])(-[#6](-[#1])(-[#8]8)-[c](:[c](-[#1]):[c](-[#1]):[c](-[#8]-[#1]):[c]9-[#1]):[c]9-[#1])-[c](:[c]8:[c](-[#1]):[c]%10-[#8]-[#1]):[c]3:[c]%10-[#1]):[c]7-[#1]):[…	678.68219	C42H30O9	NPT68	1
NPC77000	[#6](-[#1])(-[#1])(-[#1])-[#6]1(-[#1])-[#6](=[#6]2-[#8]-[#6]1(-[#1])-[#1])-[#6](=[#8])-[#6](=[#8])-[c](:[c]2:[c]3-[#1]):[c](:[c](-[#6](-[#6](-[#1])(-[#1])-[#6]4(-[#1])-[#1])(-[#6](-[#1])(-[#1])-[#1])-[#6](-[#1])(-[#1])-[#1]):[c]3-[#1])-[#6]4(-[#1])-[#1]	296.3603	C19H20O3	NPT68	1
NPC77493	[#6](-[#1])(-[#1])(-[#1])-[#6](-[#8]1)(-[#6](-[#8]-[#6]1(-[#1])-[#6]2(-[#1])-[#6](-[#1])(-[#1])-[#8]-[#6](=[#8])-[c](:[c](-[#1]):[c](-[#1]):[c]3-[#1]):[c](-[#1]):[c]3-[#1])(-[#8]-[#1])-[#6](-[#1])(-[#1])-[#6]2(-[#1])-[#6]4=[#8])-[#6]4(-[#1])-[#1]	318.32122	C17H18O6	NPT68	0
NPC80360	[#6](-[#1])(-[#1])(-[#1])-[#6]1(-[#8]-[#6]2(-[#1])-[#8]-[#6](-[#8]-[#1])(-[#6]34-[#1])-[#6]1(-[#1])-[#1])-[#6](-[#8]-[#6](-[#1])(-[#8]-[#6]5(-[#1])-[#6](-[#1])(-[#1])-[#8]-[#6](=[#8])-[c]6:[c](-[#1]):[c](-[#8]-[#1]):[c](-[#8]-[#1]):[c](-[#8]-[#1]):[c]6-[#1])-[#6](-[#1])(-[#8]-[#1])-[#6](-[#1])(-[#8]-[#1])-[#6]5(-[#1])-[#8]-[#1])(-[#6]23-[#6](-[#1])(-[#1])-[#8]-[#6](=[#8])-[c](:[c](-[#1]):[c](-[#1…	632.56607	C30H32O15	NPT68	0
NPC84086	[#6](-[#1])(-[#1])(-[#1])-[#8]-[c](:[c](-[#1]):[c](-[#8]-[#1]):[c]1-[#1]):[c](-[#1]):[c]1-[c](:[c](-[#1]):[c](-[#8]-[#1]):[c](-[#8]-[#1]):[c]2-[#1]):[c]2-[#1]	232.23197	C13H12O4	NPT68	0
NPC88243	[#6](-[#1])(-[#1])(-[#1])-[#8]-[#6](=[#8])-[#6](-[#1])(-[#1])-[#6](-[#8]-[#1])(-[#6](-[#8]1)(-[#8]-[#6](-[#1])(-[#1])-[#1])-[c](:[c](-[#1]):[c](-[#8]-[#1]):[c](-[#8]-[#1]):[c]2-[#1]):[c]2-[#1])-[#6](=[#8])-[c](:[c]1:[c](-[#1]):[c]3-[#8]-[#1]):[c](-[#8]-[#1]):[c]3-[#1]	406.34022	C19H18O10	NPT68	0
NPC89127	[#6](-[#1])(-[#1])(-[#1])-[#6]1(-[#1])-[#8]-[#6](-[#1])(-[#8]-[#6](-[#1])(-[#1])-[#6]2(-[#1])-[#8]-[#6](-[#1])(-[#8]-[#6](=[#6](-[#8]3)-[c](:[c](-[#1]):[c](-[#8]-[#1]):[c](-[#8]-[#1]):[c]4-[#1]):[c]4-[#1])-[#6](=[#8])-[c](:[c]3:[c](-[#1]):[c]5-[#8]-[#1]):[c](-[#8]-[#1]):[c]5-[#1])-[#6](-[#1])(-[#8]-[#6](=[#8])-[#6](-[#1])(-[#1])-[#1])-[#6](-[#1])(-[#8]-[#1])-[#6]2(-[#1])-[#8]-[#1])-[#6](-[#1])(-[…	652.55417	C29H32O17	NPT68	0
NPC93241	[#6](-[#1])(-[#1])(-[#1])-[c](:[c](:[c](:[c](-[#6](=[#8])-[#6](=[#8])-[c](:[c]1:[o]:[c]2-[#1]):[c]2-[#6](-[#1])(-[#1])-[#1]):[c]1:[c]3-[#1]):[c](-[#1]):[c]4-[#1]):[c]3-[#1]):[c]4-[#1]	276.28608	C18H12O3	NPT68	1
NPC96423	[#6](-[#1])(-[#1])(-[#1])-[c]1:[c](-[#8]-[#1]):[c](-[#1]):[c](:[c](-[#8]-[#6]2(-[#1])-[#1]):[c]1-[#1])-[#6]2(-[#1])-[#6](-[#1])(-[#1])-[#8]-[#1]	180.20047	C10H12O3	NPT68	0
NPC988	[#6](-[#1])(-[#1])(-[#1])-[c](:[c](:[c](:[c](-[#6](=[#8])-[#6](=[#8])-[#6](=[#6]1-[#8]-[#6]2(-[#1])-[#1])-[#6]2(-[#1])-[#6](-[#1])(-[#1])-[#1]):[c]1:[c]3-[#1]):[c](-[#1]):[c]4-[#1]):[c]3-[#1]):[c]4-[#1]	278.30196	C18H14O3	NPT68	1
NPC100049	[#6](-[#1])(-[#1])(-[#1])-[#8]-[c]1:[c](-[#1]):[c](-[#8]-[#6](-[c](:[c](-[#1]):[c](-[c](:[c](-[#8]-[#6](-[c](:[c](-[#1]):[c](-[#1]):[c](-[#8]-[#1]):[c]2-[#1]):[c]2-[#1])=[#6]3-[#1]):[c](:[c]4-[#8]-[#1])-[#6]3=[#8]):[c](-[#8]-[#6](-[#1])(-[#1])-[#1]):[c]4-[#1]):[c](-[#8]-[#1]):[c]5-[#1]):[c]5-[#1])=[#6]6-[#1]):[c](-[#6]6=[#8]):[c](-[#8]-[#1]):[c]1-[#1]	566.51107	C32H22O10	NPT740	1
NPC104222	[c]1(-[#1]):[c](-[#8]-[#1]):[c](-[#8]-[#1]):[c](-[#8]-[#1]):[c](-[#1]):[c]1-[#6](-[#8]-[#6](-[#1])(-[#1])-[#6]2(-[#1])-[#8]-[#6](-[#1])(-[#8]-[#6](=[#8])-[c]3:[c](-[#1]):[c](-[#8]-[#1]):[c](-[#8]-[#1]):[c](-[#8]-[#1]):[c]3-[#1])-[#6](-[#1])(-[#8]-[#6](=[#8])-[c]4:[c](-[#1]):[c](-[#8]-[#1]):[c](-[#8]-[#1]):[c](-[#8]-[#1]):[c]4-[#1])-[#6](-[#1])(-[#8]-[#6](=[#8])-[c]5:[c](-[#1]):[c](-[#8]-[#1]):[c]…	940.67717	C41H32O26	NPT740	1
NPC104983	[c]1(-[#1]):[c](-[#8]-[#1]):[c](-[#8]-[#1]):[c](-[#8]-[#1]):[c](-[#1]):[c]1-[#6](-[#1])(-[#8]-[c](:[c]2:[c](-[#8]-[#1]):[c]3-[#1]):[c](-[#1]):[c]3-[#8]-[#1])-[#6](-[#1])(-[#8]-[#6](=[#8])-[c]4:[c](-[#1]):[c](-[#8]-[#1]):[c](-[#8]-[#1]):[c](-[#8]-[#1]):[c]4-[#1])-[#6]2(-[#1])-[#1]	458.37172	C22H18O11	NPT740	1
NPC107177	[#6](-[#1])(-[#1])(-[#1])\-[#6](=[#6](-[#1])/-[#6](-[#1])(-[#1])-[#6](-[#1])(-[#6](-[#6](-[#1])(-[#1])-[#1])=[#6](-[#1])-[#1])-[#6](-[#1])(-[#1])-[c](:[c](-[#8]-[#6](-[#1])(-[c](:[c](-[#8]-[#6](-[#1])(-[#1])-[#1]):[c](-[#1]):[c](-[#8]-[#1]):[c]1-[#1]):[c]1-[#1])-[#6]2(-[#1])-[#1]):[c](-[#6]2=[#8]):[c](-[#8]-[#1]):[c]3-[#1]):[c]3-[#8]-[#1])\-[#6](-[#1])(-[#1])-[#1]	438.5128	C26H30O6	NPT740	1
NPC110677	[c]1(-[#1]):[c](-[#8]-[#1]):[c](-[#1]):[c](-[#8]-[c](:[c](-[#8]-[c](:[c]2:[c](-[#1]):[c]3-[#8]-[c](:[c](-[#8]-[#1]):[c](-[#1]):[c]4-[#8]-[c](:[c](-[#8]-[c](:[c]5:[c](-[#1]):[c]6-[#8]-[#1]):[c](-[#8]-[#1]):[c]6-[#1]):[c](-[#8]5):[c](-[#8]-[#1]):[c]7-[#1]):[c]7-[#8]-[#1]):[c](-[#8]-[#1]):[c]4-[#1]):[c](-[#8]-[#1]):[c]3-[#1]):[c](-[#8]2):[c](-[#8]-[#1]):[c]8-[#1]):[c]8-[#8]-[#1]):[c](-[#1]):[c]1-[#8…	742.54907	C36H22O18	NPT740	1
NPC111112	[c]1(-[#1]):[c](-[#6](-[#8]-[c](:[c](:[c](-[#8]-[#1]):[c](:[c]2-[#8]-[#1])-[c](:[c](-[#8]-[#1]):[c]3-[#1]):[c](-[#1]):[c](-[#6](-[#8]-[c](:[c](-[#6]4=[#8]):[c](-[#8]-[#1]):[c]5-[#1]):[c](-[#1]):[c]5-[#8]-[#1])=[#6]4-[#1]):[c]3-[#1])-[#6]6=[#8]):[c]2-[#1])=[#6]6-[#1]):[c](-[#1]):[c](-[#1]):[c](-[#8]-[#1]):[c]1-[#1]	538.45791	C30H18O10	NPT740	0
NPC111347	[#6](-[#1])(-[#1])(-[#1])-[#6](-[#8]-[c](:[c](:[c]1-[#1])-[#6]2(-[#1])-[#1]):[c](-[#1]):[c](-[#8]-[#6](=[#8])-[#6](-[#1])=[#6]3-[#1]):[c]13)(-[#6]2(-[#1])-[#1])-[#6](-[#1])(-[#1])-[#1]	230.25915	C14H14O3	NPT740	0
NPC114179	[c]1(-[#1]):[c](-[#6](-[#1])(-[#8]-[c](:[c]2:[c](-[#8]-[#1]):[c]3-[#1]):[c](-[#1]):[c]3-[#8]-[#1])-[#6](-[#1])(-[#8]-[#6](=[#8])-[c]4:[c](-[#1]):[c](-[#8]-[#1]):[c](-[#8]-[#1]):[c](-[#8]-[#1]):[c]4-[#1])-[#6]2(-[#1])-[#1]):[c](-[#1]):[c](-[#8]-[#1]):[c](-[#8]-[#1]):[c]1-[#1]	442.37232	C22H18O10	NPT740	1
NPC116775	[c]1(-[#1]):[c](-[#6](-[#8]2)=[#6](-[#8]-[#1])-[#6](=[#8])-[c](:[c]2:[c](-[#1]):[c]3-[#8]-[#1]):[c](-[#8]-[#1]):[c]3-[#1]):[c](-[#1]):[c](-[#1]):[c](-[#8]-[#1]):[c]1-[#1]	286.2363	C15H10O6	NPT740	0
NPC121649	[#6](-[#1])(-[#1])(-[#1])-[#8]-[c](:[c](-[#1]):[c](-[#1]):[c](-[#6](-[#8]-[c](:[c](-[#6]1=[#8]):[c](-[#8]-[#1]):[c]2-[#1]):[c](:[c]2-[#8]-[#1])-[c](:[c](-[#8]-[#1]):[c]3-[#1]):[c](-[#1]):[c](-[#6](-[#8]-[c](:[c](-[#6]4=[#8]):[c](-[#8]-[#1]):[c]5-[#1]):[c](-[#1]):[c]5-[#8]-[#6](-[#1])(-[#1])-[#1])=[#6]4-[#1]):[c]3-[#1])=[#6]1-[#1]):[c]6-[#1]):[c]6-[#1]	566.51107	C32H22O10	NPT740	1
NPC121910	[#6](-[#1])(-[#1])(-[#1])-[c](:[c](-[#8]-[#1]):[c](-[#6](=[#8])-[#6]1=[#6](-[#8]2)-[#6](-[#1])(-[#8]-[c](:[c]1:[c]3-[#1]):[c](-[#1]):[c](-[#8]-[#1]):[c]3-[#1])-[#8]-[#6](-[#1])(-[#1])-[#1]):[c]2:[c]4-[#1]):[c]4-[#8]-[#1]	342.29956	C18H14O7	NPT740	1
NPC126216	[c]1(-[#1]):[c](-[#8]-[#1]):[c](-[#1]):[c](-[#8]-[c](:[c](-[#8]-[c](:[c]2:[c](-[#1]):[c]3-[#8]-[c](:[c](-[#8]-[#1]):[c](-[#1]):[c]4-[#8]-[#1]):[c](-[#8]-[#1]):[c]4-[#1]):[c](-[#8]-[#1]):[c]3-[#1]):[c](-[#8]2):[c](-[#8]-[#1]):[c]5-[#1]):[c]5-[#8]-[#1]):[c](-[#1]):[c]1-[#8]-[#1]	496.37663	C24H16O12	NPT740	1
NPC127059	[#6](-[#1])(-[#1])=[#6](-[#6](-[#1])(-[#6](-[#1])(-[#1])-[c](:[c](-[#8]-[#6](-[#1])(-[c](:[c](-[#8]-[#1]):[c](-[#1]):[c](-[#8]-[#1]):[c]1-[#1]):[c]1-[#1])-[#6]2(-[#1])-[#1]):[c](:[c](-[#8]-[#6](-[#1])(-[#1])-[#1]):[c]3-[#1])-[#6]2=[#8]):[c]3-[#8]-[#1])-[#6](-[#1])(-[#1])-[#6](-[#1])(-[#1])-[#6](-[#8]-[#1])(-[#6](-[#1])(-[#1])-[#1])-[#6](-[#1])(-[#1])-[#1])-[#6](-[#1])(-[#1])-[#1]	456.52808	C26H32O7	NPT740	0
NPC13007	[#6](-[#1])(-[#1])(-[#1])-[#6](-[#8]-[c](:[c]1:[c](-[#8]-[#6](=[#8])-[#6](-[#1])=[#6]2-[#1]):[c]2:[c]3-[#1]):[c]3-[#1])(-[#6](-[#1])=[#6]1-[#1])-[#6](-[#1])(-[#1])-[#1]	228.24327	C14H12O3	NPT740	0
NPC131568	[#6](-[#1])(-[#1])=[#6](-[#6](-[#1])(-[#6](-[#1])(-[#1])-[c](:[c](-[#8]-[#6](-[#1])(-[c](:[c](-[#8]-[#1]):[c](-[#1]):[c]1-[#1]):[c](-[#1]):[c]1-[#1])-[#6]2(-[#1])-[#1]):[c](-[#6]2=[#8]):[c](-[#8]-[#1]):[c]3-[#1]):[c]3-[#8]-[#1])-[#6](-[#1])(-[#1])-[#6](-[#1])(-[#1])-[#6](-[#8]-[#1])(-[#6](-[#1])(-[#1])-[#1])-[#6](-[#1])(-[#1])-[#1])-[#6](-[#1])(-[#1])-[#1]	426.5021	C25H30O6	NPT740	0
NPC137949	[#6]1(-[#1])=[#6](-[#1])-[#6](-[#8]-[c](:[c]12):[c](-[#1]):[c](-[#8]-[#1]):[c](-[#8]-[#1]):[c]2-[#1])=[#8]	178.14153	C9H6O4	NPT740	0
NPC138299	[c]1(-[#1]):[c](-[#6](-[#8]-[c](:[c](-[#6]2=[#8]):[c](-[#8]-[#1]):[c]3-[#1]):[c](:[c]3-[#8]-[#1])-[c](:[c](-[#8]-[#1]):[c]4-[#1]):[c](-[#1]):[c](-[#6](-[#8]-[c](:[c](-[#6]5=[#8]):[c](-[#8]-[#1]):[c]6-[#1]):[c](-[#1]):[c]6-[#8]-[#1])=[#6]5-[#1]):[c]4-[#1])=[#6]2-[#1]):[c](-[#1]):[c](-[#1]):[c](-[#8]-[#1]):[c]1-[#1]	538.45791	C30H18O10	NPT740	1
NPC139891	[c]1(-[#1]):[c](-[#1]):[c]2:[c](-[#8]-[#6](=[#8])-[#6](-[#1])=[#6]2-[#1]):[c](-[#1]):[c]1-[#1]	146.14273	C9H6O2	NPT740	0
NPC144288	[#6](-[#1])(-[#1])(-[#1])-[#6]1(-[#8]-[#6]1(-[#1])-[#6](-[#1])(-[#1])-[#8]-[c](:[c](-[#8]-[#6](=[#8])-[#6](-[#1])=[#6]2-[#1]):[c]23):[c](:[o]:[c]4-[#1]):[c](:[c]3-[#8]-[#6](-[#1])(-[#1])-[#1]):[c]4-[#1])-[#6](-[#1])(-[#1])-[#1]	316.30534	C17H16O6	NPT740	0
NPC14606	[#6](-[#1])(-[#1])(-[#1])-[#8]-[c](:[c](-[#1]):[c](-[#1]):[c](-[#6](-[#8]-[c](:[c](-[#6]1=[#8]):[c](-[#8]-[#1]):[c]2-[#1]):[c](:[c]2-[#8]-[#1])-[c](:[c](-[#8]-[#6](-[#1])(-[#1])-[#1]):[c]3-[#1]):[c](-[#1]):[c](-[#6](-[#8]-[c](:[c](-[#6]4=[#8]):[c](-[#8]-[#1]):[c]5-[#1]):[c](-[#1]):[c]5-[#8]-[#6](-[#1])(-[#1])-[#1])=[#6]4-[#1]):[c]3-[#1])=[#6]1-[#1]):[c]6-[#1]):[c]6-[#1]	580.53765	C33H24O10	NPT740	0
NPC149846	[c]1(-[#1]):[c](-[#8]-[#1]):[c](-[#1]):[c](-[#8]-[c](:[c](:[o]2):[c](:[c](:[c](-[#8]-[c](:[c](-[#8]3):[c](-[#8]-[c](:[c](-[#1]):[c](-[#8]-[#1]):[c]4-[#1]):[c](-[#1]):[c]4-[#8]-[#1]):[c]5-[#8]-[#1]):[c](-[#8]-[#1]):[c]5-[#1]):[c]3:[c]6-[#8]-[#1]):[c]2:[c]6-[#1]):[c]7-[#8]-[#1]):[c](-[#8]-[#1]):[c]7-[#1]):[c](-[#1]):[c]1-[#8]-[#1]	602.45551	C30H18O14	NPT740	1
NPC150908	[#6](-[#1])(-[#1])(-[#1])-[#8]-[c](:[c](-[#1]):[c](-[#1]):[c](-[#6](-[#8]-[c](:[c](-[#6]1=[#8]):[c](-[#8]-[#1]):[c]2-[#1]):[c](:[c]2-[#8]-[#1])-[c](:[c](-[#8]-[#6](-[#1])(-[#1])-[#1]):[c]3-[#1]):[c](-[#1]):[c](-[#6](-[#8]-[c](:[c](-[#6]4=[#8]):[c](-[#8]-[#1]):[c]5-[#1]):[c](-[#1]):[c]5-[#8]-[#1])=[#6]4-[#1]):[c]3-[#1])=[#6]1-[#1]):[c]6-[#1]):[c]6-[#1]	566.51107	C32H22O10	NPT740	1
NPC151617	[c]1(-[#1]):[c](-[#8]-[#1]):[c](-[#1]):[c](-[#8]-[c](:[c](-[#8]-[c](:[c](-[#8]-[#1]):[c](-[#1]):[c]2-[#8]-[#1]):[c](-[#8]-[#1]):[c]2-[#1]):[c](-[#1]):[c]3-[#8]-[#1]):[c](-[#8]-[#1]):[c]3-[#1]):[c](-[#1]):[c]1-[#8]-[#1]	374.29836	C18H14O9	NPT740	0
NPC155264	[#6](-[#1])(-[#1])(-[#1])\-[#6](=[#6](-[#1])/-[#6](-[#1])(-[#1])-[#8]-[c]1:[c](:[c](:[o]:[c]2-[#1]):[c](-[#8]-[#6](-[#1])(-[#1])\-[#6](-[#1])=[#6](\-[#6](-[#1])(-[#1])-[#1])/-[#6](-[#1])(-[#1])-[#1]):[c](-[#8]-[#6](=[#8])-[#6](-[#1])=[#6]3-[#1]):[c]13):[c]2-[#1])\-[#6](-[#1])(-[#1])-[#1]	354.39638	C21H22O5	NPT740	0
NPC155882	[#6]1(-[#1])=[#6](-[#1])-[#6](-[#8]-[c](:[c]1:[c](-[#8]-[#1]):[c](:[c]2:[o]:[c]3-[#1]):[c]3-[#1]):[c]2-[#1])=[#8]	202.16294	C11H6O4	NPT740	0
NPC158027	[#6](-[#1])(-[#1])(-[#1])-[#8]-[c](:[c](-[#1]):[c](-[#1]):[c](-[#6](-[#8]-[c](:[c](:[c]1-[#8]-[#1])-[#6]2=[#8]):[c](:[c](-[#8]-[#6](-[#1])(-[#1])-[#1]):[c]1-[#1])-[c](:[c](-[#8]-[#1]):[c]3-[#1]):[c](-[#1]):[c](-[#6](-[#8]-[c](:[c](-[#6]4=[#8]):[c](-[#8]-[#1]):[c]5-[#1]):[c](-[#1]):[c]5-[#8]-[#6](-[#1])(-[#1])-[#1])=[#6]4-[#1]):[c]3-[#1])=[#6]2-[#1]):[c]6-[#1]):[c]6-[#1]	580.53765	C33H24O10	NPT740	0
NPC15819	[#6]1(-[#1])=[#6](-[#1])-[#6](-[#8]-[c](:[c](-[#8]-[#1]):[c](:[o]:[c]2-[#1]):[c](:[c]3-[#1]):[c]2-[#1]):[c]13)=[#8]	202.16294	C11H6O4	NPT740	0
NPC159707	[#6](-[#1])(-[#1])(-[#1])-[#8]-[c]1:[c](-[#1]):[c](-[#8]-[#6](-[c](:[c](-[#1]):[c](-[c](:[c](-[#8]-[#6](-[c](:[c](-[#1]):[c](-[#1]):[c](-[#8]-[#1]):[c]2-[#1]):[c]2-[#1])=[#6]3-[#1]):[c](:[c]4-[#8]-[#1])-[#6]3=[#8]):[c](-[#8]-[#6](-[#1])(-[#1])-[#1]):[c]4-[#1]):[c](-[#8]-[#6](-[#1])(-[#1])-[#1]):[c]5-[#1]):[c]5-[#1])=[#6]6-[#1]):[c](-[#6]6=[#8]):[c](-[#8]-[#1]):[c]1-[#1]	580.53765	C33H24O10	NPT740	0
NPC167193	[#6](-[#1])(-[#1])(-[#1])-[#6](-[#6](-[#1])(-[#6](-[#6](-[#1])(-[#1])-[#1])(-[#6](-[#1])(-[#6](-[#6](-[#1])(-[#1])-[#6](-[#6](-[#1])(-[#1])-[#1])(-[#6](-[#6](-[#6](-[#6](-[#6](-[#8]-[#1])=[#8])(-[#6](-[#1])(-[#8]-[#1])-[#6]1(-[#1])-[#1])-[#6](-[#1])(-[#1])-[#1])(-[#1])-[#6]2(-[#1])-[#1])(-[#6]1(-[#1])-[#1])-[#6](-[#1])(-[#1])-[#1])(-[#1])-[#6]3(-[#1])-[#1])-[#6]2(-[#1])-[#1])=[#6]4-[#1])-[#6]3(-[…	486.68324	C30H46O5	NPT740	0
NPC169749	[c]1(-[#1]):[c](-[#8]-[#1]):[c](-[#8]-[#1]):[c](-[#8]-[#1]):[c](-[#1]):[c]1-[#6](-[#8]2)=[#6](-[#8]-[#1])-[#6](=[#8])-[c](:[c]2:[c](-[#1]):[c]3-[#8]-[#1]):[c](-[#8]-[#1]):[c]3-[#1]	318.2351	C15H10O8	NPT740	1
NPC178134	[c]1(-[#1]):[c](-[#8]-[#1]):[c](-[#8]-[#1]):[c](-[#8]-[#6]2=[#8]):[c](-[c](:[c](-[#8]-[#6]3=[#8]):[c](-[#8]-[#1]):[c](-[#8]-[#1]):[c]4-[#1]):[c]24):[c]13	302.19264	C14H6O8	NPT740	1
NPC179015	[#6](-[#1])(-[#1])(-[#1])-[#6]1(-[#8]-[#6]1(-[#1])-[#6](-[#1])(-[#1])-[#8]-[c](:[c](-[#8]-[#6](=[#8])-[#6](-[#1])=[#6]2-[#1]):[c]23):[c](:[o]:[c]4-[#1]):[c](:[c]3-[#1]):[c]4-[#1])-[#6](-[#1])(-[#1])-[#1]	286.27936	C16H14O5	NPT740	0
NPC180006	[#6](-[#1])(-[#1])(-[#1])\-[#6](=[#6](-[#1])/-[#6](-[#1])(-[#1])-[#6](-[#1])(-[#1])\-[#6](=[#6](-[#1])\-[#6](-[#1])(-[#1])-[#8]-[c](:[c](-[#1]):[c](-[#8]-[#6](=[#8])-[#6](-[#1])=[#6]1-[#1]):[c]1:[c]2-[#1]):[c]2-[#1])\-[#6](-[#1])(-[#1])-[#1])\-[#6](-[#1])(-[#1])-[#1]	298.37618	C19H22O3	NPT740	0
NPC186227	[#6](-[#1])(-[#1])(-[#1])-[#8]-[c](:[c](-[#1]):[c](-[#1]):[c](-[#6](-[#8]-[c](:[c](:[c]1-[#8]-[#1])-[#6]2=[#8]):[c](:[c](-[#8]-[#6](-[#1])(-[#1])-[#1]):[c]1-[#1])-[c](:[c](-[#8]-[#6](-[#1])(-[#1])-[#1]):[c]3-[#1]):[c](-[#1]):[c](-[#6](-[#8]-[c](:[c](-[#6]4=[#8]):[c](-[#8]-[#1]):[c]5-[#1]):[c](-[#1]):[c]5-[#8]-[#1])=[#6]4-[#1]):[c]3-[#1])=[#6]2-[#1]):[c]6-[#1]):[c]6-[#1]	580.53765	C33H24O10	NPT740	0
NPC188380	[#6](-[#1])(-[#1])(-[#1])-[#6](-[#8]-[c](:[c]1:[c](-[#8]-[#6](=[#8])-[#6](-[#1])=[#6]2-[#1]):[c]2:[c]3-[#1]):[c]3-[#1])(-[#6](-[#1])(-[#8]-[#1])-[#6]1(-[#1])-[#1])-[#6](-[#1])(-[#1])-[#1]	246.25855	C14H14O4	NPT740	0
NPC189087	[#6](-[#1])(-[#1])(-[#1])\-[#6](=[#6](-[#1])/-[#6](-[#1])(-[#8]-[c](:[c]1:[c]2-[#1]):[c](-[#1]):[c](-[#8]-[#1]):[c]2-[#1])-[#6](=[#6]1-[#8]-[c](:[c]3:[c]4-[#8]-[#1]):[c]5:[c](-[#8]-[#6](-[#6](-[#1])=[#6]5-[#1])(-[#6](-[#1])(-[#1])-[#1])-[#6](-[#1])(-[#1])-[#1]):[c]4-[#1])-[#6]3=[#8])\-[#6](-[#1])(-[#1])-[#1]	418.43858	C25H22O6	NPT740	0
NPC190204	[c]1(-[#1]):[c](-[#8]-[#1]):[c](-[#8]-[#1]):[c](-[#8]-[#1]):[c](-[#1]):[c]1-[#6](-[#8]-[#6](-[#1])(-[#6](-[#1])(-[#8]-[#6](=[#8])-[c]2:[c](-[#1]):[c](-[#8]-[#1]):[c](-[#8]-[#1]):[c](-[#8]-[#1]):[c]2-[#1])-[#6](-[#1])(-[#8]-[#6](=[#8])-[c]3:[c](-[#1]):[c](-[#8]-[#1]):[c](-[#8]-[#1]):[c](-[#8]-[#1]):[c]3-[#1])-[#8]4)-[#6](-[#1])(-[#8]-[#6](=[#8])-[c]5:[c](:[c](-[#8]-[#1]):[c](-[#8]-[#1]):[c](-[#8]-…	938.66129	C41H30O26	NPT740	1
NPC191104	[#6](-[#1])(-[#1])(-[#1])\-[#6](=[#6](-[#1])\-[#6](-[#1])(-[#1])-[#6](-[#1])(-[#1])\-[#6](=[#6](-[#1])\-[#6](-[#1])(-[#1])-[#8]-[c](:[c](:[c]1:[o]:[c]2-[#1]):[c]2-[#1]):[c]3:[c](-[#8]-[#6](=[#8])-[#6](-[#1])=[#6]3-[#1]):[c]1-[#1])\-[#6](-[#1])(-[#1])-[#1])\-[#6](-[#1])(-[#1])-[#1]	338.39698	C21H22O4	NPT740	0
NPC19174	[c]1(-[#1]):[c](\-[#6](-[#1])=[#6](-[#1])\-[#6](=[#8])-[c](:[c](-[#8]-[#1]):[c](-[#1]):[c](-[#8]-[#1]):[c]2-[#1]):[c]2-[#1]):[c](-[#1]):[c](-[#1]):[c](-[#8]-[#1]):[c]1-[#1]	256.25337	C15H12O4	NPT740	0
NPC193881	[#6](-[#1])(-[#1])(-[#1])\-[#6](=[#6](-[#1])\-[#6](-[#1])(-[#1])-[#6](-[#1])(-[#1])\-[#6](=[#6](-[#1])\-[#6](-[#1])(-[#1])-[#8]-[c](:[c](-[#8]-[#6](=[#8])-[#6](-[#1])=[#6]1-[#1]):[c]12):[c](:[o]:[c]3-[#1]):[c](:[c]2-[#8]-[#6](-[#1])(-[#1])-[#1]):[c]3-[#1])\-[#6](-[#1])(-[#1])-[#1])\-[#6](-[#1])(-[#1])-[#1]	368.42296	C22H24O5	NPT740	0
NPC194593	[#6](-[#1])(-[#1])(-[#1])-[#8]-[c]1:[c](-[#1]):[c](-[#8]-[#6](-[c](:[c](-[#1]):[c](-[c](:[c](-[#8]-[#6](-[c](:[c](-[#1]):[c](-[#1]):[c](-[#8]-[#1]):[c]2-[#1]):[c]2-[#1])=[#6]3-[#1]):[c](-[#6]3=[#8]):[c](-[#8]-[#1]):[c]4-[#1]):[c]4-[#8]-[#1]):[c](-[#8]-[#1]):[c]5-[#1]):[c]5-[#1])=[#6]6-[#1]):[c](-[#6]6=[#8]):[c](-[#8]-[#1]):[c]1-[#1]	552.48449	C31H20O10	NPT740	1
NPC196179	[c]1(-[#1]):[c](-[#6](-[#8]-[c](:[c](:[c](-[#8]-[#1]):[c](-[#8]-[c](:[c](-[#1]):[c](-[#1]):[c](-[#6](-[#8]-[c](:[c](-[#6]2=[#8]):[c](-[#8]-[#1]):[c]3-[#1]):[c](-[#1]):[c]3-[#8]-[#1])=[#6]2-[#1]):[c]4-[#1]):[c]4-[#1]):[c]5-[#8]-[#1])-[#6]6=[#8]):[c]5-[#1])=[#6]6-[#1]):[c](-[#1]):[c](-[#1]):[c](-[#8]-[#1]):[c]1-[#1]	538.45791	C30H18O10	NPT740	0
NPC205850	[c]1(-[#1]):[c](-[#8]-[#1]):[c](-[#8]-[c](:[c](-[#8]2):[c](-[#8]-[c](:[c]3:[c](-[#1]):[c]4-[#8]-[#1]):[c](-[#8]-[#1]):[c]4-[#1]):[c](-[#8]3):[c]5-[#8]-[#1]):[c]5-[#1]):[c]2:[c](-[#1]):[c]1-[#8]-[#1]	370.2666	C18H10O9	NPT740	1
NPC207002	[#6](-[#1])(-[#1])(-[#1])\-[#6](=[#6](-[#1])/-[#6](-[#8]-[#6](-[#1])(-[#6](-[#8]-[c](:[c]1:[c]2-[#1]):[c](-[#1]):[c](-[#8]-[#6](=[#8])-[#6](-[#1])=[#6]3-[#1]):[c]23)(-[#6](-[#1])(-[#1])-[#1])-[#6](-[#1])(-[#1])-[#1])-[#6]1(-[#1])-[#1])=[#8])\-[#6](-[#1])(-[#1])-[#1]	328.3591	C19H20O5	NPT740	0
NPC20791	[c]1(-[#1]):[c](-[#6](-[#8]2)=[#6](-[#8]-[#1])-[#6](=[#8])-[c](:[c]2:[c](-[#1]):[c]3-[#8]-[#1]):[c](-[#8]-[#1]):[c]3-[#1]):[c](-[#1]):[c](-[#8]-[#1]):[c](-[#8]-[#1]):[c]1-[#1]	302.2357	C15H10O7	NPT740	1
NPC210460	[#6](-[#1])(-[#1])(-[#1])\-[#6](=[#6](-[#1])/-[#6](-[#1])(-[#1])-[#8]-[c](:[c](-[#8]-[#6](=[#8])-[#6](-[#1])=[#6]1-[#1]):[c]12):[c](:[o]:[c]3-[#1]):[c](:[c]2-[#8]-[#6](-[#1])(-[#1])-[#1]):[c]3-[#1])\-[#6](-[#1])(-[#1])-[#1]	300.30594	C17H16O5	NPT740	0
NPC214289	[c]1(-[#1]):[c](-[#8]-[#1]):[c](-[#1]):[c](-[#8]-[c](:[c](-[#8]-[c](:[c]2:[c](-[#1]):[c]3-[#8]-[#1]):[c](-[#8]-[#1]):[c]3-[#1]):[c](-[#8]2):[c](-[#8]-[#1]):[c]4-[#1]):[c]4-[#8]-[#1]):[c](-[#1]):[c]1-[#8]-[#1]	372.28248	C18H12O9	NPT740	0
NPC215203	[#6](-[#1])(-[#1])(-[#1])-[#8]-[c](:[c](-[c](:[c](-[#8]-[#6](-[c](:[c](-[#1]):[c](-[#1]):[c](-[#8]-[#1]):[c]1-[#1]):[c]1-[#1])=[#6]2-[#1]):[c](:[c]3-[#8]-[#1])-[#6]2=[#8]):[c](-[#8]-[#6](-[#1])(-[#1])-[#1]):[c]3-[#1]):[c](-[#1]):[c](-[#6](-[#8]-[c](:[c](-[#6]4=[#8]):[c](-[#8]-[#1]):[c]5-[#1]):[c](-[#1]):[c]5-[#8]-[#1])=[#6]4-[#1]):[c]6-[#1]):[c]6-[#1]	566.51107	C32H22O10	NPT740	0
NPC216092	[#6](-[#1])(-[#1])(-[#1])\-[#6](=[#6](-[#1])\-[#6](-[#1])(-[#1])-[#6](-[#1])(-[#1])\-[#6](=[#6](-[#1])\-[#6](-[#1])(-[#1])-[#8]-[c](:[c](-[#8]-[#6](=[#8])-[#6](-[#1])=[#6]1-[#1]):[c]12):[c](:[o]:[c]3-[#1]):[c](:[c]2-[#1]):[c]3-[#1])\-[#6](-[#1])(-[#1])-[#1])\-[#6](-[#1])(-[#1])-[#1]	338.39698	C21H22O4	NPT740	0
NPC216361	[c]1(-[#1]):[c](-[#8]-[#1]):[c](-[#1]):[c](-[#8]-[#1]):[c](-[#6](-[#8]2)=[#6](-[#8]-[#1])-[#6](=[#8])-[c](:[c]2:[c](-[#1]):[c]3-[#8]-[#1]):[c](-[#8]-[#1]):[c]3-[#1]):[c]1-[#1]	302.2357	C15H10O7	NPT740	0
NPC217083	[#6](-[#1])(-[#1])(-[#1])-[#6](-[#8]-[#1])(-[#6](-[#1])(-[#1])-[#6](-[#1])(-[#1])-[#6]1=[#6](-[#8]-[c](:[c](-[#6]1=[#8]):[c]2-[#8]-[#1]):[c]3:[c](-[#8]-[#6](-[#6](-[#1])=[#6]3-[#1])(-[#6](-[#1])(-[#1])-[#1])-[#6](-[#1])(-[#1])-[#1]):[c]2-[#1])-[c](:[c](-[#8]-[#1]):[c](-[#1]):[c](-[#8]-[#1]):[c]4-[#1]):[c]4-[#1])-[#6](-[#1])(-[#1])-[#1]	438.46974	C25H26O7	NPT740	0
NPC222713	[c]1(-[#1]):[c](-[#6](-[#8]-[c](:[c](-[c](:[c](-[#8]-[#6](-[c](:[c](-[#1]):[c](-[#1]):[c](-[#8]-[#1]):[c]2-[#1]):[c]2-[#1])=[#6]3-[#1]):[c](-[#6]3=[#8]):[c]4-[#8]-[#1]):[c](-[#8]-[#1]):[c]4-[#1]):[c](-[#8]-[#1]):[c]5-[#1]):[c](-[#6]6=[#8]):[c]5-[#8]-[#1])=[#6]6-[#1]):[c](-[#1]):[c](-[#1]):[c](-[#8]-[#1]):[c]1-[#1]	538.45791	C30H18O10	NPT740	0
NPC223812	[#6](-[#1])(-[#1])(-[#1])\-[#6](=[#6](-[#1])/-[#6](-[#1])(-[#1])-[#6](-[#1])(-[#6](-[#6](-[#1])(-[#1])-[#1])=[#6](-[#1])-[#1])-[#6](-[#1])(-[#1])-[c](:[c](-[#8]-[#6](-[#1])(-[c](:[c](-[#8]-[#1]):[c](-[#1]):[c](-[#8]-[#1]):[c]1-[#1]):[c]1-[#1])-[#6]2(-[#1])-[#1]):[c](-[#6]2=[#8]):[c](-[#8]-[#1]):[c]3-[#1]):[c]3-[#8]-[#1])\-[#6](-[#1])(-[#1])-[#1]	424.48622	C25H28O6	NPT740	1
NPC224165	[#6](-[#1])(-[#1])(-[#1])-[#6](-[#8]-[#1])(-[#6](-[#1])(-[#8]-[#1])-[#6](-[#1])(-[#1])-[#8]-[c](:[c](-[#8]-[#6](=[#8])-[#6](-[#1])=[#6]1-[#1]):[c]12):[c](:[o]:[c]3-[#1]):[c](:[c]2-[#8]-[#6](-[#1])(-[#1])-[#1]):[c]3-[#1])-[#6](-[#1])(-[#1])-[#1]	334.32062	C17H18O7	NPT740	0
NPC233956	[#6](-[#1])(-[#1])(-[#1])\-[#6](=[#6](-[#1])/-[#6](-[#1])(-[#1])-[#8]-[c]1:[c](:[c](:[o]:[c]2-[#1]):[c](-[#8]-[#1]):[c](-[#8]-[#6](=[#8])-[#6](-[#1])=[#6]3-[#1]):[c]13):[c]2-[#1])\-[#6](-[#1])(-[#1])-[#1]	286.27936	C16H14O5	NPT740	0
NPC234536	[#6](-[#1])(-[#1])(-[#1])-[#8]-[c]1:[c](:[c](:[o]:[c]2-[#1]):[c](-[#8]-[#6](-[#1])(-[#1])-[#1]):[c](-[#8]-[#6](=[#8])-[#6](-[#1])=[#6]3-[#1]):[c]13):[c]2-[#1]	246.21549	C13H10O5	NPT740	0
NPC235217	[#6](-[#1])(-[#1])(-[#1])\-[#6](=[#6](-[#1])/-[#6](-[#1])(-[#1])-[#6](-[#1])(-[#6](-[#6](-[#1])(-[#1])-[#1])=[#6](-[#1])-[#1])-[#6](-[#1])(-[#1])-[c](:[c](-[#8]-[#6](-[#1])(-[c](:[c](-[#8]-[#6](-[#1])(-[#1])-[#1]):[c](-[#1]):[c](-[#8]-[#1]):[c]1-[#1]):[c]1-[#1])-[#6]2(-[#1])-[#1]):[c](:[c](-[#8]-[#6](-[#1])(-[#1])-[#1]):[c]3-[#1])-[#6]2=[#8]):[c]3-[#8]-[#1])\-[#6](-[#1])(-[#1])-[#1]	452.53938	C27H32O6	NPT740	1
NPC237202	[c]1(-[#1]):[c](-[#8]-[#1]):[c](-[#8]-[#1]):[c](-[#8]-[#1]):[c](-[c]2:[c]3:[c](:[c](-[#8]-[#6]4=[#8]):[c](-[#8]-[#1]):[c]2-[#8]-[#1])-[c](:[c](-[#8]-[#6]3=[#8]):[c](-[#8]-[#1]):[c]5-[#8]-[#1]):[c]4:[c]5-[c](:[c](-[#8]-[#1]):[c](-[#8]-[#1]):[c](-[#8]-[#1]):[c]6-[#1]):[c]6-[#6](-[#8]-[#6](-[#1])(-[#6](-[#1])(-[#8]-[#6]7=[#8])-[#6](-[#1])(-[#8]-[#6](=[#8])-[c]8:[c](:[c](-[#8]-[#1]):[c](-[#8]-[#1]):[…	1084.71791	C48H28O30	NPT740	1
NPC239270	[#6](-[#1])(-[#1])(-[#1])-[#6](-[#8]-[#1])(-[#6](-[#1])(-[#8]-[#1])-[#6](-[#1])(-[#1])-[#8]-[c](:[c](:[c]1:[o]:[c]2-[#1]):[c]2-[#1]):[c]3:[c](-[#8]-[#6](=[#8])-[#6](-[#1])=[#6]3-[#1]):[c]1-[#1])-[#6](-[#1])(-[#1])-[#1]	304.29464	C16H16O6	NPT740	0
NPC240722	[#6](-[#1])(-[#1])(-[#1])-[#8]-[c](:[c](-[#8]-[#6](-[#1])(-[#1])-[#1]):[c](-[#1]):[c](-[#8]-[#6](=[#8])-[#6](-[#1])=[#6]1-[#1]):[c]12):[c]2-[#1]	206.19469	C11H10O4	NPT740	0
NPC243509	[#6](-[#1])(-[#1])(-[#1])\-[#6](=[#6](-[#1])\-[#6](-[#1])(-[#1])-[#8]-[c](:[c](-[#8]-[#6](=[#8])-[#6](-[#1])=[#6]1-[#1]):[c]12):[c](:[o]:[c]3-[#1]):[c](:[c]2-[#1]):[c]3-[#1])\-[#6](-[#1])(-[#1])-[#1]	270.27996	C16H14O4	NPT740	0
NPC244495	[#6](-[#1])(-[#1])(-[#1])\-[#6](=[#6](-[#1])/-[#6](-[#1])(-[#1])-[c](:[c](-[#8]-[#6](=[#8])-[#6](-[#1])=[#6]1-[#1]):[c]1:[c]2-[#1]):[c](-[#8]-[#1]):[c]2-[#1])\-[#6](-[#1])(-[#1])-[#1]	230.25915	C14H14O3	NPT740	0
NPC246162	[c]1(-[#1]):[c](-[#6](-[#1])(-[#8]2)-[#6](-[#1])(-[#8]-[#1])-[#6](=[#8])-[c](:[c]2:[c](-[#1]):[c]3-[#8]-[#1]):[c](-[#8]-[#1]):[c]3-[#1]):[c](-[#1]):[c](-[#8]-[#1]):[c](-[#8]-[#1]):[c]1-[#1]	304.25158	C15H12O7	NPT740	0
NPC246903	[c]1(-[#1]):[c]2:[c](-[#8]-[#6](=[#8])-[#6](-[#1])=[#6]2-[#1]):[c](:[c](:[o]:[c]3-[#1]):[c]1-[#1]):[c]3-[#1]	186.16354	C11H6O3	NPT740	0
NPC247553	[c]1(-[#1]):[c]2:[c](-[#8]-[#6](=[#8])-[#6](-[#1])=[#6]2-[#1]):[c](-[#1]):[c](-[#8]-[#1]):[c]1-[#1]	162.14213	C9H6O3	NPT740	0
NPC248429	[#6](-[#1])(-[#1])(-[#1])\-[#6](=[#6](-[#1])/-[#6](-[#1])(-[#1])-[c]1:[c](-[#8]-[#6](-[#1])(-[#1])-[#1]):[c](-[#1]):[c](-[#8]-[#6](=[#8])-[#6](-[#1])=[#6]2-[#1]):[c]2:[c]1-[#1])\-[#6](-[#1])(-[#1])-[#1]	244.28573	C15H16O3	NPT740	0
NPC248739	[#6](-[#1])(-[#1])(-[#1])-[#8]-[c](:[c](-[#1]):[c](-[#1]):[c](-[#6](-[#8]-[c](:[c](:[c]1-[#8]-[#1])-[#6]2=[#8]):[c](:[c](-[#8]-[#6](-[#1])(-[#1])-[#1]):[c]1-[#1])-[c](:[c](-[#8]-[#6](-[#1])(-[#1])-[#1]):[c]3-[#1]):[c](-[#1]):[c](-[#6](-[#8]-[c](:[c](-[#6]4=[#8]):[c](-[#8]-[#1]):[c]5-[#1]):[c](-[#1]):[c]5-[#8]-[#6](-[#1])(-[#1])-[#1])=[#6]4-[#1]):[c]3-[#1])=[#6]2-[#1]):[c]6-[#1]):[c]6-[#1]	594.56423	C34H26O10	NPT740	0
NPC257188	[#6](-[#1])(-[#1])(-[#1])-[#6](-[#8]-[c](:[c]1:[c]2-[#1]):[c](-[#1]):[c](-[#8]-[#6](=[#8])-[#6](-[#1])=[#6]3-[#1]):[c]23)(-[#6](-[#1])=[#6]1-[#1])-[#6](-[#1])(-[#1])-[#1]	228.24327	C14H12O3	NPT740	0
NPC261619	[c]1(-[#1]):[c](-[#6](-[#1])(-[#8]-[c](:[c]2:[c](-[#8]-[#1]):[c]3-[#1]):[c](-[#1]):[c]3-[#8]-[#1])-[#6](-[#1])(-[#8]-[#1])-[#6]2(-[#1])-[#1]):[c](-[#1]):[c](-[#8]-[#1]):[c](-[#8]-[#1]):[c]1-[#1]	290.26806	C15H14O6	NPT740	0
NPC265547	[#6](-[#1])(-[#1])(-[#1])-[#8]-[c](:[c](-[#1]):[c](-[#8]-[#6](=[#8])-[#6](-[#1])=[#6]1-[#1]):[c]1:[c]2-[#1]):[c]2-[#1]	176.16871	C10H8O3	NPT740	0
NPC265624	[#6](-[#1])(-[#1])(-[#1])-[#8]-[c]1:[c](-[#1]):[c](-[#8]-[#6](-[c](:[c](-[#1]):[c](-[c](:[c](-[#8]-[#6](-[c](:[c](-[#1]):[c](-[#1]):[c](-[#8]-[#1]):[c]2-[#1]):[c]2-[#1])=[#6]3-[#1]):[c](-[#6]3=[#8]):[c](-[#8]-[#1]):[c]4-[#1]):[c]4-[#8]-[#1]):[c](-[#8]-[#6](-[#1])(-[#1])-[#1]):[c]5-[#1]):[c]5-[#1])=[#6]6-[#1]):[c](-[#6]6=[#8]):[c](-[#8]-[#1]):[c]1-[#1]	566.51107	C32H22O10	NPT740	1
NPC268342	[c]1(-[#1]):[c](-[#8]-[#1]):[c](-[#8]-[#1]):[c](-[#8]-[#1]):[c](-[#1]):[c]1-[#6](-[#1])(-[#8]-[c](:[c]2:[c](-[#8]-[#1]):[c]3-[#1]):[c](-[#1]):[c]3-[#8]-[#1])-[#6](-[#1])(-[#8]-[#1])-[#6]2(-[#1])-[#1]	306.26746	C15H14O7	NPT740	1
NPC274121	[c]1(-[#1]):[c](-[#8]-[#1]):[c](-[#1]):[c](-[#8]-[#1]):[c](-[#6](-[#8]-[c](:[c](-[#6]2=[#8]):[c](-[#8]-[#1]):[c]3-[#1]):[c](-[#1]):[c]3-[#8]-[#1])=[#6]2-[#1]):[c]1-[#1]	286.2363	C15H10O6	NPT740	0
NPC281356	[#6](-[#1])(-[#1])(-[#1])\-[#6](=[#6](-[#1])/-[#6](-[#1])(-[#1])-[#8]-[c](:[c](-[#1]):[c](-[#8]-[#6](=[#8])-[#6](-[#1])=[#6]1-[#1]):[c]1:[c]2-[#1]):[c]2-[#1])\-[#6](-[#1])(-[#1])-[#1]	230.25915	C14H14O3	NPT740	0
NPC281835	[#6](-[#1])(-[#1])(-[#1])-[#8]-[c]1:[c](:[c](:[o]:[c]2-[#1]):[c](-[#8]-[#1]):[c](-[#8]-[#6](=[#8])-[#6](-[#1])=[#6]3-[#1]):[c]13):[c]2-[#1]	232.18891	C12H8O5	NPT740	0
NPC290830	[#6](-[#1])(-[#1])(-[#1])-[#8]-[c](:[c](:[c](-[#8]-[#6](-[c](:[c](-[#1]):[c](-[#1]):[c](-[#8]-[#1]):[c]1-[#1]):[c]1-[#1])=[#6]2-[#1]):[c](:[c]3-[#8]-[#1])-[#6]2=[#8])-[c](:[c](-[#8]-[#1]):[c]4-[#1]):[c](-[#1]):[c](-[#6](-[#8]-[c](:[c](-[#6]5=[#8]):[c](-[#8]-[#1]):[c]6-[#1]):[c](-[#1]):[c]6-[#8]-[#1])=[#6]5-[#1]):[c]4-[#1]):[c]3-[#1]	552.48449	C31H20O10	NPT740	1
NPC295608	[#6](-[#1])(-[#1])(-[#1])-[#6]1(-[#8]-[#6]1(-[#1])-[#6](-[#1])(-[#1])-[#8]-[c](:[c](:[c]2:[o]:[c]3-[#1]):[c]3-[#1]):[c]4:[c](-[#8]-[#6](=[#8])-[#6](-[#1])=[#6]4-[#1]):[c]2-[#1])-[#6](-[#1])(-[#1])-[#1]	286.27936	C16H14O5	NPT740	0
NPC299080	[#6](-[#1])(-[#1])(-[#1])\-[#6](=[#6](-[#1])/-[#6](-[#1])(-[#1])-[#6]1=[#6](-[#8]-[c](:[c](-[#6]1=[#8]):[c](-[#8]-[#1]):[c]2-[#1]):[c](-[#1]):[c]2-[#8]-[#1])-[c](:[c](-[#8]-[#6](-[#6](-[#1])=[#6]3-[#1])(-[#6](-[#1])(-[#1])-[#1])-[#6](-[#1])(-[#1])-[#1]):[c]3:[c](-[#8]-[#1]):[c]4-[#1]):[c]4-[#1])\-[#6](-[#1])(-[#1])-[#1]	420.45446	C25H24O6	NPT740	1
NPC303485	[#6](-[#1])(-[#1])(-[#1])-[#8]-[c](:[c](-[#1]):[c](-[#1]):[c](-[#6](-[#8]-[c](:[c](-[#6]1=[#8]):[c](-[#8]-[#1]):[c]2-[#1]):[c](:[c]2-[#8]-[#1])-[c](:[c](-[#8]-[#1]):[c]3-[#1]):[c](-[#1]):[c](-[#6](-[#8]-[c](:[c](-[#6]4=[#8]):[c](-[#8]-[#1]):[c]5-[#1]):[c](-[#1]):[c]5-[#8]-[#1])=[#6]4-[#1]):[c]3-[#1])=[#6]1-[#1]):[c]6-[#1]):[c]6-[#1]	552.48449	C31H20O10	NPT740	1
NPC33320	[#6](-[#1])(-[#1])(-[#1])-[#8]-[c](:[c](-[#8]-[#6](=[#8])-[#6](-[#1])=[#6]1-[#1]):[c]12):[c](:[o]:[c]3-[#1]):[c](:[c]2-[#1]):[c]3-[#1]	216.18951	C12H8O4	NPT740	0
NPC33986	[#6](-[#1])(-[#1])(-[#1])-[#6](-[#8]-[#1])(-[#6](-[#1])(-[#8]-[c](:[c]1:[c](-[#8]-[#6](=[#8])-[#6](-[#1])=[#6]2-[#1]):[c]2:[c]3-[#1]):[c]3-[#1])-[#6]1(-[#1])-[#1])-[#6](-[#1])(-[#1])-[#1]	246.25855	C14H14O4	NPT740	0
NPC469878	[#6](-[#1])(-[#1])(-[#1])-[#6](-[#1])(-[#6](-[#1])(-[#6](-[#1])(-[#6](-[#1])(-[#1])-[#1])-[#6](-[#1])(-[#1])-[#1])\-[#6](-[#1])=[#6](-[#1])\-[#6](-[#1])(-[#6](-[#1])(-[#6](-[#6](-[#1])(-[#1])-[#1])(-[#6](-[#1])(-[#6]1(-[#6](-[#6](-[#6]2(-[#1])-[#6](-[#1])(-[#8]-[#16](=[#8])(=[#8])-[#8-])-[#6]1(-[#1])-[#1])(-[#6](-[#1])(-[#1])-[#6](-[#1])(-[#8]-[#16](=[#8])(=[#8])-[#8-])-[#6](-[#1])(-[#8]-[#16](=[…	697.89785	C30H49O12S3	NPT740	1
NPC470898	[c]1(-[#1]):[c](-[#8]-[#1]):[c](-[#8]-[#1]):[c](-[#8]-[#1]):[c](-[#1]):[c]1-[#6](-[#8]-[#6](-[#1])(-[#8]2)-[#6](-[#1])(-[#8]-[#1])-[#6](-[#1])(-[#8]-[#8]-[#6](=[#8])-[c]3:[c](:[c](-[#8]-[#1]):[c](-[#8]-[#1]):[c](-[#8]-[#1]):[c]3-[#1])-[c](:[c](-[#8]-[#1]):[c](-[#8]-[#1]):[c](-[#8]-[#1]):[c]4-[#1]):[c]4-[#6](-[#8]-[#6]5(-[#1])-[#1])=[#8])-[#6](-[#1])(-[#8]-[#1])-[#6]25-[#1])=[#8]	650.45217	C27H22O19	NPT740	0
NPC472801	[#6](-[#6](-[#6](-[#6](-[#6](-[#6](-[#6](-[#8]-[#1])=[#8])(-[#6](-[#1])(-[#8]-[#6](=[#8])\-[#6](-[#1])=[#6](-[#1])\-[c](:[c](-[#1]):[c](-[#1]):[c](-[#8]-[#1]):[c]1-[#1]):[c]1-[#1])-[#6]2(-[#1])-[#1])-[#6](-[#1])(-[#1])-[#1])(-[#1])-[#6]3(-[#1])-[#1])(-[#6]2(-[#1])-[#1])-[#6](-[#1])(-[#1])-[#1])(-[#1])-[#6]4(-[#1])-[#1])(-[#6](-[#1])(-[#1])-[#6](-[#6](-[#1])(-[#6](-[#6](-[#1])(-[#1])-[#1])(-[#6](-…	634.84185	C39H54O7	NPT740	1
NPC472802	[#6](-[#1])(-[#1])(-[#1])-[#6](-[#6](=[#8])-[#6]1(-[#1])-[#1])(-[#6](-[#1])(-[#6](-[#6](-[#1])(-[#6](-[#6](-[#1])(-[#1])-[#1])(-[#6](-[#1])(-[#1])-[#6](-[#6](-[#1])(-[#6](-[#6](-[#1])(-[#1])-[#1])(-[#6](-[#1])(-[#6](-[#6](-[#1])(-[#8]-[#1])-[#6]2(-[#1])-[#1])(-[#6](-[#1])(-[#1])-[#1])-[#6](-[#1])(-[#1])-[#1])-[#6]3=[#8])-[#6]2(-[#1])-[#1])-[#6]4(-[#1])-[#1])=[#6]3-[#1])-[#6]5(-[#1])-[#1])-[#6]4(-…	454.68444	C30H46O3	NPT740	1
NPC472803	[#6](-[#1])(-[#1])(-[#1])-[#6](-[#6](-[#1])(-[#8]-[#1])-[#6]1(-[#1])-[#1])(-[#6]2(-[#1])-[#6](-[#6](-[#1])(-[#1])-[#1])(-[#6](-[#6](-[#8]-[#1])(-[#6](-[#1])(-[#8]-[#1])-[#6]2(-[#1])-[#1])-[#6](-[#1])(-[#1])-[#6](-[#6](-[#1])(-[#1])-[#1])(-[#6](-[#6](-[#6](-[#6](-[#6](-[#8]-[#1])=[#8])(-[#6](-[#1])(-[#8]-[#6](=[#8])-[c](:[c](-[#1]):[c](-[#8]-[#1]):[c](-[#8]-[#6](-[#1])(-[#1])-[#1]):[c]3-[#1]):[c]3…	656.84583	C38H56O9	NPT740	1
NPC472804	[#6](-[#6](-[#6](-[#6](-[#6](-[#6](-[#6](-[#8]-[#1])=[#8])(-[#6](-[#1])(-[#8]-[#6](=[#8])-[#6](-[#1])(-[#1])-[#6](-[#1])(-[#1])-[c](:[c](-[#1]):[c](-[#1]):[c](-[#8]-[#1]):[c]1-[#1]):[c]1-[#1])-[#6]2(-[#1])-[#1])-[#6](-[#1])(-[#1])-[#1])(-[#1])-[#6]3(-[#1])-[#1])(-[#6]2(-[#1])-[#1])-[#6](-[#1])(-[#1])-[#1])(-[#1])-[#6]4(-[#1])-[#1])(-[#6](-[#1])(-[#1])-[#6](-[#6](-[#1])(-[#6](-[#6](-[#1])(-[#1])-[…	636.85773	C39H56O7	NPT740	0
NPC472805	[#6](-[#1])(-[#1])(-[#1])-[#6](-[#6](-[#1])(-[#8]-[#1])-[#6]1(-[#1])-[#1])(-[#6](-[#1])(-[#6](-[#6](-[#1])(-[#1])-[#1])(-[#6](-[#1])(-[#6](-[#6](-[#1])(-[#1])-[#6](-[#6](-[#1])(-[#1])-[#1])(-[#6](-[#6](-[#6](-[#1])(-[#6](-[#6](-[#1])(-[#8]-[#1])-[#6]2(-[#1])-[#1])(-[#6](-[#1])(-[#1])-[#1])-[#6](-[#1])(-[#1])-[#1])-[#6]3(-[#1])-[#1])(-[#6]2(-[#1])-[#1])-[#6](-[#1])(-[#1])-[#1])(-[#1])-[#6]4(-[#1])…	442.7168	C30H50O2	NPT740	0
NPC472806	[#6](-[#6](-[#6](-[#6](-[#6](-[#6](-[#6](-[#8]-[#1])=[#8])(-[#6](-[#1])(-[#8]-[#1])-[#6]1(-[#1])-[#1])-[#6](-[#1])(-[#1])-[#1])(-[#1])-[#6]2(-[#1])-[#1])(-[#6]1(-[#1])-[#1])-[#6](-[#1])(-[#1])-[#1])(-[#1])-[#6]3(-[#1])-[#1])(-[#6](-[#1])(-[#1])-[#6](-[#6](-[#1])(-[#6](-[#6](-[#1])(-[#1])-[#1])(-[#6](-[#6](-[#6](-[#1])(-[#8]-[#1])-[#6]4(-[#1])-[#1])(-[#6](-[#1])(-[#1])-[#8]-[#1])-[#6](-[#1])(-[#1]…	502.68264	C30H46O6	NPT740	0
NPC472807	[#6](-[#6](-[#6](-[#6](-[#6](-[#6](-[#6](-[#8]-[#1])=[#8])(-[#6](-[#1])(-[#8]-[#6](=[#8])-[c](:[c](-[#1]):[c](-[#1]):[c](-[#8]-[#1]):[c]1-[#1]):[c]1-[#1])-[#6]2(-[#1])-[#1])-[#6](-[#1])(-[#1])-[#1])(-[#1])-[#6]3(-[#1])-[#1])(-[#6]2(-[#1])-[#1])-[#6](-[#1])(-[#1])-[#1])(-[#1])-[#6]4(-[#1])-[#1])(-[#6](-[#1])(-[#1])-[#6](-[#8]-[#1])(-[#6](-[#1])(-[#6](-[#6](-[#1])(-[#1])-[#1])(-[#6]5(-[#6](-[#6](-[…	642.81925	C37H54O9	NPT740	1
NPC50898	[c]1(-[#1]):[c](-[#6](-[#8]-[c](:[c](-[#6]2=[#8]):[c](-[#8]-[#1]):[c]3-[#1]):[c](-[#1]):[c]3-[#8]-[#1])=[#6]2-[#1]):[c](-[#1]):[c](-[#1]):[c](-[#8]-[#1]):[c]1-[#1]	270.2369	C15H10O5	NPT740	0
NPC51146	[#6]1(-[#1])=[#6](-[#1])-[#6](-[#8]-[c](:[c]12):[c](-[#1]):[c](:[o]:[c]3-[#1]):[c](:[c]2-[#1]):[c]3-[#1])=[#8]	186.16354	C11H6O3	NPT740	0
NPC51404	[#6](-[#1])(-[#1])(-[#1])-[#6](-[#8]-[#1])(-[#6](-[#1])(-[#8]-[#1])-[#6](-[#1])(-[#1])-[#8]-[c](:[c](-[#8]-[#6](=[#8])-[#6](-[#1])=[#6]1-[#1]):[c]12):[c](:[o]:[c]3-[#1]):[c](:[c]2-[#1]):[c]3-[#1])-[#6](-[#1])(-[#1])-[#1]	304.29464	C16H16O6	NPT740	0
NPC62840	[#6](-[#1])(-[#1])(-[#1])\-[#6](=[#6](-[#1])/-[#6](-[#1])(-[#1])-[#6]1=[#6](-[#8]-[c](:[c](-[#6]1=[#8]):[c]2-[#8]-[#1]):[c]3:[c](-[#8]-[#6](-[#6](-[#1])=[#6]3-[#1])(-[#6](-[#1])(-[#1])-[#1])-[#6](-[#1])(-[#1])-[#1]):[c]2-[#1])-[c](:[c](-[#8]-[#1]):[c](-[#1]):[c](-[#8]-[#1]):[c]4-[#1]):[c]4-[#1])\-[#6](-[#1])(-[#1])-[#1]	420.45446	C25H24O6	NPT740	0
NPC66441	[c]1(-[#1]):[c](-[#6](-[#8]-[c](:[c](-[#6]2=[#8]):[c](-[#8]-[#1]):[c]3-[#1]):[c](:[c]3-[#8]-[#1])-[c](:[c](-[#8]-[#1]):[c]4-[#1]):[c](-[#1]):[c](-[#6](-[#1])(-[#8]-[c](:[c](-[#6]5=[#8]):[c](-[#8]-[#1]):[c]6-[#1]):[c](-[#1]):[c]6-[#8]-[#1])-[#6]5(-[#1])-[#1]):[c]4-[#1])=[#6]2-[#1]):[c](-[#1]):[c](-[#1]):[c](-[#8]-[#1]):[c]1-[#1]	540.47379	C30H20O10	NPT740	1
NPC74539	[#6](-[#1])(-[#1])(-[#1])-[#8]-[c](:[c](:[c]1:[o]:[c]2-[#1]):[c]2-[#1]):[c]3:[c](-[#8]-[#6](=[#8])-[#6](-[#1])=[#6]3-[#1]):[c]1-[#1]	216.18951	C12H8O4	NPT740	0
NPC74639	[#6](-[#1])(-[#1])(-[#1])-[#6](-[#8]-[#6](-[#1])(-[#6](-[#6](-[#1])(-[#6](-[#6](-[#1])(-[#6](-[#6](-[#1])(-[#1])-[#1])(-[#6](-[#1])(-[#1])-[#6](-[#8]-[#1])(-[#6](-[#1])(-[#6](-[#6](-[#1])(-[#1])-[#1])(-[#6](-[#1])(-[#6](-[#6](-[#1])(-[#8]-[#6](=[#8])-[#6](-[#1])(-[#1])-[#1])-[#6]1(-[#1])-[#1])(-[#6](-[#1])(-[#1])-[#1])-[#6](-[#1])(-[#1])-[#1])-[#6]2(-[#1])-[#1])-[#6]1(-[#1])-[#1])-[#6]3(-[#1])-[#…	544.80543	C34H56O5	NPT740	0
NPC76338	[#6](-[#1])(-[#1])(-[#1])\-[#6](=[#6](-[#1])/-[#6](-[#1])(-[#1])-[c](:[c](-[#8]-[#6](-[#1])(-[c](:[c](-[#1]):[c](-[#1]):[c](-[#8]-[#1]):[c]1-[#1]):[c]1-[#1])-[#6]2(-[#1])-[#1]):[c](:[c](-[#8]-[#6](-[#1])(-[#1])-[#1]):[c]3-[#1])-[#6]2=[#8]):[c]3-[#8]-[#1])\-[#6](-[#1])(-[#1])-[#1]	354.39638	C21H22O5	NPT740	0
NPC77794	[#6](-[#1])(-[#1])(-[#1])\-[#6](=[#6](-[#1])/-[#6](-[#1])(-[#1])-[#6](-[#1])(-[#6](-[#6](-[#1])(-[#1])-[#1])=[#6](-[#1])-[#1])-[#6](-[#1])(-[#1])-[c](:[c](-[#8]-[#6](-[#1])(-[c](:[c](-[#8]-[#1]):[c](-[#1]):[c](-[#8]-[#1]):[c]1-[#1]):[c]1-[#1])-[#6]2(-[#1])-[#1]):[c](:[c](-[#8]-[#6](-[#1])(-[#1])-[#1]):[c]3-[#1])-[#6]2=[#8]):[c]3-[#8]-[#1])\-[#6](-[#1])(-[#1])-[#1]	438.5128	C26H30O6	NPT740	1
NPC78746	[#6](-[#1])(-[#1])(-[#1])-[#6](-[#8]-[c](:[c]1:[c]2-[#1]):[c](-[#1]):[c](-[#8]-[#6](=[#8])-[#6](-[#1])=[#6]3-[#1]):[c]23)(-[#6](-[#1])(-[#8]-[#1])-[#6]1(-[#1])-[#1])-[#6](-[#1])(-[#1])-[#1]	246.25855	C14H14O4	NPT740	0
NPC80463	[#6](-[#1])(-[#1])(-[#1])-[#6](-[#6](-[#1])(-[#8]-[#1])-[#6]1(-[#1])-[#1])(-[#6](-[#1])(-[#6](-[#6](-[#1])(-[#6](-[#6](-[#1])(-[#1])-[#1])(-[#6](-[#1])(-[#1])-[#6](-[#8]-[#1])(-[#6](-[#1])(-[#6](-[#6](-[#1])(-[#1])-[#1])(-[#6](-[#1])(-[#6](-[#6](-[#1])(-[#8]-[#1])-[#6]2(-[#1])-[#1])(-[#6](-[#1])(-[#1])-[#1])-[#6](-[#1])(-[#1])-[#1])-[#6]3(-[#1])-[#1])-[#6]2(-[#1])-[#1])-[#6]4(-[#1])-[#1])-[#6]3(-…	460.73208	C30H52O3	NPT740	0
NPC81697	[#6](-[#1])(-[#1])(-[#1])\-[#6](=[#6](-[#1])/-[#6](-[#1])(-[#1])-[#6](-[#1])(-[#6](-[#6](-[#1])(-[#1])-[#1])=[#6](-[#1])-[#1])-[#6](-[#1])(-[#1])-[c](:[c](-[#8]-[#6](-[#1])(-[c](:[c](-[#8]-[#1]):[c](-[#1]):[c]1-[#1]):[c](-[#1]):[c]1-[#1])-[#6]2(-[#1])-[#1]):[c](-[#6]2=[#8]):[c](-[#8]-[#1]):[c]3-[#1]):[c]3-[#8]-[#1])\-[#6](-[#1])(-[#1])-[#1]	408.48682	C25H28O5	NPT740	1
NPC88445	[#6](-[#1])(-[#1])(-[#1])\-[#6](=[#6](-[#1])/-[#6](-[#1])(-[#1])-[#8]-[c](:[c](:[c]1:[o]:[c]2-[#1]):[c]2-[#1]):[c]3:[c](-[#8]-[#6](=[#8])-[#6](-[#1])=[#6]3-[#1]):[c]1-[#1])\-[#6](-[#1])(-[#1])-[#1]	270.27996	C16H14O4	NPT740	0
NPC89225	[#6](-[#6](-[#6](-[#6](-[#6](-[#6](-[#6](-[#8]-[#6](-[#1])(-[#1])-[#1])=[#8])(-[#6](-[#1])(-[#8]-[#1])-[#6]1(-[#1])-[#1])-[#6](-[#1])(-[#1])-[#1])(-[#1])-[#6]2(-[#1])-[#1])(-[#6]1(-[#1])-[#1])-[#6](-[#1])(-[#1])-[#1])(-[#1])-[#6]3(-[#1])-[#1])(-[#6](-[#1])(-[#1])-[#6](-[#6](-[#1])(-[#6](-[#6](-[#1])(-[#1])-[#1])(-[#6](-[#6](-[#6](-[#1])(-[#8]-[#1])-[#6]4(-[#1])-[#1])(-[#6](-[#1])(-[#1])-[#8]-[#1]…	516.70922	C31H48O6	NPT740	0
NPC93219	[#6](-[#1])(-[#1])(-[#1])\-[#6](=[#6](-[#1])/-[#6](-[#1])(-[#1])-[c]1:[c](-[#8]-[#1]):[c](-[#1]):[c](-[#8]-[#6](=[#8])-[#6](-[#1])=[#6]2-[#1]):[c]2:[c]1-[#1])\-[#6](-[#1])(-[#1])-[#1]	230.25915	C14H14O3	NPT740	0
NPC96286	[#6](-[#1])(-[#1])(-[#1])\-[#6](=[#6](-[#1])/-[#6](-[#1])(-[#1])-[c](:[c](-[#8]-[#6](=[#8])-[#6](-[#1])=[#6]1-[#1]):[c]1:[c]2-[#1]):[c](-[#8]-[#6](-[#1])(-[#1])-[#1]):[c]2-[#1])\-[#6](-[#1])(-[#1])-[#1]	244.28573	C15H16O3	NPT740	0
NPC96565	[#6](-[#1])(-[#1])(-[#1])\-[#6](=[#6](-[#1])/-[#6](-[#1])(-[#1])-[c](:[c](-[#8]-[#6](=[#6]1-[#6](-[#1])(-[#1])\-[#6](-[#1])=[#6](/-[#6](-[#1])(-[#1])-[#1])\-[#6](-[#1])(-[#1])-[#1])-[c](:[c](-[#8]-[#1]):[c](-[#1]):[c](-[#8]-[#1]):[c]2-[#1]):[c]2-[#1]):[c](-[#6]1=[#8]):[c](-[#8]-[#1]):[c]3-[#1]):[c]3-[#8]-[#1])\-[#6](-[#1])(-[#1])-[#1]	422.47034	C25H26O6	NPT740	1
NPC98179	[#6](-[#1])(-[#1])(-[#1])-[#6](-[#8]-[#1])(-[#6](-[#1])(-[#8]-[c](:[c]1:[c]2-[#1]):[c](-[#1]):[c](-[#8]-[#6](=[#8])-[#6](-[#1])=[#6]3-[#1]):[c]23)-[#6]1(-[#1])-[#1])-[#6](-[#1])(-[#1])-[#1]	246.25855	C14H14O4	NPT740	0
NPC100925	[#6](-[#1])(-[#1])(-[#1])-[#6@@]1(-[#1])-[#8]-[#6@@](-[#1])(-[#8]-[#6](-[#1])(-[#1])-[#6@]2(-[#1])-[#8]-[#6@@](-[#1])(-[#8]-[#6@@](-[#1])(-[#6@](-[#1])(-[#8]-[#6](=[#8])\-[#6](-[#1])=[#6](-[#1])/-[c](:[c](-[#1]):[c](-[#8]-[#1]):[c](-[#8]-[#6](-[#1])(-[#1])-[#1]):[c]3-[#1]):[c]3-[#1])-[#6@](-[#1])(-[#8]-[#6@@]4(-[#1])-[#6@@](-[#1])(-[#8]-[#1])-[#6@@](-[#1])(-[#8]-[#1])-[#6@@](-[#1])(-[#8]-[#6@]5(-…	2162.22427	C98H152O52	NPT31	1
NPC102439	[#6](-[#1])(-[#1])(-[#1])-[#6]1(-[#1])-[#8]-[#6](-[#1])(-[#8]-[#6]2(-[#1])-[#6](-[#1])(-[#8]-[#1])-[#6](-[#1])(-[#8]-[#1])-[#6](-[#1])(-[#8]-[#6]2(-[#1])-[#6](-[#1])(-[#1])-[#8]-[#1])-[#8]-[#6](-[#1])(-[#1])-[#6]3(-[#1])-[#8]-[#6](-[#1])(-[#8]-[#6](-[#6](-[#6](-[#1])(-[#6](-[#6](-[#6](-[#6](-[#1])(-[#6](-[#6](-[#1])(-[#1])-[#1])(-[#6](-[#6](-[#6](-[#1])(-[#8]-[#1])-[#6]4(-[#1])-[#1])(-[#6](-[#1])…	943.12211	C48H78O18	NPT31	0
NPC104071	[#6](-[#1])(-[#1])(-[#1])-[#6]1(-[#1])-[#8]-[#6](-[#1])(-[#8]-[#6]2(-[#1])-[#6](-[#1])(-[#8]-[#1])-[#6](-[#1])(-[#8]-[#1])-[#6](-[#1])(-[#8]-[#6]2(-[#1])-[#6](-[#1])(-[#1])-[#8]-[#1])-[#8]-[#6](-[#1])(-[#1])-[#6]3(-[#1])-[#8]-[#6](-[#1])(-[#8]-[#6](-[#6](-[#6](-[#1])(-[#6](-[#6](-[#6](-[#6](-[#1])(-[#6](-[#6](-[#1])(-[#1])-[#1])(-[#6](-[#1])(-[#6](-[#6](-[#1])(-[#8]-[#1])-[#6]4(-[#1])-[#1])(-[#6]…	927.12271	C48H78O17	NPT31	0
NPC107039	[#6](-[#1])(-[#1])=[#6](-[#6](-[#1])(-[#6](-[#6](-[#1])(-[#1])-[#1])(-[#6](-[#6](-[#6](-[#6](-[#6](-[#1])(-[#6](-[#6](-[#1])(-[#1])-[#1])(-[#6]1(-[#1])-[#1])-[#6]2(-[#1])-[#1])-[#6](-[#1])(-[#6](-[#1])(-[#6]2(-[#1])-[#1])-[#6](-[#1])(-[#1])-[#1])-[#6](-[#1])(-[#1])-[#1])=[#6]3-[#1])(-[#6]1(-[#1])-[#1])-[#6](-[#1])(-[#1])-[#1])(-[#6]4(-[#1])-[#1])-[#6](-[#1])(-[#1])-[#1])(-[#1])-[#6]3(-[#1])-[#1])…	440.70092	C30H48O2	NPT31	0
NPC111088	[#6](-[#1])(-[#1])(-[#1])-[#6](-[#1])(-[#6](-[#8]-[#1])=[#8])-[c](:[c](-[#1]):[c](:[c](:[c](-[#1]):[c](-[#8]-[#6](-[#1])(-[#1])-[#1]):[c]1-[#1]):[c]2-[#1]):[c]1-[#1]):[c]2-[#1]	230.25915	C14H14O3	NPT31	0
NPC112789	[#6](-[#1])(-[#1])(-[#1])\-[#6](\-[#6](-[#1])(-[#1])-[#8]-[#6](=[#8])\-[#6](-[#1])=[#6](-[#1])\-[c](:[c](-[#1]):[c](-[#1]):[c](-[#8]-[#1]):[c]1-[#1]):[c]1-[#1])=[#6](-[#1])\-[#6](-[#1])(-[#1])-[c](:[c](-[#8]-[#1]):[c](-[#6](=[#8])\-[#6](-[#1])=[#6](-[#1])\-[c](:[c](-[#1]):[c](-[#1]):[c](-[#8]-[#1]):[c]2-[#1]):[c]2-[#1]):[c]3-[#1]):[c](-[#8]-[#1]):[c]3-[#1]	486.51254	C29H26O7	NPT31	0
NPC116775	[c]1(-[#1]):[c](-[#6](-[#8]2)=[#6](-[#8]-[#1])-[#6](=[#8])-[c](:[c]2:[c](-[#1]):[c]3-[#8]-[#1]):[c](-[#8]-[#1]):[c]3-[#1]):[c](-[#1]):[c](-[#1]):[c](-[#8]-[#1]):[c]1-[#1]	286.2363	C15H10O6	NPT31	0
NPC119036	[#6](-[#1])(-[#1])(-[#1])-[#6](-[#1])(-[#1])-[#6](-[#1])(-[#1])-[#6](-[#1])(-[#1])-[#6](-[#1])(-[#1])-[#6](-[#1])(-[#1])-[#6](-[#1])(-[#1])-[#6](-[#1])(-[#1])-[#6](-[#1])(-[#1])-[#6](-[#1])(-[#1])-[#6](-[#1])(-[#1])-[#6](-[#1])(-[#1])-[#6](-[#1])(-[#1])-[#6](-[#1])(-[#1])-[#6](-[#1])(-[#1])-[#6](-[#1])(-[#1])-[#6](-[#1])(-[#1])-[#6](-[#8]-[#6](-[#1])(-[#6](-[#6](-[#1])(-[#6](-[#6](-[#1])(-[#6](-[…	727.19403	C48H86O4	NPT31	1
NPC119592	[#6](-[#1])(-[#1])(-[#1])-[#6]1(-[#1])-[#8]-[#6](-[#1])(-[#8]-[#6]2(-[#1])-[#6](-[#1])(-[#8]-[#1])-[#6](-[#1])(-[#8]-[#1])-[#6](-[#1])(-[#8]-[#6]2(-[#1])-[#6](-[#1])(-[#1])-[#8]-[#1])-[#8]-[#6](-[#1])(-[#1])-[#6]3(-[#1])-[#8]-[#6](-[#1])(-[#8]-[#6](-[#6](-[#6](-[#1])(-[#6](-[#6](-[#6](-[#6](-[#1])(-[#6](-[#6](-[#1])(-[#1])-[#1])(-[#6](-[#6](-[#6](-[#1])(-[#8]-[#6](-[#1])(-[#8]-[#6]4(-[#1])-[#1])-…	1353.49255	C64H104O30	NPT31	0
NPC125579	[#6](-[#1])(/-[c](:[c](-[#1]):[c]1:[c](-[#8]-[#6](-[#1])(-[#6]1(-[#1])-[c]2:[c](-[#1]):[c](-[#8]-[#1]):[c](-[#1]):[c](-[#8]-[#1]):[c]2-[#1])-[c](:[c](-[#1]):[c](-[#1]):[c](-[#8]-[#1]):[c]3-[#1]):[c]3-[#1]):[c]4-[#1]):[c]4-[#1])=[#6](-[#1])\-[c]5:[c](-[#1]):[c](-[#8]-[#1]):[c](-[#1]):[c](-[#8]-[#1]):[c]5-[#1]	454.47068	C28H22O6	NPT31	1
NPC128496	[#6](-[#1])(-[#1])=[#6](-[#1])-[#6](-[#6]1(-[#6](-[#6](-[#1])(-[#6](-[#6](-[#1])(-[#1])-[#1])(-[#6](-[#6](-[#1])(-[#6](-[#1])(-[#6](-[#1])(-[#1])-[#6](-[#1])(-[#1])\-[#6](-[#1])=[#6](\-[#6](-[#1])(-[#1])-[#1])/-[#6](-[#1])(-[#1])-[#1])-[#6](-[#1])(-[#1])-[#1])-[#6]2(-[#1])-[#1])(-[#6]3(-[#1])-[#1])-[#6](-[#1])(-[#1])-[#1])-[#6]2(-[#1])-[#1])-[#6]4(-[#1])-[#1])(-[#6]1(-[#1])-[#1])-[#6]3(-[#1])-[#1…	442.67374	C29H46O3	NPT31	1
NPC131624	[#6](-[#1])(-[#1])(-[#1])-[#8]-[c](:[c](-[#8]-[#6](-[c](:[c](-[#1]):[c](-[#1]):[c]1-[#1]):[c](-[#1]):[c]1-[#1])=[#6]2-[#1]):[c](-[#6]2=[#8]):[c]3-[#8]-[#1]):[c](-[#8]-[#1]):[c]3-[#1]	284.26348	C16H12O5	NPT31	0
NPC135334	[#6](-[#1])(-[#1])(-[#1])-[#6]1(-[#1])-[#8]-[#6](-[#1])(-[#8]-[#6](-[#1])(-[#1])-[#6]2(-[#1])-[#8]-[#6](-[#1])(-[#8]-[#6](-[#1])(-[#6](-[#1])(-[#8]-[#6](=[#8])\-[#6](-[#1])=[#6](-[#1])/-[c](:[c](-[#1]):[c](-[#8]-[#1]):[c](-[#8]-[#6](-[#1])(-[#1])-[#1]):[c]3-[#1]):[c]3-[#1])-[#6](-[#1])(-[#8]-[#6]4(-[#1])-[#6](-[#1])(-[#8]-[#1])-[#6](-[#1])(-[#8]-[#1])-[#6](-[#1])(-[#8]-[#6]5(-[#1])-[#6](-[#1])(-[…	2146.22487	C98H152O51	NPT31	1
NPC138927	[c]1(-[#1]):[c](-[#8]-[#1]):[c](-[#8]-[#1]):[c](-[#8]-[#1]):[c](-[#1]):[c]1-[#6](-[#8]2)=[#6](-[#8]-[#6](-[#1])(-[#8]-[#6](-[#1])(-[#6](-[#8]-[#1])=[#8])-[#6]3(-[#1])-[#8]-[#1])-[#6](-[#1])(-[#8]-[#1])-[#6]3(-[#1])-[#8]-[#1])-[#6](=[#8])-[c](:[c]2:[c](-[#1]):[c]4-[#8]-[#1]):[c](-[#8]-[#1]):[c]4-[#1]	494.35921	C21H18O14	NPT31	1
NPC139548	[#6](-[#1])(-[#1])(-[#1])-[#8]-[c](:[c](-[#8]-[#1]):[c]1-[#1]):[c](-[#1]):[c](-[#8]-[#6](=[#8])-[#6](-[#1])=[#6]2-[#1]):[c]12	192.16811	C10H8O4	NPT31	0
NPC142339	[#6](-[#1])(-[#1])(-[#1])\-[#6](=[#6](-[#1])/-[#6](-[#1])(-[#1])-[c](:[c](-[#8]-[#1]):[c](-[#6](=[#8])-[c](:[c]1:[c]2-[#1]):[c](:[c](-[#8]-[#1]):[c]2-[#8]-[#1])-[#6](-[#1])(-[#1])\-[#6](-[#1])=[#6](\-[#6](-[#1])(-[#1])-[#1])/-[#6](-[#1])(-[#1])-[#1]):[c](-[#8]1):[c]3-[#1]):[c]3-[#8]-[#1])\-[#6](-[#1])(-[#1])-[#1]	396.43306	C23H24O6	NPT31	1
NPC142361	[#6](-[#1])(-[#1])(-[#1])\-[#6](=[#6](-[#1])\-[#6](-[#1])(-[#1])-[#6](-[#1])(-[#1])-[#6](-[#1])(-[#6](-[#8]-[#1])=[#8])-[#6](-[#1])(-[#6](-[#6](-[#6](-[#1])(-[#1])-[#1])(-[#6](-[#6](-[#1])(-[#6](-[#6](-[#1])(-[#1])-[#1])(-[#6](-[#1])(-[#6](-[#6](-[#1])(-[#8]-[#1])-[#6]1(-[#1])-[#1])(-[#6](-[#1])(-[#1])-[#1])-[#6](-[#1])(-[#1])-[#1])-[#6]2(-[#1])-[#1])-[#6]1(-[#1])-[#1])-[#6]3(-[#1])-[#1])=[#6]2-[…	456.70032	C30H48O3	NPT31	0
NPC142415	[#6](-[#1])(-[#1])(-[#1])-[#6](-[#6](-[#1])(-[#1])-[#6](-[#1])(-[#6](-[#6](-[#8]-[#1])=[#8])(-[#6]1(-[#1])-[#1])-[#6]2(-[#1])-[#1])-[#6](-[#6](-[#6](-[#6](-[#1])(-[#6](-[#6](-[#1])(-[#1])-[#1])(-[#6](-[#1])(-[#6](-[#6](-[#1])(-[#8]-[#1])-[#6]3(-[#1])-[#1])(-[#6](-[#1])(-[#1])-[#1])-[#6](-[#1])(-[#1])-[#1])-[#6]4(-[#1])-[#1])-[#6]3(-[#1])-[#1])-[#6]5(-[#1])-[#1])(-[#6]4(-[#1])-[#1])-[#6](-[#1])(-[…	456.70032	C30H48O3	NPT31	0
NPC145182	[#6](-[#1])(-[#1])(-[#1])\-[#6](-[#1])=[#6](\-[#6](-[#8]-[#6]1(-[#1])-[#6](-[#8]-[#6](=[#8])-[#6](-[#1])(-[#6](-[#1])(-[#1])-[#1])-[#6](-[#1])(-[#1])-[#1])(-[#6]2(-[#6](-[#1])(-[#1])-[#1])-[#6](-[#1])(-[#1])-[#1])-[#6]2(-[#1])-[#6]3(-[#1])-[#6](-[#8]-[#1])(-[#6]1(-[#1])-[#6](-[#1])(-[#1])-[#1])-[#6]4(-[#1])-[#6](-[#8]-[#1])(-[#6](=[#8])-[#6](=[#6]4-[#1])-[#6](-[#1])(-[#1])-[#1])-[#6](-[#1])(-[#1]…	516.6231	C29H40O8	NPT31	0
NPC146615	[#6](-[#1])(-[#1])(-[#1])-[#6]1=[#6](-[#8]-[#6](-[#1])(-[#1])-[#1])-[#6](=[#8])-[#6](=[#6](-[#8]-[c](:[c](:[c](-[#8]-[#1]):[c]2-[#1])-[#6]3(-[#1])-[#1]):[c](-[#1]):[c]2-[#1])-[#6]1=[#8])-[#6]3(-[#1])-[#1]	286.27936	C16H14O5	NPT31	0
NPC148414	[#6](-[#1])(-[#1])(-[#1])\-[#6](=[#6](-[#1])\-[#6](-[#1])(-[#1])-[#6](-[#1])(-[#1])-[#6](-[#1])(-[#6](-[#8]-[#1])=[#8])-[#6](-[#1])(-[#6](-[#6](-[#6](-[#1])(-[#1])-[#1])(-[#6](=[#6](-[#6](-[#6](-[#1])(-[#1])-[#1])(-[#6](-[#1])(-[#6](-[#6](-[#1])(-[#8]-[#6](=[#8])-[#6](-[#1])(-[#1])-[#1])-[#6]1(-[#1])-[#1])(-[#6](-[#1])(-[#1])-[#1])-[#6](-[#1])(-[#1])-[#1])-[#6]2(-[#1])-[#1])-[#6]1(-[#1])-[#1])-[#…	498.737	C32H50O4	NPT31	0
NPC154256	[#6](-[#6](-[#8]-[c](:[c]1:[c](-[#1]):[c](-[#8]-[#1]):[c]2-[#1]):[c]2-[#1])(-[#6](-[#1])(-[#1])-[#8]-[#1])-[#6](-[#1])=[#6]1-[#1])(-[#1])(-[#1])-[#1]	192.21117	C11H12O3	NPT31	1
NPC155144	[c]1(-[#1]):[c]2:[c](:[o]:[c](-[c]3:[c](-[#1]):[c](-[#8]-[#1]):[c](-[#1]):[c](-[#8]-[#1]):[c]3-[#1]):[c]2-[#1]):[c](-[#1]):[c](-[#8]-[#1]):[c]1-[#1]	242.22679	C14H10O4	NPT31	0
NPC159046	[#6](-[#1])(-[#1])(-[#1])\-[#6](=[#6](-[#1])\-[#6](-[#1])(-[#1])-[#6](-[#1])(-[#1])-[#6](-[#1])(-[#6](-[#8]-[#1])=[#8])-[#6](-[#1])(-[#6](-[#6](-[#6](-[#1])(-[#1])-[#1])(-[#6](=[#6](-[#6](-[#6](-[#1])(-[#1])-[#1])(-[#6](-[#1])(-[#6](-[#6](-[#1])(-[#8]-[#1])-[#6]1(-[#1])-[#1])(-[#6](-[#1])(-[#1])-[#1])-[#6](-[#1])(-[#1])-[#1])-[#6]2(-[#1])-[#1])-[#6]1(-[#1])-[#1])-[#6]3(-[#1])-[#1])-[#6]2(-[#1])-[…	456.70032	C30H48O3	NPT31	0
NPC161277	[#6](-[#1])(-[#1])(-[#1])-[#8]-[c](:[c](-[#8]-[#1]):[c](-[#1]):[c](-[#8]-[c](:[c](:[c](-[#8]-[#6](-[#1])(-[#1])-[#1]):[c](-[#8]-[#1]):[c]1-[#1])-[#6]2=[#8]):[c]1-[#1]):[c]23):[c]3-[#1]	288.25218	C15H12O6	NPT31	1
NPC174720	[#6](-[#1])(-[#1])(-[#1])-[#6]1(-[#1])-[#8]-[#6](-[#1])(-[#8]-[#6]2(-[#1])-[#6](-[#1])(-[#8]-[#1])-[#6](-[#1])(-[#8]-[#1])-[#6](-[#1])(-[#8]-[#6]2(-[#1])-[#6](-[#1])(-[#1])-[#8]-[#1])-[#8]-[#6](-[#1])(-[#1])-[#6]3(-[#1])-[#8]-[#6](-[#1])(-[#8]-[#6](-[#6](-[#6](-[#1])(-[#6](-[#6](-[#6](-[#6](-[#1])(-[#6](-[#6](-[#1])(-[#1])-[#1])(-[#6](-[#1])(-[#6](-[#6](-[#1])(-[#8]-[#6](-[#1])(-[#8]-[#6]4(-[#1])…	1059.23733	C53H86O21	NPT31	0
NPC189393	[#6](-[#1])(-[#1])(-[#1])-[#6](-[#1])(-[#6](-[#1])(-[#7](-[#6](-[#1])(-[#1])-[#1])-[#6](-[#1])(-[#1])-[#1])-[#6](-[#8]-[#6]1(-[#1])-[#6](-[#8]-[#6](=[#8])-[#6](-[#1])(-[#1])-[#1])(-[#6]2(-[#1])-[#6](-[#1])(-[#6](-[#8]-[#1])(-[#6]1(-[#1])-[#6](-[#1])(-[#1])-[#1])-[#6]3(-[#1])-[#6](-[#1])(-[#6](=[#8])-[#6](=[#6]3-[#1])-[#6](-[#1])(-[#1])-[#1])-[#6]4(-[#1])-[#1])-[#6](-[#1])=[#6]4-[#6](-[#1])(-[#1])…	517.65422	C29H43NO7	NPT31	0
NPC200237	[#6](-[#1])(-[#1])(-[#1])-[#6]1(-[#1])-[#6](-[#1])(-[#6](-[#6](-[#1])(-[#1])-[#1])(-[#6](=[#8])-[#6]2(-[#1])-[#1])-[#6](-[#1])(-[#1])-[#6](-[#1])(-[#6]3(-[#1])-[#6]1(-[#1])-[#1])-[#6](-[#6](-[#8]3)=[#8])=[#6](-[#1])-[#1])-[#6]2(-[#1])-[#8]-[#1]	264.3169	C15H20O4	NPT31	1
NPC200752	[#6](-[#1])(-[#1])(-[#1])-[#6](-[#6](-[#1])(-[#1])-[#6](-[#1])(-[#6](-[#6](-[#8]-[#1])=[#8])(-[#6]1(-[#1])-[#1])-[#6]2(-[#1])-[#1])-[#6](-[#6](-[#6](-[#6](-[#1])(-[#6](-[#6](-[#1])(-[#1])-[#1])(-[#6](-[#1])(-[#6](-[#6](-[#1])(-[#6](-[#8]-[#6](-[#1])(-[#1])-[#1])=[#8])-[#6]3(-[#1])-[#1])(-[#6](-[#1])(-[#1])-[#1])-[#6](-[#1])(-[#1])-[#1])-[#6]4(-[#1])-[#1])-[#6]3(-[#1])-[#1])-[#6]5(-[#1])-[#1])(-[#…	498.737	C32H50O4	NPT31	1
NPC201357	[#6](-[#1])(-[#1])(-[#1])-[c]1:[c](-[#8]-[#6](-[#1])(-[#1])-[#1]):[c](-[#8]-[c](:[c](:[c](-[#8]-[#1]):[c]2-[#1])-[#6]3(-[#1])-[#1]):[c](-[#1]):[c]2-[#1]):[c](:[c](-[#8]-[#1]):[c]1-[#8]-[#6](-[#1])(-[#1])-[#1])-[#6]3(-[#1])-[#1]	302.32182	C17H18O5	NPT31	0
NPC201419	[#6](-[#1])(-[#1])(-[#1])-[#6]1=[#6](-[#8]-[#6](-[#1])(-[#1])-[#1])-[#6](=[#8])-[#6](=[#6](-[#8]-[c](:[c](:[c](-[#1]):[c](-[#8]-[#1]):[c]2-[#1])-[#6]3(-[#1])-[#1]):[c]2-[#1])-[#6]1=[#8])-[#6]3(-[#1])-[#1]	286.27936	C16H14O5	NPT31	0
NPC205864	[#6](-[#1])(-[#1])(-[#1])-[#6]1(-[#1])-[#8]-[#6](-[#1])(-[#8]-[#6](-[#1])(-[#6]2(-[#1])-[#8]-[#6](=[#8])\-[#6](-[#1])=[#6](-[#1])\-[c](:[c](-[#1]):[c](-[#8]-[#1]):[c](-[#8]-[#1]):[c]3-[#1]):[c]3-[#1])-[#6](-[#6](-[#1])(-[#8]-[#6]2(-[#1])-[#6](-[#1])(-[#1])-[#8]-[#6](-[#1])(-[#8]-[#6]4(-[#1])-[#1])-[#6](-[#1])(-[#8]-[#1])-[#6](-[#1])(-[#8]-[#1])-[#6]4(-[#1])-[#8]-[#1])-[#8]-[#6](-[#1])(-[#1])-[#6]…	756.70175	C34H44O19	NPT31	0
NPC207554	[c]1(-[#1]):[c](-[#1]):[c]2:[c](-[#7]=[#6](-[#7](-[#6]2=[#8])-[c](:[c]3:[c](-[#1]):[c]4-[#1]):[c](-[#1]):[c]4-[#1])-[#6]3=[#8]):[c](-[#1]):[c]1-[#1]	248.23621	C15H8N2O2	NPT31	1
NPC20791	[c]1(-[#1]):[c](-[#6](-[#8]2)=[#6](-[#8]-[#1])-[#6](=[#8])-[c](:[c]2:[c](-[#1]):[c]3-[#8]-[#1]):[c](-[#8]-[#1]):[c]3-[#1]):[c](-[#1]):[c](-[#8]-[#1]):[c](-[#8]-[#1]):[c]1-[#1]	302.2357	C15H10O7	NPT31	0
NPC21429	[c]1(-[#1]):[c](-[#1]):[c]2:[c](:[n](-[#1]):[c](-[#6](-[#7](-[#6]3=[#8])-[#6]4(-[#1])-[#1])=[#7]-[c](:[c]3:[c](-[#1]):[c]5-[#1]):[c](-[#1]):[c]5-[#1]):[c]2-[#6]4(-[#1])-[#1]):[c](-[#1]):[c]1-[#1]	287.31532	C18H13N3O	NPT31	1
NPC219876	[c]1(-[#1]):[c](-[#6](-[#1])(-[#8]-[c](:[c]2:[c](-[#8]-[#1]):[c]3-[#1]):[c](-[#1]):[c]3-[#8]-[#1])-[#6](-[#1])(-[#8]-[#1])-[#6]2(-[#1])-[#1]):[c](-[#1]):[c](-[#8]-[#1]):[c](-[#8]-[#1]):[c]1-[#1]	290.26806	C15H14O6	NPT31	0
NPC220765	[c]1(-[#1]):[c](-[#8]-[#1]):[c](-[#1]):[c](:[c](:[n](-[#1]):[c]2-[#1]):[c]1-[#1]):[c]2-[#6](-[#1])(-[#1])-[#6](-[#1])(-[#1])-[#7](-[#1])-[#1]	176.21507	C10H12N2O	NPT31	0
NPC230713	[#6](-[#1])(-[#1])(-[#1])\-[#6](=[#6](-[#1])\-[#6](-[#1])(-[#1])-[c](:[c](:[o]:[c](-[c]1:[c](-[#1]):[c](-[#8]-[#1]):[c](-[#1]):[c](-[#8]-[#1]):[c]1-[#1]):[c]2-[#1]):[c]2:[c]3-[#1]):[c](-[#8]-[#1]):[c]3-[#1])\-[#6](-[#1])(-[#1])-[#1]	310.34382	C19H18O4	NPT31	0
NPC233980	[#6](-[#1])(-[#1])(-[#1])\-[#6](=[#6](-[#1])/-[#6](-[#1])(-[#1])-[c](:[c](-[#8]-[#1]):[c](-[#8]-[#6](-[#6](-[#1])=[#6]1-[#1])(-[#6](-[#1])(-[#1])-[#1])-[#6](-[#1])(-[#1])-[#1]):[c]12):[c](-[#6](-[#1])(-[#8]-[c](:[c](-[#6]3(-[#1])-[#1]):[c]4-[#1]):[c](-[#1]):[c](-[#8]-[#1]):[c]4-[#1])-[#6]3(-[#1])-[#1]):[c]2-[#1])\-[#6](-[#1])(-[#1])-[#1]	392.48742	C25H28O4	NPT31	0
NPC236638	[#6](-[#1])(-[#1])(-[#1])-[#6]1(-[#1])-[#8]-[#6](-[#1])(-[#8]-[#6]2(-[#1])-[#6](-[#1])(-[#8]-[#1])-[#6](-[#1])(-[#8]-[#1])-[#6](-[#1])(-[#8]-[#6]2(-[#1])-[#6](-[#1])(-[#1])-[#8]-[#1])-[#8]-[#6](-[#1])(-[#1])-[#6]3(-[#1])-[#8]-[#6](-[#1])(-[#8]-[#6](-[#6](-[#6](-[#1])(-[#6](-[#6](-[#6](-[#6](-[#1])(-[#6](-[#6](-[#1])(-[#1])-[#1])(-[#6](-[#1])(-[#6](-[#6](-[#1])(-[#8]-[#6](-[#1])(-[#8]-[#6]4(-[#1])…	1337.49315	C64H104O29	NPT31	0
NPC241909	[#6](-[#1])(-[#1])(-[#1])-[#6]1(-[#1])-[#8]-[#6](-[#1])(-[#8]-[#6]2(-[#1])-[#6](-[#1])(-[#8]-[#1])-[#6](-[#1])(-[#8]-[#1])-[#6](-[#1])(-[#8]-[#6]2(-[#1])-[#6](-[#1])(-[#1])-[#8]-[#1])-[#8]-[#6](-[#1])(-[#1])-[#6]3(-[#1])-[#8]-[#6](-[#1])(-[#8]-[#6](-[#6](-[#6](-[#1])(-[#6](-[#6](-[#6](-[#6](-[#1])(-[#6](-[#6](-[#1])(-[#1])-[#1])(-[#6](-[#6](-[#6](-[#1])(-[#8]-[#6](-[#1])(-[#8]-[#6]4(-[#1])-[#1])-…	1075.23673	C53H86O22	NPT31	0
NPC243902	[#6](-[#1])(-[#1])(-[#1])-[#6](-[#1])(-[#6](-[#1])(-[#7](-[#6](-[#1])(-[#1])-[#1])-[#6](-[#1])(-[#1])-[#1])-[#6](-[#8]-[#6]1(-[#1])-[#6](-[#8]-[#6](=[#8])-[#6](-[#1])(-[#1])-[#1])(-[#6]2(-[#6](-[#1])(-[#1])-[#1])-[#6](-[#1])(-[#1])-[#1])-[#6]2(-[#1])-[#6]3(-[#1])-[#6](-[#8]-[#1])(-[#6]1(-[#1])-[#6](-[#1])(-[#1])-[#1])-[#6]4(-[#1])-[#6](-[#8]-[#1])(-[#6](=[#8])-[#6](=[#6]4-[#1])-[#6](-[#1])(-[#1])…	533.65361	C29H43NO8	NPT31	1
NPC261506	[#6](-[#1])(-[#1])(-[#1])-[#6]1(-[#1])-[#8]-[#6](-[#1])(-[#8]-[#6]2(-[#1])-[#6](-[#1])(-[#8]-[#1])-[#6](-[#1])(-[#8]-[#1])-[#6](-[#1])(-[#8]-[#6]2(-[#1])-[#6](-[#1])(-[#1])-[#8]-[#1])-[#8]-[#6](-[#1])(-[#1])-[#6]3(-[#1])-[#8]-[#6](-[#1])(-[#8]-[#6](-[#6](-[#6](-[#1])(-[#6](-[#6](-[#6](-[#6](-[#1])(-[#6](-[#6](-[#1])(-[#1])-[#1])(-[#6](-[#1])(-[#6](-[#6](-[#1])(-[#8]-[#6](-[#1])(-[#8]-[#6]4(-[#1])…	1499.63375	C70H114O34	NPT31	0
NPC266937	[#6](-[#1])(-[#1])(-[#1])-[#6](-[#6](-[#6](-[#1])(-[#1])-[#1])(-[#6](-[#6](-[#6](-[#1])(-[#6]1(-[#1])-[#1])-[#6](-[#1])(-[#1])-[#1])(-[#6](-[#1])(-[#1])-[c](:[c](-[#8]-[#1]):[c]2-[#1]):[c](-[#1]):[c](-[#8]-[#1]):[c]2-[#1])-[#6](-[#1])(-[#1])-[#1])(-[#1])-[#6](-[#1])(-[#1])-[#6]3(-[#1])-[#1])-[#6]1(-[#1])-[#1])=[#6]3-[#1]	314.4617	C21H30O2	NPT31	1
NPC274121	[c]1(-[#1]):[c](-[#8]-[#1]):[c](-[#1]):[c](-[#8]-[#1]):[c](-[#6](-[#8]-[c](:[c](-[#6]2=[#8]):[c](-[#8]-[#1]):[c]3-[#1]):[c](-[#1]):[c]3-[#8]-[#1])=[#6]2-[#1]):[c]1-[#1]	286.2363	C15H10O6	NPT31	0
NPC278552	[c]1(-[#1]):[c](-[#6](-[#1])(-[#8]-[c](:[c]2:[c](-[#8]-[#1]):[c]3-[#1]):[c](-[#1]):[c]3-[#8]-[#1])-[#6](-[#1])(-[#8]-[#1])-[#6]2(-[#1])-[#1]):[c](-[#1]):[c](-[#1]):[c](-[#8]-[#1]):[c]1-[#1]	274.26866	C15H14O5	NPT31	0
NPC281521	[#6](-[#1])(-[#1])(-[#1])-[c]1:[c](-[#8]-[#6](-[#1])(-[#1])-[#1]):[c](-[#8]-[c](:[c](:[c](-[#8]-[#1]):[c]2-[#1])-[#6]3(-[#1])-[#1]):[c](-[#1]):[c]2-[#1]):[c](:[c](-[#8]-[#6](-[#1])(-[#1])-[#1]):[c]1-[#8]-[#1])-[#6]3(-[#1])-[#1]	302.32182	C17H18O5	NPT31	1
NPC292233	[#6](-[#1])(-[#1])(-[#1])\-[#6](=[#6](-[#1])/-[#6](-[#1])(-[#1])-[#6]1(-[#8]2)-[#6](-[#8]-[c](:[c]1:[c]3-[#1]):[c](-[#1]):[c](-[#8]-[#1]):[c]3-[#1])(-[#8]-[#1])-[#6](=[#8])-[c](:[c](-[#8]-[#1]):[c](:[c]4-[#8]-[#1])-[#6](=[#6](-[#1])-[#6](-[#8]-[c](:[c]5:[c]6-[#1]):[c](-[#1]):[c](-[#8]-[#1]):[c]6-[#1])(-[#6](-[#1])(-[#1])-[#6]57-[#1])-[#6](-[#1])(-[#1])-[#1])-[#6]7(-[#1])-[#1]):[c]2:[c]4-[#1])\-[#…	570.58589	C33H30O9	NPT31	0
NPC295261	[c]1(-[#1]):[c](-[#8]-[#1]):[c](-[#1]):[c](-[#8]-[#1]):[c](-[#6](-[#1])(-[#8]-[c](:[c](-[#6]2=[#8]):[c](-[#8]-[#1]):[c]3-[#1]):[c](-[#1]):[c]3-[#8]-[#1])-[#6]2(-[#1])-[#1]):[c]1-[#1]	288.25218	C15H12O6	NPT31	0
NPC295941	[#6](-[#1])(-[#1])(-[#1])-[#6]1(-[#1])-[#8]-[#6](-[#1])(-[#8]-[#6]2(-[#1])-[#6](-[#1])(-[#8]-[#1])-[#6](-[#1])(-[#8]-[#1])-[#6](-[#1])(-[#8]-[#6]2(-[#1])-[#6](-[#1])(-[#1])-[#8]-[#1])-[#8]-[#6](-[#1])(-[#1])-[#6]3(-[#1])-[#8]-[#6](-[#1])(-[#8]-[#6](-[#6](-[#6](-[#1])(-[#6](-[#6](-[#6](-[#6](-[#1])(-[#6](-[#6](-[#1])(-[#1])-[#1])(-[#6](-[#1])(-[#6](-[#6](-[#1])(-[#8]-[#6](-[#1])(-[#8]-[#6]4(-[#1])…	2308.36547	C104H162O56	NPT31	1
NPC298034	[#6](-[#1])(-[#1])(-[#1])-[#6]1(-[#1])-[#8]-[#6](-[#1])(-[#8]-[#6]2(-[#1])-[#6](-[#1])(-[#8]-[#1])-[#6](-[#1])(-[#8]-[#1])-[#6](-[#1])(-[#8]-[#6]2(-[#1])-[#6](-[#1])(-[#1])-[#8]-[#1])-[#8]-[#6](-[#1])(-[#1])-[#6]3(-[#1])-[#8]-[#6](-[#1])(-[#8]-[#6](-[#6](-[#6](-[#1])(-[#6](-[#6](-[#6](-[#6](-[#1])(-[#6](-[#6](-[#1])(-[#1])-[#1])(-[#6](-[#6](-[#6](-[#1])(-[#8]-[#6](-[#1])(-[#8]-[#6]4(-[#1])-[#1])-…	1677.77375	C76H124O40	NPT31	0
NPC299590	[#6](-[#1])(-[#1])(-[#1])-[#6](-[#1])(-[#6](-[#8]1)(-[#6]12-[#1])-[#6](-[#6](-[#6](-[#8]3)(-[#6](-[#6]4(-[#1])-[#6]5=[#6](-[#6](-[#8]-[#6]5(-[#1])-[#1])=[#8])-[#6]6(-[#1])-[#1])(-[#6]6(-[#1])-[#1])-[#6](-[#1])(-[#1])-[#1])-[#6]23-[#1])(-[#8]7)-[#6]7(-[#1])-[#6]4(-[#1])-[#1])(-[#1])-[#8]-[#1])-[#6](-[#1])(-[#1])-[#1]	360.40096	C20H24O6	NPT31	1
NPC30647	[#6](-[#1])(-[#1])(-[#1])-[#6](-[#8]-[c]1:[c](:[c](-[#8]-[#1]):[c](-[#8]-[#6](-[#1])(-[#1])-[#1]):[c](-[#8]-[#6](-[#1])(-[#1])-[#1]):[c]1-[#1])-[#6]2=[#8])=[#6]2-[#1]	236.22067	C12H12O5	NPT31	0
NPC31872	[#6](-[#1])(-[#1])(-[#1])-[#6](-[#8]-[c](:[c](:[c](-[#8]-[#1]):[c]1-[#1])-[#6]2=[#8]):[c](-[#1]):[c]1-[#8]-[#6](-[#1])(-[#1])-[#1])=[#6]2-[#1]	206.19469	C11H10O4	NPT31	0
NPC32723	[#6](-[#1])(-[#1])(-[#1])-[#6]1(-[#1])-[#8]-[#6](-[#1])(-[#8]-[#6]2(-[#1])-[#6](-[#1])(-[#8]-[#1])-[#6](-[#1])(-[#8]-[#1])-[#6](-[#1])(-[#8]-[#6]2(-[#1])-[#6](-[#1])(-[#1])-[#8]-[#1])-[#8]-[#6](-[#1])(-[#1])-[#6]3(-[#1])-[#8]-[#6](-[#1])(-[#8]-[#6](-[#6](-[#6](-[#1])(-[#6](-[#6](-[#6](-[#6](-[#1])(-[#6](-[#6](-[#1])(-[#1])-[#1])(-[#6](-[#1])(-[#6](-[#6](-[#1])(-[#8]-[#6](-[#1])(-[#8]-[#6]4(-[#1])…	1837.94307	C86H132O42	NPT31	1
NPC38350	[#6](-[#1])(-[#1])(-[#1])\-[#6](=[#6](-[#1])\-[#6](-[#1])(-[#1])-[#6](-[#1])(-[#1])-[#6](-[#1])(-[#6](-[#8]-[#1])=[#8])-[#6](-[#1])(-[#6](-[#6](-[#6](-[#1])(-[#1])-[#1])(-[#6](=[#6](-[#6](-[#6](-[#1])(-[#1])-[#1])(-[#6](-[#1])(-[#6](-[#6](=[#8])-[#6]1(-[#1])-[#1])(-[#6](-[#1])(-[#1])-[#1])-[#6](-[#1])(-[#1])-[#1])-[#6]2(-[#1])-[#1])-[#6]1(-[#1])-[#1])-[#6]3(-[#1])-[#1])-[#6]2(-[#1])-[#1])-[#6]4(-…	454.68444	C30H46O3	NPT31	0
NPC4328	[#6](-[#1])(-[#1])(-[#1])-[#6]1(-[#1])-[#8]-[#6](-[#1])(-[#8]-[#6]2(-[#1])-[#6](-[#1])(-[#8]-[#1])-[#6](-[#1])(-[#8]-[#1])-[#6](-[#1])(-[#8]-[#6]2(-[#1])-[#6](-[#1])(-[#1])-[#8]-[#1])-[#8]-[#6](-[#1])(-[#1])-[#6]3(-[#1])-[#8]-[#6](-[#1])(-[#8]-[#6](-[#6](-[#6](-[#1])(-[#6](-[#6](-[#6](-[#6](-[#1])(-[#6](-[#6](-[#1])(-[#1])-[#1])(-[#6](-[#1])(-[#6](-[#6](-[#1])(-[#8]-[#6](-[#1])(-[#8]-[#6]4(-[#1])…	1661.77435	C76H124O39	NPT31	0
NPC46274	[c]1(-[#1]):[c](-[c](:[o+]:[c](:[c]2:[c](-[#8]-[#1]):[c]3-[#1]):[c](-[#1]):[c]3-[#8]-[#1]):[c](-[#8]-[#1]):[c]2-[#1]):[c](-[#1]):[c](-[#8]-[#1]):[c](-[#8]-[#1]):[c]1-[#1]	287.24424	C15H11O6	NPT31	0
NPC469772	[#6](-[#1])(-[#1])(-[#1])-[#6]1(-[#1])-[#8]-[#6](-[#1])(-[#8]-[#6]2(-[#1])-[#6](-[#1])(-[#8]-[#1])-[#6](-[#1])(-[#8]-[#1])-[#6](-[#1])(-[#8]-[#6]2(-[#1])-[#6](-[#1])(-[#1])-[#8]-[#1])-[#8]-[#6](-[#1])(-[#1])-[#6]3(-[#1])-[#8]-[#6](-[#1])(-[#8]-[#6](-[#6](-[#6](-[#1])(-[#6](-[#6](-[#6](-[#6](-[#1])(-[#6](-[#6](-[#1])(-[#1])-[#1])(-[#6](-[#6](-[#6](-[#1])(-[#8]-[#6](-[#1])(-[#8]-[#6]4(-[#1])-[#1])-…	2324.36487	C104H162O57	NPT31	1
NPC469773	[#6](-[#1])(-[#1])(-[#1])-[#6]1(-[#1])-[#8]-[#6](-[#1])(-[#8]-[#6](-[#1])(-[#1])-[#6]2(-[#1])-[#8]-[#6](-[#1])(-[#8]-[#6](-[#1])(-[#6](-[#1])(-[#8]-[#6](=[#8])\-[#6](-[#1])=[#6](-[#1])/-[c](:[c](-[#1]):[c](-[#8]-[#1]):[c](-[#8]-[#6](-[#1])(-[#1])-[#1]):[c]3-[#1]):[c]3-[#1])-[#6](-[#1])(-[#8]-[#6]4(-[#1])-[#6](-[#1])(-[#8]-[#1])-[#6](-[#1])(-[#8]-[#1])-[#6](-[#1])(-[#8]-[#6]5(-[#1])-[#6](-[#1])(-[…	2324.36487	C104H162O57	NPT31	1
NPC469774	[#6](-[#1])(-[#1])(-[#1])-[#6]1(-[#1])-[#8]-[#6](-[#1])(-[#8]-[#6]2(-[#1])-[#6](-[#1])(-[#8]-[#1])-[#6](-[#1])(-[#8]-[#1])-[#6](-[#1])(-[#8]-[#6]2(-[#1])-[#6](-[#1])(-[#1])-[#8]-[#1])-[#8]-[#6](-[#1])(-[#1])-[#6]3(-[#1])-[#8]-[#6](-[#1])(-[#8]-[#6](-[#6](-[#6](-[#1])(-[#6](-[#6](-[#6](-[#6](-[#1])(-[#6](-[#6](-[#1])(-[#1])-[#1])(-[#6](-[#6](-[#6](-[#1])(-[#8]-[#6](-[#1])(-[#8]-[#6]4(-[#1])-[#1])-…	1853.94247	C86H132O43	NPT31	1
NPC469775	[#6](-[#1])(-[#1])(-[#1])-[#6]1(-[#1])-[#8]-[#6](-[#1])(-[#8]-[#6]2(-[#1])-[#6](-[#1])(-[#8]-[#1])-[#6](-[#1])(-[#8]-[#1])-[#6](-[#1])(-[#8]-[#6]2(-[#1])-[#6](-[#1])(-[#1])-[#8]-[#1])-[#8]-[#6](-[#1])(-[#1])-[#6]3(-[#1])-[#8]-[#6](-[#1])(-[#8]-[#6](-[#6](-[#6](-[#1])(-[#6](-[#6](-[#6](-[#6](-[#1])(-[#6](-[#6](-[#1])(-[#1])-[#1])(-[#6](-[#6](-[#6](-[#1])(-[#8]-[#6](-[#1])(-[#8]-[#6]4(-[#1])-[#1])-…	1853.94247	C86H132O43	NPT31	1
NPC469776	[#6](-[#1])(-[#1])(-[#1])-[#6]1(-[#1])-[#8]-[#6](-[#1])(-[#8]-[#6]2(-[#1])-[#6](-[#1])(-[#8]-[#1])-[#6](-[#1])(-[#8]-[#1])-[#6](-[#1])(-[#8]-[#6]2(-[#1])-[#6](-[#1])(-[#1])-[#8]-[#1])-[#8]-[#6](-[#1])(-[#1])-[#6]3(-[#1])-[#8]-[#6](-[#1])(-[#8]-[#6](-[#6](-[#6](-[#1])(-[#6](-[#6](-[#6](-[#6](-[#1])(-[#6](-[#6](-[#1])(-[#1])-[#1])(-[#6](-[#1])(-[#6](-[#6](-[#1])(-[#8]-[#6](-[#1])(-[#8]-[#6]4(-[#1])…	1837.94307	C86H132O42	NPT31	1
NPC469777	[#6](-[#1])(-[#1])(-[#1])-[#6]1(-[#1])-[#8]-[#6](-[#1])(-[#8]-[#6]2(-[#1])-[#6](-[#1])(-[#8]-[#1])-[#6](-[#1])(-[#8]-[#1])-[#6](-[#1])(-[#8]-[#6]2(-[#1])-[#6](-[#1])(-[#1])-[#8]-[#1])-[#8]-[#6](-[#1])(-[#1])-[#6]3(-[#1])-[#8]-[#6](-[#1])(-[#8]-[#6](-[#6](-[#6](-[#1])(-[#6](-[#6](-[#6](-[#6](-[#1])(-[#6](-[#6](-[#1])(-[#1])-[#1])(-[#6](-[#6](-[#6](-[#1])(-[#8]-[#6](-[#1])(-[#8]-[#6]4(-[#1])-[#1])-…	2016.08307	C92H142O48	NPT31	1
NPC469778	[#6](-[#1])(-[#1])(-[#1])-[#6]1(-[#1])-[#8]-[#6](-[#1])(-[#8]-[#6]2(-[#1])-[#6](-[#1])(-[#8]-[#1])-[#6](-[#1])(-[#8]-[#1])-[#6](-[#1])(-[#8]-[#6]2(-[#1])-[#6](-[#1])(-[#1])-[#8]-[#1])-[#8]-[#6](-[#1])(-[#1])-[#6]3(-[#1])-[#8]-[#6](-[#1])(-[#8]-[#6](-[#6](-[#6](-[#1])(-[#6](-[#6](-[#6](-[#6](-[#1])(-[#6](-[#6](-[#1])(-[#1])-[#1])(-[#6](-[#1])(-[#6](-[#6](-[#1])(-[#8]-[#6](-[#1])(-[#8]-[#6]4(-[#1])…	1837.94307	C86H132O42	NPT31	1
NPC469782	[#6](-[#1])(-[#1])(-[#1])-[#6]1(-[#1])-[#8]-[#6](-[#1])(-[#8]-[#6]2(-[#1])-[#6](-[#1])(-[#8]-[#1])-[#6](-[#1])(-[#8]-[#1])-[#6](-[#1])(-[#8]-[#6]2(-[#1])-[#6](-[#1])(-[#1])-[#8]-[#1])-[#8]-[#6](-[#1])(-[#1])-[#6]3(-[#1])-[#8]-[#6](-[#1])(-[#8]-[#6](-[#6](-[#6](-[#1])(-[#6](-[#6](-[#6](-[#6](-[#1])(-[#6](-[#6](-[#1])(-[#1])-[#1])(-[#6](-[#1])(-[#6](-[#6](-[#1])(-[#8]-[#6](-[#1])(-[#8]-[#6]4(-[#1])…	1221.37793	C59H96O26	NPT31	0
NPC471126	[#6](-[#1])(-[#1])(-[#1])\-[#6](-[#1])=[#6](\-[#6](-[#8]-[#6]1(-[#1])-[#6](-[#8]-[#6](=[#8])-[#6](-[#1])(-[#6](-[#1])(-[#1])-[#6](-[#1])(-[#1])-[#1])-[#6](-[#1])(-[#1])-[#1])(-[#6]2(-[#6](-[#1])(-[#1])-[#1])-[#6](-[#1])(-[#1])-[#1])-[#6]2(-[#1])-[#6]3(-[#1])-[#6](-[#8]-[#1])(-[#6]1(-[#1])-[#6](-[#1])(-[#1])-[#1])-[#6]4(-[#1])-[#6](-[#8]-[#1])(-[#6](=[#8])-[#6](=[#6]4-[#1])-[#6](-[#1])(-[#1])-[#1]…	530.64967	C30H42O8	NPT31	0
NPC471896	[#6](-[#1])(-[#1])(-[#1])\-[#6](=[#6](-[#1])\-[#6](-[#1])(-[#1])-[#6](-[#1])(-[#1])-[#6](-[#1])(-[#6](-[#8]-[#1])=[#8])-[#6](-[#1])(-[#6](-[#6](-[#6](-[#1])(-[#1])-[#1])(-[#6](-[#6](-[#1])(-[#6](-[#6](-[#1])(-[#1])-[#1])(-[#6](-[#1])(-[#6](-[#6](-[#1])(-[#8]-[#6](=[#8])-[#6](-[#1])(-[#1])-[#1])-[#6]1(-[#1])-[#1])(-[#6](-[#1])(-[#1])-[#1])-[#6](-[#1])(-[#1])-[#1])-[#6]2(-[#1])-[#1])-[#6]1(-[#1])-[…	498.737	C32H50O4	NPT31	0
NPC471897	[#6](-[#1])(-[#1])(-[#1])-[#6](-[#1])(-[#6](-[#1])(-[#6](-[#6](-[#1])(-[#1])-[#1])(-[#6](-[#6](-[#6](-[#6](-[#6](-[#1])(-[#6](-[#6](-[#1])(-[#1])-[#1])(-[#6]1(-[#1])-[#1])-[#6]2(-[#1])-[#1])-[#6](-[#1])(-[#6](-[#1])(-[#6]2(-[#1])-[#1])-[#6](-[#1])(-[#1])-[#1])-[#6](-[#1])(-[#1])-[#1])=[#6]3-[#1])(-[#6]1(-[#1])-[#1])-[#6](-[#1])(-[#1])-[#1])(-[#6]4(-[#1])-[#1])-[#6](-[#1])(-[#1])-[#1])(-[#1])-[#6]…	442.7168	C30H50O2	NPT31	0
NPC471898	[#6](-[#1])(-[#1])(-[#1])-[#6](-[#1])(-[#6](-[#1])(-[#6](-[#6](-[#1])(-[#1])-[#1])(-[#6](-[#6](-[#6](-[#6](-[#6](-[#1])(-[#6](-[#6](-[#1])(-[#1])-[#1])(-[#6]1(-[#1])-[#1])-[#6]2(-[#1])-[#1])-[#6](-[#1])(-[#6](-[#1])(-[#6]2(-[#1])-[#1])-[#6](-[#1])(-[#1])-[#1])-[#6](-[#1])(-[#1])-[#1])=[#6]3-[#1])(-[#6]1(-[#1])-[#1])-[#6](-[#1])(-[#1])-[#1])(-[#6]4(-[#1])-[#1])-[#6](-[#1])(-[#1])-[#1])(-[#1])-[#6]…	456.70032	C30H48O3	NPT31	0
NPC471899	[#6](-[#1])(-[#1])(-[#1])-[#6](-[#1])(-[#6](-[#1])(-[#6](-[#6](-[#1])(-[#1])-[#1])(-[#6](-[#6](-[#6](-[#6](-[#6](-[#1])(-[#6](-[#6](-[#1])(-[#1])-[#1])(-[#6]1(-[#1])-[#1])-[#6]2(-[#1])-[#1])-[#6](-[#1])(-[#1])-[#6](-[#6]2(-[#1])-[#1])(-[#6](-[#1])(-[#1])-[#1])-[#6](-[#1])(-[#1])-[#1])=[#6]3-[#1])(-[#6]1(-[#1])-[#1])-[#6](-[#1])(-[#1])-[#1])(-[#6]4(-[#1])-[#1])-[#6](-[#1])(-[#1])-[#1])(-[#1])-[#6]…	442.7168	C30H50O2	NPT31	0
NPC471900	[#6](-[#1])(-[#1])=[#6](-[#6](-[#1])(-[#6](-[#1])(-[#6](-[#6](-[#1])(-[#1])-[#1])(-[#6]1(-[#1])-[#1])-[#6]2(-[#1])-[#1])-[#6](-[#6](-[#6](-[#6](-[#1])(-[#6](-[#6](-[#1])(-[#1])-[#1])(-[#6](-[#6](-[#6](-[#8]-[#1])=[#8])(-[#6](-[#1])(-[#8]-[#1])-[#6]3(-[#1])-[#1])-[#6](-[#1])(-[#1])-[#1])(-[#1])-[#6]4(-[#1])-[#1])-[#6]3(-[#1])-[#1])-[#6]5(-[#1])-[#1])(-[#6]4(-[#1])-[#1])-[#6](-[#1])(-[#1])-[#1])(-[…	456.70032	C30H48O3	NPT31	0
NPC471901	[#6](-[#1])(-[#1])=[#6](-[#6](-[#1])(-[#6](-[#1])(-[#6](-[#6](-[#1])(-[#1])-[#1])(-[#6]1(-[#1])-[#1])-[#6]2(-[#1])-[#1])-[#6](-[#6](-[#6](-[#6](-[#1])(-[#6](-[#6](-[#1])(-[#1])-[#1])(-[#6](-[#6](-[#6](-[#8]-[#1])=[#8])(-[#6](-[#1])(-[#8]-[#6](=[#8])-[#6](-[#1])(-[#1])-[#1])-[#6]3(-[#1])-[#1])-[#6](-[#1])(-[#1])-[#1])(-[#1])-[#6]4(-[#1])-[#1])-[#6]3(-[#1])-[#1])-[#6]5(-[#1])-[#1])(-[#6]4(-[#1])-[#…	498.737	C32H50O4	NPT31	0
NPC471902	[#6](-[#1])(-[#1])=[#6](-[#6](-[#1])(-[#6](-[#1])(-[#6](-[#6](-[#1])(-[#1])-[#8]-[#1])(-[#6]1(-[#1])-[#1])-[#6]2(-[#1])-[#1])-[#6](-[#6](-[#6](-[#6](-[#1])(-[#6](-[#6](-[#1])(-[#1])-[#1])(-[#6](-[#6](-[#6](-[#8]-[#1])=[#8])(-[#6](-[#1])(-[#8]-[#6](=[#8])-[#6](-[#1])(-[#1])-[#1])-[#6]3(-[#1])-[#1])-[#6](-[#1])(-[#1])-[#1])(-[#1])-[#6]4(-[#1])-[#1])-[#6]3(-[#1])-[#1])-[#6]5(-[#1])-[#1])(-[#6]4(-[#1…	514.7364	C32H50O5	NPT31	0
NPC472397	[#6](-[#1])(-[#1])(-[#1])-[#6](-[#1])(-[#6](-[#8]-[#6](-[#6]1(-[#6](-[#1])(-[#1])-[#1])-[#6](-[#1])(-[#1])-[#1])(-[#6]2(-[#1])-[#8]-[#6](=[#8])-[#6](-[#1])(-[#1])-[#1])-[#6]1(-[#1])-[#6]3(-[#1])-[#6](-[#8]-[#1])(-[#6]2(-[#1])-[#6](-[#1])(-[#1])-[#1])-[#6]4(-[#1])-[#6](-[#8]-[#1])(-[#6](=[#8])-[#6](=[#6]4-[#1])-[#6](-[#1])(-[#1])-[#1])-[#6](-[#1])(-[#1])-[#6](-[#6](-[#1])(-[#1])-[#8]-[#1])=[#6]3-[…	476.55924	C26H36O8	NPT31	0
NPC472398	[#6](-[#1])(-[#1])(-[#1])-[#6](-[#1])(-[#1])-[#6](-[#1])(-[#6](-[#8]-[#6](-[#6]1(-[#6](-[#1])(-[#1])-[#1])-[#6](-[#1])(-[#1])-[#1])(-[#6]2(-[#1])-[#8]-[#6](=[#8])-[c](:[c](-[#1]):[c](-[#1]):[c]3-[#1]):[c](-[#1]):[c]3-[#1])-[#6]1(-[#1])-[#6]4(-[#1])-[#6](-[#8]-[#1])(-[#6]2(-[#1])-[#6](-[#1])(-[#1])-[#1])-[#6]5(-[#1])-[#6](-[#8]-[#1])(-[#6](=[#8])-[#6](=[#6]5-[#1])-[#6](-[#1])(-[#1])-[#1])-[#6](-[#…	552.65519	C32H40O8	NPT31	1
NPC472399	[#6](-[#1])(-[#1])(-[#1])\-[#6](-[#1])=[#6](\-[#6](-[#8]-[#6]1(-[#1])-[#6](-[#8]-[#6](=[#8])-[#6](-[#1])(-[#6](-[#1])(-[#1])-[#6](-[#1])(-[#1])-[#1])-[#6](-[#1])(-[#1])-[#1])(-[#6]2(-[#6](-[#1])(-[#1])-[#1])-[#6](-[#1])(-[#1])-[#1])-[#6]2(-[#1])-[#6](-[#1])(-[#6](-[#8]-[#1])(-[#6]1(-[#1])-[#6](-[#1])(-[#1])-[#1])-[#6]3(-[#1])-[#6]4(-[#8]-[#1])-[#6](=[#8])-[#6](=[#6]3-[#1])-[#6](-[#1])(-[#1])-[#1]…	544.63319	C30H40O9	NPT31	0
NPC472400	[#6](-[#1])(-[#1])(-[#1])-[#6](-[#1])(-[#1])-[#6](-[#1])(-[#6](-[#8]-[#6](-[#6]1(-[#6](-[#1])(-[#1])-[#1])-[#6](-[#1])(-[#1])-[#1])(-[#6]2(-[#1])-[#8]-[#1])-[#6]1(-[#1])-[#6](-[#1])(-[#6](-[#8]-[#1])(-[#6]2(-[#1])-[#6](-[#1])(-[#1])-[#1])-[#6]3(-[#1])-[#6](-[#1])(-[#6](=[#8])-[#6](=[#6]3-[#1])-[#6](-[#1])(-[#1])-[#1])-[#6]4(-[#1])-[#1])-[#6](-[#1])=[#6]4-[#6](-[#1])(-[#1])-[#8]-[#1])=[#8])-[#6](-…	432.54974	C25H36O6	NPT31	0
NPC472401	[#6](-[#1])(-[#1])(-[#1])-[#6](-[#1])(-[#1])-[#6](-[#1])(-[#6](-[#8]-[#6](-[#6]1(-[#6](-[#1])(-[#1])-[#1])-[#6](-[#1])(-[#1])-[#1])(-[#6]2(-[#1])-[#8]-[#6](=[#8])-[#6](-[#1])(-[#1])-[#1])-[#6]1(-[#1])-[#6](-[#1])(-[#6](-[#8]-[#1])(-[#6]2(-[#1])-[#6](-[#1])(-[#1])-[#1])-[#6]3(-[#1])-[#6]4(-[#8]-[#1])-[#6](=[#8])-[#6](=[#6]3-[#1])-[#6](-[#1])(-[#1])-[#1])-[#6](=[#8])-[#6](-[#6](-[#1])(-[#1])-[#8]-[…	504.56934	C27H36O9	NPT31	0
NPC474276	[#6](-[#1])(-[#1])(-[#1])\-[#6](=[#6](-[#1])/-[#6](-[#1])(-[#1])-[#6](-[#8]-[c](:[c]1:[c]2-[#1]):[c](-[#1]):[c](-[#8]-[#1]):[c]2-[#1])(-[#6]1(-[#8]3)-[#8]-[#1])-[#6](=[#8])-[c](:[c](-[#8]-[#1]):[c](:[c]4-[#8]-[#1])-[#6](-[#1])(-[#6](-[#1])(-[#6](=[#8])-[c](:[c](-[#8]-[#1]):[c](-[#1]):[c](-[#8]-[#1]):[c]5-[#1]):[c]5-[#1])-[#6](-[#1])(-[c](:[c](-[#8]-[#1]):[c](-[#1]):[c](-[#8]-[#1]):[c]6-[#1]):[c]6…	708.70663	C40H36O12	NPT31	0
NPC476111	[#6](-[#1])(-[#1])(-[#1])\-[#6](=[#6](\-[#7](-[#6](-[#1])(-[#1])-[#1])-[#6](-[#1])(-[#1])-[#1])/-[#6](-[#8]-[#6]1(-[#1])-[#6](-[#8]-[#6](=[#8])-[#6](-[#1])(-[#1])-[#1])(-[#6]2(-[#1])-[#6](-[#1])(-[#6](-[#8]-[#1])(-[#6]1(-[#1])-[#6](-[#1])(-[#1])-[#1])-[#6]3(-[#1])-[#6](-[#1])(-[#6](=[#8])-[#6](=[#6]3-[#1])-[#6](-[#1])(-[#1])-[#1])-[#6]4(-[#1])-[#1])-[#6](-[#1])=[#6]4-[#6](-[#1])(-[#1])-[#8]-[#1])…	515.63834	C29H41NO7	NPT31	0
NPC49130	[c]1(-[#1]):[c](-[#8]-[#1]):[c](-[#1]):[c](-[#8]-[#1]):[c](-[#6](-[#1])(-[#8]2)-[#6](-[#1])(-[#8]-[#1])-[#6](=[#8])-[c](:[c]2:[c](-[#1]):[c]3-[#8]-[#1]):[c](-[#8]-[#1]):[c]3-[#1]):[c]1-[#1]	304.25158	C15H12O7	NPT31	0
NPC50898	[c]1(-[#1]):[c](-[#6](-[#8]-[c](:[c](-[#6]2=[#8]):[c](-[#8]-[#1]):[c]3-[#1]):[c](-[#1]):[c]3-[#8]-[#1])=[#6]2-[#1]):[c](-[#1]):[c](-[#1]):[c](-[#8]-[#1]):[c]1-[#1]	270.2369	C15H10O5	NPT31	1
NPC51700	[#6](-[#1])(-[#1])(-[#1])-[#6](-[#1])(-[#6](-[#1])(-[#6](-[#1])(-[#6](-[#6](-[#8]-[#1])=[#8])(-[#6]1(-[#1])-[#1])-[#6]2(-[#1])-[#1])-[#6](-[#6](-[#6](-[#6](-[#1])(-[#6](-[#6](-[#1])(-[#1])-[#1])(-[#6](-[#1])(-[#6](-[#6](-[#1])(-[#8]-[#1])-[#6]3(-[#1])-[#1])(-[#6](-[#1])(-[#1])-[#1])-[#6](-[#1])(-[#1])-[#1])-[#6]4(-[#1])-[#1])-[#6]3(-[#1])-[#1])-[#6]5(-[#1])-[#1])(-[#6]4(-[#1])-[#1])-[#6](-[#1])(-…	456.70032	C30H48O3	NPT31	0
NPC59692	[#6](-[#1])(/-[c](:[c](-[#1]):[c]1:[c](-[#8]-[#6](-[#1])(-[#6]1(-[#1])-[c]2:[c](-[#1]):[c](-[#8]-[#6](-[#1])(-[#8]-[#6]3(-[#1])-[#6](-[#1])(-[#1])-[#8]-[#1])-[#6](-[#1])(-[#8]-[#1])-[#6](-[#1])(-[#8]-[#1])-[#6]3(-[#1])-[#8]-[#1]):[c](-[#1]):[c](-[#8]-[#1]):[c]2-[#1])-[c](:[c](-[#1]):[c](-[#1]):[c](-[#8]-[#1]):[c]4-[#1]):[c]4-[#1]):[c]5-[#1]):[c]5-[#1])=[#6](-[#1])\-[c]6:[c](-[#1]):[c](-[#8]-[#1])…	616.61127	C34H32O11	NPT31	1
NPC61871	[#6](-[#1])(-[#1])(-[#1])-[#6](-[#8]-[c]1:[c](:[c](-[#8]-[#1]):[c](-[#8]-[#1]):[c](-[#8]-[#6](-[#1])(-[#1])-[#1]):[c]1-[#1])-[#6]2=[#8])=[#6]2-[#1]	222.19409	C11H10O5	NPT31	0
NPC62840	[#6](-[#1])(-[#1])(-[#1])\-[#6](=[#6](-[#1])/-[#6](-[#1])(-[#1])-[#6]1=[#6](-[#8]-[c](:[c](-[#6]1=[#8]):[c]2-[#8]-[#1]):[c]3:[c](-[#8]-[#6](-[#6](-[#1])=[#6]3-[#1])(-[#6](-[#1])(-[#1])-[#1])-[#6](-[#1])(-[#1])-[#1]):[c]2-[#1])-[c](:[c](-[#8]-[#1]):[c](-[#1]):[c](-[#8]-[#1]):[c]4-[#1]):[c]4-[#1])\-[#6](-[#1])(-[#1])-[#1]	420.45446	C25H24O6	NPT31	0
NPC71065	[#6](-[#1])(-[#1])(-[#1])-[#6]1(-[#1])-[#8]-[#6](-[#1])(-[#8]-[#6]2(-[#1])-[#6](-[#1])(-[#8]-[#1])-[#6](-[#1])(-[#8]-[#1])-[#6](-[#1])(-[#8]-[#6]2(-[#1])-[#6](-[#1])(-[#1])-[#8]-[#1])-[#8]-[#6](-[#1])(-[#1])-[#6]3(-[#1])-[#8]-[#6](-[#1])(-[#8]-[#6](-[#6](-[#6](-[#1])(-[#6](-[#6](-[#6](-[#6](-[#1])(-[#6](-[#6](-[#1])(-[#1])-[#1])(-[#6](-[#6](-[#6](-[#1])(-[#8]-[#6](-[#1])(-[#8]-[#6]4(-[#1])-[#1])-…	1515.63315	C70H114O35	NPT31	0
NPC73995	[#6](-[#1])(-[#1])=[#6](-[#6](-[#8]1)=[#8])-[#6]2(-[#1])-[#6]1(-[#1])-[#6](-[#1])(-[#1])-[#6](-[#6](-[#1])(-[#1])-[#1])(-[#6](-[#1])(-[#6](-[#6]3=[#8])=[#6](-[#1])-[#1])-[#6]2(-[#1])-[#1])-[#6](-[#1])=[#6]3-[#1]	244.28573	C15H16O3	NPT31	1
NPC76336	[#6](-[#1])(-[#1])(-[#1])-[#8]-[c](:[c](-[#8]-[#1]):[c](-[#1]):[c](-[#8]-[#6](=[#8])-[#6](-[#1])=[#6]1-[#1]):[c]12):[c]2-[#1]	192.16811	C10H8O4	NPT31	0
NPC78540	[c]1(-[#1]):[c](-[#1]):[c](-[#1]):[c](-[#6](-[#8]-[c](:[c](-[#6]2=[#8]):[c](-[#8]-[#1]):[c]3-[#1]):[c](-[#1]):[c]3-[#8]-[#1])=[#6]2-[#1]):[c](-[#1]):[c]1-[#1]	254.23749	C15H10O4	NPT31	0
NPC78803	[#6](-[#1])(-[#1])(-[#1])\-[#6](=[#6](-[#1])/-[#6](-[#1])(-[#1])-[#6]1=[#6](-[#8]-[c](:[c](-[#6]1=[#8]):[c](-[#8]-[#1]):[c]2:[c]3-[#8]-[#6](-[#6](-[#1])=[#6]2-[#1])(-[#6](-[#1])(-[#1])-[#1])-[#6](-[#1])(-[#1])-[#1]):[c]3-[#1])-[c](:[c](-[#8]-[#1]):[c](-[#1]):[c](-[#8]-[#1]):[c]4-[#1]):[c]4-[#1])\-[#6](-[#1])(-[#1])-[#1]	420.45446	C25H24O6	NPT31	1
NPC96565	[#6](-[#1])(-[#1])(-[#1])\-[#6](=[#6](-[#1])/-[#6](-[#1])(-[#1])-[c](:[c](-[#8]-[#6](=[#6]1-[#6](-[#1])(-[#1])\-[#6](-[#1])=[#6](/-[#6](-[#1])(-[#1])-[#1])\-[#6](-[#1])(-[#1])-[#1])-[c](:[c](-[#8]-[#1]):[c](-[#1]):[c](-[#8]-[#1]):[c]2-[#1]):[c]2-[#1]):[c](-[#6]1=[#8]):[c](-[#8]-[#1]):[c]3-[#1]):[c]3-[#8]-[#1])\-[#6](-[#1])(-[#1])-[#1]	422.47034	C25H26O6	NPT31	0
NPC111602	[#6](-[#1])(-[#1])(-[#1])-[#6](-[#1])(-[#1])-[#6@@](-[#1])(-[#6@@]1(-[#1])\-[#6](\-[#6](-[#8]-[#6](-[#1])(-[#1])-[#1])=[#8])=[#6](-[#1])\-[#8]-[#6](-[#1])(-[#1])-[#1])-[#6](-[#1])(-[#1])-[#7](-[#6@](-[#1])(-[c](:[n](-[#1]):[c](:[c]2:[c](-[#1]):[c]3-[#1]):[c](-[#1]):[c]3-[#1]):[c]2-[#6]4(-[#1])-[#1])-[#6]1(-[#1])-[#1])-[#6]4(-[#1])-[#1]	368.46932	C22H28N2O3	NPT439	1
NPC119493	[#6](-[#1])(-[#1])(-[#1])-[#6](-[#1])(-[#6]1(-[#1])-[#6](-[#6](-[#6](-[#1])(-[#1])-[#1])(-[#6](=[#6](-[#6](-[#6](-[#1])(-[#1])-[#1])(-[#6](-[#1])(-[#6](-[#6](=[#8])-[#6]2(-[#1])-[#1])(-[#6](-[#1])(-[#1])-[#1])-[#6](-[#1])(-[#1])-[#1])-[#6]3(-[#1])-[#1])-[#6]2(-[#1])-[#1])-[#6]4=[#8])-[#6]35-[#1])-[#6](-[#1])(-[#8]-[#6](-[#8]5)(-[#6](-[#1])(-[#1])-[#1])-[#6](-[#1])(-[#1])-[#1])-[#6]1(-[#1])-[#1])(…	570.75659	C34H50O7	NPT439	0
NPC122294	[#6](-[#1])(-[#1])(-[#1])-[#6](-[#1])(-[#6]1(-[#1])-[#6](-[#6](-[#6](-[#1])(-[#1])-[#1])(-[#6](=[#6](-[#6](-[#6](-[#1])(-[#1])-[#1])(-[#6](-[#1])(-[#6](-[#6](-[#1])(-[#8]-[#1])-[#6]2(-[#1])-[#1])(-[#6](-[#1])(-[#1])-[#1])-[#6](-[#1])(-[#1])-[#1])-[#6]3(-[#1])-[#1])-[#6]2(-[#1])-[#1])-[#6]4=[#8])-[#6]3(-[#1])-[#8]-[#1])-[#6](=[#8])-[#6]1(-[#1])-[#1])(-[#6]4(-[#1])-[#1])-[#6](-[#1])(-[#1])-[#1])-[#…	460.6029	C27H40O6	NPT439	0
NPC132847	[#6](-[#1])(-[#1])(-[#1])-[#6](-[#1])(-[#7](-[#6](-[#1])(-[#1])-[#1])-[#6](-[#1])(-[#1])-[#1])-[#6](-[#1])(-[#6](-[#6](-[#1])(-[#1])-[#1])(-[#6](-[#1])(-[#6](-[#6](-[#6](-[#6]1(-[#1])-[#6]2(-[#1])-[#1])(-[#6](-[#1])(-[#1])-[#6](-[#1])(-[#8]-[#1])-[#6](-[#1])(\-[#7]=[#6](/-[#8]-[#1])\-[c](:[c](-[#1]):[c](-[#1]):[c]3-[#1]):[c](-[#1]):[c]3-[#1])-[#6]1(-[#1])-[#1])-[#6](-[#1])(-[#1])-[#1])(-[#1])-[#6…	466.69844	C30H46N2O2	NPT439	0
NPC141523	[c]1(-[#1]):[c](-[#1]):[c](-[#1]):[c](-[#6](=[#8])\-[#6](-[#1])=[#6](-[#1])\-[c](:[c](-[#8]-[#1]):[c](-[#1]):[c]2-[#1]):[c](-[#1]):[c]2-[#1]):[c](-[#1]):[c]1-[#1]	224.25457	C15H12O2	NPT439	0
NPC147513	[#6](-[#1])(-[#1])(-[#1])-[#6](-[#1])(\-[#6](=[#6](-[#1])\-[#6](=[#8])-[#7](-[#6](-[#1])(-[#6](-[#1])(-[#1])-[#6](-[#1])(-[#6](-[#6](-[#1])(-[#6](-[#1])(-[#6](-[#1])(-[#6](-[#6](-[#1])(-[#1])-[#1])(-[#6](-[#1])(-[#6](-[#1])(-[#7](-[#6](-[#1])(-[#1])-[#1])-[#6](-[#1])(-[#1])-[#1])-[#6](-[#1])(-[#1])-[#1])-[#6]1(-[#1])-[#1])-[#6]2(-[#1])-[#1])-[#6]1(-[#1])-[#1])-[#6]3(-[#1])-[#1])-[#6]2(-[#1])-[#1]…	470.77326	C31H54N2O	NPT439	1
NPC150239	[#6](-[#1])(-[#1])(-[#1])\-[#6](=[#6](-[#1])/-[#6](-[#1])(-[#1])-[c](:[c](-[#8]-[#1]):[c]1-[#6](-[#1])=[#8]):[c](:[n](-[#1]):[c](:[c]2:[c]3-[#1]):[c](-[#1]):[c](-[#8]-[#6](-[#1])(-[#1])-[#1]):[c]3-[#1]):[c]2:[c]1-[#1])\-[#6](-[#1])(-[#1])-[#1]	309.35906	C19H19NO3	NPT439	0
NPC152684	[#6](-[#1])(-[#1])(-[#1])-[#6](-[#1])(\-[#6](=[#6](-[#1])\-[#6](\-[#8]-[#1])=[#7]/-[#6](-[#1])(-[#6](-[#1])(-[#1])-[#6](-[#1])(-[#6](-[#6](-[#1])(-[#6](-[#1])(-[#6](-[#1])(-[#6](-[#6](-[#1])(-[#1])-[#1])(-[#6](-[#1])(-[#6](-[#1])(-[#7](-[#6](-[#1])(-[#1])-[#1])-[#6](-[#1])(-[#1])-[#1])-[#6](-[#1])(-[#1])-[#1])-[#6]1(-[#1])-[#1])-[#6]2(-[#1])-[#1])-[#6]1(-[#1])-[#1])-[#6]3(-[#1])-[#1])-[#6]2(-[#1]…	456.74668	C30H52N2O	NPT439	1
NPC152718	[#6](-[#1])(-[#1])(-[#1])\-[#6](-[#1])=[#6](/-[#6](/-[#8]-[#1])=[#7]/-[#6](-[#1])(-[#6](=[#8])-[#6](-[#6](-[#6](-[#1])(-[#6](-[#1])(-[#6](-[#1])(-[#6](-[#6](-[#1])(-[#1])-[#1])(-[#6](-[#1])(-[#6](-[#1])(-[#7](-[#6](-[#1])(-[#1])-[#1])-[#6](-[#1])(-[#1])-[#1])-[#6](-[#1])(-[#1])-[#1])-[#6]1(-[#1])-[#1])-[#6]2(-[#1])-[#1])-[#6]1(-[#1])-[#1])-[#6]3(-[#1])-[#1])-[#6]2(-[#1])-[#1])(-[#6]4(-[#1])-[#1])…	440.66116	C28H44N2O2	NPT439	1
NPC153007	[#6](-[#1])(-[#1])(-[#1])-[#6](-[#1])(-[#7](-[#6](-[#1])(-[#1])-[#1])-[#6](-[#1])(-[#1])-[#1])-[#6](-[#1])(-[#6](-[#6](-[#1])(-[#1])-[#1])(-[#6](-[#1])(-[#6](-[#6](-[#6](-[#6](-[#1])(-[#6](=[#8])-[#6](\-[#7]=[#6](/-[#8]-[#1])\-[c](:[c](-[#1]):[c](-[#1]):[c]1-[#1]):[c](-[#1]):[c]1-[#1])=[#6]2-[#1])-[#6]3(-[#1])-[#1])(-[#6]2(-[#1])-[#1])-[#6](-[#1])(-[#1])-[#1])(-[#1])-[#6]4(-[#1])-[#1])(-[#1])-[#6…	462.66668	C30H42N2O2	NPT439	1
NPC157479	[#6](-[#1])(-[#1])(-[#1])-[#6](-[#1])(\-[#6](=[#6](-[#1])\-[#6](=[#8])-[#7](-[#6](-[#1])(-[#6](-[#1])(-[#1])-[#6](-[#1])(-[#6](-[#6](-[#1])(-[#6](-[#1])(-[#6](-[#1])(-[#6](-[#6](-[#1])(-[#1])-[#1])(-[#6](-[#6](-[#1])(-[#7](-[#6](-[#1])(-[#1])-[#1])-[#6](-[#1])(-[#1])-[#1])-[#6](-[#1])(-[#1])-[#1])=[#6]1-[#1])-[#6]2(-[#1])-[#1])-[#6]1(-[#1])-[#1])-[#6]3(-[#1])-[#1])-[#6]2(-[#1])-[#1])(-[#6]4(-[#1]…	468.75738	C31H52N2O	NPT439	1
NPC16021	[#6](-[#1])(-[#1])(-[#1])-[#6](-[#1])(-[#6]1(-[#1])-[#6](-[#6](-[#6](-[#1])(-[#1])-[#1])(-[#6](=[#6](-[#6](-[#6](-[#1])(-[#1])-[#1])(-[#6](-[#1])(-[#6](-[#6](-[#1])(-[#8]-[#1])-[#6]2(-[#1])-[#1])(-[#6](-[#1])(-[#1])-[#1])-[#6](-[#1])(-[#1])-[#1])-[#6]3(-[#1])-[#1])-[#6]2(-[#1])-[#1])-[#6]4=[#8])-[#6]3(-[#1])-[#8]-[#1])-[#6](=[#8])-[#6]1(-[#1])-[#1])(-[#6]4(-[#1])-[#1])-[#6](-[#1])(-[#1])-[#1])-[#…	516.66616	C30H44O7	NPT439	0
NPC165396	[#6](-[#1])(-[#1])(-[#1])\-[#6](-[#1])=[#6](/-[#6](/-[#8]-[#1])=[#7]/-[#6](-[#1])(-[#6](-[#1])(-[#8]-[#6](=[#8])-[#6](-[#1])(-[#1])-[#1])-[#6](-[#1])(-[#6](-[#6](-[#1])(-[#6](-[#1])(-[#6](-[#1])(-[#6](-[#6](-[#1])(-[#1])-[#1])(-[#6](-[#1])(-[#6](-[#1])(-[#7](-[#6](-[#1])(-[#1])-[#1])-[#6](-[#1])(-[#1])-[#1])-[#6](-[#1])(-[#1])-[#1])-[#6]1(-[#1])-[#1])-[#6]2(-[#1])-[#1])-[#6]1(-[#1])-[#1])-[#6]3(-…	502.729	C30H50N2O4	NPT439	0
NPC167193	[#6](-[#1])(-[#1])(-[#1])-[#6](-[#6](-[#1])(-[#6](-[#6](-[#1])(-[#1])-[#1])(-[#6](-[#1])(-[#6](-[#6](-[#1])(-[#1])-[#6](-[#6](-[#1])(-[#1])-[#1])(-[#6](-[#6](-[#6](-[#6](-[#6](-[#8]-[#1])=[#8])(-[#6](-[#1])(-[#8]-[#1])-[#6]1(-[#1])-[#1])-[#6](-[#1])(-[#1])-[#1])(-[#1])-[#6]2(-[#1])-[#1])(-[#6]1(-[#1])-[#1])-[#6](-[#1])(-[#1])-[#1])(-[#1])-[#6]3(-[#1])-[#1])-[#6]2(-[#1])-[#1])=[#6]4-[#1])-[#6]3(-[…	486.68324	C30H46O5	NPT439	0
NPC176538	[#6](-[#1])(-[#1])(-[#1])-[c](:[n]:[c]1-[#1]):[c](:[n](-[#1]):[c](:[c]2:[c](-[#1]):[c](-[#8]-[#6](-[#1])(-[#1])-[#1]):[c]3-[#1]):[c]3-[#1]):[c]2:[c]1-[#1]	212.24717	C13H12N2O	NPT439	1
NPC184870	[#6](-[#1])(-[#1])(-[#1])-[#6](-[#1])(-[#1])-[#6](-[#1])(-[#1])-[#6](-[#1])(-[#1])-[#8]-[#6](=[#8])-[#6](-[#1])(-[#1])-[#6](-[#1])(-[#1])-[#6](-[#1])(-[#6](-[#1])(-[#6](-[#6](-[#1])(-[#1])-[#1])(-[#6](-[#6](=[#6](-[#6](-[#6](-[#1])(-[#1])-[#1])(-[#6](-[#1])(-[#6](-[#6](=[#8])-[#6]1(-[#1])-[#1])(-[#6](-[#1])(-[#1])-[#1])-[#6](-[#1])(-[#1])-[#1])-[#6]2(-[#1])-[#1])-[#6]1(-[#1])-[#1])-[#6]3=[#8])-[#…	500.70982	C31H48O5	NPT439	0
NPC189087	[#6](-[#1])(-[#1])(-[#1])\-[#6](=[#6](-[#1])/-[#6](-[#1])(-[#8]-[c](:[c]1:[c]2-[#1]):[c](-[#1]):[c](-[#8]-[#1]):[c]2-[#1])-[#6](=[#6]1-[#8]-[c](:[c]3:[c]4-[#8]-[#1]):[c]5:[c](-[#8]-[#6](-[#6](-[#1])=[#6]5-[#1])(-[#6](-[#1])(-[#1])-[#1])-[#6](-[#1])(-[#1])-[#1]):[c]4-[#1])-[#6]3=[#8])\-[#6](-[#1])(-[#1])-[#1]	418.43858	C25H22O6	NPT439	1
NPC202389	[#6](-[#1])(-[#1])(-[#1])\-[#6](\-[#6](-[#1])(-[#1])-[#8]-[#1])=[#6](-[#1])\-[#6](-[#1])(-[#1])-[#6](-[#1])(-[#1])-[#6](-[#1])(-[#6](-[#1])(-[#6](-[#6](-[#6](-[#1])(-[#1])-[#1])(-[#6](-[#6](-[#6](-[#6](-[#1])(-[#1])-[#1])(-[#6](-[#1])(-[#6](-[#6](-[#1])(-[#8]-[#1])-[#6]1(-[#1])-[#1])(-[#6](-[#1])(-[#1])-[#1])-[#6](-[#1])(-[#1])-[#1])-[#6]2(-[#1])-[#1])-[#6]1(-[#1])-[#1])=[#6]3-[#1])=[#6]2-[#1])-[…	440.70092	C30H48O2	NPT439	0
NPC205899	[#6](-[#1])(-[#1])(-[#1])-[#6](-[#1])(-[#6]1(-[#1])-[#6](-[#6](-[#6](-[#1])(-[#1])-[#1])(-[#6](=[#6](-[#6](-[#6](-[#1])(-[#1])-[#1])(-[#6](-[#1])(-[#6](-[#6](=[#8])-[#6]2(-[#1])-[#1])(-[#6](-[#1])(-[#1])-[#1])-[#6](-[#1])(-[#1])-[#1])-[#6]3(-[#1])-[#1])-[#6]2(-[#1])-[#1])-[#6]4=[#8])-[#6]3(-[#1])-[#8]-[#1])-[#6](-[#1])(-[#8]-[#1])-[#6]1(-[#1])-[#1])(-[#6]4(-[#1])-[#1])-[#6](-[#1])(-[#1])-[#1])-[#…	530.69273	C31H46O7	NPT439	0
NPC207428	[c]1(-[#1]):[c](-[#1]):[c]2:[c](-[#7]=[#6](-[#7](-[#6]2=[#8])-[#6](-[#1])(-[#1])-[#6]3(-[#1])-[#1])-[#6]3(-[#1])-[#1]):[c](-[#1]):[c]1-[#1]	186.20989	C11H10N2O	NPT439	0
NPC20791	[c]1(-[#1]):[c](-[#6](-[#8]2)=[#6](-[#8]-[#1])-[#6](=[#8])-[c](:[c]2:[c](-[#1]):[c]3-[#8]-[#1]):[c](-[#8]-[#1]):[c]3-[#1]):[c](-[#1]):[c](-[#8]-[#1]):[c](-[#8]-[#1]):[c]1-[#1]	302.2357	C15H10O7	NPT439	0
NPC209882	[#6](-[#1])(-[#1])(-[#1])-[#6](-[#1])(-[#6]1(-[#1])-[#6](-[#6](-[#6](-[#1])(-[#1])-[#1])(-[#6](=[#6](-[#6](-[#6](-[#1])(-[#1])-[#1])(-[#6](-[#1])(-[#6](-[#6](=[#8])-[#6]2(-[#1])-[#1])(-[#6](-[#1])(-[#1])-[#1])-[#6](-[#1])(-[#1])-[#1])-[#6]3(-[#1])-[#1])-[#6]2(-[#1])-[#1])-[#6]4=[#8])-[#6]3=[#8])-[#6](=[#8])-[#6]1(-[#1])-[#1])(-[#6]4(-[#1])-[#1])-[#6](-[#1])(-[#1])-[#1])-[#6](-[#1])(-[#1])-[#6](=[…	512.6344	C30H40O7	NPT439	0
NPC212948	[#6](-[#1])(-[#1])(-[#1])-[#6](-[#1])(-[#6](-[#1])(-[#6](-[#6](-[#6](-[#1])(-[#1])-[#1])(-[#6](-[#6](-[#6](-[#6](-[#1])(-[#1])-[#1])(-[#6](-[#1])(-[#6](-[#6](-[#1])(-[#8]-[#1])-[#6]1(-[#1])-[#1])(-[#6](-[#1])(-[#1])-[#1])-[#6](-[#1])(-[#1])-[#1])-[#6]2(-[#1])-[#1])-[#6]1(-[#1])-[#1])=[#6]3-[#1])=[#6]2-[#1])-[#6]4(-[#1])-[#1])(-[#6]3(-[#1])-[#1])-[#6](-[#1])(-[#1])-[#1])-[#6]4(-[#1])-[#1])-[#6](-[…	454.68444	C30H46O3	NPT439	0
NPC217083	[#6](-[#1])(-[#1])(-[#1])-[#6](-[#8]-[#1])(-[#6](-[#1])(-[#1])-[#6](-[#1])(-[#1])-[#6]1=[#6](-[#8]-[c](:[c](-[#6]1=[#8]):[c]2-[#8]-[#1]):[c]3:[c](-[#8]-[#6](-[#6](-[#1])=[#6]3-[#1])(-[#6](-[#1])(-[#1])-[#1])-[#6](-[#1])(-[#1])-[#1]):[c]2-[#1])-[c](:[c](-[#8]-[#1]):[c](-[#1]):[c](-[#8]-[#1]):[c]4-[#1]):[c]4-[#1])-[#6](-[#1])(-[#1])-[#1]	438.46974	C25H26O7	NPT439	1
NPC21781	[#6](-[#1])(-[#1])(-[#1])-[#6](-[#1])(-[#7](-[#6](-[#1])(-[#1])-[#1])-[#6](-[#1])(-[#1])-[#1])-[#6](-[#1])(-[#6](-[#6](-[#1])(-[#1])-[#1])(-[#6](-[#1])(-[#6](-[#6](-[#6](-[#6](-[#1])(-[#6](-[#1])(-[#1])-[#6](-[#1])(-[#7](-[#6](-[#1])(-[#1])-[#1])-[#6](-[#1])(-[#1])-[#1])-[#6]1(-[#1])-[#1])-[#6]2(-[#1])-[#1])(-[#6]1(-[#1])-[#1])-[#6](-[#1])(-[#1])-[#1])(-[#1])-[#6]3(-[#1])-[#1])(-[#1])-[#6]2(-[#1]…	374.64614	C25H46N2	NPT439	1
NPC226509	[#6](-[#1])(-[#1])(-[#1])\-[#6](-[#1])=[#6](\-[#6](\-[#8]-[#1])=[#7]/-[#6](-[#1])(-[#6](=[#8])-[#6](-[#6](-[#6](-[#1])(-[#1])-[#1])(-[#6](-[#1])(-[#6](-[#1])(-[#6](-[#6](-[#6](-[#1])(-[#1])-[#1])(-[#6](-[#1])(-[#6](-[#1])(-[#7](-[#6](-[#1])(-[#1])-[#1])-[#6](-[#1])(-[#1])-[#1])-[#6](-[#1])(-[#1])-[#1])-[#6]1(-[#1])-[#1])-[#6]2(-[#1])-[#1])=[#6]1-[#1])-[#6]3(-[#1])-[#1])-[#6]2(-[#1])-[#1])-[#6]4(-…	438.64528	C28H42N2O2	NPT439	1
NPC226662	[c]1(-[#1]):[c](-[#1]):[c]2:[c](-[#7]=[#6](-[#7](-[#6]2(-[#1])-[#8]-[#1])-[#6](-[#1])(-[#1])-[#6]3(-[#1])-[#1])-[#6]3(-[#1])-[#1]):[c](-[#1]):[c]1-[#1]	188.22577	C11H12N2O	NPT439	0
NPC230677	[#6](-[#1])(-[#1])(-[#1])\-[#6](=[#6](-[#1])\-[#6](\-[#8]-[#1])=[#7]\-[#6](-[#1])(-[#6](=[#8])-[#6](-[#6](-[#6](-[#1])(-[#6](-[#1])(-[#6](-[#1])(-[#6](-[#6](-[#1])(-[#1])-[#1])(-[#6](-[#1])(-[#6](-[#1])(-[#7](-[#1])-[#6](-[#1])(-[#1])-[#1])-[#6](-[#1])(-[#1])-[#1])-[#6]1(-[#1])-[#1])-[#6]2(-[#1])-[#1])-[#6]1(-[#1])-[#1])-[#6]3(-[#1])-[#1])-[#6]2(-[#1])-[#1])(-[#6]4(-[#1])-[#1])-[#6](-[#1])(-[#1])…	426.63458	C27H42N2O2	NPT439	1
NPC230942	[#6](-[#6]1(-[#6](-[#1])(-[#7](-[c](:[c]1:[c](-[#1]):[c](-[#8]\-[#6](\-[#8]-[#1])=[#7]\-[#6](-[#1])(-[#1])-[#1]):[c]2-[#1]):[c]2-[#1])-[#6](-[#1])(-[#1])-[#1])-[#7](-[#6]3(-[#1])-[#1])-[#6](-[#1])(-[#1])-[#1])-[#6]3(-[#1])-[#1])(-[#1])(-[#1])-[#1]	275.34614	C15H21N3O2	NPT439	1
NPC242692	[#6](-[#1])(-[#1])(-[#1])\-[#6](-[#1])=[#6](\-[#6](\-[#8]-[#1])=[#7]\-[#6](-[#1])(-[#6](-[#1])(-[#8]-[#6](=[#8])-[#6](-[#1])(-[#1])-[#1])-[#6](-[#6](-[#6](-[#1])(-[#6](-[#1])(-[#6](-[#6](-[#6](-[#1])(-[#1])-[#1])(-[#6](-[#1])(-[#6](-[#1])(-[#7](-[#6](-[#1])(-[#1])-[#1])-[#6](-[#1])(-[#1])-[#1])-[#6](-[#1])(-[#1])-[#1])-[#6]1(-[#1])-[#1])-[#6]2(-[#1])-[#1])=[#6]1-[#1])-[#6]3(-[#1])-[#1])-[#6]2(-[#…	500.71312	C30H48N2O4	NPT439	0
NPC245223	[#6](-[#1])(-[#1])(-[#1])-[#6](-[#1])(-[#7](-[#6](-[#1])(-[#1])-[#1])-[#6](-[#1])(-[#1])-[#1])-[#6](-[#1])(-[#6](-[#6](-[#1])(-[#1])-[#1])(-[#6](-[#1])(-[#6](-[#6](-[#6](-[#6](-[#1])(-[#6](-[#1])(-[#1])-[#6](-[#1])(\-[#7]=[#6](/-[#8]-[#1])\-[#6](-[#1])(-[#1])-[#1])-[#6]1(-[#1])-[#1])-[#6]2(-[#1])-[#1])(-[#6]1(-[#1])-[#1])-[#6](-[#1])(-[#1])-[#1])(-[#1])-[#6]3(-[#1])-[#1])(-[#1])-[#6]2(-[#1])-[#1]…	388.62966	C25H44N2O	NPT439	0
NPC246904	[#6](-[#1])(-[#1])(-[#1])-[#6](-[#1])(-[#7](-[#6](-[#1])(-[#1])-[#1])-[#6](-[#1])(-[#1])-[#1])-[#6](-[#1])(-[#6](-[#6](-[#1])(-[#1])-[#1])(-[#6](-[#1])(-[#6](-[#6](-[#6](-[#6](-[#1])(-[#6](-[#1])(-[#1])-[#6](-[#1])(-[#7](-[#6](=[#8])\-[#6](-[#1])=[#6](-[#1])\-[c](:[c](-[#1]):[c](-[#1]):[c]1-[#1]):[c](-[#1]):[c]1-[#1])-[#6](-[#1])(-[#1])-[#1])-[#6]2(-[#1])-[#1])-[#6]3(-[#1])-[#1])(-[#6]2(-[#1])-[#…	490.7629	C33H50N2O	NPT439	1
NPC247060	[#6](-[#1])(-[#1])(-[#1])\-[#6](-[#1])=[#6](/-[#6](/-[#8]-[#1])=[#7]/-[#6]1(-[#1])-[#6](-[#1])(-[#8]-[#1])-[#6](-[#1])(-[#1])-[#6](-[#6](-[#1])(-[#6](-[#1])(-[#6](-[#1])(-[#6](-[#6](-[#1])(-[#1])-[#1])(-[#6](-[#6](-[#1])(-[#7](-[#6](-[#1])(-[#1])-[#1])-[#6](-[#1])(-[#1])-[#1])-[#6](-[#1])(-[#1])-[#1])=[#6]2-[#1])-[#6]3(-[#1])-[#1])-[#6]2(-[#1])-[#1])-[#6]4(-[#1])-[#1])-[#6]3(-[#1])-[#1])(-[#6](=[…	440.66116	C28H44N2O2	NPT439	0
NPC25110	[#6](-[#1])(-[#1])(-[#1])-[#6](-[#1])(-[#7](-[#6](=[#8])-[#6](-[#1])(-[#1])-[#1])-[#6](-[#1])(-[#1])-[#1])-[#6](-[#1])(-[#6](-[#6](-[#1])(-[#1])-[#1])(-[#6](-[#1])(-[#6](-[#6](-[#6](-[#6](-[#1])(-[#6](-[#1])(-[#1])-[#6](-[#1])(-[#7](-[#1])-[#6](-[#1])(-[#1])-[#1])-[#6]1(-[#1])-[#1])-[#6]2(-[#1])-[#1])(-[#6]1(-[#1])-[#1])-[#6](-[#1])(-[#1])-[#1])(-[#1])-[#6]3(-[#1])-[#1])(-[#1])-[#6]2(-[#1])-[#1])…	388.62966	C25H44N2O	NPT439	0
NPC25750	[#6](-[#1])(-[#1])(-[#1])-[#6](-[#1])(-[#6]1(-[#1])-[#6](-[#6](-[#6](-[#1])(-[#1])-[#1])(-[#6](-[#1])(-[#8]-[#1])-[#6]1(-[#1])-[#1])-[#6](=[#6](-[#6](-[#6](-[#1])(-[#1])-[#1])(-[#6](-[#1])(-[#6](-[#6](=[#8])-[#6]2(-[#1])-[#1])(-[#6](-[#1])(-[#1])-[#1])-[#6](-[#1])(-[#1])-[#1])-[#6]3(-[#1])-[#1])-[#6]2(-[#1])-[#1])-[#6]4=[#8])-[#6]3(-[#1])-[#1])(-[#6]4(-[#1])-[#1])-[#6](-[#1])(-[#1])-[#1])-[#6](-[…	500.66676	C30H44O6	NPT439	0
NPC264166	[#6](-[#1])(-[#1])=[#6](-[#1])-[#6](-[#1])(-[#6]1(-[#1])-[#6]2(-[#1])-[#1])-[#6](-[#1])(-[#1])-[#7](-[#6](-[#1])(-[#6](-[#1])(-[#8]-[#1])-[c](:[c](:[c](:[n]:[c]3-[#1]):[c]4-[#1]):[c](-[#1]):[c](-[#8]-[#6](-[#1])(-[#1])-[#1]):[c]4-[#1]):[c]3-[#1])-[#6]1(-[#1])-[#1])-[#6]2(-[#1])-[#1]	324.41676	C20H24N2O2	NPT439	1
NPC265789	[#6](-[#1])(-[#1])(-[#1])-[#6](-[#1])(-[#7](-[#6](-[#1])(-[#1])-[#1])-[#6](-[#1])(-[#1])-[#1])-[#6](-[#1])(-[#6](-[#6](-[#1])(-[#1])-[#1])(-[#6](-[#6](-[#1])(-[#6](-[#1])(-[#6](-[#6](-[#1])(-[#1])-[#1])(-[#6](=[#6](-[#1])-[#6](-[#1])(-[#7](-[#6](-[#1])(-[#1])-[#1])-[#6](-[#1])(-[#1])-[#1])-[#6]1(-[#1])-[#1])-[#6]2(-[#1])-[#1])-[#6]1(-[#1])-[#1])-[#6]3(-[#1])-[#1])-[#6]2(-[#1])-[#1])=[#6]4-[#1])-[…	370.61438	C25H42N2	NPT439	1
NPC268602	[#6](-[#1])(-[#1])(-[#1])-[#6](-[#6](-[#8]-[#1])(-[#6](-[#6](-[#8]-[#1])(-[#6](-[#8]-[#6]1=[#6]2-[#6](-[#8]-[#6](-[c](:[c](-[#1]):[c](-[#8]-[#6](-[#1])(-[#1])-[#1]):[c](-[#8]-[#6](-[#1])(-[#1])-[#1]):[c]3-[#1]):[c]3-[#1])=[#6]1-[#1])=[#8])(-[#6]4(-[#1])-[#1])-[#6](-[#1])(-[#1])-[#1])-[#6]2(-[#1])-[#1])(-[#6]5=[#8])-[#6](-[#1])(-[#1])-[#1])-[#6]4(-[#1])-[#1])(-[#6](-[#1])=[#6]5-[#1])-[#6](-[#1])(-…	496.54888	C28H32O8	NPT439	0
NPC275686	[#6](-[#1])(-[#1])(-[#1])-[#6](-[#1])(\-[#6](\-[#8]-[#1])=[#7]/-[#6](-[#1])(-[#6](-[#6](-[#1])(-[#6](-[#8]-[#1])(-[#6](-[#1])(-[#1])-[#6](-[#6](-[#1])(-[#6](-[#6](-[#1])(-[#1])-[#1])(-[#6](-[#6](-[#1])(-[#6](-[#1])(-[#7](-[#6](-[#1])(-[#1])-[#1])-[#6](-[#1])(-[#1])-[#1])-[#6](-[#1])(-[#1])-[#1])-[#6]1(-[#1])-[#1])(-[#6]2(-[#1])-[#1])-[#6](-[#1])(-[#1])-[#1])-[#6]1(-[#1])-[#1])-[#6]3(-[#1])-[#1])=…	472.74608	C30H52N2O2	NPT439	0
NPC275839	[#6](-[#1])(-[#1])(-[#1])-[#6](-[#1])(-[#7](-[#6](-[#1])(-[#1])-[#1])-[#6](-[#1])(-[#1])-[#1])-[#6](-[#1])(-[#6](-[#6](-[#1])(-[#1])-[#1])(-[#6](-[#1])(-[#6](-[#6](-[#6](-[#6](-[#1])(-[#6](-[#1])(-[#8]-[#6](=[#8])-[#6](-[#1])(-[#1])-[#1])-[#6](-[#1])(\-[#7]=[#6](/-[#8]-[#1])\-[c](:[c](-[#1]):[c](-[#1]):[c]1-[#1]):[c](-[#1]):[c]1-[#1])-[#6]2(-[#1])-[#8]-[#1])-[#6]3(-[#1])-[#1])(-[#6]2(-[#1])-[#1])…	524.73451	C32H48N2O4	NPT439	0
NPC283130	[c]1(-[#1]):[c](-[#1]):[c]2:[c](-[#7]=[#6](-[#7](-[#6]2(-[#1])-[#1])-[#6]3(-[#1])-[#1])-[#6](-[#1])(-[#8]-[#1])-[#6]3(-[#1])-[#1]):[c](-[#1]):[c]1-[#1]	188.22577	C11H12N2O	NPT439	1
NPC287876	[c]1(-[#1]):[n](-[#1]):[c](:[n]:[c](-[#8]-[#1]):[n]:[c]2-[#8]-[#1]):[c]2:[n]1	152.11085	C5H4N4O2	NPT439	0
NPC288089	[c]1(-[#1]):[c](-[#1]):[c](-[#8]-[#1]):[c](-[#6](=[#8])-[c](:[c](-[#8]-[#1]):[c](-[#1]):[c]2-[#6](-[#8]-[#1])=[#8]):[c](-[#6]3=[#8]):[c]2-[#1]):[c]3:[c]1-[#1]	284.22042	C15H8O6	NPT439	0
NPC296482	[#6](-[#1])(-[#1])(-[#1])-[#8]-[c](:[c](-[#8]-[#6](-[#1])(-[#1])-[#1]):[c](:[c]1:[c]2-[#1]):[c](-[#1]):[n+](:[c](-[c](:[c]3-[#6]4(-[#1])-[#1]):[c](-[#1]):[c](-[#8]-[#6]5(-[#1])-[#1]):[c](-[#8]5):[c]3-[#1]):[c]1-[#1])-[#6]4(-[#1])-[#1]):[c]2-[#1]	336.36122	C20H18NO4	NPT439	0
NPC303951	[#6](-[#1])(-[#1])(-[#1])\-[#6](=[#6](-[#1])/-[#6](-[#1])(-[#1])-[c](:[c](-[#8]-[#1]):[c]1-[#6](-[#1])=[#8]):[c](:[n](-[#1]):[c](:[c]2:[c](-[#1]):[c]3-[#1]):[c](-[#1]):[c]3-[#1]):[c]2:[c]1-[#1])\-[#6](-[#1])(-[#1])-[#1]	279.33308	C18H17NO2	NPT439	0
NPC308440	[#6](-[#1])(-[#1])=[#6](-[#6](-[#1])(-[#6](-[#1])(-[#1])-[#6]1(-[#6](-[#1])(-[#6](-[#6]2(-[#1])-[#6](-[#6](-[#1])(-[#1])-[#1])(-[#6](-[#1])(-[#1])-[#8]-[#1])-[#6]3(-[#1])-[#1])(-[#6](-[#1])(-[#1])-[#6]3(-[#1])-[#1])-[#6](-[#1])(-[#1])-[#1])-[#6]4(-[#1])-[#1])-[#6](-[#1])(-[#8]-[#1])-[#6]2(-[#1])-[#1])-[#6]4(-[#1])-[#1])-[#6]1(-[#1])-[#1]	304.46688	C20H32O2	NPT439	0
NPC311092	[#6](-[#1])(-[#1])(-[#1])-[#6](-[#1])(-[#6](-[#1])(-[#6](-[#6](-[#6](-[#1])(-[#1])-[#1])(-[#6](-[#6](-[#6](-[#6](-[#1])(-[#1])-[#1])(-[#6](-[#1])(-[#6](-[#6](=[#8])-[#6]1(-[#1])-[#1])(-[#6](-[#1])(-[#1])-[#1])-[#6](-[#1])(-[#1])-[#1])-[#6]2(-[#1])-[#1])-[#6]1(-[#1])-[#1])=[#6]3-[#1])=[#6]2-[#1])-[#6]4(-[#1])-[#1])(-[#6]3(-[#1])-[#1])-[#6](-[#1])(-[#1])-[#1])-[#6]4(-[#1])-[#1])-[#6](-[#1])(-[#1])-…	454.68444	C30H46O3	NPT439	0
NPC314940	[c]1(-[#1]):[c](-[#1]):[c](-[#8]-[#1]):[c](:[n]:[c](-[#1]):[c]2-[#1]):[c](:[c]2-[#1]):[c]1-[#1]	145.15797	C9H7NO	NPT439	1
NPC3202	[#6](-[#1])(-[#1])(-[#1])-[#6](-[#1])(-[#7](-[#6](-[#1])(-[#1])-[#1])-[#6](-[#1])(-[#1])-[#1])-[#6](-[#1])(-[#6](-[#6](-[#6](-[#1])(-[#1])-[#1])(-[#6](-[#1])(-[#6](-[#6](-[#1])(-[#1])-[#6](-[#8]-[#1])(-[#6](-[#1])(-[#6](-[#6](-[#1])(\-[#7]=[#6](\-[#8]-[#1])/-[c](:[c](-[#1]):[c](-[#1]):[c]1-[#1]):[c](-[#1]):[c]1-[#1])-[#6]2(-[#1])-[#1])(-[#6](-[#1])(-[#1])-[#1])-[#6](-[#1])(-[#1])-[#1])-[#6]3(-[#1…	506.7623	C33H50N2O2	NPT439	0
NPC36497	[#6](-[#1])(-[#1])(-[#1])\-[#6](=[#6](-[#1])\-[#6](\-[#8]-[#1])=[#7]\-[#6](-[#1])(-[#6](-[#1])(-[#8]-[#6](=[#8])-[#6](-[#1])(-[#1])-[#1])-[#6](-[#1])(-[#6](-[#6](-[#1])(-[#6](-[#1])(-[#6](-[#1])(-[#6](-[#6](-[#1])(-[#1])-[#1])(-[#6](-[#1])(-[#6](-[#1])(-[#7](-[#6](-[#1])(-[#1])-[#1])-[#6](-[#1])(-[#1])-[#1])-[#6](-[#1])(-[#1])-[#1])-[#6]1(-[#1])-[#1])-[#6]2(-[#1])-[#1])-[#6]1(-[#1])-[#1])-[#6]3(-…	486.7296	C30H50N2O3	NPT439	1
NPC37646	[#6](-[#1])(-[#1])(-[#1])-[#6](-[#1])(-[#6]1(-[#1])-[#6](-[#6](-[#6](-[#1])(-[#1])-[#1])(-[#6](=[#6](-[#6](-[#6](-[#1])(-[#1])-[#1])(-[#6](-[#1])(-[#6](-[#6](=[#8])-[#6]2(-[#1])-[#1])(-[#6](-[#1])(-[#1])-[#1])-[#6](-[#1])(-[#1])-[#1])-[#6]3(-[#1])-[#1])-[#6]2(-[#1])-[#1])-[#6]4=[#8])-[#6]3(-[#1])-[#8]-[#1])-[#6](=[#8])-[#6]1(-[#1])-[#1])(-[#6]4(-[#1])-[#1])-[#6](-[#1])(-[#1])-[#1])-[#6](-[#1])(-[…	458.58702	C27H38O6	NPT439	0
NPC40488	[#6](-[#1])(-[#1])(-[#1])-[#6]1(-[#1])-[#6](-[#1])(-[#1])-[#7](-[#1])-[#6](-[#1])(-[#6](-[#1])(-[#8]-[#1])-[#6]1(-[#1])-[#1])-[#6](-[#1])(-[c](:[c](:[c]2:[c](-[#6](-[#1])(-[#6](-[#1])(-[#6](-[#6](-[#1])(-[#1])-[#1])(-[#6](-[#6](-[#1])(-[#1])-[#6](-[#1])(-[#8]-[#1])-[#6]3(-[#1])-[#1])=[#6]4-[#1])-[#6]3(-[#1])-[#1])-[#6]2(-[#1])-[#1])-[#6]4(-[#1])-[#1]):[c]5-[#1])-[#6](-[#1])(-[#1])-[#1]):[c]5-[#1]…	409.60406	C27H39NO2	NPT439	0
NPC44181	[#6](-[#1])(-[#1])(-[#1])-[#6](-[#1])(-[#6](-[#1])(-[#6](-[#6](-[#6](-[#1])(-[#1])-[#1])(-[#6](-[#6](-[#6](-[#6](-[#1])(-[#1])-[#1])(-[#6](-[#1])(-[#6](-[#6](=[#8])-[#6]1(-[#1])-[#1])(-[#6](-[#1])(-[#1])-[#1])-[#6](-[#1])(-[#1])-[#1])-[#6]2(-[#1])-[#1])-[#6]1(-[#1])-[#1])=[#6]3-[#1])=[#6]2-[#1])-[#6]4(-[#1])-[#1])(-[#6]3(-[#1])-[#1])-[#6](-[#1])(-[#1])-[#1])-[#6]4(-[#1])-[#1])-[#6](-[#1])(-[#1])-…	472.69972	C30H48O4	NPT439	0
NPC470251	[#6](-[#1])(-[#1])(-[#1])-[#6](-[#1])(-[#1])-[#6](-[#1])(-[#1])-[#6](-[#1])(-[#1])-[#8]-[#6](=[#8])-[#6](-[#1])(-[#6](-[#1])(-[#1])-[#6](=[#8])-[#6](-[#1])(-[#1])-[#6](-[#1])(-[#6]1(-[#1])-[#6](-[#6]2(-[#6](-[#1])(-[#1])-[#1])-[#6](=[#8])-[#6]1(-[#1])-[#1])(-[#6](-[#1])(-[#8]-[#6](=[#8])-[#6](-[#1])(-[#1])-[#1])-[#6](=[#8])-[#6](-[#6](-[#6](-[#1])(-[#1])-[#1])(-[#6](-[#1])(-[#6](-[#6](-[#1])(-[#8…	628.79267	C36H52O9	NPT439	0
NPC472801	[#6](-[#6](-[#6](-[#6](-[#6](-[#6](-[#6](-[#8]-[#1])=[#8])(-[#6](-[#1])(-[#8]-[#6](=[#8])\-[#6](-[#1])=[#6](-[#1])\-[c](:[c](-[#1]):[c](-[#1]):[c](-[#8]-[#1]):[c]1-[#1]):[c]1-[#1])-[#6]2(-[#1])-[#1])-[#6](-[#1])(-[#1])-[#1])(-[#1])-[#6]3(-[#1])-[#1])(-[#6]2(-[#1])-[#1])-[#6](-[#1])(-[#1])-[#1])(-[#1])-[#6]4(-[#1])-[#1])(-[#6](-[#1])(-[#1])-[#6](-[#6](-[#1])(-[#6](-[#6](-[#1])(-[#1])-[#1])(-[#6](-…	634.84185	C39H54O7	NPT439	0
NPC472802	[#6](-[#1])(-[#1])(-[#1])-[#6](-[#6](=[#8])-[#6]1(-[#1])-[#1])(-[#6](-[#1])(-[#6](-[#6](-[#1])(-[#6](-[#6](-[#1])(-[#1])-[#1])(-[#6](-[#1])(-[#1])-[#6](-[#6](-[#1])(-[#6](-[#6](-[#1])(-[#1])-[#1])(-[#6](-[#1])(-[#6](-[#6](-[#1])(-[#8]-[#1])-[#6]2(-[#1])-[#1])(-[#6](-[#1])(-[#1])-[#1])-[#6](-[#1])(-[#1])-[#1])-[#6]3=[#8])-[#6]2(-[#1])-[#1])-[#6]4(-[#1])-[#1])=[#6]3-[#1])-[#6]5(-[#1])-[#1])-[#6]4(-…	454.68444	C30H46O3	NPT439	0
NPC472803	[#6](-[#1])(-[#1])(-[#1])-[#6](-[#6](-[#1])(-[#8]-[#1])-[#6]1(-[#1])-[#1])(-[#6]2(-[#1])-[#6](-[#6](-[#1])(-[#1])-[#1])(-[#6](-[#6](-[#8]-[#1])(-[#6](-[#1])(-[#8]-[#1])-[#6]2(-[#1])-[#1])-[#6](-[#1])(-[#1])-[#6](-[#6](-[#1])(-[#1])-[#1])(-[#6](-[#6](-[#6](-[#6](-[#6](-[#8]-[#1])=[#8])(-[#6](-[#1])(-[#8]-[#6](=[#8])-[c](:[c](-[#1]):[c](-[#8]-[#1]):[c](-[#8]-[#6](-[#1])(-[#1])-[#1]):[c]3-[#1]):[c]3…	656.84583	C38H56O9	NPT439	0
NPC472804	[#6](-[#6](-[#6](-[#6](-[#6](-[#6](-[#6](-[#8]-[#1])=[#8])(-[#6](-[#1])(-[#8]-[#6](=[#8])-[#6](-[#1])(-[#1])-[#6](-[#1])(-[#1])-[c](:[c](-[#1]):[c](-[#1]):[c](-[#8]-[#1]):[c]1-[#1]):[c]1-[#1])-[#6]2(-[#1])-[#1])-[#6](-[#1])(-[#1])-[#1])(-[#1])-[#6]3(-[#1])-[#1])(-[#6]2(-[#1])-[#1])-[#6](-[#1])(-[#1])-[#1])(-[#1])-[#6]4(-[#1])-[#1])(-[#6](-[#1])(-[#1])-[#6](-[#6](-[#1])(-[#6](-[#6](-[#1])(-[#1])-[…	636.85773	C39H56O7	NPT439	1
NPC472805	[#6](-[#1])(-[#1])(-[#1])-[#6](-[#6](-[#1])(-[#8]-[#1])-[#6]1(-[#1])-[#1])(-[#6](-[#1])(-[#6](-[#6](-[#1])(-[#1])-[#1])(-[#6](-[#1])(-[#6](-[#6](-[#1])(-[#1])-[#6](-[#6](-[#1])(-[#1])-[#1])(-[#6](-[#6](-[#6](-[#1])(-[#6](-[#6](-[#1])(-[#8]-[#1])-[#6]2(-[#1])-[#1])(-[#6](-[#1])(-[#1])-[#1])-[#6](-[#1])(-[#1])-[#1])-[#6]3(-[#1])-[#1])(-[#6]2(-[#1])-[#1])-[#6](-[#1])(-[#1])-[#1])(-[#1])-[#6]4(-[#1])…	442.7168	C30H50O2	NPT439	1
NPC472806	[#6](-[#6](-[#6](-[#6](-[#6](-[#6](-[#6](-[#8]-[#1])=[#8])(-[#6](-[#1])(-[#8]-[#1])-[#6]1(-[#1])-[#1])-[#6](-[#1])(-[#1])-[#1])(-[#1])-[#6]2(-[#1])-[#1])(-[#6]1(-[#1])-[#1])-[#6](-[#1])(-[#1])-[#1])(-[#1])-[#6]3(-[#1])-[#1])(-[#6](-[#1])(-[#1])-[#6](-[#6](-[#1])(-[#6](-[#6](-[#1])(-[#1])-[#1])(-[#6](-[#6](-[#6](-[#1])(-[#8]-[#1])-[#6]4(-[#1])-[#1])(-[#6](-[#1])(-[#1])-[#8]-[#1])-[#6](-[#1])(-[#1]…	502.68264	C30H46O6	NPT439	0
NPC472807	[#6](-[#6](-[#6](-[#6](-[#6](-[#6](-[#6](-[#8]-[#1])=[#8])(-[#6](-[#1])(-[#8]-[#6](=[#8])-[c](:[c](-[#1]):[c](-[#1]):[c](-[#8]-[#1]):[c]1-[#1]):[c]1-[#1])-[#6]2(-[#1])-[#1])-[#6](-[#1])(-[#1])-[#1])(-[#1])-[#6]3(-[#1])-[#1])(-[#6]2(-[#1])-[#1])-[#6](-[#1])(-[#1])-[#1])(-[#1])-[#6]4(-[#1])-[#1])(-[#6](-[#1])(-[#1])-[#6](-[#8]-[#1])(-[#6](-[#1])(-[#6](-[#6](-[#1])(-[#1])-[#1])(-[#6]5(-[#6](-[#6](-[…	642.81925	C37H54O9	NPT439	0
NPC476176	[#6](-[#1])(-[#1])(-[#1])-[#6](-[#8]-[#6](-[#1])(-[#1])-[#6](-[#6](-[#1])(-[#1])-[#1])(-[#6]1(-[#6](-[#6](-[#6](-[#6](-[#1])(-[#8]-[#6](=[#8])-[#6](-[#1])(-[#1])-[#1])-[#6]1(-[#1])-[#1])(-[#6]2(-[#1])-[#1])-[#6](-[#1])(-[#1])-[#6](-[#1])(-[#6]2(-[#8]-[#1])-[#6](-[#1])(-[#1])-[#1])-[#6]3(-[#1])-[#1])(-[#1])-[#6]3(-[#1])-[#1])(-[#6](-[#1])(-[#1])-[#6]4(-[#1])-[#1])-[#6](-[#1])(-[#1])-[#1])-[#1])-[#…	406.55552	C24H38O5	NPT439	0
NPC476233	[#6](-[#6](-[#6]1(-[#6](-[#6](-[#6](-[#6]2(-[#1])-[#6]3(-[#8]2)-[#6](-[#1])(-[#1])-[#1])(-[#6](-[#1])(-[#8]-[#1])-[#6]1(-[#1])-[#1])-[#6](-[#1])(-[#1])-[#6]3(-[#1])-[#6]4(-[#1])-[#1])(-[#1])-[#6]4(-[#1])-[#1])(-[#6](-[#1])(-[#1])-[#6]5(-[#1])-[#1])-[#6](-[#1])(-[#1])-[#1])-[#1])(-[#6](-[#1])(-[#1])-[#8]-[#1])-[#6]5(-[#1])-[#1])(-[#1])(-[#1])-[#1]	320.46628	C20H32O3	NPT439	0
NPC476316	[#6](-[#1])(-[#1])=[#6](-[#6]1(-[#1])-[#8]-[#1])-[#6](-[#1])(-[#6](-[#1])(-[#1])-[#6]1(-[#6](-[#1])(-[#6](-[#6]2(-[#1])-[#6](-[#6](-[#1])(-[#1])-[#1])(-[#6](-[#1])(-[#1])-[#8]-[#1])-[#6]3(-[#1])-[#1])(-[#6](-[#1])(-[#1])-[#6]3(-[#1])-[#1])-[#6](-[#1])(-[#1])-[#1])-[#6]4(-[#1])-[#1])-[#6](-[#1])(-[#8]-[#1])-[#6]2(-[#1])-[#1])-[#6]4(-[#1])-[#1]	320.46628	C20H32O3	NPT439	0
NPC53276	[#6](-[#1])(-[#1])(-[#1])-[#6](-[#1])(-[#7](-[#6](-[#1])(-[#1])-[#1])-[#6](-[#1])(-[#1])-[#1])-[#6](-[#1])(-[#6](-[#6](-[#1])(-[#1])-[#1])(-[#6](-[#1])(-[#6](-[#6](-[#6](-[#6](-[#1])(-[#6](-[#1])(-[#1])-[#6](-[#1])(-[#7](-[#1])-[#1])-[#6]1(-[#1])-[#1])-[#6]2(-[#1])-[#1])(-[#6]1(-[#1])-[#1])-[#6](-[#1])(-[#1])-[#1])(-[#1])-[#6]3(-[#1])-[#1])(-[#1])-[#6]2(-[#1])-[#1])-[#6]4(-[#1])-[#1])-[#6]3(-[#1]…	346.59298	C23H42N2	NPT439	1
NPC55462	[#6](-[#1])(-[#1])(-[#1])\-[#6](=[#6](-[#1])\-[#6](\-[#8]-[#1])=[#7]\-[#6](-[#1])(-[#6](-[#1])(-[#8]-[#1])-[#6](-[#1])(-[#6](-[#6](-[#1])(-[#6](-[#1])(-[#6](-[#1])(-[#6](-[#6](-[#1])(-[#1])-[#1])(-[#6](-[#6](-[#1])(-[#7](-[#6](-[#1])(-[#1])-[#1])-[#6](-[#1])(-[#1])-[#1])-[#6](-[#1])(-[#1])-[#1])=[#6]1-[#1])-[#6]2(-[#1])-[#1])-[#6]1(-[#1])-[#1])-[#6]3(-[#1])-[#1])-[#6]2(-[#1])-[#1])(-[#6]4(-[#1])-…	442.67704	C28H46N2O2	NPT439	1
NPC60538	[#6](-[#1])(-[#1])(-[#1])-[#8]-[c](:[c](-[#8]-[#6](-[#1])(-[#1])-[#1]):[c](-[#1]):[c](-[#6](-[#1])(-[#7](-[#1])-[#6]1(-[#1])-[#1])-[#6](-[#1])(-[#1])-[c](:[c](-[#1]):[c](-[#1]):[c](-[#8]-[#1]):[c]2-[#1]):[c]2-[#1]):[c]3-[#6]1(-[#1])-[#1]):[c]3-[#1]	299.36424	C18H21NO3	NPT439	0
NPC62840	[#6](-[#1])(-[#1])(-[#1])\-[#6](=[#6](-[#1])/-[#6](-[#1])(-[#1])-[#6]1=[#6](-[#8]-[c](:[c](-[#6]1=[#8]):[c]2-[#8]-[#1]):[c]3:[c](-[#8]-[#6](-[#6](-[#1])=[#6]3-[#1])(-[#6](-[#1])(-[#1])-[#1])-[#6](-[#1])(-[#1])-[#1]):[c]2-[#1])-[c](:[c](-[#8]-[#1]):[c](-[#1]):[c](-[#8]-[#1]):[c]4-[#1]):[c]4-[#1])\-[#6](-[#1])(-[#1])-[#1]	420.45446	C25H24O6	NPT439	1
NPC6707	[#6](-[#1])(-[#1])(-[#1])-[#6](-[#1])(-[#6](-[#1])(-[#6](-[#6](-[#6](-[#1])(-[#1])-[#1])(-[#6](-[#6](-[#6](-[#6](-[#1])(-[#1])-[#1])(-[#6](-[#1])(-[#6](-[#6](-[#1])(-[#8]-[#1])-[#6]1(-[#1])-[#1])(-[#6](-[#1])(-[#1])-[#1])-[#6](-[#1])(-[#1])-[#1])-[#6]2(-[#1])-[#1])-[#6]1(-[#1])-[#1])=[#6]3-[#1])=[#6]2-[#1])-[#6]4(-[#1])-[#1])(-[#6]3(-[#1])-[#1])-[#6](-[#1])(-[#1])-[#1])-[#6]4(-[#1])-[#1])-[#6](-[…	458.7162	C30H50O3	NPT439	0
NPC70172	[#6](-[#6]1(-[#6](-[#1])(-[#8]-[#6]2(-[#1])-[#1])-[#7](-[c](:[c]1:[c](-[#1]):[c](-[#8]\-[#6](\-[#8]-[#1])=[#7]\-[#6](-[#1])(-[#1])-[#1]):[c]3-[#1]):[c]3-[#1])-[#6](-[#1])(-[#1])-[#1])-[#6]2(-[#1])-[#1])(-[#1])(-[#1])-[#1]	262.30432	C14H18N2O3	NPT439	1
NPC70967	[#6](-[#1])(-[#1])(-[#1])-[#6](-[#1])(-[#6]1(-[#1])-[#6](-[#6]2(-[#6](-[#1])(-[#1])-[#1])-[#6](=[#8])-[#6]1(-[#1])-[#1])(-[#6](-[#1])(-[#8]-[#6](=[#8])-[#6](-[#1])(-[#1])-[#1])-[#6](=[#8])-[#6](-[#6](-[#6](-[#1])(-[#1])-[#1])(-[#6](-[#1])(-[#6](-[#6](-[#1])(-[#8]-[#1])-[#6]3(-[#1])-[#1])(-[#6](-[#1])(-[#1])-[#1])-[#6](-[#1])(-[#1])-[#1])-[#6]4(-[#1])-[#1])-[#6]3(-[#1])-[#1])=[#6]2-[#6]4=[#8])-[#6…	530.64967	C30H42O8	NPT439	0
NPC7124	[#6](-[#1])(-[#1])(-[#1])-[#6](-[#1])(-[#1])-[#6](-[#1])(-[#1])-[#6](-[#1])(-[#1])-[#8]-[#6](=[#8])-[#6](-[#1])(-[#1])-[#6](-[#1])(-[#1])-[#6](-[#1])(-[#6](-[#1])(-[#6](-[#6](-[#1])(-[#1])-[#1])(-[#6](-[#6](=[#6](-[#6](-[#6](-[#1])(-[#1])-[#1])(-[#6](-[#1])(-[#6](-[#6](-[#1])(-[#8]-[#1])-[#6]1(-[#1])-[#1])(-[#6](-[#1])(-[#1])-[#1])-[#6](-[#1])(-[#1])-[#1])-[#6]2(-[#1])-[#1])-[#6]1(-[#1])-[#1])-[#…	502.7257	C31H50O5	NPT439	0
NPC71664	[c]1(-[#1]):[c](-[#1]):[c](-[#1]):[c](\-[#6](-[#1])=[#6](-[#1])\-[#6](=[#8])-[c](:[c](-[#1]):[c](-[#1]):[c]2-[#1]):[c](-[#1]):[c]2-[#1]):[c](-[#1]):[c]1-[#1]	208.25517	C15H12O	NPT439	0
NPC74639	[#6](-[#1])(-[#1])(-[#1])-[#6](-[#8]-[#6](-[#1])(-[#6](-[#6](-[#1])(-[#6](-[#6](-[#1])(-[#6](-[#6](-[#1])(-[#1])-[#1])(-[#6](-[#1])(-[#1])-[#6](-[#8]-[#1])(-[#6](-[#1])(-[#6](-[#6](-[#1])(-[#1])-[#1])(-[#6](-[#1])(-[#6](-[#6](-[#1])(-[#8]-[#6](=[#8])-[#6](-[#1])(-[#1])-[#1])-[#6]1(-[#1])-[#1])(-[#6](-[#1])(-[#1])-[#1])-[#6](-[#1])(-[#1])-[#1])-[#6]2(-[#1])-[#1])-[#6]1(-[#1])-[#1])-[#6]3(-[#1])-[#…	544.80543	C34H56O5	NPT439	0
NPC78359	[#6](-[#1])(-[#1])(-[#1])-[#7](-[#6](-[#1])(-[#1])-[c](:[c](-[#6](-[#6](-[#1])=[#6]1-[#1])(-[#6]2(-[#1])-[#6](-[#1])(-[#1])-[#6]1(-[#1])-[#8]-[#1])-[#6]3(-[#1])-[#1]):[c](-[#8]2):[c](-[#8]-[#6](-[#1])(-[#1])-[#1]):[c]4-[#1]):[c]4-[#1])-[#6]3(-[#1])-[#1]	287.35354	C17H21NO3	NPT439	1
NPC80463	[#6](-[#1])(-[#1])(-[#1])-[#6](-[#6](-[#1])(-[#8]-[#1])-[#6]1(-[#1])-[#1])(-[#6](-[#1])(-[#6](-[#6](-[#1])(-[#6](-[#6](-[#1])(-[#1])-[#1])(-[#6](-[#1])(-[#1])-[#6](-[#8]-[#1])(-[#6](-[#1])(-[#6](-[#6](-[#1])(-[#1])-[#1])(-[#6](-[#1])(-[#6](-[#6](-[#1])(-[#8]-[#1])-[#6]2(-[#1])-[#1])(-[#6](-[#1])(-[#1])-[#1])-[#6](-[#1])(-[#1])-[#1])-[#6]3(-[#1])-[#1])-[#6]2(-[#1])-[#1])-[#6]4(-[#1])-[#1])-[#6]3(-…	460.73208	C30H52O3	NPT439	0
NPC89077	[#6](-[#1])(-[#1])(-[#1])-[#6](-[#1])(-[#6](-[#1])(-[#6](-[#6](-[#6](-[#1])(-[#1])-[#1])(-[#6](-[#6](-[#6](-[#6](-[#1])(-[#1])-[#1])(-[#6](-[#1])(-[#6](-[#6](=[#8])-[#6]1(-[#1])-[#1])(-[#6](-[#1])(-[#1])-[#1])-[#6](-[#1])(-[#1])-[#1])-[#6]2(-[#1])-[#1])-[#6]1(-[#1])-[#1])=[#6]3-[#1])=[#6]2-[#1])-[#6]4(-[#1])-[#1])(-[#6]3(-[#1])-[#1])-[#6](-[#1])(-[#1])-[#1])-[#6]4(-[#1])-[#1])-[#6](-[#1])(-[#1])-…	456.70032	C30H48O3	NPT439	0
NPC89225	[#6](-[#6](-[#6](-[#6](-[#6](-[#6](-[#6](-[#8]-[#6](-[#1])(-[#1])-[#1])=[#8])(-[#6](-[#1])(-[#8]-[#1])-[#6]1(-[#1])-[#1])-[#6](-[#1])(-[#1])-[#1])(-[#1])-[#6]2(-[#1])-[#1])(-[#6]1(-[#1])-[#1])-[#6](-[#1])(-[#1])-[#1])(-[#1])-[#6]3(-[#1])-[#1])(-[#6](-[#1])(-[#1])-[#6](-[#6](-[#1])(-[#6](-[#6](-[#1])(-[#1])-[#1])(-[#6](-[#6](-[#6](-[#1])(-[#8]-[#1])-[#6]4(-[#1])-[#1])(-[#6](-[#1])(-[#1])-[#8]-[#1]…	516.70922	C31H48O6	NPT439	0
NPC90538	[#6](-[#1])(-[#1])(-[#1])\-[#6](-[#1])=[#6](\-[#6](\-[#8]-[#1])=[#7]/-[#6](-[#1])(-[#6](-[#6](-[#1])(-[#6](-[#8]-[#1])(-[#6](-[#1])(-[#1])-[#6](-[#6](-[#1])(-[#6](-[#6](-[#1])(-[#1])-[#1])(-[#6](-[#6](-[#1])(-[#6](-[#1])(-[#7](-[#6](-[#1])(-[#1])-[#1])-[#6](-[#1])(-[#1])-[#1])-[#6](-[#1])(-[#1])-[#1])-[#6]1(-[#1])-[#1])(-[#6]2(-[#1])-[#1])-[#6](-[#1])(-[#1])-[#1])-[#6]1(-[#1])-[#1])-[#6]3(-[#1])-…	484.75678	C31H52N2O2	NPT439	0
NPC96408	[#6](-[#1])(-[#1])(-[#1])\-[#6](=[#6](-[#1])/-[#6](-[#1])(-[#1])-[#6](-[#1])(-[#1])\-[#6](=[#6](-[#1])\-[#6](-[#1])(-[#1])-[c]1:[c](-[#8]-[#1]):[c](-[#1]):[c](-[#8]-[#1]):[c](-[#6](-[#1])(-[#8]-[c](:[c](-[#6]2=[#8]):[c](-[#8]-[#1]):[c]3-[#1]):[c](-[#1]):[c]3-[#8]-[#1])-[#6]2(-[#1])-[#1]):[c]1-[#1])\-[#6](-[#1])(-[#1])-[#1])\-[#6](-[#1])(-[#1])-[#1]	424.48622	C25H28O6	NPT439	1
NPC96565	[#6](-[#1])(-[#1])(-[#1])\-[#6](=[#6](-[#1])/-[#6](-[#1])(-[#1])-[c](:[c](-[#8]-[#6](=[#6]1-[#6](-[#1])(-[#1])\-[#6](-[#1])=[#6](/-[#6](-[#1])(-[#1])-[#1])\-[#6](-[#1])(-[#1])-[#1])-[c](:[c](-[#8]-[#1]):[c](-[#1]):[c](-[#8]-[#1]):[c]2-[#1]):[c]2-[#1]):[c](-[#6]1=[#8]):[c](-[#8]-[#1]):[c]3-[#1]):[c]3-[#8]-[#1])\-[#6](-[#1])(-[#1])-[#1]	422.47034	C25H26O6	NPT439	1
NPC107039	[#6](-[#1])(-[#1])=[#6](-[#6](-[#1])(-[#6](-[#6](-[#1])(-[#1])-[#1])(-[#6](-[#6](-[#6](-[#6](-[#6](-[#1])(-[#6](-[#6](-[#1])(-[#1])-[#1])(-[#6]1(-[#1])-[#1])-[#6]2(-[#1])-[#1])-[#6](-[#1])(-[#6](-[#1])(-[#6]2(-[#1])-[#1])-[#6](-[#1])(-[#1])-[#1])-[#6](-[#1])(-[#1])-[#1])=[#6]3-[#1])(-[#6]1(-[#1])-[#1])-[#6](-[#1])(-[#1])-[#1])(-[#6]4(-[#1])-[#1])-[#6](-[#1])(-[#1])-[#1])(-[#1])-[#6]3(-[#1])-[#1])…	440.70092	C30H48O2	NPT324	1
NPC109238	[#6](-[#1])(-[#1])(-[#1])-[c]1:[c](:[o]:[c](:[c](-[#8]-[#6](-[#1])(-[#1])-[#1]):[c](-[#1]):[c]2-[#6](-[#1])=[#8]):[c]1:[c]2-[#1])-[c](:[c](-[#1]):[c](-[#8]-[#6]3(-[#1])-[#1]):[c](-[#8]3):[c]4-[#1]):[c]4-[#1]	310.30076	C18H14O5	NPT324	0
NPC11089	[#6](-[#1])(-[#1])(-[#1])-[#6](-[#8]-[#1])(-[#6](-[#1])(-[#8]-[c](:[c](:[c]1:[c](-[#8]-[#6](-[#1])(-[#1])-[#1]):[c]2-[#1])-[#6](-[#1])=[#6](-[#1])-[#8]-[#6](-[#1])=[#6]1-[#1]):[c]23)-[#6]3(-[#1])-[#1])-[#6](-[#1])(-[#1])-[#1]	274.31172	C16H18O4	NPT324	0
NPC111088	[#6](-[#1])(-[#1])(-[#1])-[#6](-[#1])(-[#6](-[#8]-[#1])=[#8])-[c](:[c](-[#1]):[c](:[c](:[c](-[#1]):[c](-[#8]-[#6](-[#1])(-[#1])-[#1]):[c]1-[#1]):[c]2-[#1]):[c]1-[#1]):[c]2-[#1]	230.25915	C14H14O3	NPT324	0
NPC116024	[#6](-[#1])(-[#1])(-[#1])\-[#6](=[#6](-[#1])\-[#6](-[#1])(-[#1])-[#6](-[#1])(-[#1])-[#6](-[#1])(-[#6](-[#8]-[#6](-[#1])(-[#8]-[#6]1(-[#1])-[#1])-[#6](-[#1])(-[#8]-[#1])-[#6](-[#1])(-[#8]-[#1])-[#6]1(-[#1])-[#8]-[#1])=[#8])-[#6](-[#1])(-[#6](-[#6](-[#6](-[#1])(-[#1])-[#1])(-[#6](=[#6](-[#6](-[#6](-[#1])(-[#1])-[#1])(-[#6](-[#1])(-[#6](-[#6](-[#1])(-[#8]-[#6](=[#8])-[#6](-[#1])(-[#1])-[#6](-[#8]-[#…	746.96683	C42H66O11	NPT324	0
NPC126029	[c]1(-[#1]):[c](-[#6](-[#1])(-[#8]-[c](:[c]2:[c](-[#8]-[#1]):[c]3-[#1]):[c](-[#1]):[c]3-[#8]-[#1])-[#6](-[#1])(-[#8]-[#1])-[#6]2(-[#1])-[#1]):[c](-[#1]):[c](-[#8]-[#1]):[c](-[#8]-[#1]):[c]1-[#1]	290.26806	C15H14O6	NPT324	1
NPC142361	[#6](-[#1])(-[#1])(-[#1])\-[#6](=[#6](-[#1])\-[#6](-[#1])(-[#1])-[#6](-[#1])(-[#1])-[#6](-[#1])(-[#6](-[#8]-[#1])=[#8])-[#6](-[#1])(-[#6](-[#6](-[#6](-[#1])(-[#1])-[#1])(-[#6](-[#6](-[#1])(-[#6](-[#6](-[#1])(-[#1])-[#1])(-[#6](-[#1])(-[#6](-[#6](-[#1])(-[#8]-[#1])-[#6]1(-[#1])-[#1])(-[#6](-[#1])(-[#1])-[#1])-[#6](-[#1])(-[#1])-[#1])-[#6]2(-[#1])-[#1])-[#6]1(-[#1])-[#1])-[#6]3(-[#1])-[#1])=[#6]2-[…	456.70032	C30H48O3	NPT324	1
NPC145182	[#6](-[#1])(-[#1])(-[#1])\-[#6](-[#1])=[#6](\-[#6](-[#8]-[#6]1(-[#1])-[#6](-[#8]-[#6](=[#8])-[#6](-[#1])(-[#6](-[#1])(-[#1])-[#1])-[#6](-[#1])(-[#1])-[#1])(-[#6]2(-[#6](-[#1])(-[#1])-[#1])-[#6](-[#1])(-[#1])-[#1])-[#6]2(-[#1])-[#6]3(-[#1])-[#6](-[#8]-[#1])(-[#6]1(-[#1])-[#6](-[#1])(-[#1])-[#1])-[#6]4(-[#1])-[#6](-[#8]-[#1])(-[#6](=[#8])-[#6](=[#6]4-[#1])-[#6](-[#1])(-[#1])-[#1])-[#6](-[#1])(-[#1]…	516.6231	C29H40O8	NPT324	0
NPC148414	[#6](-[#1])(-[#1])(-[#1])\-[#6](=[#6](-[#1])\-[#6](-[#1])(-[#1])-[#6](-[#1])(-[#1])-[#6](-[#1])(-[#6](-[#8]-[#1])=[#8])-[#6](-[#1])(-[#6](-[#6](-[#6](-[#1])(-[#1])-[#1])(-[#6](=[#6](-[#6](-[#6](-[#1])(-[#1])-[#1])(-[#6](-[#1])(-[#6](-[#6](-[#1])(-[#8]-[#6](=[#8])-[#6](-[#1])(-[#1])-[#1])-[#6]1(-[#1])-[#1])(-[#6](-[#1])(-[#1])-[#1])-[#6](-[#1])(-[#1])-[#1])-[#6]2(-[#1])-[#1])-[#6]1(-[#1])-[#1])-[#…	498.737	C32H50O4	NPT324	1
NPC150026	[#6](-[#1])(-[#1])(-[#1])\-[#6](-[#1])=[#6](-[#1])\-[c](:[c](-[#1]):[c]1:[c](-[#8]-[#6](-[#1])(-[c](:[c](-[#1]):[c](-[#1]):[c](-[#8]-[#1]):[c]2-[#1]):[c]2-[#1])-[#6]1(-[#1])-[#6](-[#1])(-[#1])-[#1]):[c]3-[#1]):[c]3-[#1]	266.33432	C18H18O2	NPT324	0
NPC159046	[#6](-[#1])(-[#1])(-[#1])\-[#6](=[#6](-[#1])\-[#6](-[#1])(-[#1])-[#6](-[#1])(-[#1])-[#6](-[#1])(-[#6](-[#8]-[#1])=[#8])-[#6](-[#1])(-[#6](-[#6](-[#6](-[#1])(-[#1])-[#1])(-[#6](=[#6](-[#6](-[#6](-[#1])(-[#1])-[#1])(-[#6](-[#1])(-[#6](-[#6](-[#1])(-[#8]-[#1])-[#6]1(-[#1])-[#1])(-[#6](-[#1])(-[#1])-[#1])-[#6](-[#1])(-[#1])-[#1])-[#6]2(-[#1])-[#1])-[#6]1(-[#1])-[#1])-[#6]3(-[#1])-[#1])-[#6]2(-[#1])-[…	456.70032	C30H48O3	NPT324	1
NPC160499	[#6](-[#1])(-[#1])(-[#1])-[c]1:[c](:[c](-[#8]-[#1]):[c](:[c](-[#8]-[#1]):[c](-[#1]):[c]2-[#1]):[c](:[c]1-[#1]):[c]2-[#1])-[#6](=[#8])-[#6](-[#1])(-[#1])-[#1]	216.23257	C13H12O3	NPT324	0
NPC162033	[#6](-[#1])(-[#1])(-[#1])\-[#6](=[#6](-[#1])\-[#6](-[#1])(-[#1])-[#6](-[#1])(-[#1])-[#6](-[#1])(-[#6](-[#8]-[#6](-[#1])(-[#8]-[#6]1(-[#1])-[#1])-[#6](-[#1])(-[#8]-[#1])-[#6](-[#1])(-[#8]-[#1])-[#6]1(-[#1])-[#8]-[#1])=[#8])-[#6](-[#1])(-[#6](-[#6](-[#6](-[#1])(-[#1])-[#1])(-[#6](=[#6](-[#6](-[#6](-[#1])(-[#1])-[#1])(-[#6](-[#1])(-[#6](-[#6](=[#8])-[#6]2(-[#1])-[#1])(-[#6](-[#1])(-[#1])-[#1])-[#6](…	586.79905	C35H54O7	NPT324	0
NPC162925	[#6](-[#1])(-[#1])(-[#1])-[#6](-[#1])(-[#1])-[#6](-[#1])(-[#1])-[#6](-[#1])(-[#1])-[#6](-[#1])(-[#1])-[#6](-[#1])(-[#1])-[#6](-[#1])(-[#1])-[#6](-[#1])(-[#1])-[#6](-[#1])(-[#1])-[#6](-[#1])(-[#1])-[#6](-[#1])(-[#1])-[#6](-[#8]-[#6]1(-[#1])-[#6](-[#6](-[#6](-[#1])(-[#8]-[#6]2(-[#1])-[#6](-[#1])(-[#8]-[#6](=[#8])-[#6](-[#1])(-[#1])-[#6](-[#1])(-[#1])-[#6](-[#1])(-[#1])-[#6](-[#1])(-[#1])-[#6](-[#1]…	1305.66813	C71H116O21	NPT324	1
NPC163029	[#6](-[#1])(-[#1])(-[#1])\-[#6](-[#1])=[#6](-[#1])\-[c](:[c](-[#1]):[c]1:[c](:[o]:[c](-[c](:[c](-[#1]):[c](-[#1]):[c](-[#8]-[#1]):[c]2-[#1]):[c]2-[#1]):[c]1-[#1]):[c]3-[#1]):[c]3-[#1]	250.29185	C17H14O2	NPT324	0
NPC168805	[#6](-[#1])(-[#1])(-[#1])-[c](:[c](-[#8]-[#1]):[c](-[#6](=[#8])-[#6]1=[#6](-[#8]2)-[#6](-[#1])(-[#8]-[c](:[c]1:[c](-[#1]):[c]3-[#1]):[c](-[#1]):[c]3-[#1])-[#8]-[#6](-[#1])(-[#1])-[#1]):[c]2:[c]4-[#1]):[c]4-[#8]-[#1]	326.30016	C18H14O6	NPT324	0
NPC168829	[#6](-[#1])(-[#1])=[#6](-[#1])-[#6](-[#1])(-[#1])-[c](:[c](-[#1]):[c](:[c](-[#8]-[#1]):[c]1-[#1])-[c](:[c](-[#1]):[c](:[c](-[#8]-[#1]):[c]2-[#1])-[#6](-[#1])(-[#1])-[#6](-[#1])=[#6](-[#1])-[#1]):[c]2-[#1]):[c]1-[#1]	266.33432	C18H18O2	NPT324	1
NPC170779	[#6](-[#1])(-[#1])(-[#1])\-[#6](-[#1])=[#6](-[#1])\-[c]1:[c](-[#1]):[c](-[#8]-[#6](-[#1])(-[#1])-[#1]):[c](-[#8]-[#6](-[#1])(-[c](:[c](-[#1]):[c](-[#8]-[#6]2(-[#1])-[#1]):[c](-[#8]2):[c]3-[#1]):[c]3-[#1])-[#6]4(-[#1])-[#6](-[#1])(-[#1])-[#1]):[c]4:[c]1-[#1]	324.3704	C20H20O4	NPT324	0
NPC180953	[#6](-[#1])(-[#1])=[#6](-[#1])-[#6](-[#1])(-[#1])-[c]1:[c](-[#8]-[#1]):[c](-[#1]):[c](-[#8]-[#6](-[#1])(-[c](:[c](-[#1]):[c](-[#8]-[#6]2(-[#1])-[#1]):[c](-[#8]2):[c]3-[#1]):[c]3-[#1])-[#6]4(-[#1])-[#6](-[#1])(-[#1])-[#1]):[c]4:[c]1-[#1]	310.34382	C19H18O4	NPT324	0
NPC187616	[#6](-[#1])(-[#1])(-[#1])\-[#6](-[#1])=[#6](-[#1])\-[c]1:[c](-[#1]):[c](-[#8]-[#6](-[#1])(-[#1])-[#1]):[c](-[#8]-[#6](-[#1])(-[c](:[c](-[#1]):[c](-[#8]-[#6](-[#1])(-[#1])-[#1]):[c](-[#8]-[#1]):[c]2-[#1]):[c]2-[#1])-[#6]3(-[#1])-[#6](-[#1])(-[#1])-[#1]):[c]3:[c]1-[#1]	326.38628	C20H22O4	NPT324	0
NPC189393	[#6](-[#1])(-[#1])(-[#1])-[#6](-[#1])(-[#6](-[#1])(-[#7](-[#6](-[#1])(-[#1])-[#1])-[#6](-[#1])(-[#1])-[#1])-[#6](-[#8]-[#6]1(-[#1])-[#6](-[#8]-[#6](=[#8])-[#6](-[#1])(-[#1])-[#1])(-[#6]2(-[#1])-[#6](-[#1])(-[#6](-[#8]-[#1])(-[#6]1(-[#1])-[#6](-[#1])(-[#1])-[#1])-[#6]3(-[#1])-[#6](-[#1])(-[#6](=[#8])-[#6](=[#6]3-[#1])-[#6](-[#1])(-[#1])-[#1])-[#6]4(-[#1])-[#1])-[#6](-[#1])=[#6]4-[#6](-[#1])(-[#1])…	517.65422	C29H43NO7	NPT324	0
NPC200752	[#6](-[#1])(-[#1])(-[#1])-[#6](-[#6](-[#1])(-[#1])-[#6](-[#1])(-[#6](-[#6](-[#8]-[#1])=[#8])(-[#6]1(-[#1])-[#1])-[#6]2(-[#1])-[#1])-[#6](-[#6](-[#6](-[#6](-[#1])(-[#6](-[#6](-[#1])(-[#1])-[#1])(-[#6](-[#1])(-[#6](-[#6](-[#1])(-[#6](-[#8]-[#6](-[#1])(-[#1])-[#1])=[#8])-[#6]3(-[#1])-[#1])(-[#6](-[#1])(-[#1])-[#1])-[#6](-[#1])(-[#1])-[#1])-[#6]4(-[#1])-[#1])-[#6]3(-[#1])-[#1])-[#6]5(-[#1])-[#1])(-[#…	498.737	C32H50O4	NPT324	1
NPC220293	[#6](-[#1])(-[#1])(-[#1])-[#6](-[#8]-[#6](-[#1])(-[#6](-[#6](-[#1])(-[#6](-[#6](-[#1])(-[#1])-[#1])(-[#6](=[#6](-[#6](-[#6](-[#1])(-[#1])-[#1])(-[#6](-[#6](-[#1])(-[#6](-[#1])(-[#6](-[#8]-[#6](-[#1])(-[#8]-[#6]1(-[#1])-[#1])-[#6](-[#1])(-[#8]-[#1])-[#6](-[#1])(-[#8]-[#1])-[#6]1(-[#1])-[#8]-[#1])=[#8])-[#6](-[#1])(-[#1])\-[#6](-[#1])=[#6](-[#1])\-[#6](-[#8]-[#1])(-[#6](-[#1])(-[#1])-[#1])-[#6](-[#…	646.85101	C37H58O9	NPT324	1
NPC223741	[#6](-[#1])(-[#1])(-[#1])-[#6](-[#1])(-[#6](-[#6](-[#1])(-[#1])-[#6](-[#1])(-[#1])-[#6](-[#1])(-[#6](-[#8]-[#6](-[#1])(-[#8]-[#6]1(-[#1])-[#1])-[#6](-[#1])(-[#8]-[#1])-[#6](-[#1])(-[#8]-[#1])-[#6]1(-[#1])-[#8]-[#1])=[#8])-[#6](-[#1])(-[#6](-[#6](-[#6](-[#1])(-[#1])-[#1])(-[#6](=[#6](-[#6](-[#6](-[#1])(-[#1])-[#1])(-[#6](-[#1])(-[#6](-[#6](=[#8])-[#6]2(-[#1])-[#1])(-[#6](-[#1])(-[#1])-[#1])-[#6](-…	600.82563	C36H56O7	NPT324	0
NPC225884	[#6](-[#1])(-[#1])(-[#1])\-[#6](-[#1])=[#6](-[#1])\-[c](:[c](-[#1]):[c]1:[c](:[o]:[c](-[c](:[c](-[#8]-[#1]):[c](-[#1]):[c](-[#8]-[#1]):[c]2-[#1]):[c]2-[#1]):[c]1-[#1]):[c]3-[#1]):[c]3-[#1]	266.29126	C17H14O3	NPT324	1
NPC237946	[#6](-[#1])(-[#1])(-[#1])-[#8]-[c](:[c](-[#8]-[#6](-[#1])(-[#1])-[#1]):[c](-[#8]-[#6](-[#1])(-[#1])-[#1]):[c](-[#1]):[c]1-[#6]2(-[#1])-[#6](-[#1])(-[#6](-[#8]-[#6]3(-[#1])-[#1])=[#8])-[#6]3(-[#6](-[#1])(-[#8]-[#1])-[c](:[c]24):[c](-[#1]):[c](-[#8]-[#6]5(-[#1])-[#1]):[c](-[#8]5):[c]4-[#1])-[#1]):[c]1-[#1]	414.40528	C22H22O8	NPT324	1
NPC243902	[#6](-[#1])(-[#1])(-[#1])-[#6](-[#1])(-[#6](-[#1])(-[#7](-[#6](-[#1])(-[#1])-[#1])-[#6](-[#1])(-[#1])-[#1])-[#6](-[#8]-[#6]1(-[#1])-[#6](-[#8]-[#6](=[#8])-[#6](-[#1])(-[#1])-[#1])(-[#6]2(-[#6](-[#1])(-[#1])-[#1])-[#6](-[#1])(-[#1])-[#1])-[#6]2(-[#1])-[#6]3(-[#1])-[#6](-[#8]-[#1])(-[#6]1(-[#1])-[#6](-[#1])(-[#1])-[#1])-[#6]4(-[#1])-[#6](-[#8]-[#1])(-[#6](=[#8])-[#6](=[#6]4-[#1])-[#6](-[#1])(-[#1])…	533.65361	C29H43NO8	NPT324	1
NPC250076	[#6](-[#1])(-[#1])(-[#1])-[c]1:[c](:[o]:[c](:[c](-[#8]-[#6](-[#1])(-[#1])-[#1]):[c](-[#1]):[c]2-[#6](-[#1])=[#8]):[c]1:[c]2-[#1])-[c]3:[c](-[#1]):[c](-[#8]-[#6](-[#1])(-[#1])-[#1]):[c](-[#8]-[#6](-[#1])(-[#1])-[#1]):[c](-[#8]-[#6](-[#1])(-[#1])-[#1]):[c]3-[#1]	356.3692	C20H20O6	NPT324	0
NPC265655	[#6](-[#1])(-[#1])(-[#1])\-[#6](=[#6](-[#1])\-[#6](-[#1])(-[#1])-[#6](-[#1])(-[#1])-[#6](-[#1])(-[#6](-[#8]-[#6](-[#1])(-[#8]-[#6]1(-[#1])-[#1])-[#6](-[#1])(-[#8]-[#1])-[#6](-[#1])(-[#8]-[#1])-[#6]1(-[#1])-[#8]-[#1])=[#8])-[#6](-[#1])(-[#6](-[#6](-[#6](-[#1])(-[#1])-[#1])(-[#6](=[#6](-[#6](-[#6](-[#1])(-[#1])-[#1])(-[#6](-[#1])(-[#6](-[#6](-[#1])(-[#8]-[#6](=[#8])-[#6](-[#1])(-[#1])-[#1])-[#6]2(-…	630.85161	C37H58O8	NPT324	1
NPC282923	[#6](-[#1])(-[#1])(-[#1])-[c]1:[c](-[#1]):[c](-[#8]-[#1]):[c](-[#6](=[#8])-[c](:[c](-[#8]-[#1]):[c](-[#1]):[c]2-[#1]):[c]3:[c]2-[#1]):[c](-[#6]3=[#8]):[c]1-[#1]	254.23749	C15H10O4	NPT324	0
NPC28724	[#6](-[#1])(-[#1])=[#6](-[#1])-[#6](-[#1])(-[#1])-[#6](-[#6](-[#1])(-[#8]-[#1])-[#6](-[#1])(-[#6](=[#8])-[#6]1(-[#8]-[#6](-[#1])(-[#1])-[#1])-[#6]2(-[#1])-[#6](-[#1])(-[#1])-[#1])-[#6]2(-[#1])-[c]3:[c](-[#1]):[c](-[#8]-[#6](-[#1])(-[#1])-[#1]):[c](-[#8]-[#6](-[#1])(-[#1])-[#1]):[c](-[#8]-[#6](-[#1])(-[#1])-[#1]):[c]3-[#1])=[#6]1-[#1]	388.45412	C22H28O6	NPT324	0
NPC289213	[#6](-[#1])(-[#1])(-[#1])-[#6](-[#6](=[#8])-[#6]1(-[#1])-[#1])(-[#6](-[#1])(-[#6](-[#6](-[#1])(-[#1])-[#1])(-[#6](=[#6](-[#6](-[#6](-[#1])(-[#1])-[#1])(-[#6](-[#6](-[#1])(-[#6](-[#1])(-[#6](-[#8]-[#1])=[#8])-[#6](-[#1])(-[#1])-[#6](-[#1])(-[#1])-[#6](-[#1])(-[#8]-[#1])-[#6](-[#8]-[#1])(-[#6](-[#1])(-[#1])-[#1])-[#6](-[#1])(-[#1])-[#1])-[#6]2(-[#1])-[#1])(-[#6]3(-[#1])-[#1])-[#6](-[#1])(-[#1])-[#1…	488.69912	C30H48O5	NPT324	1
NPC296030	[#6](-[#1])(-[#1])(-[#1])-[#8]-[c](:[c](-[c](:[o]:[c](:[c]1:[c](-[#1]):[c](:[c]2-[#1])-[#6](-[#1])(-[#1])-[#6](-[#1])(-[#1])-[#6](-[#1])(-[#1])-[#8]-[#1]):[c]2-[#1]):[c]1-[#1]):[c]3-[#1]):[c](-[#1]):[c](-[#8]-[#1]):[c]3-[#1]	298.33312	C18H18O4	NPT324	0
NPC300267	[#6](-[#1])(-[#1])(-[#1])\-[#6](-[#1])=[#6](-[#1])\-[c](:[c](-[#1]):[c]1:[c](:[o]:[c](-[c](:[c](-[#8]-[#1]):[c](-[#1]):[c](-[#8]-[#6](-[#1])(-[#1])-[#1]):[c]2-[#1]):[c]2-[#1]):[c]1-[#1]):[c]3-[#1]):[c]3-[#1]	280.31784	C18H16O3	NPT324	0
NPC3273	[#6](-[#1])(-[#1])=[#6](-[#1])-[#6](-[#1])(-[#1])-[c]1:[c](-[#1]):[c](-[#8]-[#6](-[#1])(-[#1])-[#1]):[c](:[o]:[c](-[c](:[c](-[#1]):[c](-[#8]-[#6]2(-[#1])-[#1]):[c](-[#8]2):[c]3-[#1]):[c]3-[#1]):[c]4-[#1]):[c]4:[c]1-[#1]	308.32794	C19H16O4	NPT324	0
NPC35344	[#6](-[#1])(-[#1])=[#6](-[#1])-[#6](-[#1])(-[#1])-[c](:[c](-[#1]):[c](:[c](-[#8]-[#1]):[c]1-[#1])-[c](:[c](-[#1]):[c](:[c](-[#8]-[#6](-[#1])(-[#1])-[#1]):[c]2-[#1])-[#6](-[#1])(-[#1])-[#6](-[#1])=[#6](-[#1])-[#1]):[c]2-[#1]):[c]1-[#1]	280.3609	C19H20O2	NPT324	1
NPC38350	[#6](-[#1])(-[#1])(-[#1])\-[#6](=[#6](-[#1])\-[#6](-[#1])(-[#1])-[#6](-[#1])(-[#1])-[#6](-[#1])(-[#6](-[#8]-[#1])=[#8])-[#6](-[#1])(-[#6](-[#6](-[#6](-[#1])(-[#1])-[#1])(-[#6](=[#6](-[#6](-[#6](-[#1])(-[#1])-[#1])(-[#6](-[#1])(-[#6](-[#6](=[#8])-[#6]1(-[#1])-[#1])(-[#6](-[#1])(-[#1])-[#1])-[#6](-[#1])(-[#1])-[#1])-[#6]2(-[#1])-[#1])-[#6]1(-[#1])-[#1])-[#6]3(-[#1])-[#1])-[#6]2(-[#1])-[#1])-[#6]4(-…	454.68444	C30H46O3	NPT324	1
NPC39929	[#6](-[#1])(-[#1])(-[#1])-[#8]-[c](:[c](-[#1]):[c](-[#8]-[#1]):[c](-[c](:[o]:[c](:[c]1:[c](-[#1]):[c](:[c]2-[#1])-[#6](-[#1])(-[#1])-[#6](-[#1])(-[#1])-[#6](-[#1])(-[#1])-[#8]-[#1]):[c]2-[#1]):[c]1-[#1]):[c]3-[#1]):[c]3-[#1]	298.33312	C18H18O4	NPT324	0
NPC471126	[#6](-[#1])(-[#1])(-[#1])\-[#6](-[#1])=[#6](\-[#6](-[#8]-[#6]1(-[#1])-[#6](-[#8]-[#6](=[#8])-[#6](-[#1])(-[#6](-[#1])(-[#1])-[#6](-[#1])(-[#1])-[#1])-[#6](-[#1])(-[#1])-[#1])(-[#6]2(-[#6](-[#1])(-[#1])-[#1])-[#6](-[#1])(-[#1])-[#1])-[#6]2(-[#1])-[#6]3(-[#1])-[#6](-[#8]-[#1])(-[#6]1(-[#1])-[#6](-[#1])(-[#1])-[#1])-[#6]4(-[#1])-[#6](-[#8]-[#1])(-[#6](=[#8])-[#6](=[#6]4-[#1])-[#6](-[#1])(-[#1])-[#1]…	530.64967	C30H42O8	NPT324	0
NPC471287	[#6](-[#1])(-[#1])(-[#1])-[c]1:[c](-[#8]-[#1]):[c](-[#8]-[#6](-[#1])(-[#1])-[#1]):[c](-[#8]-[#6](-[#6](-[#1])(-[#8]-[c](:[c]2:[c](-[#1]):[c]3-[#1]):[c](-[#1]):[c]3-[#1])-[#8]-[#6](-[#1])(-[#1])-[#1])=[#6]24):[c](-[#6]4=[#8]):[c]1-[#8]-[#1]	356.32614	C19H16O7	NPT324	0
NPC471288	[#6](-[#1])(-[#1])(-[#1])-[c]1:[c](-[#8]-[#1]):[c](-[#8]-[#6](-[#1])(-[#1])-[#1]):[c](-[#8]-[#6](-[#6](-[#1])(-[#8]-[c](:[c]2:[c](-[#1]):[c]3-[#1]):[c](-[#1]):[c]3-[#1])-[#8]-[#1])=[#6]24):[c](-[#6]4=[#8]):[c]1-[#8]-[#1]	342.29956	C18H14O7	NPT324	0
NPC471289	[c]1(-[#1]):[c](-[#8]-[#1]):[c](-[#1]):[c](-[#8]-[#6](-[#1])(-[#8]-[#1])-[#6](-[#8]2)=[#6]3-[#6](=[#8])-[c](:[c]2:[c](-[#1]):[c]4-[#8]-[#1]):[c](-[#8]-[#1]):[c]4-[#1]):[c]3:[c]1-[#1]	314.2464	C16H10O7	NPT324	0
NPC471896	[#6](-[#1])(-[#1])(-[#1])\-[#6](=[#6](-[#1])\-[#6](-[#1])(-[#1])-[#6](-[#1])(-[#1])-[#6](-[#1])(-[#6](-[#8]-[#1])=[#8])-[#6](-[#1])(-[#6](-[#6](-[#6](-[#1])(-[#1])-[#1])(-[#6](-[#6](-[#1])(-[#6](-[#6](-[#1])(-[#1])-[#1])(-[#6](-[#1])(-[#6](-[#6](-[#1])(-[#8]-[#6](=[#8])-[#6](-[#1])(-[#1])-[#1])-[#6]1(-[#1])-[#1])(-[#6](-[#1])(-[#1])-[#1])-[#6](-[#1])(-[#1])-[#1])-[#6]2(-[#1])-[#1])-[#6]1(-[#1])-[…	498.737	C32H50O4	NPT324	1
NPC471897	[#6](-[#1])(-[#1])(-[#1])-[#6](-[#1])(-[#6](-[#1])(-[#6](-[#6](-[#1])(-[#1])-[#1])(-[#6](-[#6](-[#6](-[#6](-[#6](-[#1])(-[#6](-[#6](-[#1])(-[#1])-[#1])(-[#6]1(-[#1])-[#1])-[#6]2(-[#1])-[#1])-[#6](-[#1])(-[#6](-[#1])(-[#6]2(-[#1])-[#1])-[#6](-[#1])(-[#1])-[#1])-[#6](-[#1])(-[#1])-[#1])=[#6]3-[#1])(-[#6]1(-[#1])-[#1])-[#6](-[#1])(-[#1])-[#1])(-[#6]4(-[#1])-[#1])-[#6](-[#1])(-[#1])-[#1])(-[#1])-[#6]…	442.7168	C30H50O2	NPT324	1
NPC471898	[#6](-[#1])(-[#1])(-[#1])-[#6](-[#1])(-[#6](-[#1])(-[#6](-[#6](-[#1])(-[#1])-[#1])(-[#6](-[#6](-[#6](-[#6](-[#6](-[#1])(-[#6](-[#6](-[#1])(-[#1])-[#1])(-[#6]1(-[#1])-[#1])-[#6]2(-[#1])-[#1])-[#6](-[#1])(-[#6](-[#1])(-[#6]2(-[#1])-[#1])-[#6](-[#1])(-[#1])-[#1])-[#6](-[#1])(-[#1])-[#1])=[#6]3-[#1])(-[#6]1(-[#1])-[#1])-[#6](-[#1])(-[#1])-[#1])(-[#6]4(-[#1])-[#1])-[#6](-[#1])(-[#1])-[#1])(-[#1])-[#6]…	456.70032	C30H48O3	NPT324	1
NPC471899	[#6](-[#1])(-[#1])(-[#1])-[#6](-[#1])(-[#6](-[#1])(-[#6](-[#6](-[#1])(-[#1])-[#1])(-[#6](-[#6](-[#6](-[#6](-[#6](-[#1])(-[#6](-[#6](-[#1])(-[#1])-[#1])(-[#6]1(-[#1])-[#1])-[#6]2(-[#1])-[#1])-[#6](-[#1])(-[#1])-[#6](-[#6]2(-[#1])-[#1])(-[#6](-[#1])(-[#1])-[#1])-[#6](-[#1])(-[#1])-[#1])=[#6]3-[#1])(-[#6]1(-[#1])-[#1])-[#6](-[#1])(-[#1])-[#1])(-[#6]4(-[#1])-[#1])-[#6](-[#1])(-[#1])-[#1])(-[#1])-[#6]…	442.7168	C30H50O2	NPT324	1
NPC471900	[#6](-[#1])(-[#1])=[#6](-[#6](-[#1])(-[#6](-[#1])(-[#6](-[#6](-[#1])(-[#1])-[#1])(-[#6]1(-[#1])-[#1])-[#6]2(-[#1])-[#1])-[#6](-[#6](-[#6](-[#6](-[#1])(-[#6](-[#6](-[#1])(-[#1])-[#1])(-[#6](-[#6](-[#6](-[#8]-[#1])=[#8])(-[#6](-[#1])(-[#8]-[#1])-[#6]3(-[#1])-[#1])-[#6](-[#1])(-[#1])-[#1])(-[#1])-[#6]4(-[#1])-[#1])-[#6]3(-[#1])-[#1])-[#6]5(-[#1])-[#1])(-[#6]4(-[#1])-[#1])-[#6](-[#1])(-[#1])-[#1])(-[…	456.70032	C30H48O3	NPT324	1
NPC471901	[#6](-[#1])(-[#1])=[#6](-[#6](-[#1])(-[#6](-[#1])(-[#6](-[#6](-[#1])(-[#1])-[#1])(-[#6]1(-[#1])-[#1])-[#6]2(-[#1])-[#1])-[#6](-[#6](-[#6](-[#6](-[#1])(-[#6](-[#6](-[#1])(-[#1])-[#1])(-[#6](-[#6](-[#6](-[#8]-[#1])=[#8])(-[#6](-[#1])(-[#8]-[#6](=[#8])-[#6](-[#1])(-[#1])-[#1])-[#6]3(-[#1])-[#1])-[#6](-[#1])(-[#1])-[#1])(-[#1])-[#6]4(-[#1])-[#1])-[#6]3(-[#1])-[#1])-[#6]5(-[#1])-[#1])(-[#6]4(-[#1])-[#…	498.737	C32H50O4	NPT324	1
NPC471902	[#6](-[#1])(-[#1])=[#6](-[#6](-[#1])(-[#6](-[#1])(-[#6](-[#6](-[#1])(-[#1])-[#8]-[#1])(-[#6]1(-[#1])-[#1])-[#6]2(-[#1])-[#1])-[#6](-[#6](-[#6](-[#6](-[#1])(-[#6](-[#6](-[#1])(-[#1])-[#1])(-[#6](-[#6](-[#6](-[#8]-[#1])=[#8])(-[#6](-[#1])(-[#8]-[#6](=[#8])-[#6](-[#1])(-[#1])-[#1])-[#6]3(-[#1])-[#1])-[#6](-[#1])(-[#1])-[#1])(-[#1])-[#6]4(-[#1])-[#1])-[#6]3(-[#1])-[#1])-[#6]5(-[#1])-[#1])(-[#6]4(-[#1…	514.7364	C32H50O5	NPT324	1
NPC472397	[#6](-[#1])(-[#1])(-[#1])-[#6](-[#1])(-[#6](-[#8]-[#6](-[#6]1(-[#6](-[#1])(-[#1])-[#1])-[#6](-[#1])(-[#1])-[#1])(-[#6]2(-[#1])-[#8]-[#6](=[#8])-[#6](-[#1])(-[#1])-[#1])-[#6]1(-[#1])-[#6]3(-[#1])-[#6](-[#8]-[#1])(-[#6]2(-[#1])-[#6](-[#1])(-[#1])-[#1])-[#6]4(-[#1])-[#6](-[#8]-[#1])(-[#6](=[#8])-[#6](=[#6]4-[#1])-[#6](-[#1])(-[#1])-[#1])-[#6](-[#1])(-[#1])-[#6](-[#6](-[#1])(-[#1])-[#8]-[#1])=[#6]3-[…	476.55924	C26H36O8	NPT324	0
NPC472398	[#6](-[#1])(-[#1])(-[#1])-[#6](-[#1])(-[#1])-[#6](-[#1])(-[#6](-[#8]-[#6](-[#6]1(-[#6](-[#1])(-[#1])-[#1])-[#6](-[#1])(-[#1])-[#1])(-[#6]2(-[#1])-[#8]-[#6](=[#8])-[c](:[c](-[#1]):[c](-[#1]):[c]3-[#1]):[c](-[#1]):[c]3-[#1])-[#6]1(-[#1])-[#6]4(-[#1])-[#6](-[#8]-[#1])(-[#6]2(-[#1])-[#6](-[#1])(-[#1])-[#1])-[#6]5(-[#1])-[#6](-[#8]-[#1])(-[#6](=[#8])-[#6](=[#6]5-[#1])-[#6](-[#1])(-[#1])-[#1])-[#6](-[#…	552.65519	C32H40O8	NPT324	1
NPC472399	[#6](-[#1])(-[#1])(-[#1])\-[#6](-[#1])=[#6](\-[#6](-[#8]-[#6]1(-[#1])-[#6](-[#8]-[#6](=[#8])-[#6](-[#1])(-[#6](-[#1])(-[#1])-[#6](-[#1])(-[#1])-[#1])-[#6](-[#1])(-[#1])-[#1])(-[#6]2(-[#6](-[#1])(-[#1])-[#1])-[#6](-[#1])(-[#1])-[#1])-[#6]2(-[#1])-[#6](-[#1])(-[#6](-[#8]-[#1])(-[#6]1(-[#1])-[#6](-[#1])(-[#1])-[#1])-[#6]3(-[#1])-[#6]4(-[#8]-[#1])-[#6](=[#8])-[#6](=[#6]3-[#1])-[#6](-[#1])(-[#1])-[#1]…	544.63319	C30H40O9	NPT324	0
NPC472400	[#6](-[#1])(-[#1])(-[#1])-[#6](-[#1])(-[#1])-[#6](-[#1])(-[#6](-[#8]-[#6](-[#6]1(-[#6](-[#1])(-[#1])-[#1])-[#6](-[#1])(-[#1])-[#1])(-[#6]2(-[#1])-[#8]-[#1])-[#6]1(-[#1])-[#6](-[#1])(-[#6](-[#8]-[#1])(-[#6]2(-[#1])-[#6](-[#1])(-[#1])-[#1])-[#6]3(-[#1])-[#6](-[#1])(-[#6](=[#8])-[#6](=[#6]3-[#1])-[#6](-[#1])(-[#1])-[#1])-[#6]4(-[#1])-[#1])-[#6](-[#1])=[#6]4-[#6](-[#1])(-[#1])-[#8]-[#1])=[#8])-[#6](-…	432.54974	C25H36O6	NPT324	0
NPC472401	[#6](-[#1])(-[#1])(-[#1])-[#6](-[#1])(-[#1])-[#6](-[#1])(-[#6](-[#8]-[#6](-[#6]1(-[#6](-[#1])(-[#1])-[#1])-[#6](-[#1])(-[#1])-[#1])(-[#6]2(-[#1])-[#8]-[#6](=[#8])-[#6](-[#1])(-[#1])-[#1])-[#6]1(-[#1])-[#6](-[#1])(-[#6](-[#8]-[#1])(-[#6]2(-[#1])-[#6](-[#1])(-[#1])-[#1])-[#6]3(-[#1])-[#6]4(-[#8]-[#1])-[#6](=[#8])-[#6](=[#6]3-[#1])-[#6](-[#1])(-[#1])-[#1])-[#6](=[#8])-[#6](-[#6](-[#1])(-[#1])-[#8]-[…	504.56934	C27H36O9	NPT324	0
NPC476244	[#6](-[#1])(-[#1])=[#6](-[#1])-[#6](-[#1])(-[#1])-[#6](-[#6](-[#1])(-[#8]-[#1])-[#6](-[#8]-[#6](-[#1])(-[#1])-[#1])(-[#6](=[#8])-[#6]1(-[#8]-[#6](-[#1])(-[#1])-[#1])-[#6]2(-[#1])-[#6](-[#1])(-[#1])-[#1])-[#6]2(-[#1])-[c]3:[c](-[#1]):[c](-[#8]4):[c](-[#8]-[#6]4(-[#1])-[#1]):[c](-[#8]-[#6](-[#1])(-[#1])-[#1]):[c]3-[#1])=[#6]1-[#1]	402.43764	C22H26O7	NPT324	0
NPC476277	[#6](-[#1])(-[#1])=[#6](-[#1])-[#6](-[#1])(-[#1])-[#6](-[#6](=[#8])-[#6](-[#8]-[#6](-[#1])(-[#1])-[#1])(-[#6](-[#1])(-[#8]-[#1])-[#6]1(-[#8]-[#6](-[#1])(-[#1])-[#1])-[#6]2(-[#1])-[#6](-[#1])(-[#1])-[#1])-[#6]2(-[#1])-[c]3:[c](-[#1]):[c](-[#8]4):[c](-[#8]-[#6]4(-[#1])-[#1]):[c](-[#8]-[#6](-[#1])(-[#1])-[#1]):[c]3-[#1])=[#6]1-[#1]	402.43764	C22H26O7	NPT324	0
NPC476334	[#6](-[#1])(-[#1])=[#6](-[#1])-[#6](-[#1])(-[#1])-[#6](-[#6](-[#1])(-[#8]-[#1])-[#6](-[#8]-[#6](-[#1])(-[#1])-[#1])(-[#6](-[#1])(-[#8]-[#1])-[#6]1(-[#8]-[#6](-[#1])(-[#1])-[#1])-[#6]2(-[#1])-[#6](-[#1])(-[#1])-[#1])-[#6]2(-[#1])-[c]3:[c](-[#1]):[c](-[#8]-[#6](-[#1])(-[#1])-[#1]):[c](-[#8]-[#6](-[#1])(-[#1])-[#1]):[c](-[#8]-[#6](-[#1])(-[#1])-[#1]):[c]3-[#1])=[#6]1-[#1]	420.49598	C23H32O7	NPT324	0
NPC476335	[#6](-[#1])(-[#1])=[#6](-[#1])-[#6](-[#1])(-[#1])-[#6](-[#6](=[#8])-[#6](-[#1])(-[#6](-[#1])(-[#8]-[#1])-[#6]1(-[#8]-[#6](-[#1])(-[#1])-[#1])-[#6]2(-[#1])-[#6](-[#1])(-[#1])-[#1])-[#6]2(-[#1])-[c]3:[c](-[#1]):[c](-[#8]-[#6](-[#1])(-[#1])-[#1]):[c](-[#8]-[#6](-[#1])(-[#1])-[#1]):[c](-[#8]-[#6](-[#1])(-[#1])-[#1]):[c]3-[#1])=[#6]1-[#1]	388.45412	C22H28O6	NPT324	0
NPC476336	[#6](-[#1])(-[#1])=[#6](-[#1])-[#6](-[#1])(-[#1])-[#6](-[#6](=[#8])-[#6](-[#6](-[#1])(-[#8]-[#1])-[#6]1(-[#6]2(-[#1])-[#6](-[#1])(-[#1])-[#1])-[#6](-[#1])(-[#1])-[#6](-[#1])=[#6](-[#1])-[#1])(-[#1])-[#6]2(-[#1])-[c](:[c](-[#1]):[c](-[#8]-[#6]3(-[#1])-[#1]):[c](-[#8]3):[c]4-[#1]):[c]4-[#1])=[#6]1-[#1]	352.42356	C22H24O4	NPT324	0
NPC476337	[#6](-[#1])(-[#1])=[#6](-[#1])-[#6](-[#1])(-[#1])-[#6](-[#6](=[#8])-[#6](-[#1])(-[#6](-[#1])(-[#8]-[#1])-[#6]1(-[#8]-[#6](-[#1])(-[#1])-[#1])-[#6]2(-[#1])-[#6](-[#1])(-[#1])-[#1])-[#6]2(-[#1])-[c]3:[c](-[#1]):[c](-[#8]4):[c](-[#8]-[#6]4(-[#1])-[#1]):[c](-[#8]-[#6](-[#1])(-[#1])-[#1]):[c]3-[#1])=[#6]1-[#1]	372.41166	C21H24O6	NPT324	0
NPC476338	[#6](-[#1])(-[#1])=[#6](-[#1])-[#6](-[#1])(-[#1])-[#6](-[#6](=[#8])-[#6](-[#1])(-[#6](-[#1])(-[#8]-[#1])-[#6]1(-[#8]-[#6](-[#1])(-[#1])-[#1])-[#6]2(-[#1])-[#6](-[#1])(-[#1])-[#1])-[#6]2(-[#1])-[c](:[c](-[#1]):[c](-[#8]-[#6](-[#1])(-[#1])-[#1]):[c](-[#8]-[#6](-[#1])(-[#1])-[#1]):[c]3-[#1]):[c]3-[#1])=[#6]1-[#1]	358.42814	C21H26O5	NPT324	0
NPC476340	[#6](-[#1])(-[#1])=[#6](-[#1])-[#6](-[#1])(-[#1])-[#6](-[#6](=[#8])-[#6](-[#8]-[#6](-[#1])(-[#1])-[#1])(-[#6](-[#1])(-[#8]-[#1])-[#6]1(-[#8]-[#6](-[#1])(-[#1])-[#1])-[#6]2(-[#1])-[#6](-[#1])(-[#1])-[#1])-[#6]2(-[#1])-[c]3:[c](-[#1]):[c](-[#8]-[#6](-[#1])(-[#1])-[#1]):[c](-[#8]-[#6](-[#1])(-[#1])-[#1]):[c](-[#8]-[#6](-[#1])(-[#1])-[#1]):[c]3-[#1])=[#6]1-[#1]	418.4801	C23H30O7	NPT324	0
NPC476362	[#6](-[#1])(-[#1])=[#6](-[#1])-[#6](-[#1])(-[#1])-[#6](-[#6](=[#8])-[#6](-[#1])(-[#6](=[#8])-[#6]1(-[#8]-[#6](-[#1])(-[#1])-[#1])-[#6]2(-[#1])-[#6](-[#1])(-[#1])-[#1])-[#6]2(-[#1])-[c]3:[c](-[#1]):[c](-[#8]-[#6](-[#1])(-[#1])-[#1]):[c](-[#8]-[#6](-[#1])(-[#1])-[#1]):[c](-[#8]-[#6](-[#1])(-[#1])-[#1]):[c]3-[#1])=[#6]1-[#1]	386.43824	C22H26O6	NPT324	0
NPC476363	[#6](-[#1])(-[#1])=[#6](-[#1])-[#6](-[#1])(-[#1])-[#6](-[#6](=[#8])-[#6](-[#8]-[#6](-[#1])(-[#1])-[#1])(-[#6](=[#8])-[#6]1(-[#8]-[#6](-[#1])(-[#1])-[#1])-[#6]2(-[#1])-[#6](-[#1])(-[#1])-[#1])-[#6]2(-[#1])-[c]3:[c](-[#1]):[c](-[#8]4):[c](-[#8]-[#6]4(-[#1])-[#1]):[c](-[#8]-[#6](-[#1])(-[#1])-[#1]):[c]3-[#1])=[#6]1-[#1]	400.42176	C22H24O7	NPT324	0
NPC476364	[#6](-[#1])(-[#1])=[#6](-[#1])-[#6](-[#1])(-[#1])-[#6](-[#6](=[#8])-[#6](-[#1])(-[#6](-[#1])(-[#8]-[#1])-[#6]1(-[#8]-[#6](-[#1])(-[#1])-[#1])-[#6]2(-[#1])-[#6](-[#1])(-[#1])-[#1])-[#6]2(-[#1])-[c](:[c](-[#1]):[c](-[#8]-[#6]3(-[#1])-[#1]):[c](-[#8]3):[c]4-[#1]):[c]4-[#1])=[#6]1-[#1]	342.38568	C20H22O5	NPT324	0
NPC51641	[#6](-[#1])(-[#1])(-[#1])\-[#6](-[#1])=[#6](-[#1])\-[c](:[c](-[#1]):[c]1:[c](:[o]:[c](-[c](:[c](-[#8]-[#6](-[#1])(-[#1])-[#1]):[c](-[#1]):[c](-[#8]-[#1]):[c]2-[#1]):[c]2-[#1]):[c]1-[#1]):[c]3-[#1]):[c]3-[#1]	280.31784	C18H16O3	NPT324	1
NPC62735	[#6](-[#1])(-[#1])(-[#1])\-[#6](-[#1])=[#6](-[#1])\-[c](:[c](-[#1]):[c]1:[c](:[o]:[c](-[c](:[c](-[#1]):[c](-[#1]):[c](-[#8]-[#1]):[c]2-[#1]):[c]2-[#1]):[c]1-[#6](-[#1])(-[#1])-[#1]):[c]3-[#1]):[c]3-[#1]	264.31844	C18H16O2	NPT324	1
NPC62840	[#6](-[#1])(-[#1])(-[#1])\-[#6](=[#6](-[#1])/-[#6](-[#1])(-[#1])-[#6]1=[#6](-[#8]-[c](:[c](-[#6]1=[#8]):[c]2-[#8]-[#1]):[c]3:[c](-[#8]-[#6](-[#6](-[#1])=[#6]3-[#1])(-[#6](-[#1])(-[#1])-[#1])-[#6](-[#1])(-[#1])-[#1]):[c]2-[#1])-[c](:[c](-[#8]-[#1]):[c](-[#1]):[c](-[#8]-[#1]):[c]4-[#1]):[c]4-[#1])\-[#6](-[#1])(-[#1])-[#1]	420.45446	C25H24O6	NPT324	0
NPC78540	[c]1(-[#1]):[c](-[#1]):[c](-[#1]):[c](-[#6](-[#8]-[c](:[c](-[#6]2=[#8]):[c](-[#8]-[#1]):[c]3-[#1]):[c](-[#1]):[c]3-[#8]-[#1])=[#6]2-[#1]):[c](-[#1]):[c]1-[#1]	254.23749	C15H10O4	NPT324	0
NPC78803	[#6](-[#1])(-[#1])(-[#1])\-[#6](=[#6](-[#1])/-[#6](-[#1])(-[#1])-[#6]1=[#6](-[#8]-[c](:[c](-[#6]1=[#8]):[c](-[#8]-[#1]):[c]2:[c]3-[#8]-[#6](-[#6](-[#1])=[#6]2-[#1])(-[#6](-[#1])(-[#1])-[#1])-[#6](-[#1])(-[#1])-[#1]):[c]3-[#1])-[c](:[c](-[#8]-[#1]):[c](-[#1]):[c](-[#8]-[#1]):[c]4-[#1]):[c]4-[#1])\-[#6](-[#1])(-[#1])-[#1]	420.45446	C25H24O6	NPT324	1
NPC81641	[#6](-[#1])(-[#1])(-[#1])\-[#6](-[#1])=[#6](-[#1])\-[c](:[c](-[#1]):[c]1:[c](-[#8]-[#6](-[#1])(-[#6]1(-[#1])-[#6](-[#1])(-[#1])-[#8]-[#1])-[c](:[c](-[#1]):[c](-[#1]):[c](-[#8]-[#1]):[c]2-[#1]):[c]2-[#1]):[c]3-[#1]):[c]3-[#1]	282.33372	C18H18O3	NPT324	0
NPC84721	[#6](-[#1])(-[#1])(-[#1])-[#6](-[#8]-[#1])(-[c](:[o]:[c](:[c](:[c]1:[c](-[#8]-[#6](-[#1])(-[#1])-[#1]):[c]2-[#1])-[#6](-[#1])=[#6](-[#1])-[#8]-[#6](-[#1])=[#6]1-[#1]):[c]23):[c]3-[#1])-[#6](-[#1])(-[#1])-[#1]	272.29584	C16H16O4	NPT324	0
NPC87153	[#6](-[#1])(-[#1])(-[#1])-[#6](-[#1])(-[#1])-[#6](-[#1])(-[#1])-[#6](-[#1])(-[#1])-[#6](-[#1])(-[#1])-[#6](-[#1])(-[#1])-[#6](-[#1])(-[#1])-[#6](-[#1])(-[#1])-[#6](-[#1])(-[#1])-[#6](-[#1])(-[#1])-[#6](-[#1])(-[#1])-[#6](-[#8]-[#6]1(-[#1])-[#6](-[#6](-[#6](-[#1])(-[#8]-[#6]2(-[#1])-[#6](-[#6](-[#6](-[#1])(-[#8]-[#6]3(-[#1])-[#6](-[#6](-[#6](-[#1])(-[#8]-[#6](-[#1])(-[#6](-[#1])(-[#8]-[#6](-[#1])(…	1333.72129	C73H120O21	NPT324	0
NPC87404	[#6](-[#1])(-[#1])(-[#1])-[c](:[c](-[#8]-[#1]):[c](-[#6](=[#8])-[#6]1=[#6](-[#8]2)-[#6](-[#1])(-[#8]-[c](:[c]1:[c]3-[#1]):[c](-[#1]):[c](-[#8]-[#1]):[c]3-[#1])-[#8]-[#1]):[c]2:[c]4-[#1]):[c]4-[#8]-[#1]	328.27298	C17H12O7	NPT324	0
NPC92395	[#6](-[#1])(-[#1])(-[#1])-[c](:[c](-[#8]-[#1]):[c](-[#6](=[#8])-[#6]1=[#6](-[#8]2)-[#6](-[#1])(-[#8]-[c](:[c]1:[c](-[#1]):[c]3-[#1]):[c](-[#1]):[c]3-[#1])-[#8]-[#1]):[c]2:[c]4-[#1]):[c]4-[#8]-[#1]	312.27358	C17H12O6	NPT324	0
NPC98745	[#6](-[#1])(-[#1])(-[#1])\-[#6](-[#1])=[#6](-[#1])\-[c]1:[c](-[#1]):[c](-[#8]-[#6](-[#1])(-[#1])-[#1]):[c](-[#8]-[#6](-[#1])(-[c](:[c](-[#1]):[c](-[#8]-[#6](-[#1])(-[#1])-[#1]):[c](-[#8]-[#6](-[#1])(-[#1])-[#1]):[c]2-[#1]):[c]2-[#1])-[#6]3(-[#1])-[#6](-[#1])(-[#1])-[#1]):[c]3:[c]1-[#1]	340.41286	C21H24O4	NPT324	0
