# Supplementary material for: Development of Natural Compound Molecular Fingerprint (NC-MFP) with the Dictionary of Natural Products (DNP) for natural product-based drug development
Source: J Cheminform. 2020 Jan 22;12:6. doi: 10.1186/s13321-020-0410-3 (PMC6977316; doi:10.1186/s13321-020-0410-3)
Supplement: Supplementary file 6 — Additional file 6. Binary classification task II model of RapidMiner Studio 9.2 and molecular fingerprint data set to test model. [file 13321_2020_410_MOESM6_ESM.zip]

Archive with 52 entries (42 files):
- BinaryClassification_Task2/
- BinaryClassification_Task2/Input_FP_set/
- BinaryClassification_Task2/Input_FP_set/NPT_178/
- BinaryClassification_Task2/Input_FP_set/NPT_178/NPT178_APFP.csv
- BinaryClassification_Task2/Input_FP_set/NPT_178/NPT178_GraphFP.csv
- BinaryClassification_Task2/Input_FP_set/NPT_178/NPT178_MACCS.csv
- BinaryClassification_Task2/Input_FP_set/NPT_178/NPT178_NC-MFP.csv
- BinaryClassification_Task2/Input_FP_set/NPT_178/NPT178_PubChemFP.csv
- BinaryClassification_Task2/Input_FP_set/NPT_204/
- BinaryClassification_Task2/Input_FP_set/NPT_204/NPT204_APFP.csv
- BinaryClassification_Task2/Input_FP_set/NPT_204/NPT204_GraphFP.csv
- BinaryClassification_Task2/Input_FP_set/NPT_204/NPT204_MACCS.csv
- BinaryClassification_Task2/Input_FP_set/NPT_204/NPT204_NC-MFP.csv
- BinaryClassification_Task2/Input_FP_set/NPT_204/NPT204_PubChemFP.csv
- BinaryClassification_Task2/Input_FP_set/NPT_31/
- BinaryClassification_Task2/Input_FP_set/NPT_31/NPT31_APFP.csv
- BinaryClassification_Task2/Input_FP_set/NPT_31/NPT31_GraphFP.csv
- BinaryClassification_Task2/Input_FP_set/NPT_31/NPT31_MACCS.csv
- BinaryClassification_Task2/Input_FP_set/NPT_31/NPT31_NC-MFP.csv
- BinaryClassification_Task2/Input_FP_set/NPT_31/NPT31_PubChemFP.csv
- BinaryClassification_Task2/Input_FP_set/NPT_324/
- BinaryClassification_Task2/Input_FP_set/NPT_324/NPT324_APFP.csv
- BinaryClassification_Task2/Input_FP_set/NPT_324/NPT324_GraphFP.csv
- BinaryClassification_Task2/Input_FP_set/NPT_324/NPT324_MACCS.csv
- BinaryClassification_Task2/Input_FP_set/NPT_324/NPT324_NC-MFP.csv
- BinaryClassification_Task2/Input_FP_set/NPT_324/NPT324_PubChemFP.csv
- BinaryClassification_Task2/Input_FP_set/NPT_439/
- BinaryClassification_Task2/Input_FP_set/NPT_439/NPT439_APFP.csv
- BinaryClassification_Task2/Input_FP_set/NPT_439/NPT439_GraphFP.csv
- BinaryClassification_Task2/Input_FP_set/NPT_439/NPT439_MACCS.csv
- BinaryClassification_Task2/Input_FP_set/NPT_439/NPT439_NC-MFP.csv
- BinaryClassification_Task2/Input_FP_set/NPT_439/NPT439_PubchemFP.csv
- BinaryClassification_Task2/Input_FP_set/NPT_68/
- BinaryClassification_Task2/Input_FP_set/NPT_68/NPT68_APFP.csv
- BinaryClassification_Task2/Input_FP_set/NPT_68/NPT68_GraphFP.csv
- BinaryClassification_Task2/Input_FP_set/NPT_68/NPT68_MACCS.csv
- BinaryClassification_Task2/Input_FP_set/NPT_68/NPT68_NC-MFP.csv
- BinaryClassification_Task2/Input_FP_set/NPT_68/NPT68_PubChemFP.csv
- BinaryClassification_Task2/Input_FP_set/NPT_740/
- BinaryClassification_Task2/Input_FP_set/NPT_740/NPT740_APFP.csv
- BinaryClassification_Task2/Input_FP_set/NPT_740/NPT740_GraphFP.csv
- BinaryClassification_Task2/Input_FP_set/NPT_740/NPT740_MACCS.csv
- BinaryClassification_Task2/Input_FP_set/NPT_740/NPT740_NC-MFP.csv
- BinaryClassification_Task2/Input_FP_set/NPT_740/NPT740_PubChemFP.csv
- BinaryClassification_Task2/Task2_Protocol/
- BinaryClassification_Task2/Task2_Protocol/Task2_protocol_NPT_178.rmp
- BinaryClassification_Task2/Task2_Protocol/Task2_protocol_NPT_204.rmp
- BinaryClassification_Task2/Task2_Protocol/Task2_protocol_NPT_31.rmp
- BinaryClassification_Task2/Task2_Protocol/Task2_protocol_NPT_324.rmp
- BinaryClassification_Task2/Task2_Protocol/Task2_protocol_NPT_439.rmp
- BinaryClassification_Task2/Task2_Protocol/Task2_protocol_NPT_68.rmp
- BinaryClassification_Task2/Task2_Protocol/Task2_protocol_NPT_740.rmp
