# Supplementary material for: Development of Natural Compound Molecular Fingerprint (NC-MFP) with the Dictionary of Natural Products (DNP) for natural product-based drug development
Source: J Cheminform. 2020 Jan 22;12:6. doi: 10.1186/s13321-020-0410-3 (PMC6977316; doi:10.1186/s13321-020-0410-3)
Supplement: Supplementary file 6 — Additional file 6. Binary classification task II model of RapidMiner Studio 9.2 and molecular fingerprint data set to test model. [file 13321_2020_410_MOESM6_ESM.zip › BinaryClassification_Task2/Task2_Protocol/Task2_protocol_NPT_68.rmp]

<?xml version="1.0" encoding="UTF-8"?><process version="9.2.000">
  <context>
    <input/>
    <output/>
    <macros/>
  </context>
  <operator activated="true" class="process" compatibility="9.2.000" expanded="true" name="Process">
    <parameter key="logverbosity" value="init"/>
    <parameter key="random_seed" value="2001"/>
    <parameter key="send_mail" value="never"/>
    <parameter key="notification_email" value=""/>
    <parameter key="process_duration_for_mail" value="30"/>
    <parameter key="encoding" value="SYSTEM"/>
    <process expanded="true">
      <operator activated="true" class="read_csv" compatibility="9.2.000" expanded="true" height="68" name="NC-MFP" width="90" x="45" y="34">
        <parameter key="csv_file" value="C:\Users\Seomyungwon\Dropbox\Seomyungwon\#NP-FP\!Final_NP-FP_Version\Validation\NP_Structure_Classification_Model\FP\IBS_2000_NP-FP.csv"/>
        <parameter key="column_separators" value=","/>
        <parameter key="trim_lines" value="false"/>
        <parameter key="use_quotes" value="true"/>
        <parameter key="quotes_character" value="&quot;"/>
        <parameter key="escape_character" value="\"/>
        <parameter key="skip_comments" value="true"/>
        <parameter key="comment_characters" value="#"/>
        <parameter key="starting_row" value="1"/>
        <parameter key="parse_numbers" value="true"/>
        <parameter key="decimal_character" value="."/>
        <parameter key="grouped_digits" value="false"/>
        <parameter key="grouping_character" value=","/>
        <parameter key="infinity_representation" value=""/>
        <parameter key="date_format" value=""/>
        <parameter key="first_row_as_names" value="true"/>
        <list key="annotations"/>
        <parameter key="time_zone" value="SYSTEM"/>
        <parameter key="locale" value="English (United States)"/>
        <parameter key="encoding" value="x-windows-949"/>
        <parameter key="read_all_values_as_polynominal" value="false"/>
        <list key="data_set_meta_data_information">
          <parameter key="0" value="QueryCompounds.false.integer.attribute"/>
          <parameter key="1" value="Activity.true.polynominal.attribute"/>
          <parameter key="2" value="ID.false.polynominal.attribute"/>
          <parameter key="3" value="Car9_Lv2_SFCP8.true.integer.attribute"/>
          <parameter key="4" value="Car9_Lv2_SFCP6.true.integer.attribute"/>
          <parameter key="5" value="Car9_Lv2_SFCP10.true.integer.attribute"/>
          <parameter key="6" value="Car9_Lv2_SFCP4.true.integer.attribute"/>
          <parameter key="7" value="Car9_Lv2_SFCP13.true.integer.attribute"/>
          <parameter key="8" value="Car9_Lv2_SFCP16.true.integer.attribute"/>
          <parameter key="9" value="Car9_Lv2_SFCP1.true.integer.attribute"/>
          <parameter key="10" value="Car9_Lv2_SFCP15.true.integer.attribute"/>
          <parameter key="11" value="Car9_Lv2_SFCP11.true.integer.attribute"/>
          <parameter key="12" value="Car9_Lv2_SFCP3.true.integer.attribute"/>
          <parameter key="13" value="Car9_Lv2_SFCP14.true.integer.attribute"/>
          <parameter key="14" value="Car9_Lv2_SFCP20.true.integer.attribute"/>
          <parameter key="15" value="Car9_Lv2_SFCP17.true.integer.attribute"/>
          <parameter key="16" value="Car9_Lv2_SFCP7.true.integer.attribute"/>
          <parameter key="17" value="Car9_Lv2_SFCP9.true.integer.attribute"/>
          <parameter key="18" value="Car9_Lv2_SFCP2.true.integer.attribute"/>
          <parameter key="19" value="Alk118_Lv1_SFCP1.true.integer.attribute"/>
          <parameter key="20" value="Alk118_Lv1_SFCP2.true.integer.attribute"/>
          <parameter key="21" value="Alk118_Lv1_SFCP6.true.integer.attribute"/>
          <parameter key="22" value="Alk118_Lv1_SFCP5.true.integer.attribute"/>
          <parameter key="23" value="Alk118_Lv1_SFCP3.true.integer.attribute"/>
          <parameter key="24" value="Alk118_Lv1_SFCP8.true.integer.attribute"/>
          <parameter key="25" value="Alk118_Lv1_SFCP7.true.integer.attribute"/>
          <parameter key="26" value="Alk118_Lv1_SFCP9.true.integer.attribute"/>
          <parameter key="27" value="Alk118_Lv1_SFCP10.true.integer.attribute"/>
          <parameter key="28" value="Alk118_Lv1_SFCP11.true.integer.attribute"/>
          <parameter key="29" value="Ape4_Lv1_SFCP6.true.integer.attribute"/>
          <parameter key="30" value="Ape4_Lv1_SFCP4.true.integer.attribute"/>
          <parameter key="31" value="Ape4_Lv1_SFCP7.true.integer.attribute"/>
          <parameter key="32" value="Ape4_Lv1_SFCP3.true.integer.attribute"/>
          <parameter key="33" value="Ape4_Lv1_SFCP8.true.integer.attribute"/>
          <parameter key="34" value="Alk123_Lv2_SFCP15.true.integer.attribute"/>
          <parameter key="35" value="Alk74_Lv1_SFCP4.true.integer.attribute"/>
          <parameter key="36" value="Alk178_Lv2_SFCP16.true.integer.attribute"/>
          <parameter key="37" value="Alk178_Lv2_SFCP17.true.integer.attribute"/>
          <parameter key="38" value="Alk178_Lv2_SFCP7.true.integer.attribute"/>
          <parameter key="39" value="Alk178_Lv2_SFCP8.true.integer.attribute"/>
          <parameter key="40" value="Alk178_Lv2_SFCP13.true.integer.attribute"/>
          <parameter key="41" value="Alk178_Lv2_SFCP5.true.integer.attribute"/>
          <parameter key="42" value="Alk178_Lv2_SFCP10.true.integer.attribute"/>
          <parameter key="43" value="Alk178_Lv2_SFCP4.true.integer.attribute"/>
          <parameter key="44" value="Alk178_Lv2_SFCP6.true.integer.attribute"/>
          <parameter key="45" value="Alk178_Lv2_SFCP9.true.integer.attribute"/>
          <parameter key="46" value="Alk178_Lv2_SFCP11.true.integer.attribute"/>
          <parameter key="47" value="Alk178_Lv2_SFCP15.true.integer.attribute"/>
          <parameter key="48" value="Alk178_Lv2_SFCP14.true.integer.attribute"/>
          <parameter key="49" value="SANP5_Lv2_SFCP14.true.integer.attribute"/>
          <parameter key="50" value="SANP5_Lv2_SFCP13.true.integer.attribute"/>
          <parameter key="51" value="SANP5_Lv2_SFCP6.true.integer.attribute"/>
          <parameter key="52" value="SANP5_Lv2_SFCP5.true.integer.attribute"/>
          <parameter key="53" value="SANP5_Lv2_SFCP15.true.integer.attribute"/>
          <parameter key="54" value="SANP5_Lv2_SFCP12.true.integer.attribute"/>
          <parameter key="55" value="SANP5_Lv2_SFCP7.true.integer.attribute"/>
          <parameter key="56" value="SANP5_Lv2_SFCP8.true.integer.attribute"/>
          <parameter key="57" value="Alk94_Lv1_SFCP8.true.integer.attribute"/>
          <parameter key="58" value="Alk94_Lv1_SFCP7.true.integer.attribute"/>
          <parameter key="59" value="Alk94_Lv1_SFCP9.true.integer.attribute"/>
          <parameter key="60" value="Alk94_Lv1_SFCP6.true.integer.attribute"/>
          <parameter key="61" value="Alk94_Lv1_SFCP1.true.integer.attribute"/>
          <parameter key="62" value="Alk94_Lv1_SFCP11.true.integer.attribute"/>
          <parameter key="63" value="Alk94_Lv1_SFCP4.true.integer.attribute"/>
          <parameter key="64" value="Alk94_Lv1_SFCP3.true.integer.attribute"/>
          <parameter key="65" value="Alk94_Lv1_SFCP2.true.integer.attribute"/>
          <parameter key="66" value="Car10_Lv2_SFCP11.true.integer.attribute"/>
          <parameter key="67" value="Car10_Lv2_SFCP6.true.integer.attribute"/>
          <parameter key="68" value="Car10_Lv2_SFCP9.true.integer.attribute"/>
          <parameter key="69" value="Car10_Lv2_SFCP4.true.integer.attribute"/>
          <parameter key="70" value="Car10_Lv2_SFCP1.true.integer.attribute"/>
          <parameter key="71" value="Car10_Lv2_SFCP2.true.integer.attribute"/>
          <parameter key="72" value="Car10_Lv2_SFCP12.true.integer.attribute"/>
          <parameter key="73" value="Car10_Lv2_SFCP7.true.integer.attribute"/>
          <parameter key="74" value="Car10_Lv2_SFCP13.true.integer.attribute"/>
          <parameter key="75" value="Car10_Lv2_SFCP3.true.integer.attribute"/>
          <parameter key="76" value="Car10_Lv2_SFCP8.true.integer.attribute"/>
          <parameter key="77" value="Car10_Lv2_SFCP20.true.integer.attribute"/>
          <parameter key="78" value="Car10_Lv2_SFCP16.true.integer.attribute"/>
          <parameter key="79" value="Car10_Lv2_SFCP18.true.integer.attribute"/>
          <parameter key="80" value="Car10_Lv2_SFCP14.true.integer.attribute"/>
          <parameter key="81" value="Alk43_Lv1_SFCP6.true.integer.attribute"/>
          <parameter key="82" value="Alk43_Lv1_SFCP5.true.integer.attribute"/>
          <parameter key="83" value="Alk43_Lv1_SFCP7.true.integer.attribute"/>
          <parameter key="84" value="Alk43_Lv1_SFCP4.true.integer.attribute"/>
          <parameter key="85" value="Alk43_Lv1_SFCP2.true.integer.attribute"/>
          <parameter key="86" value="Alk43_Lv1_SFCP1.true.integer.attribute"/>
          <parameter key="87" value="Alk43_Lv1_SFCP9.true.integer.attribute"/>
          <parameter key="88" value="Alk162_Lv2_SFCP11.true.integer.attribute"/>
          <parameter key="89" value="Alk162_Lv2_SFCP10.true.integer.attribute"/>
          <parameter key="90" value="Alk162_Lv2_SFCP13.true.integer.attribute"/>
          <parameter key="91" value="Alk162_Lv2_SFCP7.true.integer.attribute"/>
          <parameter key="92" value="Alk162_Lv2_SFCP1.true.integer.attribute"/>
          <parameter key="93" value="Alk162_Lv2_SFCP4.true.integer.attribute"/>
          <parameter key="94" value="Alk162_Lv2_SFCP16.true.integer.attribute"/>
          <parameter key="95" value="Alk162_Lv2_SFCP14.true.integer.attribute"/>
          <parameter key="96" value="Alk162_Lv2_SFCP6.true.integer.attribute"/>
          <parameter key="97" value="Alk162_Lv2_SFCP5.true.integer.attribute"/>
          <parameter key="98" value="Alk162_Lv2_SFCP15.true.integer.attribute"/>
          <parameter key="99" value="Alk162_Lv2_SFCP3.true.integer.attribute"/>
          <parameter key="100" value="Ter13_Lv1_SFCP6.true.integer.attribute"/>
          <parameter key="101" value="Ter13_Lv1_SFCP5.true.integer.attribute"/>
          <parameter key="102" value="Ter13_Lv1_SFCP10.true.integer.attribute"/>
          <parameter key="103" value="Ter13_Lv1_SFCP8.true.integer.attribute"/>
          <parameter key="104" value="Ter13_Lv1_SFCP4.true.integer.attribute"/>
          <parameter key="105" value="Ter13_Lv1_SFCP3.true.integer.attribute"/>
          <parameter key="106" value="Ter13_Lv1_SFCP7.true.integer.attribute"/>
          <parameter key="107" value="Ter13_Lv1_SFCP9.true.integer.attribute"/>
          <parameter key="108" value="Ter13_Lv1_SFCP1.true.integer.attribute"/>
          <parameter key="109" value="Ter13_Lv1_SFCP2.true.integer.attribute"/>
          <parameter key="110" value="Ter8_Lv1_SFCP2.true.integer.attribute"/>
          <parameter key="111" value="Ter8_Lv1_SFCP1.true.integer.attribute"/>
          <parameter key="112" value="Ter8_Lv1_SFCP7.true.integer.attribute"/>
          <parameter key="113" value="Ter8_Lv1_SFCP3.true.integer.attribute"/>
          <parameter key="114" value="Ter8_Lv1_SFCP4.true.integer.attribute"/>
          <parameter key="115" value="Ter8_Lv1_SFCP8.true.integer.attribute"/>
          <parameter key="116" value="Ter8_Lv1_SFCP5.true.integer.attribute"/>
          <parameter key="117" value="Ter8_Lv1_SFCP9.true.integer.attribute"/>
          <parameter key="118" value="Ape2_Lv2_SFCP8.true.integer.attribute"/>
          <parameter key="119" value="Ape2_Lv2_SFCP6.true.integer.attribute"/>
          <parameter key="120" value="Ape2_Lv2_SFCP9.true.integer.attribute"/>
          <parameter key="121" value="Ape2_Lv2_SFCP5.true.integer.attribute"/>
          <parameter key="122" value="Ape2_Lv2_SFCP12.true.integer.attribute"/>
          <parameter key="123" value="Ape2_Lv2_SFCP11.true.integer.attribute"/>
          <parameter key="124" value="Ape2_Lv2_SFCP14.true.integer.attribute"/>
          <parameter key="125" value="Ape2_Lv2_SFCP7.true.integer.attribute"/>
          <parameter key="126" value="Ape2_Lv2_SFCP3.true.integer.attribute"/>
          <parameter key="127" value="Ape2_Lv2_SFCP10.true.integer.attribute"/>
          <parameter key="128" value="Ape2_Lv2_SFCP15.true.integer.attribute"/>
          <parameter key="129" value="Car3_Lv2_SFCP12.true.integer.attribute"/>
          <parameter key="130" value="Car3_Lv2_SFCP4.true.integer.attribute"/>
          <parameter key="131" value="Car3_Lv2_SFCP1.true.integer.attribute"/>
          <parameter key="132" value="Car3_Lv2_SFCP5.true.integer.attribute"/>
          <parameter key="133" value="Car3_Lv2_SFCP2.true.integer.attribute"/>
          <parameter key="134" value="Car3_Lv2_SFCP10.true.integer.attribute"/>
          <parameter key="135" value="Car3_Lv2_SFCP7.true.integer.attribute"/>
          <parameter key="136" value="Ter16_Lv2_SFCP2.true.integer.attribute"/>
          <parameter key="137" value="Ter16_Lv2_SFCP12.true.integer.attribute"/>
          <parameter key="138" value="Ter16_Lv2_SFCP3.true.integer.attribute"/>
          <parameter key="139" value="Ter16_Lv2_SFCP11.true.integer.attribute"/>
          <parameter key="140" value="Ter16_Lv2_SFCP14.true.integer.attribute"/>
          <parameter key="141" value="Ter16_Lv2_SFCP7.true.integer.attribute"/>
          <parameter key="142" value="Ter16_Lv2_SFCP10.true.integer.attribute"/>
          <parameter key="143" value="Ter16_Lv2_SFCP13.true.integer.attribute"/>
          <parameter key="144" value="Ter16_Lv2_SFCP1.true.integer.attribute"/>
          <parameter key="145" value="Ter16_Lv2_SFCP6.true.integer.attribute"/>
          <parameter key="146" value="Ter16_Lv2_SFCP8.true.integer.attribute"/>
          <parameter key="147" value="Ter16_Lv2_SFCP9.true.integer.attribute"/>
          <parameter key="148" value="Ter12_Lv1_SFCP2.true.integer.attribute"/>
          <parameter key="149" value="Ter12_Lv1_SFCP1.true.integer.attribute"/>
          <parameter key="150" value="Ter12_Lv1_SFCP10.true.integer.attribute"/>
          <parameter key="151" value="Ter12_Lv1_SFCP8.true.integer.attribute"/>
          <parameter key="152" value="Ter12_Lv1_SFCP5.true.integer.attribute"/>
          <parameter key="153" value="Ter12_Lv1_SFCP3.true.integer.attribute"/>
          <parameter key="154" value="Ter12_Lv1_SFCP9.true.integer.attribute"/>
          <parameter key="155" value="Ter12_Lv1_SFCP6.true.integer.attribute"/>
          <parameter key="156" value="Ter12_Lv1_SFCP7.true.integer.attribute"/>
          <parameter key="157" value="Ter6_Lv2_SFCP4.true.integer.attribute"/>
          <parameter key="158" value="Ter6_Lv2_SFCP11.true.integer.attribute"/>
          <parameter key="159" value="Ter6_Lv2_SFCP6.true.integer.attribute"/>
          <parameter key="160" value="Ter6_Lv2_SFCP3.true.integer.attribute"/>
          <parameter key="161" value="Ter6_Lv2_SFCP8.true.integer.attribute"/>
          <parameter key="162" value="Ter6_Lv2_SFCP5.true.integer.attribute"/>
          <parameter key="163" value="Ter6_Lv2_SFCP7.true.integer.attribute"/>
          <parameter key="164" value="Ter6_Lv2_SFCP2.true.integer.attribute"/>
          <parameter key="165" value="Ter6_Lv2_SFCP1.true.integer.attribute"/>
          <parameter key="166" value="Ter6_Lv2_SFCP10.true.integer.attribute"/>
          <parameter key="167" value="Bpy2_Lv2_SFCP13.true.integer.attribute"/>
          <parameter key="168" value="Bpy2_Lv2_SFCP12.true.integer.attribute"/>
          <parameter key="169" value="Bpy2_Lv2_SFCP14.true.integer.attribute"/>
          <parameter key="170" value="Bpy2_Lv2_SFCP11.true.integer.attribute"/>
          <parameter key="171" value="Bpy2_Lv2_SFCP7.true.integer.attribute"/>
          <parameter key="172" value="Bpy2_Lv2_SFCP8.true.integer.attribute"/>
          <parameter key="173" value="Bpy2_Lv2_SFCP5.true.integer.attribute"/>
          <parameter key="174" value="Bpy2_Lv2_SFCP6.true.integer.attribute"/>
          <parameter key="175" value="Alk183_Lv2_SFCP14.true.integer.attribute"/>
          <parameter key="176" value="Alk183_Lv2_SFCP15.true.integer.attribute"/>
          <parameter key="177" value="Alk183_Lv2_SFCP13.true.integer.attribute"/>
          <parameter key="178" value="Alk183_Lv2_SFCP16.true.integer.attribute"/>
          <parameter key="179" value="Alk183_Lv2_SFCP3.true.integer.attribute"/>
          <parameter key="180" value="Alk183_Lv2_SFCP8.true.integer.attribute"/>
          <parameter key="181" value="Alk183_Lv2_SFCP7.true.integer.attribute"/>
          <parameter key="182" value="Alk183_Lv2_SFCP11.true.integer.attribute"/>
          <parameter key="183" value="Alk183_Lv2_SFCP18.true.integer.attribute"/>
          <parameter key="184" value="Alk183_Lv2_SFCP10.true.integer.attribute"/>
          <parameter key="185" value="Alk183_Lv2_SFCP4.true.integer.attribute"/>
          <parameter key="186" value="Alk123_Lv2_SFCP4.true.integer.attribute"/>
          <parameter key="187" value="Alk123_Lv2_SFCP5.true.integer.attribute"/>
          <parameter key="188" value="Alk123_Lv2_SFCP1.true.integer.attribute"/>
          <parameter key="189" value="Alk123_Lv2_SFCP7.true.integer.attribute"/>
          <parameter key="190" value="Alk123_Lv2_SFCP13.true.integer.attribute"/>
          <parameter key="191" value="Alk123_Lv2_SFCP11.true.integer.attribute"/>
          <parameter key="192" value="Alk123_Lv2_SFCP12.true.integer.attribute"/>
          <parameter key="193" value="Alk123_Lv2_SFCP14.true.integer.attribute"/>
          <parameter key="194" value="Car4_Lv2_SFCP11.true.integer.attribute"/>
          <parameter key="195" value="Car4_Lv2_SFCP13.true.integer.attribute"/>
          <parameter key="196" value="Car4_Lv2_SFCP12.true.integer.attribute"/>
          <parameter key="197" value="Car4_Lv2_SFCP14.true.integer.attribute"/>
          <parameter key="198" value="Car4_Lv2_SFCP4.true.integer.attribute"/>
          <parameter key="199" value="Car4_Lv2_SFCP3.true.integer.attribute"/>
          <parameter key="200" value="Car4_Lv2_SFCP9.true.integer.attribute"/>
          <parameter key="201" value="Alk37_Lv1_SFCP4.true.integer.attribute"/>
          <parameter key="202" value="Alk37_Lv1_SFCP8.true.integer.attribute"/>
          <parameter key="203" value="Ter15_Lv1_SFCP4.true.integer.attribute"/>
          <parameter key="204" value="Ter15_Lv1_SFCP9.true.integer.attribute"/>
          <parameter key="205" value="Ter15_Lv1_SFCP5.true.integer.attribute"/>
          <parameter key="206" value="Ter15_Lv1_SFCP7.true.integer.attribute"/>
          <parameter key="207" value="Ter15_Lv1_SFCP3.true.integer.attribute"/>
          <parameter key="208" value="Ter15_Lv1_SFCP1.true.integer.attribute"/>
          <parameter key="209" value="Ter15_Lv1_SFCP8.true.integer.attribute"/>
          <parameter key="210" value="Ter15_Lv1_SFCP10.true.integer.attribute"/>
          <parameter key="211" value="Ter15_Lv1_SFCP2.true.integer.attribute"/>
          <parameter key="212" value="Alk37_Lv1_SFCP9.true.integer.attribute"/>
          <parameter key="213" value="Alk37_Lv1_SFCP7.true.integer.attribute"/>
          <parameter key="214" value="Alk37_Lv1_SFCP6.true.integer.attribute"/>
          <parameter key="215" value="Alk37_Lv1_SFCP5.true.integer.attribute"/>
          <parameter key="216" value="Tan5_Lv2_SFCP4.true.integer.attribute"/>
          <parameter key="217" value="Tan5_Lv2_SFCP17.true.integer.attribute"/>
          <parameter key="218" value="Tan5_Lv2_SFCP9.true.integer.attribute"/>
          <parameter key="219" value="Tan5_Lv2_SFCP7.true.integer.attribute"/>
          <parameter key="220" value="Tan5_Lv2_SFCP12.true.integer.attribute"/>
          <parameter key="221" value="Alk168_Lv2_SFCP4.true.integer.attribute"/>
          <parameter key="222" value="Alk168_Lv2_SFCP5.true.integer.attribute"/>
          <parameter key="223" value="Alk168_Lv2_SFCP7.true.integer.attribute"/>
          <parameter key="224" value="Alk168_Lv2_SFCP13.true.integer.attribute"/>
          <parameter key="225" value="Alk168_Lv2_SFCP16.true.integer.attribute"/>
          <parameter key="226" value="Alk168_Lv2_SFCP1.true.integer.attribute"/>
          <parameter key="227" value="Alk168_Lv2_SFCP2.true.integer.attribute"/>
          <parameter key="228" value="Tan5_Lv2_SFCP19.true.integer.attribute"/>
          <parameter key="229" value="Alk168_Lv2_SFCP9.true.integer.attribute"/>
          <parameter key="230" value="Alk168_Lv2_SFCP3.true.integer.attribute"/>
          <parameter key="231" value="Alk168_Lv2_SFCP10.true.integer.attribute"/>
          <parameter key="232" value="Alk168_Lv2_SFCP17.true.integer.attribute"/>
          <parameter key="233" value="Tan5_Lv2_SFCP5.true.integer.attribute"/>
          <parameter key="234" value="Tan5_Lv2_SFCP6.true.integer.attribute"/>
          <parameter key="235" value="Tan5_Lv2_SFCP13.true.integer.attribute"/>
          <parameter key="236" value="Tan5_Lv2_SFCP18.true.integer.attribute"/>
          <parameter key="237" value="Alk168_Lv2_SFCP15.true.integer.attribute"/>
          <parameter key="238" value="Alk168_Lv2_SFCP8.true.integer.attribute"/>
          <parameter key="239" value="Tan5_Lv2_SFCP3.true.integer.attribute"/>
          <parameter key="240" value="Tan5_Lv2_SFCP15.true.integer.attribute"/>
          <parameter key="241" value="Tan5_Lv2_SFCP10.true.integer.attribute"/>
          <parameter key="242" value="Tan5_Lv2_SFCP16.true.integer.attribute"/>
          <parameter key="243" value="Alk168_Lv2_SFCP14.true.integer.attribute"/>
          <parameter key="244" value="Ste3_Lv1_SFCP7.true.integer.attribute"/>
          <parameter key="245" value="Ste3_Lv1_SFCP6.true.integer.attribute"/>
          <parameter key="246" value="Ste3_Lv1_SFCP8.true.integer.attribute"/>
          <parameter key="247" value="Ste3_Lv1_SFCP10.true.integer.attribute"/>
          <parameter key="248" value="Ste3_Lv1_SFCP3.true.integer.attribute"/>
          <parameter key="249" value="Ste3_Lv1_SFCP4.true.integer.attribute"/>
          <parameter key="250" value="Ste3_Lv1_SFCP9.true.integer.attribute"/>
          <parameter key="251" value="Ste3_Lv1_SFCP5.true.integer.attribute"/>
          <parameter key="252" value="Ste3_Lv1_SFCP2.true.integer.attribute"/>
          <parameter key="253" value="Ste3_Lv1_SFCP1.true.integer.attribute"/>
          <parameter key="254" value="ANP9_Lv1_SFCP10.true.integer.attribute"/>
          <parameter key="255" value="ANP9_Lv1_SFCP11.true.integer.attribute"/>
          <parameter key="256" value="ANP9_Lv1_SFCP9.true.integer.attribute"/>
          <parameter key="257" value="ANP9_Lv1_SFCP12.true.integer.attribute"/>
          <parameter key="258" value="ANP9_Lv1_SFCP1.true.integer.attribute"/>
          <parameter key="259" value="ANP9_Lv1_SFCP2.true.integer.attribute"/>
          <parameter key="260" value="ANP9_Lv1_SFCP4.true.integer.attribute"/>
          <parameter key="261" value="ANP9_Lv1_SFCP6.true.integer.attribute"/>
          <parameter key="262" value="ANP9_Lv1_SFCP3.true.integer.attribute"/>
          <parameter key="263" value="ANP9_Lv1_SFCP8.true.integer.attribute"/>
          <parameter key="264" value="Car13_Lv1_SFCP1.true.integer.attribute"/>
          <parameter key="265" value="Car13_Lv1_SFCP9.true.integer.attribute"/>
          <parameter key="266" value="Car13_Lv1_SFCP3.true.integer.attribute"/>
          <parameter key="267" value="Car13_Lv1_SFCP6.true.integer.attribute"/>
          <parameter key="268" value="Car13_Lv1_SFCP10.true.integer.attribute"/>
          <parameter key="269" value="Car13_Lv1_SFCP12.true.integer.attribute"/>
          <parameter key="270" value="Car13_Lv1_SFCP11.true.integer.attribute"/>
          <parameter key="271" value="Car13_Lv1_SFCP5.true.integer.attribute"/>
          <parameter key="272" value="Car13_Lv1_SFCP4.true.integer.attribute"/>
          <parameter key="273" value="Car13_Lv1_SFCP7.true.integer.attribute"/>
          <parameter key="274" value="Car13_Lv1_SFCP13.true.integer.attribute"/>
          <parameter key="275" value="Ste2_Lv2_SFCP12.true.integer.attribute"/>
          <parameter key="276" value="Ste2_Lv2_SFCP10.true.integer.attribute"/>
          <parameter key="277" value="Ste2_Lv2_SFCP8.true.integer.attribute"/>
          <parameter key="278" value="Ste2_Lv2_SFCP7.true.integer.attribute"/>
          <parameter key="279" value="Ste2_Lv2_SFCP13.true.integer.attribute"/>
          <parameter key="280" value="Ste2_Lv2_SFCP3.true.integer.attribute"/>
          <parameter key="281" value="Ste2_Lv2_SFCP9.true.integer.attribute"/>
          <parameter key="282" value="Ste2_Lv2_SFCP4.true.integer.attribute"/>
          <parameter key="283" value="Ste2_Lv2_SFCP5.true.integer.attribute"/>
          <parameter key="284" value="Ste2_Lv2_SFCP11.true.integer.attribute"/>
          <parameter key="285" value="Ste2_Lv2_SFCP2.true.integer.attribute"/>
          <parameter key="286" value="Ste2_Lv2_SFCP14.true.integer.attribute"/>
          <parameter key="287" value="Ste2_Lv2_SFCP1.true.integer.attribute"/>
          <parameter key="288" value="Ste2_Lv2_SFCP6.true.integer.attribute"/>
          <parameter key="289" value="Tan1_Lv1_SFCP9.true.integer.attribute"/>
          <parameter key="290" value="Tan1_Lv1_SFCP3.true.integer.attribute"/>
          <parameter key="291" value="Tan1_Lv1_SFCP8.true.integer.attribute"/>
          <parameter key="292" value="Tan1_Lv1_SFCP6.true.integer.attribute"/>
          <parameter key="293" value="Tan1_Lv1_SFCP7.true.integer.attribute"/>
          <parameter key="294" value="Tan1_Lv1_SFCP4.true.integer.attribute"/>
          <parameter key="295" value="Alk136_Lv1_SFCP7.true.integer.attribute"/>
          <parameter key="296" value="Alk136_Lv1_SFCP11.true.integer.attribute"/>
          <parameter key="297" value="Alk136_Lv1_SFCP13.true.integer.attribute"/>
          <parameter key="298" value="Alk136_Lv1_SFCP4.true.integer.attribute"/>
          <parameter key="299" value="Alk136_Lv1_SFCP12.true.integer.attribute"/>
          <parameter key="300" value="Alk136_Lv1_SFCP5.true.integer.attribute"/>
          <parameter key="301" value="Alk136_Lv1_SFCP6.true.integer.attribute"/>
          <parameter key="302" value="Alk136_Lv1_SFCP9.true.integer.attribute"/>
          <parameter key="303" value="Alk136_Lv1_SFCP10.true.integer.attribute"/>
          <parameter key="304" value="Alk136_Lv1_SFCP3.true.integer.attribute"/>
          <parameter key="305" value="PANP4_Lv2_SFCP8.true.integer.attribute"/>
          <parameter key="306" value="PANP4_Lv2_SFCP7.true.integer.attribute"/>
          <parameter key="307" value="PANP4_Lv2_SFCP10.true.integer.attribute"/>
          <parameter key="308" value="PANP4_Lv2_SFCP1.true.integer.attribute"/>
          <parameter key="309" value="PANP4_Lv2_SFCP13.true.integer.attribute"/>
          <parameter key="310" value="PANP4_Lv2_SFCP11.true.integer.attribute"/>
          <parameter key="311" value="PANP4_Lv2_SFCP12.true.integer.attribute"/>
          <parameter key="312" value="PANP4_Lv2_SFCP2.true.integer.attribute"/>
          <parameter key="313" value="PANP4_Lv2_SFCP3.true.integer.attribute"/>
          <parameter key="314" value="PANP4_Lv2_SFCP6.true.integer.attribute"/>
          <parameter key="315" value="Alk66_Lv2_SFCP1.true.integer.attribute"/>
          <parameter key="316" value="Alk66_Lv2_SFCP7.true.integer.attribute"/>
          <parameter key="317" value="Alk66_Lv2_SFCP2.true.integer.attribute"/>
          <parameter key="318" value="Alk66_Lv2_SFCP12.true.integer.attribute"/>
          <parameter key="319" value="Alk66_Lv2_SFCP13.true.integer.attribute"/>
          <parameter key="320" value="Alk66_Lv2_SFCP10.true.integer.attribute"/>
          <parameter key="321" value="Alk66_Lv2_SFCP4.true.integer.attribute"/>
          <parameter key="322" value="Alk134_Lv1_SFCP1.true.integer.attribute"/>
          <parameter key="323" value="Alk134_Lv1_SFCP2.true.integer.attribute"/>
          <parameter key="324" value="Alk134_Lv1_SFCP6.true.integer.attribute"/>
          <parameter key="325" value="Alk134_Lv1_SFCP8.true.integer.attribute"/>
          <parameter key="326" value="Alk134_Lv1_SFCP12.true.integer.attribute"/>
          <parameter key="327" value="Alk134_Lv1_SFCP7.true.integer.attribute"/>
          <parameter key="328" value="Alk134_Lv1_SFCP4.true.integer.attribute"/>
          <parameter key="329" value="Alk134_Lv1_SFCP11.true.integer.attribute"/>
          <parameter key="330" value="Alk134_Lv1_SFCP10.true.integer.attribute"/>
          <parameter key="331" value="Alk134_Lv1_SFCP3.true.integer.attribute"/>
          <parameter key="332" value="Alk134_Lv1_SFCP9.true.integer.attribute"/>
          <parameter key="333" value="Alk134_Lv1_SFCP5.true.integer.attribute"/>
          <parameter key="334" value="Car2_Lv2_SFCP2.true.integer.attribute"/>
          <parameter key="335" value="Car2_Lv2_SFCP13.true.integer.attribute"/>
          <parameter key="336" value="Car2_Lv2_SFCP3.true.integer.attribute"/>
          <parameter key="337" value="Car2_Lv2_SFCP9.true.integer.attribute"/>
          <parameter key="338" value="Car2_Lv2_SFCP10.true.integer.attribute"/>
          <parameter key="339" value="Car2_Lv2_SFCP6.true.integer.attribute"/>
          <parameter key="340" value="Ste1_Lv2_SFCP2.true.integer.attribute"/>
          <parameter key="341" value="Ste1_Lv2_SFCP3.true.integer.attribute"/>
          <parameter key="342" value="Ste1_Lv2_SFCP7.true.integer.attribute"/>
          <parameter key="343" value="Ste1_Lv2_SFCP8.true.integer.attribute"/>
          <parameter key="344" value="Ste1_Lv2_SFCP12.true.integer.attribute"/>
          <parameter key="345" value="Ste1_Lv2_SFCP5.true.integer.attribute"/>
          <parameter key="346" value="Car2_Lv2_SFCP1.true.integer.attribute"/>
          <parameter key="347" value="Car2_Lv2_SFCP5.true.integer.attribute"/>
          <parameter key="348" value="Ste1_Lv2_SFCP11.true.integer.attribute"/>
          <parameter key="349" value="Ste1_Lv2_SFCP4.true.integer.attribute"/>
          <parameter key="350" value="Car2_Lv2_SFCP7.true.integer.attribute"/>
          <parameter key="351" value="Car2_Lv2_SFCP8.true.integer.attribute"/>
          <parameter key="352" value="Ste1_Lv2_SFCP10.true.integer.attribute"/>
          <parameter key="353" value="Ste1_Lv2_SFCP6.true.integer.attribute"/>
          <parameter key="354" value="Ste1_Lv2_SFCP1.true.integer.attribute"/>
          <parameter key="355" value="Alk13_Lv2_SFCP4.true.integer.attribute"/>
          <parameter key="356" value="Ste2_Lv1_SFCP2.true.integer.attribute"/>
          <parameter key="357" value="Ste2_Lv1_SFCP3.true.integer.attribute"/>
          <parameter key="358" value="Ste2_Lv1_SFCP6.true.integer.attribute"/>
          <parameter key="359" value="Ste2_Lv1_SFCP7.true.integer.attribute"/>
          <parameter key="360" value="Ste2_Lv1_SFCP9.true.integer.attribute"/>
          <parameter key="361" value="Ste2_Lv1_SFCP8.true.integer.attribute"/>
          <parameter key="362" value="Ste2_Lv1_SFCP5.true.integer.attribute"/>
          <parameter key="363" value="Ste2_Lv1_SFCP4.true.integer.attribute"/>
          <parameter key="364" value="Ste2_Lv1_SFCP10.true.integer.attribute"/>
          <parameter key="365" value="Ste2_Lv1_SFCP1.true.integer.attribute"/>
          <parameter key="366" value="ANP2_Lv2_SFCP3.true.integer.attribute"/>
          <parameter key="367" value="ANP2_Lv2_SFCP13.true.integer.attribute"/>
          <parameter key="368" value="ANP2_Lv2_SFCP12.true.integer.attribute"/>
          <parameter key="369" value="ANP2_Lv2_SFCP4.true.integer.attribute"/>
          <parameter key="370" value="ANP2_Lv2_SFCP7.true.integer.attribute"/>
          <parameter key="371" value="ANP2_Lv2_SFCP8.true.integer.attribute"/>
          <parameter key="372" value="ANP2_Lv2_SFCP15.true.integer.attribute"/>
          <parameter key="373" value="ANP2_Lv2_SFCP11.true.integer.attribute"/>
          <parameter key="374" value="ANP2_Lv2_SFCP6.true.integer.attribute"/>
          <parameter key="375" value="Ter11_Lv2_SFCP2.true.integer.attribute"/>
          <parameter key="376" value="Ter11_Lv2_SFCP3.true.integer.attribute"/>
          <parameter key="377" value="Ter11_Lv2_SFCP12.true.integer.attribute"/>
          <parameter key="378" value="Ter11_Lv2_SFCP7.true.integer.attribute"/>
          <parameter key="379" value="Ter11_Lv2_SFCP11.true.integer.attribute"/>
          <parameter key="380" value="Ter11_Lv2_SFCP8.true.integer.attribute"/>
          <parameter key="381" value="Ter11_Lv2_SFCP4.true.integer.attribute"/>
          <parameter key="382" value="Ter11_Lv2_SFCP5.true.integer.attribute"/>
          <parameter key="383" value="Ter11_Lv2_SFCP13.true.integer.attribute"/>
          <parameter key="384" value="ANP2_Lv2_SFCP5.true.integer.attribute"/>
          <parameter key="385" value="Ter11_Lv2_SFCP9.true.integer.attribute"/>
          <parameter key="386" value="Ter11_Lv2_SFCP6.true.integer.attribute"/>
          <parameter key="387" value="Ter11_Lv2_SFCP1.true.integer.attribute"/>
          <parameter key="388" value="ANP2_Lv2_SFCP9.true.integer.attribute"/>
          <parameter key="389" value="ANP2_Lv2_SFCP10.true.integer.attribute"/>
          <parameter key="390" value="Ter11_Lv2_SFCP10.true.integer.attribute"/>
          <parameter key="391" value="Alk79_Lv2_SFCP1.true.integer.attribute"/>
          <parameter key="392" value="Alk79_Lv2_SFCP13.true.integer.attribute"/>
          <parameter key="393" value="Alk79_Lv2_SFCP2.true.integer.attribute"/>
          <parameter key="394" value="Alk79_Lv2_SFCP11.true.integer.attribute"/>
          <parameter key="395" value="Alk79_Lv2_SFCP7.true.integer.attribute"/>
          <parameter key="396" value="Alk79_Lv2_SFCP5.true.integer.attribute"/>
          <parameter key="397" value="Alk79_Lv2_SFCP6.true.integer.attribute"/>
          <parameter key="398" value="Alk79_Lv2_SFCP9.true.integer.attribute"/>
          <parameter key="399" value="Alk79_Lv2_SFCP12.true.integer.attribute"/>
          <parameter key="400" value="Alk79_Lv2_SFCP10.true.integer.attribute"/>
          <parameter key="401" value="Alk79_Lv2_SFCP3.true.integer.attribute"/>
          <parameter key="402" value="Alk79_Lv2_SFCP8.true.integer.attribute"/>
          <parameter key="403" value="Alk74_Lv1_SFCP1.true.integer.attribute"/>
          <parameter key="404" value="Alk74_Lv1_SFCP2.true.integer.attribute"/>
          <parameter key="405" value="Alk74_Lv1_SFCP10.true.integer.attribute"/>
          <parameter key="406" value="Alk74_Lv1_SFCP6.true.integer.attribute"/>
          <parameter key="407" value="Alk74_Lv1_SFCP3.true.integer.attribute"/>
          <parameter key="408" value="Alk74_Lv1_SFCP7.true.integer.attribute"/>
          <parameter key="409" value="Alk74_Lv1_SFCP5.true.integer.attribute"/>
          <parameter key="410" value="Alk74_Lv1_SFCP9.true.integer.attribute"/>
          <parameter key="411" value="Alk74_Lv1_SFCP8.true.integer.attribute"/>
          <parameter key="412" value="Alk13_Lv2_SFCP5.true.integer.attribute"/>
          <parameter key="413" value="Alk13_Lv2_SFCP6.true.integer.attribute"/>
          <parameter key="414" value="Alk13_Lv2_SFCP3.true.integer.attribute"/>
          <parameter key="415" value="Alk13_Lv2_SFCP11.true.integer.attribute"/>
          <parameter key="416" value="Alk13_Lv2_SFCP12.true.integer.attribute"/>
          <parameter key="417" value="Alk13_Lv2_SFCP10.true.integer.attribute"/>
          <parameter key="418" value="Alk13_Lv2_SFCP1.true.integer.attribute"/>
          <parameter key="419" value="Alk13_Lv2_SFCP7.true.integer.attribute"/>
          <parameter key="420" value="Alk13_Lv2_SFCP8.true.integer.attribute"/>
          <parameter key="421" value="Alk13_Lv2_SFCP9.true.integer.attribute"/>
          <parameter key="422" value="Alk34_Lv2_SFCP11.true.integer.attribute"/>
          <parameter key="423" value="Alk34_Lv2_SFCP12.true.integer.attribute"/>
          <parameter key="424" value="Alk34_Lv2_SFCP1.true.integer.attribute"/>
          <parameter key="425" value="Alk34_Lv2_SFCP3.true.integer.attribute"/>
          <parameter key="426" value="Alk34_Lv2_SFCP6.true.integer.attribute"/>
          <parameter key="427" value="Alk34_Lv2_SFCP7.true.integer.attribute"/>
          <parameter key="428" value="Alk34_Lv2_SFCP9.true.integer.attribute"/>
          <parameter key="429" value="Alk34_Lv2_SFCP2.true.integer.attribute"/>
          <parameter key="430" value="Ste4_Lv2_SFCP7.true.integer.attribute"/>
          <parameter key="431" value="Ste4_Lv2_SFCP12.true.integer.attribute"/>
          <parameter key="432" value="Ste4_Lv2_SFCP8.true.integer.attribute"/>
          <parameter key="433" value="Ste4_Lv2_SFCP11.true.integer.attribute"/>
          <parameter key="434" value="Ste4_Lv2_SFCP3.true.integer.attribute"/>
          <parameter key="435" value="Ste4_Lv2_SFCP15.true.integer.attribute"/>
          <parameter key="436" value="Ste4_Lv2_SFCP9.true.integer.attribute"/>
          <parameter key="437" value="Ste4_Lv2_SFCP10.true.integer.attribute"/>
          <parameter key="438" value="Ste4_Lv2_SFCP5.true.integer.attribute"/>
          <parameter key="439" value="Ste4_Lv2_SFCP6.true.integer.attribute"/>
          <parameter key="440" value="Ste4_Lv2_SFCP14.true.integer.attribute"/>
          <parameter key="441" value="Ste4_Lv2_SFCP13.true.integer.attribute"/>
          <parameter key="442" value="Fla6_Lv2_SFCP8.true.integer.attribute"/>
          <parameter key="443" value="Fla6_Lv2_SFCP9.true.integer.attribute"/>
          <parameter key="444" value="Fla6_Lv2_SFCP14.true.integer.attribute"/>
          <parameter key="445" value="Fla6_Lv2_SFCP5.true.integer.attribute"/>
          <parameter key="446" value="Fla6_Lv2_SFCP2.true.integer.attribute"/>
          <parameter key="447" value="Fla6_Lv2_SFCP13.true.integer.attribute"/>
          <parameter key="448" value="Fla6_Lv2_SFCP3.true.integer.attribute"/>
          <parameter key="449" value="Fla6_Lv2_SFCP1.true.integer.attribute"/>
          <parameter key="450" value="Fla6_Lv2_SFCP6.true.integer.attribute"/>
          <parameter key="451" value="Fla6_Lv2_SFCP7.true.integer.attribute"/>
          <parameter key="452" value="Fla6_Lv2_SFCP11.true.integer.attribute"/>
          <parameter key="453" value="Fla6_Lv2_SFCP12.true.integer.attribute"/>
          <parameter key="454" value="ANP1_Lv2_SFCP12.true.integer.attribute"/>
          <parameter key="455" value="ANP1_Lv2_SFCP10.true.integer.attribute"/>
          <parameter key="456" value="ANP1_Lv2_SFCP13.true.integer.attribute"/>
          <parameter key="457" value="ANP1_Lv2_SFCP3.true.integer.attribute"/>
          <parameter key="458" value="ANP1_Lv2_SFCP7.true.integer.attribute"/>
          <parameter key="459" value="ANP1_Lv2_SFCP2.true.integer.attribute"/>
          <parameter key="460" value="ANP1_Lv2_SFCP8.true.integer.attribute"/>
          <parameter key="461" value="ANP1_Lv2_SFCP4.true.integer.attribute"/>
          <parameter key="462" value="ANP1_Lv2_SFCP5.true.integer.attribute"/>
          <parameter key="463" value="ANP1_Lv2_SFCP11.true.integer.attribute"/>
          <parameter key="464" value="ANP1_Lv2_SFCP14.true.integer.attribute"/>
          <parameter key="465" value="ANP1_Lv2_SFCP1.true.integer.attribute"/>
          <parameter key="466" value="ANP1_Lv2_SFCP6.true.integer.attribute"/>
          <parameter key="467" value="SANP6_Lv2_SFCP3.true.integer.attribute"/>
          <parameter key="468" value="SANP6_Lv2_SFCP10.true.integer.attribute"/>
          <parameter key="469" value="SANP6_Lv2_SFCP15.true.integer.attribute"/>
          <parameter key="470" value="SANP6_Lv2_SFCP8.true.integer.attribute"/>
          <parameter key="471" value="SANP6_Lv2_SFCP4.true.integer.attribute"/>
          <parameter key="472" value="SANP6_Lv2_SFCP9.true.integer.attribute"/>
          <parameter key="473" value="SANP6_Lv2_SFCP11.true.integer.attribute"/>
          <parameter key="474" value="SANP6_Lv2_SFCP16.true.integer.attribute"/>
          <parameter key="475" value="Alk102_Lv2_SFCP10.true.integer.attribute"/>
          <parameter key="476" value="Alk102_Lv2_SFCP4.true.integer.attribute"/>
          <parameter key="477" value="Alk102_Lv2_SFCP5.true.integer.attribute"/>
          <parameter key="478" value="Alk102_Lv2_SFCP3.true.integer.attribute"/>
          <parameter key="479" value="Alk102_Lv2_SFCP7.true.integer.attribute"/>
          <parameter key="480" value="Alk102_Lv2_SFCP13.true.integer.attribute"/>
          <parameter key="481" value="Alk98_Lv2_SFCP3.true.integer.attribute"/>
          <parameter key="482" value="Alk98_Lv2_SFCP4.true.integer.attribute"/>
          <parameter key="483" value="Alk98_Lv2_SFCP5.true.integer.attribute"/>
          <parameter key="484" value="Alk98_Lv2_SFCP12.true.integer.attribute"/>
          <parameter key="485" value="Alk98_Lv2_SFCP13.true.integer.attribute"/>
          <parameter key="486" value="Alk98_Lv2_SFCP10.true.integer.attribute"/>
          <parameter key="487" value="Alk98_Lv2_SFCP11.true.integer.attribute"/>
          <parameter key="488" value="Alk98_Lv2_SFCP7.true.integer.attribute"/>
          <parameter key="489" value="Alk98_Lv2_SFCP9.true.integer.attribute"/>
          <parameter key="490" value="Alk98_Lv2_SFCP8.true.integer.attribute"/>
          <parameter key="491" value="Alk98_Lv1_SFCP4.true.integer.attribute"/>
          <parameter key="492" value="Alk98_Lv1_SFCP9.true.integer.attribute"/>
          <parameter key="493" value="Alk98_Lv1_SFCP5.true.integer.attribute"/>
          <parameter key="494" value="Alk98_Lv1_SFCP10.true.integer.attribute"/>
          <parameter key="495" value="Alk98_Lv1_SFCP8.true.integer.attribute"/>
          <parameter key="496" value="Alk98_Lv1_SFCP3.true.integer.attribute"/>
          <parameter key="497" value="Bfu5_Lv2_SFCP13.true.integer.attribute"/>
          <parameter key="498" value="Bfu5_Lv2_SFCP12.true.integer.attribute"/>
          <parameter key="499" value="Bfu5_Lv2_SFCP14.true.integer.attribute"/>
          <parameter key="500" value="Bfu5_Lv2_SFCP15.true.integer.attribute"/>
          <parameter key="501" value="Bfu5_Lv2_SFCP11.true.integer.attribute"/>
          <parameter key="502" value="Bfu5_Lv2_SFCP7.true.integer.attribute"/>
          <parameter key="503" value="Bfu5_Lv2_SFCP8.true.integer.attribute"/>
          <parameter key="504" value="Bfu5_Lv2_SFCP5.true.integer.attribute"/>
          <parameter key="505" value="Bfu5_Lv2_SFCP6.true.integer.attribute"/>
          <parameter key="506" value="Bfu5_Lv2_SFCP3.true.integer.attribute"/>
          <parameter key="507" value="Alk123_Lv1_SFCP2.true.integer.attribute"/>
          <parameter key="508" value="Alk123_Lv1_SFCP1.true.integer.attribute"/>
          <parameter key="509" value="Alk123_Lv1_SFCP9.true.integer.attribute"/>
          <parameter key="510" value="Alk123_Lv1_SFCP10.true.integer.attribute"/>
          <parameter key="511" value="Alk123_Lv1_SFCP8.true.integer.attribute"/>
          <parameter key="512" value="Alk123_Lv1_SFCP3.true.integer.attribute"/>
          <parameter key="513" value="Alk123_Lv1_SFCP6.true.integer.attribute"/>
          <parameter key="514" value="Alk123_Lv1_SFCP12.true.integer.attribute"/>
          <parameter key="515" value="Alk123_Lv1_SFCP4.true.integer.attribute"/>
          <parameter key="516" value="Alk123_Lv1_SFCP5.true.integer.attribute"/>
          <parameter key="517" value="Ter1_Lv1_SFCP1.true.integer.attribute"/>
          <parameter key="518" value="Ter1_Lv1_SFCP3.true.integer.attribute"/>
          <parameter key="519" value="Ter1_Lv1_SFCP5.true.integer.attribute"/>
          <parameter key="520" value="Ter1_Lv1_SFCP6.true.integer.attribute"/>
          <parameter key="521" value="Ter1_Lv1_SFCP2.true.integer.attribute"/>
          <parameter key="522" value="Ter1_Lv1_SFCP4.true.integer.attribute"/>
          <parameter key="523" value="Alk87_Lv1_SFCP8.true.integer.attribute"/>
          <parameter key="524" value="Alk87_Lv1_SFCP9.true.integer.attribute"/>
          <parameter key="525" value="Alk87_Lv1_SFCP7.true.integer.attribute"/>
          <parameter key="526" value="Alk87_Lv1_SFCP11.true.integer.attribute"/>
          <parameter key="527" value="Alk87_Lv1_SFCP3.true.integer.attribute"/>
          <parameter key="528" value="Alk87_Lv1_SFCP2.true.integer.attribute"/>
          <parameter key="529" value="Ter2_Lv1_SFCP5.true.integer.attribute"/>
          <parameter key="530" value="Ter2_Lv1_SFCP4.true.integer.attribute"/>
          <parameter key="531" value="Ter2_Lv1_SFCP6.true.integer.attribute"/>
          <parameter key="532" value="Ter2_Lv1_SFCP3.true.integer.attribute"/>
          <parameter key="533" value="Ter2_Lv1_SFCP7.true.integer.attribute"/>
          <parameter key="534" value="Ter2_Lv1_SFCP1.true.integer.attribute"/>
          <parameter key="535" value="Ter2_Lv1_SFCP2.true.integer.attribute"/>
          <parameter key="536" value="SANP1_Lv2_SFCP11.true.integer.attribute"/>
          <parameter key="537" value="SANP1_Lv2_SFCP10.true.integer.attribute"/>
          <parameter key="538" value="SANP1_Lv2_SFCP12.true.integer.attribute"/>
          <parameter key="539" value="SANP1_Lv2_SFCP9.true.integer.attribute"/>
          <parameter key="540" value="SANP1_Lv2_SFCP6.true.integer.attribute"/>
          <parameter key="541" value="SANP1_Lv2_SFCP3.true.integer.attribute"/>
          <parameter key="542" value="SANP1_Lv2_SFCP5.true.integer.attribute"/>
          <parameter key="543" value="SANP1_Lv2_SFCP4.true.integer.attribute"/>
          <parameter key="544" value="PANP1_Lv2_SFCP5.true.integer.attribute"/>
          <parameter key="545" value="PANP1_Lv2_SFCP10.true.integer.attribute"/>
          <parameter key="546" value="PANP1_Lv2_SFCP4.true.integer.attribute"/>
          <parameter key="547" value="PANP1_Lv2_SFCP11.true.integer.attribute"/>
          <parameter key="548" value="PANP1_Lv2_SFCP9.true.integer.attribute"/>
          <parameter key="549" value="PANP1_Lv2_SFCP6.true.integer.attribute"/>
          <parameter key="550" value="PANP1_Lv2_SFCP12.true.integer.attribute"/>
          <parameter key="551" value="PANP1_Lv2_SFCP3.true.integer.attribute"/>
          <parameter key="552" value="PANP1_Lv2_SFCP1.true.integer.attribute"/>
          <parameter key="553" value="Alk165_Lv2_SFCP15.true.integer.attribute"/>
          <parameter key="554" value="Alk165_Lv2_SFCP16.true.integer.attribute"/>
          <parameter key="555" value="Alk165_Lv2_SFCP6.true.integer.attribute"/>
          <parameter key="556" value="Alk165_Lv2_SFCP14.true.integer.attribute"/>
          <parameter key="557" value="Alk165_Lv2_SFCP5.true.integer.attribute"/>
          <parameter key="558" value="Alk165_Lv2_SFCP17.true.integer.attribute"/>
          <parameter key="559" value="Alk165_Lv2_SFCP7.true.integer.attribute"/>
          <parameter key="560" value="Alk165_Lv2_SFCP3.true.integer.attribute"/>
          <parameter key="561" value="Alk165_Lv2_SFCP8.true.integer.attribute"/>
          <parameter key="562" value="Alk165_Lv2_SFCP13.true.integer.attribute"/>
          <parameter key="563" value="Alk165_Lv2_SFCP11.true.integer.attribute"/>
          <parameter key="564" value="Alk42_Lv1_SFCP10.true.integer.attribute"/>
          <parameter key="565" value="Alk42_Lv1_SFCP8.true.integer.attribute"/>
          <parameter key="566" value="Alk42_Lv1_SFCP3.true.integer.attribute"/>
          <parameter key="567" value="Alk42_Lv1_SFCP7.true.integer.attribute"/>
          <parameter key="568" value="Alk42_Lv1_SFCP1.true.integer.attribute"/>
          <parameter key="569" value="Alk42_Lv1_SFCP2.true.integer.attribute"/>
          <parameter key="570" value="Alk42_Lv1_SFCP5.true.integer.attribute"/>
          <parameter key="571" value="Alk42_Lv1_SFCP6.true.integer.attribute"/>
          <parameter key="572" value="Car7_Lv1_SFCP11.true.integer.attribute"/>
          <parameter key="573" value="Car7_Lv1_SFCP12.true.integer.attribute"/>
          <parameter key="574" value="Car7_Lv1_SFCP10.true.integer.attribute"/>
          <parameter key="575" value="Car7_Lv1_SFCP9.true.integer.attribute"/>
          <parameter key="576" value="Car7_Lv1_SFCP7.true.integer.attribute"/>
          <parameter key="577" value="Car7_Lv1_SFCP8.true.integer.attribute"/>
          <parameter key="578" value="Car7_Lv1_SFCP3.true.integer.attribute"/>
          <parameter key="579" value="Alk158_Lv1_SFCP17.true.integer.attribute"/>
          <parameter key="580" value="Alk158_Lv1_SFCP16.true.integer.attribute"/>
          <parameter key="581" value="Alk158_Lv1_SFCP18.true.integer.attribute"/>
          <parameter key="582" value="Alk158_Lv1_SFCP8.true.integer.attribute"/>
          <parameter key="583" value="Alk158_Lv1_SFCP9.true.integer.attribute"/>
          <parameter key="584" value="Alk158_Lv1_SFCP19.true.integer.attribute"/>
          <parameter key="585" value="Alk158_Lv1_SFCP15.true.integer.attribute"/>
          <parameter key="586" value="Alk158_Lv1_SFCP7.true.integer.attribute"/>
          <parameter key="587" value="Alk158_Lv1_SFCP10.true.integer.attribute"/>
          <parameter key="588" value="Alk158_Lv1_SFCP13.true.integer.attribute"/>
          <parameter key="589" value="Alk158_Lv1_SFCP12.true.integer.attribute"/>
          <parameter key="590" value="Alk158_Lv1_SFCP4.true.integer.attribute"/>
          <parameter key="591" value="Alk158_Lv1_SFCP3.true.integer.attribute"/>
          <parameter key="592" value="Alk158_Lv1_SFCP11.true.integer.attribute"/>
          <parameter key="593" value="Alk158_Lv1_SFCP6.true.integer.attribute"/>
          <parameter key="594" value="Alk182_Lv2_SFCP16.true.integer.attribute"/>
          <parameter key="595" value="Alk182_Lv2_SFCP17.true.integer.attribute"/>
          <parameter key="596" value="Alk182_Lv2_SFCP15.true.integer.attribute"/>
          <parameter key="597" value="Alk182_Lv2_SFCP18.true.integer.attribute"/>
          <parameter key="598" value="Alk182_Lv2_SFCP6.true.integer.attribute"/>
          <parameter key="599" value="Alk182_Lv2_SFCP9.true.integer.attribute"/>
          <parameter key="600" value="Alk182_Lv2_SFCP5.true.integer.attribute"/>
          <parameter key="601" value="Alk182_Lv2_SFCP12.true.integer.attribute"/>
          <parameter key="602" value="Alk182_Lv2_SFCP3.true.integer.attribute"/>
          <parameter key="603" value="Alk182_Lv2_SFCP14.true.integer.attribute"/>
          <parameter key="604" value="SANP4_Lv2_SFCP12.true.integer.attribute"/>
          <parameter key="605" value="SANP4_Lv2_SFCP13.true.integer.attribute"/>
          <parameter key="606" value="SANP4_Lv2_SFCP14.true.integer.attribute"/>
          <parameter key="607" value="SANP4_Lv2_SFCP5.true.integer.attribute"/>
          <parameter key="608" value="SANP4_Lv2_SFCP7.true.integer.attribute"/>
          <parameter key="609" value="SANP4_Lv2_SFCP4.true.integer.attribute"/>
          <parameter key="610" value="SANP4_Lv2_SFCP11.true.integer.attribute"/>
          <parameter key="611" value="SANP4_Lv2_SFCP6.true.integer.attribute"/>
          <parameter key="612" value="Fla7_Lv2_SFCP15.true.integer.attribute"/>
          <parameter key="613" value="Fla7_Lv2_SFCP14.true.integer.attribute"/>
          <parameter key="614" value="Fla7_Lv2_SFCP16.true.integer.attribute"/>
          <parameter key="615" value="Fla7_Lv2_SFCP17.true.integer.attribute"/>
          <parameter key="616" value="Fla7_Lv2_SFCP13.true.integer.attribute"/>
          <parameter key="617" value="Fla7_Lv2_SFCP9.true.integer.attribute"/>
          <parameter key="618" value="Fla7_Lv2_SFCP10.true.integer.attribute"/>
          <parameter key="619" value="Fla7_Lv2_SFCP8.true.integer.attribute"/>
          <parameter key="620" value="Fla7_Lv2_SFCP3.true.integer.attribute"/>
          <parameter key="621" value="Fla7_Lv2_SFCP7.true.integer.attribute"/>
          <parameter key="622" value="Alk145_Lv2_SFCP14.true.integer.attribute"/>
          <parameter key="623" value="Alk145_Lv2_SFCP13.true.integer.attribute"/>
          <parameter key="624" value="Alk145_Lv2_SFCP12.true.integer.attribute"/>
          <parameter key="625" value="Alk145_Lv2_SFCP15.true.integer.attribute"/>
          <parameter key="626" value="Alk145_Lv2_SFCP6.true.integer.attribute"/>
          <parameter key="627" value="Alk145_Lv2_SFCP4.true.integer.attribute"/>
          <parameter key="628" value="Alk145_Lv2_SFCP7.true.integer.attribute"/>
          <parameter key="629" value="Alk145_Lv2_SFCP5.true.integer.attribute"/>
          <parameter key="630" value="Ter9_Lv1_SFCP1.true.integer.attribute"/>
          <parameter key="631" value="Ter9_Lv1_SFCP2.true.integer.attribute"/>
          <parameter key="632" value="Ter9_Lv1_SFCP10.true.integer.attribute"/>
          <parameter key="633" value="Ter9_Lv1_SFCP3.true.integer.attribute"/>
          <parameter key="634" value="Ter9_Lv1_SFCP8.true.integer.attribute"/>
          <parameter key="635" value="Ter9_Lv1_SFCP7.true.integer.attribute"/>
          <parameter key="636" value="Ter9_Lv1_SFCP5.true.integer.attribute"/>
          <parameter key="637" value="Ter9_Lv1_SFCP6.true.integer.attribute"/>
          <parameter key="638" value="Ter16_Lv1_SFCP2.true.integer.attribute"/>
          <parameter key="639" value="Ter16_Lv1_SFCP1.true.integer.attribute"/>
          <parameter key="640" value="Ter16_Lv1_SFCP5.true.integer.attribute"/>
          <parameter key="641" value="Ter16_Lv1_SFCP3.true.integer.attribute"/>
          <parameter key="642" value="Ter16_Lv1_SFCP7.true.integer.attribute"/>
          <parameter key="643" value="Ter16_Lv1_SFCP11.true.integer.attribute"/>
          <parameter key="644" value="Ter16_Lv1_SFCP8.true.integer.attribute"/>
          <parameter key="645" value="Ter16_Lv1_SFCP10.true.integer.attribute"/>
          <parameter key="646" value="Ter16_Lv1_SFCP9.true.integer.attribute"/>
          <parameter key="647" value="Ter16_Lv1_SFCP4.true.integer.attribute"/>
          <parameter key="648" value="Bpy4_Lv2_SFCP6.true.integer.attribute"/>
          <parameter key="649" value="Bpy4_Lv2_SFCP16.true.integer.attribute"/>
          <parameter key="650" value="Bpy4_Lv2_SFCP7.true.integer.attribute"/>
          <parameter key="651" value="Bpy4_Lv2_SFCP13.true.integer.attribute"/>
          <parameter key="652" value="Bpy4_Lv2_SFCP10.true.integer.attribute"/>
          <parameter key="653" value="Bpy4_Lv2_SFCP15.true.integer.attribute"/>
          <parameter key="654" value="Bpy4_Lv2_SFCP18.true.integer.attribute"/>
          <parameter key="655" value="Bpy4_Lv2_SFCP4.true.integer.attribute"/>
          <parameter key="656" value="Bpy4_Lv2_SFCP3.true.integer.attribute"/>
          <parameter key="657" value="Bpy4_Lv2_SFCP19.true.integer.attribute"/>
          <parameter key="658" value="Bpy4_Lv2_SFCP17.true.integer.attribute"/>
          <parameter key="659" value="Alk30_Lv2_SFCP10.true.integer.attribute"/>
          <parameter key="660" value="Alk30_Lv2_SFCP9.true.integer.attribute"/>
          <parameter key="661" value="Alk30_Lv2_SFCP2.true.integer.attribute"/>
          <parameter key="662" value="Alk30_Lv2_SFCP12.true.integer.attribute"/>
          <parameter key="663" value="Alk30_Lv2_SFCP3.true.integer.attribute"/>
          <parameter key="664" value="Alk30_Lv2_SFCP6.true.integer.attribute"/>
          <parameter key="665" value="Alk30_Lv2_SFCP7.true.integer.attribute"/>
          <parameter key="666" value="Alk30_Lv2_SFCP11.true.integer.attribute"/>
          <parameter key="667" value="Alk30_Lv2_SFCP1.true.integer.attribute"/>
          <parameter key="668" value="Alk47_Lv1_SFCP2.true.integer.attribute"/>
          <parameter key="669" value="Alk47_Lv1_SFCP1.true.integer.attribute"/>
          <parameter key="670" value="Alk47_Lv1_SFCP3.true.integer.attribute"/>
          <parameter key="671" value="Alk47_Lv1_SFCP10.true.integer.attribute"/>
          <parameter key="672" value="Alk47_Lv1_SFCP7.true.integer.attribute"/>
          <parameter key="673" value="Alk47_Lv1_SFCP8.true.integer.attribute"/>
          <parameter key="674" value="Alk47_Lv1_SFCP6.true.integer.attribute"/>
          <parameter key="675" value="Fla4_Lv1_SFCP7.true.integer.attribute"/>
          <parameter key="676" value="Fla4_Lv1_SFCP8.true.integer.attribute"/>
          <parameter key="677" value="Fla4_Lv1_SFCP1.true.integer.attribute"/>
          <parameter key="678" value="Fla4_Lv1_SFCP5.true.integer.attribute"/>
          <parameter key="679" value="Fla4_Lv1_SFCP6.true.integer.attribute"/>
          <parameter key="680" value="Alk1_Lv1_SFCP7.true.integer.attribute"/>
          <parameter key="681" value="Alk1_Lv1_SFCP3.true.integer.attribute"/>
          <parameter key="682" value="Alk1_Lv1_SFCP6.true.integer.attribute"/>
          <parameter key="683" value="Alk1_Lv1_SFCP5.true.integer.attribute"/>
          <parameter key="684" value="Alk1_Lv1_SFCP4.true.integer.attribute"/>
          <parameter key="685" value="Alk1_Lv1_SFCP1.true.integer.attribute"/>
          <parameter key="686" value="Alk1_Lv1_SFCP2.true.integer.attribute"/>
          <parameter key="687" value="Alk48_Lv2_SFCP1.true.integer.attribute"/>
          <parameter key="688" value="Alk48_Lv2_SFCP8.true.integer.attribute"/>
          <parameter key="689" value="Alk48_Lv2_SFCP13.true.integer.attribute"/>
          <parameter key="690" value="Alk48_Lv2_SFCP2.true.integer.attribute"/>
          <parameter key="691" value="Alk48_Lv2_SFCP9.true.integer.attribute"/>
          <parameter key="692" value="Alk48_Lv2_SFCP6.true.integer.attribute"/>
          <parameter key="693" value="Alk48_Lv2_SFCP4.true.integer.attribute"/>
          <parameter key="694" value="Alk48_Lv2_SFCP7.true.integer.attribute"/>
          <parameter key="695" value="Fla3_Lv2_SFCP6.true.integer.attribute"/>
          <parameter key="696" value="Fla3_Lv2_SFCP7.true.integer.attribute"/>
          <parameter key="697" value="Fla3_Lv2_SFCP14.true.integer.attribute"/>
          <parameter key="698" value="Fla3_Lv2_SFCP16.true.integer.attribute"/>
          <parameter key="699" value="Fla3_Lv2_SFCP12.true.integer.attribute"/>
          <parameter key="700" value="Fla3_Lv2_SFCP4.true.integer.attribute"/>
          <parameter key="701" value="Fla3_Lv2_SFCP9.true.integer.attribute"/>
          <parameter key="702" value="Fla3_Lv2_SFCP1.true.integer.attribute"/>
          <parameter key="703" value="Fla3_Lv2_SFCP15.true.integer.attribute"/>
          <parameter key="704" value="Fla3_Lv2_SFCP13.true.integer.attribute"/>
          <parameter key="705" value="Fla3_Lv2_SFCP5.true.integer.attribute"/>
          <parameter key="706" value="Fla10_Lv2_SFCP14.true.integer.attribute"/>
          <parameter key="707" value="Fla10_Lv2_SFCP16.true.integer.attribute"/>
          <parameter key="708" value="Fla10_Lv2_SFCP17.true.integer.attribute"/>
          <parameter key="709" value="Fla10_Lv2_SFCP13.true.integer.attribute"/>
          <parameter key="710" value="Fla10_Lv2_SFCP9.true.integer.attribute"/>
          <parameter key="711" value="Fla10_Lv2_SFCP3.true.integer.attribute"/>
          <parameter key="712" value="Fla10_Lv2_SFCP4.true.integer.attribute"/>
          <parameter key="713" value="Fla10_Lv2_SFCP10.true.integer.attribute"/>
          <parameter key="714" value="Fla10_Lv2_SFCP7.true.integer.attribute"/>
          <parameter key="715" value="Fla10_Lv2_SFCP8.true.integer.attribute"/>
          <parameter key="716" value="Fla10_Lv2_SFCP15.true.integer.attribute"/>
          <parameter key="717" value="Fla9_Lv2_SFCP8.true.integer.attribute"/>
          <parameter key="718" value="Fla9_Lv2_SFCP9.true.integer.attribute"/>
          <parameter key="719" value="Fla9_Lv2_SFCP7.true.integer.attribute"/>
          <parameter key="720" value="Fla9_Lv2_SFCP10.true.integer.attribute"/>
          <parameter key="721" value="Fla9_Lv2_SFCP4.true.integer.attribute"/>
          <parameter key="722" value="Fla9_Lv2_SFCP16.true.integer.attribute"/>
          <parameter key="723" value="Fla9_Lv2_SFCP13.true.integer.attribute"/>
          <parameter key="724" value="Fla9_Lv2_SFCP6.true.integer.attribute"/>
          <parameter key="725" value="Fla9_Lv2_SFCP15.true.integer.attribute"/>
          <parameter key="726" value="Fla9_Lv2_SFCP14.true.integer.attribute"/>
          <parameter key="727" value="Fla8_Lv2_SFCP14.true.integer.attribute"/>
          <parameter key="728" value="Fla8_Lv2_SFCP16.true.integer.attribute"/>
          <parameter key="729" value="Fla8_Lv2_SFCP17.true.integer.attribute"/>
          <parameter key="730" value="Fla8_Lv2_SFCP13.true.integer.attribute"/>
          <parameter key="731" value="Fla8_Lv2_SFCP9.true.integer.attribute"/>
          <parameter key="732" value="Fla8_Lv2_SFCP10.true.integer.attribute"/>
          <parameter key="733" value="Fla8_Lv2_SFCP4.true.integer.attribute"/>
          <parameter key="734" value="Fla8_Lv2_SFCP15.true.integer.attribute"/>
          <parameter key="735" value="Fla8_Lv2_SFCP7.true.integer.attribute"/>
          <parameter key="736" value="Fla8_Lv2_SFCP8.true.integer.attribute"/>
          <parameter key="737" value="Alk41_Lv1_SFCP5.true.integer.attribute"/>
          <parameter key="738" value="Alk99_Lv1_SFCP6.true.integer.attribute"/>
          <parameter key="739" value="Alk99_Lv1_SFCP7.true.integer.attribute"/>
          <parameter key="740" value="Alk99_Lv1_SFCP3.true.integer.attribute"/>
          <parameter key="741" value="Alk99_Lv1_SFCP9.true.integer.attribute"/>
          <parameter key="742" value="Alk99_Lv1_SFCP11.true.integer.attribute"/>
          <parameter key="743" value="Alk99_Lv1_SFCP8.true.integer.attribute"/>
          <parameter key="744" value="Alk93_Lv2_SFCP10.true.integer.attribute"/>
          <parameter key="745" value="Alk93_Lv2_SFCP13.true.integer.attribute"/>
          <parameter key="746" value="Alk93_Lv2_SFCP7.true.integer.attribute"/>
          <parameter key="747" value="Alk93_Lv2_SFCP4.true.integer.attribute"/>
          <parameter key="748" value="Alk93_Lv2_SFCP5.true.integer.attribute"/>
          <parameter key="749" value="Alk93_Lv2_SFCP3.true.integer.attribute"/>
          <parameter key="750" value="Fla3_Lv1_SFCP6.true.integer.attribute"/>
          <parameter key="751" value="Fla3_Lv1_SFCP1.true.integer.attribute"/>
          <parameter key="752" value="Fla3_Lv1_SFCP10.true.integer.attribute"/>
          <parameter key="753" value="Fla3_Lv1_SFCP5.true.integer.attribute"/>
          <parameter key="754" value="Fla3_Lv1_SFCP8.true.integer.attribute"/>
          <parameter key="755" value="Fla3_Lv1_SFCP2.true.integer.attribute"/>
          <parameter key="756" value="Fla3_Lv1_SFCP7.true.integer.attribute"/>
          <parameter key="757" value="Fla7_Lv1_SFCP8.true.integer.attribute"/>
          <parameter key="758" value="Fla7_Lv1_SFCP9.true.integer.attribute"/>
          <parameter key="759" value="Fla7_Lv1_SFCP7.true.integer.attribute"/>
          <parameter key="760" value="Fla7_Lv1_SFCP10.true.integer.attribute"/>
          <parameter key="761" value="Fla7_Lv1_SFCP15.true.integer.attribute"/>
          <parameter key="762" value="Fla7_Lv1_SFCP12.true.integer.attribute"/>
          <parameter key="763" value="Fla7_Lv1_SFCP4.true.integer.attribute"/>
          <parameter key="764" value="Fla7_Lv1_SFCP3.true.integer.attribute"/>
          <parameter key="765" value="Fla7_Lv1_SFCP16.true.integer.attribute"/>
          <parameter key="766" value="Fla7_Lv1_SFCP14.true.integer.attribute"/>
          <parameter key="767" value="Fla7_Lv1_SFCP13.true.integer.attribute"/>
          <parameter key="768" value="Fla7_Lv1_SFCP6.true.integer.attribute"/>
          <parameter key="769" value="Alk46_Lv1_SFCP6.true.integer.attribute"/>
          <parameter key="770" value="Alk46_Lv1_SFCP5.true.integer.attribute"/>
          <parameter key="771" value="Alk46_Lv1_SFCP7.true.integer.attribute"/>
          <parameter key="772" value="Alk46_Lv1_SFCP4.true.integer.attribute"/>
          <parameter key="773" value="Alk46_Lv1_SFCP10.true.integer.attribute"/>
          <parameter key="774" value="Alk46_Lv1_SFCP9.true.integer.attribute"/>
          <parameter key="775" value="Alk46_Lv1_SFCP1.true.integer.attribute"/>
          <parameter key="776" value="Alk46_Lv1_SFCP2.true.integer.attribute"/>
          <parameter key="777" value="Alk38_Lv1_SFCP9.true.integer.attribute"/>
          <parameter key="778" value="Alk38_Lv1_SFCP3.true.integer.attribute"/>
          <parameter key="779" value="Alk38_Lv1_SFCP7.true.integer.attribute"/>
          <parameter key="780" value="Alk38_Lv1_SFCP5.true.integer.attribute"/>
          <parameter key="781" value="Alk38_Lv1_SFCP1.true.integer.attribute"/>
          <parameter key="782" value="Alk38_Lv1_SFCP4.true.integer.attribute"/>
          <parameter key="783" value="Alk38_Lv1_SFCP8.true.integer.attribute"/>
          <parameter key="784" value="Alk38_Lv1_SFCP6.true.integer.attribute"/>
          <parameter key="785" value="Alk38_Lv1_SFCP2.true.integer.attribute"/>
          <parameter key="786" value="Bfu5_Lv1_SFCP8.true.integer.attribute"/>
          <parameter key="787" value="Bfu5_Lv1_SFCP6.true.integer.attribute"/>
          <parameter key="788" value="Bfu5_Lv1_SFCP4.true.integer.attribute"/>
          <parameter key="789" value="Bfu5_Lv1_SFCP9.true.integer.attribute"/>
          <parameter key="790" value="Bfu5_Lv1_SFCP7.true.integer.attribute"/>
          <parameter key="791" value="PANP5_Lv1_SFCP10.true.integer.attribute"/>
          <parameter key="792" value="PANP5_Lv1_SFCP9.true.integer.attribute"/>
          <parameter key="793" value="PANP5_Lv1_SFCP11.true.integer.attribute"/>
          <parameter key="794" value="PANP5_Lv1_SFCP8.true.integer.attribute"/>
          <parameter key="795" value="PANP5_Lv1_SFCP3.true.integer.attribute"/>
          <parameter key="796" value="PANP5_Lv1_SFCP4.true.integer.attribute"/>
          <parameter key="797" value="Alk85_Lv1_SFCP6.true.integer.attribute"/>
          <parameter key="798" value="Alk85_Lv1_SFCP7.true.integer.attribute"/>
          <parameter key="799" value="Alk85_Lv1_SFCP5.true.integer.attribute"/>
          <parameter key="800" value="Alk85_Lv1_SFCP8.true.integer.attribute"/>
          <parameter key="801" value="Alk85_Lv1_SFCP11.true.integer.attribute"/>
          <parameter key="802" value="Alk85_Lv1_SFCP3.true.integer.attribute"/>
          <parameter key="803" value="Alk85_Lv1_SFCP10.true.integer.attribute"/>
          <parameter key="804" value="Bfu2_Lv1_SFCP7.true.integer.attribute"/>
          <parameter key="805" value="Bfu2_Lv1_SFCP8.true.integer.attribute"/>
          <parameter key="806" value="Bfu2_Lv1_SFCP2.true.integer.attribute"/>
          <parameter key="807" value="Bfu2_Lv1_SFCP6.true.integer.attribute"/>
          <parameter key="808" value="Bfu2_Lv1_SFCP5.true.integer.attribute"/>
          <parameter key="809" value="Bfu2_Lv1_SFCP3.true.integer.attribute"/>
          <parameter key="810" value="Fla5_Lv1_SFCP9.true.integer.attribute"/>
          <parameter key="811" value="Fla5_Lv1_SFCP10.true.integer.attribute"/>
          <parameter key="812" value="Fla5_Lv1_SFCP7.true.integer.attribute"/>
          <parameter key="813" value="Fla5_Lv1_SFCP3.true.integer.attribute"/>
          <parameter key="814" value="Fla5_Lv1_SFCP4.true.integer.attribute"/>
          <parameter key="815" value="Fla5_Lv1_SFCP8.true.integer.attribute"/>
          <parameter key="816" value="Bpy2_Lv1_SFCP8.true.integer.attribute"/>
          <parameter key="817" value="Bpy2_Lv1_SFCP9.true.integer.attribute"/>
          <parameter key="818" value="Bpy2_Lv1_SFCP3.true.integer.attribute"/>
          <parameter key="819" value="Bpy2_Lv1_SFCP2.true.integer.attribute"/>
          <parameter key="820" value="Bpy2_Lv1_SFCP6.true.integer.attribute"/>
          <parameter key="821" value="Bpy2_Lv1_SFCP7.true.integer.attribute"/>
          <parameter key="822" value="Bpy2_Lv1_SFCP1.true.integer.attribute"/>
          <parameter key="823" value="Alk84_Lv1_SFCP10.true.integer.attribute"/>
          <parameter key="824" value="Alk84_Lv1_SFCP7.true.integer.attribute"/>
          <parameter key="825" value="Alk84_Lv1_SFCP4.true.integer.attribute"/>
          <parameter key="826" value="Alk84_Lv1_SFCP9.true.integer.attribute"/>
          <parameter key="827" value="Alk84_Lv1_SFCP5.true.integer.attribute"/>
          <parameter key="828" value="Alk84_Lv1_SFCP8.true.integer.attribute"/>
          <parameter key="829" value="Alk84_Lv1_SFCP3.true.integer.attribute"/>
          <parameter key="830" value="Tan2_Lv1_SFCP10.true.integer.attribute"/>
          <parameter key="831" value="Tan2_Lv1_SFCP9.true.integer.attribute"/>
          <parameter key="832" value="Tan2_Lv1_SFCP11.true.integer.attribute"/>
          <parameter key="833" value="Tan2_Lv1_SFCP12.true.integer.attribute"/>
          <parameter key="834" value="Tan2_Lv1_SFCP8.true.integer.attribute"/>
          <parameter key="835" value="Tan2_Lv1_SFCP5.true.integer.attribute"/>
          <parameter key="836" value="Tan2_Lv1_SFCP3.true.integer.attribute"/>
          <parameter key="837" value="Tan2_Lv1_SFCP6.true.integer.attribute"/>
          <parameter key="838" value="Tan2_Lv1_SFCP2.true.integer.attribute"/>
          <parameter key="839" value="Tan2_Lv1_SFCP1.true.integer.attribute"/>
          <parameter key="840" value="PANP1_Lv1_SFCP7.true.integer.attribute"/>
          <parameter key="841" value="PANP1_Lv1_SFCP6.true.integer.attribute"/>
          <parameter key="842" value="PANP1_Lv1_SFCP8.true.integer.attribute"/>
          <parameter key="843" value="PANP1_Lv1_SFCP5.true.integer.attribute"/>
          <parameter key="844" value="PANP1_Lv1_SFCP1.true.integer.attribute"/>
          <parameter key="845" value="PANP1_Lv1_SFCP2.true.integer.attribute"/>
          <parameter key="846" value="PANP1_Lv1_SFCP3.true.integer.attribute"/>
          <parameter key="847" value="PANP3_Lv1_SFCP5.true.integer.attribute"/>
          <parameter key="848" value="PANP3_Lv1_SFCP6.true.integer.attribute"/>
          <parameter key="849" value="PANP3_Lv1_SFCP4.true.integer.attribute"/>
          <parameter key="850" value="PANP3_Lv1_SFCP7.true.integer.attribute"/>
          <parameter key="851" value="PANP3_Lv1_SFCP2.true.integer.attribute"/>
          <parameter key="852" value="Alk157_Lv1_SFCP9.true.integer.attribute"/>
          <parameter key="853" value="Alk157_Lv1_SFCP10.true.integer.attribute"/>
          <parameter key="854" value="Alk157_Lv1_SFCP8.true.integer.attribute"/>
          <parameter key="855" value="Alk157_Lv1_SFCP17.true.integer.attribute"/>
          <parameter key="856" value="Alk157_Lv1_SFCP16.true.integer.attribute"/>
          <parameter key="857" value="Alk157_Lv1_SFCP11.true.integer.attribute"/>
          <parameter key="858" value="Alk157_Lv1_SFCP7.true.integer.attribute"/>
          <parameter key="859" value="Alk157_Lv1_SFCP18.true.integer.attribute"/>
          <parameter key="860" value="Alk157_Lv1_SFCP15.true.integer.attribute"/>
          <parameter key="861" value="Alk157_Lv1_SFCP5.true.integer.attribute"/>
          <parameter key="862" value="Alk157_Lv1_SFCP4.true.integer.attribute"/>
          <parameter key="863" value="PANP3_Lv1_SFCP1.true.integer.attribute"/>
          <parameter key="864" value="Alk157_Lv1_SFCP12.true.integer.attribute"/>
          <parameter key="865" value="Alk157_Lv1_SFCP19.true.integer.attribute"/>
          <parameter key="866" value="PANP3_Lv1_SFCP10.true.integer.attribute"/>
          <parameter key="867" value="PANP3_Lv1_SFCP9.true.integer.attribute"/>
          <parameter key="868" value="Alk157_Lv1_SFCP3.true.integer.attribute"/>
          <parameter key="869" value="Alk157_Lv1_SFCP13.true.integer.attribute"/>
          <parameter key="870" value="Alk140_Lv1_SFCP10.true.integer.attribute"/>
          <parameter key="871" value="Alk140_Lv1_SFCP9.true.integer.attribute"/>
          <parameter key="872" value="Alk140_Lv1_SFCP11.true.integer.attribute"/>
          <parameter key="873" value="Alk140_Lv1_SFCP8.true.integer.attribute"/>
          <parameter key="874" value="Alk140_Lv1_SFCP13.true.integer.attribute"/>
          <parameter key="875" value="Alk140_Lv1_SFCP4.true.integer.attribute"/>
          <parameter key="876" value="Alk140_Lv1_SFCP3.true.integer.attribute"/>
          <parameter key="877" value="Alk11_Lv1_SFCP1.true.integer.attribute"/>
          <parameter key="878" value="Alk11_Lv1_SFCP2.true.integer.attribute"/>
          <parameter key="879" value="Alk11_Lv1_SFCP9.true.integer.attribute"/>
          <parameter key="880" value="Alk11_Lv1_SFCP3.true.integer.attribute"/>
          <parameter key="881" value="Alk11_Lv1_SFCP7.true.integer.attribute"/>
          <parameter key="882" value="Alk11_Lv1_SFCP6.true.integer.attribute"/>
          <parameter key="883" value="Alk11_Lv1_SFCP5.true.integer.attribute"/>
          <parameter key="884" value="Alk13_Lv1_SFCP6.true.integer.attribute"/>
          <parameter key="885" value="Alk13_Lv1_SFCP5.true.integer.attribute"/>
          <parameter key="886" value="Alk13_Lv1_SFCP4.true.integer.attribute"/>
          <parameter key="887" value="Alk13_Lv1_SFCP7.true.integer.attribute"/>
          <parameter key="888" value="Alk13_Lv1_SFCP1.true.integer.attribute"/>
          <parameter key="889" value="Alk13_Lv1_SFCP9.true.integer.attribute"/>
          <parameter key="890" value="Alk13_Lv1_SFCP2.true.integer.attribute"/>
          <parameter key="891" value="Alk41_Lv1_SFCP2.true.integer.attribute"/>
          <parameter key="892" value="Alk41_Lv1_SFCP1.true.integer.attribute"/>
          <parameter key="893" value="Alk41_Lv1_SFCP3.true.integer.attribute"/>
          <parameter key="894" value="Alk41_Lv1_SFCP10.true.integer.attribute"/>
          <parameter key="895" value="Alk41_Lv1_SFCP8.true.integer.attribute"/>
          <parameter key="896" value="Alk41_Lv1_SFCP7.true.integer.attribute"/>
          <parameter key="897" value="Alk41_Lv1_SFCP6.true.integer.attribute"/>
          <parameter key="898" value="Bpy1_Lv1_SFCP6.true.integer.attribute"/>
          <parameter key="899" value="Bpy1_Lv1_SFCP7.true.integer.attribute"/>
          <parameter key="900" value="Bpy1_Lv1_SFCP1.true.integer.attribute"/>
          <parameter key="901" value="Bpy1_Lv1_SFCP4.true.integer.attribute"/>
          <parameter key="902" value="Bpy1_Lv1_SFCP5.true.integer.attribute"/>
          <parameter key="903" value="PANP2_Lv1_SFCP10.true.integer.attribute"/>
          <parameter key="904" value="PANP2_Lv1_SFCP8.true.integer.attribute"/>
          <parameter key="905" value="PANP2_Lv1_SFCP7.true.integer.attribute"/>
          <parameter key="906" value="PANP2_Lv1_SFCP1.true.integer.attribute"/>
          <parameter key="907" value="PANP2_Lv1_SFCP2.true.integer.attribute"/>
          <parameter key="908" value="PANP2_Lv1_SFCP6.true.integer.attribute"/>
          <parameter key="909" value="PANP2_Lv1_SFCP3.true.integer.attribute"/>
          <parameter key="910" value="PANP2_Lv1_SFCP5.true.integer.attribute"/>
          <parameter key="911" value="Fla8_Lv1_SFCP9.true.integer.attribute"/>
          <parameter key="912" value="Fla8_Lv1_SFCP15.true.integer.attribute"/>
          <parameter key="913" value="Fla8_Lv1_SFCP16.true.integer.attribute"/>
          <parameter key="914" value="Fla8_Lv1_SFCP10.true.integer.attribute"/>
          <parameter key="915" value="Fla8_Lv1_SFCP12.true.integer.attribute"/>
          <parameter key="916" value="Fla8_Lv1_SFCP6.true.integer.attribute"/>
          <parameter key="917" value="Fla8_Lv1_SFCP13.true.integer.attribute"/>
          <parameter key="918" value="Fla8_Lv1_SFCP8.true.integer.attribute"/>
          <parameter key="919" value="Fla8_Lv1_SFCP7.true.integer.attribute"/>
          <parameter key="920" value="Fla8_Lv1_SFCP14.true.integer.attribute"/>
          <parameter key="921" value="Fla8_Lv1_SFCP3.true.integer.attribute"/>
          <parameter key="922" value="Fla8_Lv1_SFCP4.true.integer.attribute"/>
          <parameter key="923" value="Tan3_Lv1_SFCP11.true.integer.attribute"/>
          <parameter key="924" value="Tan3_Lv1_SFCP5.true.integer.attribute"/>
          <parameter key="925" value="Tan3_Lv1_SFCP10.true.integer.attribute"/>
          <parameter key="926" value="Tan3_Lv1_SFCP4.true.integer.attribute"/>
          <parameter key="927" value="Tan3_Lv1_SFCP7.true.integer.attribute"/>
          <parameter key="928" value="Tan3_Lv1_SFCP13.true.integer.attribute"/>
          <parameter key="929" value="Tan3_Lv1_SFCP6.true.integer.attribute"/>
          <parameter key="930" value="Tan3_Lv1_SFCP12.true.integer.attribute"/>
          <parameter key="931" value="Tan3_Lv1_SFCP9.true.integer.attribute"/>
          <parameter key="932" value="Tan3_Lv1_SFCP3.true.integer.attribute"/>
          <parameter key="933" value="Bpy3_Lv1_SFCP5.true.integer.attribute"/>
          <parameter key="934" value="Bpy3_Lv1_SFCP6.true.integer.attribute"/>
          <parameter key="935" value="Bpy3_Lv1_SFCP4.true.integer.attribute"/>
          <parameter key="936" value="Bpy3_Lv1_SFCP7.true.integer.attribute"/>
          <parameter key="937" value="Bpy3_Lv1_SFCP1.true.integer.attribute"/>
          <parameter key="938" value="Bpy3_Lv1_SFCP10.true.integer.attribute"/>
          <parameter key="939" value="Bpy3_Lv1_SFCP9.true.integer.attribute"/>
          <parameter key="940" value="Bfu3_Lv1_SFCP6.true.integer.attribute"/>
          <parameter key="941" value="Bfu3_Lv1_SFCP4.true.integer.attribute"/>
          <parameter key="942" value="Bfu3_Lv1_SFCP5.true.integer.attribute"/>
          <parameter key="943" value="Bfu3_Lv1_SFCP7.true.integer.attribute"/>
          <parameter key="944" value="Bfu3_Lv1_SFCP2.true.integer.attribute"/>
          <parameter key="945" value="Bfu3_Lv1_SFCP1.true.integer.attribute"/>
          <parameter key="946" value="Car1_Lv1_SFCP3.true.integer.attribute"/>
          <parameter key="947" value="Alk14_Lv1_SFCP3.true.integer.attribute"/>
          <parameter key="948" value="Car1_Lv1_SFCP7.true.integer.attribute"/>
          <parameter key="949" value="Alk14_Lv1_SFCP7.true.integer.attribute"/>
          <parameter key="950" value="Car1_Lv1_SFCP6.true.integer.attribute"/>
          <parameter key="951" value="Alk14_Lv1_SFCP6.true.integer.attribute"/>
          <parameter key="952" value="Car1_Lv1_SFCP1.true.integer.attribute"/>
          <parameter key="953" value="Alk14_Lv1_SFCP1.true.integer.attribute"/>
          <parameter key="954" value="Alk12_Lv1_SFCP6.true.integer.attribute"/>
          <parameter key="955" value="Alk12_Lv1_SFCP1.true.integer.attribute"/>
          <parameter key="956" value="Alk12_Lv1_SFCP2.true.integer.attribute"/>
          <parameter key="957" value="Alk12_Lv1_SFCP5.true.integer.attribute"/>
          <parameter key="958" value="Alk12_Lv1_SFCP9.true.integer.attribute"/>
          <parameter key="959" value="Alk12_Lv1_SFCP7.true.integer.attribute"/>
          <parameter key="960" value="Alk182_Lv2_SFCP17_F14.true.integer.attribute"/>
          <parameter key="961" value="Alk182_Lv2_SFCP16_F8.true.integer.attribute"/>
          <parameter key="962" value="Alk182_Lv2_SFCP15_F56.true.integer.attribute"/>
          <parameter key="963" value="Alk182_Lv2_SFCP14_F33.true.integer.attribute"/>
          <parameter key="964" value="Car9_Lv2_SFCP8_F1.true.integer.attribute"/>
          <parameter key="965" value="Car9_Lv2_SFCP6_F1.true.integer.attribute"/>
          <parameter key="966" value="Car9_Lv2_SFCP10_F1.true.integer.attribute"/>
          <parameter key="967" value="Car9_Lv2_SFCP4_F1.true.integer.attribute"/>
          <parameter key="968" value="Car9_Lv2_SFCP13_F1.true.integer.attribute"/>
          <parameter key="969" value="Car9_Lv2_SFCP16_F8.true.integer.attribute"/>
          <parameter key="970" value="Car9_Lv2_SFCP1_F8.true.integer.attribute"/>
          <parameter key="971" value="Car9_Lv2_SFCP15_F8.true.integer.attribute"/>
          <parameter key="972" value="Car9_Lv2_SFCP11_F8.true.integer.attribute"/>
          <parameter key="973" value="Car9_Lv2_SFCP3_F8.true.integer.attribute"/>
          <parameter key="974" value="Car9_Lv2_SFCP14_F8.true.integer.attribute"/>
          <parameter key="975" value="Car9_Lv2_SFCP20_F18.true.integer.attribute"/>
          <parameter key="976" value="Car9_Lv2_SFCP17_F16.true.integer.attribute"/>
          <parameter key="977" value="Car9_Lv2_SFCP7_F7.true.integer.attribute"/>
          <parameter key="978" value="Car9_Lv2_SFCP9_F7.true.integer.attribute"/>
          <parameter key="979" value="Car9_Lv2_SFCP2_F7.true.integer.attribute"/>
          <parameter key="980" value="Alk46_Lv1_SFCP1_F14.true.integer.attribute"/>
          <parameter key="981" value="Alk46_Lv1_SFCP9_F2055.true.integer.attribute"/>
          <parameter key="982" value="PANP5_Lv1_SFCP10_F8.true.integer.attribute"/>
          <parameter key="983" value="PANP5_Lv1_SFCP11_F8.true.integer.attribute"/>
          <parameter key="984" value="PANP5_Lv1_SFCP4_F22.true.integer.attribute"/>
          <parameter key="985" value="PANP5_Lv1_SFCP3_F22.true.integer.attribute"/>
          <parameter key="986" value="Alk11_Lv1_SFCP7_F1846.true.integer.attribute"/>
          <parameter key="987" value="Bfu2_Lv1_SFCP2_F89.true.integer.attribute"/>
          <parameter key="988" value="Bpy3_Lv1_SFCP5_F232.true.integer.attribute"/>
          <parameter key="989" value="Fla8_Lv2_SFCP9_F34.true.integer.attribute"/>
          <parameter key="990" value="Fla8_Lv2_SFCP8_F113.true.integer.attribute"/>
          <parameter key="991" value="Alk182_Lv2_SFCP14_F1.true.integer.attribute"/>
          <parameter key="992" value="Alk182_Lv2_SFCP15_F14.true.integer.attribute"/>
          <parameter key="993" value="Fla8_Lv2_SFCP14_F72.true.integer.attribute"/>
          <parameter key="994" value="Fla8_Lv2_SFCP15_F72.true.integer.attribute"/>
          <parameter key="995" value="Alk182_Lv2_SFCP3_F33.true.integer.attribute"/>
          <parameter key="996" value="Alk182_Lv2_SFCP18_F33.true.integer.attribute"/>
          <parameter key="997" value="Fla8_Lv2_SFCP8_F1982.true.integer.attribute"/>
          <parameter key="998" value="Alk182_Lv2_SFCP16_F1982.true.integer.attribute"/>
          <parameter key="999" value="Alk11_Lv1_SFCP6_F1206.true.integer.attribute"/>
          <parameter key="1000" value="Alk11_Lv1_SFCP7_F1206.true.integer.attribute"/>
          <parameter key="1001" value="Fla8_Lv2_SFCP8_F61.true.integer.attribute"/>
          <parameter key="1002" value="Fla8_Lv2_SFCP4_F42.true.integer.attribute"/>
          <parameter key="1003" value="Bpy3_Lv1_SFCP9_F61.true.integer.attribute"/>
          <parameter key="1004" value="Bpy3_Lv1_SFCP10_F439.true.integer.attribute"/>
          <parameter key="1005" value="Bpy2_Lv1_SFCP3_F411.true.integer.attribute"/>
          <parameter key="1006" value="Bpy2_Lv1_SFCP1_F171.true.integer.attribute"/>
          <parameter key="1007" value="Bpy3_Lv1_SFCP5_F1115.true.integer.attribute"/>
          <parameter key="1008" value="Alk13_Lv1_SFCP2_F1605.true.integer.attribute"/>
          <parameter key="1009" value="Bpy3_Lv1_SFCP5_F1189.true.integer.attribute"/>
          <parameter key="1010" value="Car4_Lv2_SFCP4_F1.true.integer.attribute"/>
          <parameter key="1011" value="Car4_Lv2_SFCP9_F87.true.integer.attribute"/>
          <parameter key="1012" value="Bpy2_Lv1_SFCP7_F167.true.integer.attribute"/>
          <parameter key="1013" value="Fla5_Lv1_SFCP8_F167.true.integer.attribute"/>
          <parameter key="1014" value="Bpy2_Lv1_SFCP2_F723.true.integer.attribute"/>
          <parameter key="1015" value="Fla5_Lv1_SFCP3_F723.true.integer.attribute"/>
          <parameter key="1016" value="Bpy1_Lv1_SFCP5_F205.true.integer.attribute"/>
          <parameter key="1017" value="Bpy1_Lv1_SFCP6_F205.true.integer.attribute"/>
          <parameter key="1018" value="Bfu2_Lv1_SFCP3_F539.true.integer.attribute"/>
          <parameter key="1019" value="Bfu2_Lv1_SFCP2_F539.true.integer.attribute"/>
          <parameter key="1020" value="Alk74_Lv1_SFCP10_F1323.true.integer.attribute"/>
          <parameter key="1021" value="Bpy2_Lv1_SFCP2_F246.true.integer.attribute"/>
          <parameter key="1022" value="Fla5_Lv1_SFCP3_F246.true.integer.attribute"/>
          <parameter key="1023" value="PANP5_Lv1_SFCP8_F8.true.integer.attribute"/>
          <parameter key="1024" value="PANP5_Lv1_SFCP3_F127.true.integer.attribute"/>
          <parameter key="1025" value="PANP5_Lv1_SFCP4_F95.true.integer.attribute"/>
          <parameter key="1026" value="Tan2_Lv1_SFCP3_F8.true.integer.attribute"/>
          <parameter key="1027" value="Tan2_Lv1_SFCP8_F8.true.integer.attribute"/>
          <parameter key="1028" value="PANP3_Lv1_SFCP4_F8.true.integer.attribute"/>
          <parameter key="1029" value="PANP3_Lv1_SFCP10_F8.true.integer.attribute"/>
          <parameter key="1030" value="Tan2_Lv1_SFCP5_F6.true.integer.attribute"/>
          <parameter key="1031" value="Tan2_Lv1_SFCP12_F6.true.integer.attribute"/>
          <parameter key="1032" value="Tan2_Lv1_SFCP2_F2091.true.integer.attribute"/>
          <parameter key="1033" value="Tan2_Lv1_SFCP1_F2091.true.integer.attribute"/>
          <parameter key="1034" value="Tan2_Lv1_SFCP9_F2091.true.integer.attribute"/>
          <parameter key="1035" value="Tan2_Lv1_SFCP10_F2091.true.integer.attribute"/>
          <parameter key="1036" value="PANP3_Lv1_SFCP9_F35.true.integer.attribute"/>
          <parameter key="1037" value="PANP3_Lv1_SFCP2_F1413.true.integer.attribute"/>
          <parameter key="1038" value="PANP3_Lv1_SFCP5_F2169.true.integer.attribute"/>
          <parameter key="1039" value="Bpy2_Lv1_SFCP7_F115.true.integer.attribute"/>
          <parameter key="1040" value="Fla5_Lv1_SFCP8_F115.true.integer.attribute"/>
          <parameter key="1041" value="Bpy2_Lv1_SFCP2_F185.true.integer.attribute"/>
          <parameter key="1042" value="Fla5_Lv1_SFCP3_F185.true.integer.attribute"/>
          <parameter key="1043" value="Bpy3_Lv1_SFCP4_F484.true.integer.attribute"/>
          <parameter key="1044" value="Ste3_Lv1_SFCP6_F6.true.integer.attribute"/>
          <parameter key="1045" value="Ste3_Lv1_SFCP10_F515.true.integer.attribute"/>
          <parameter key="1046" value="Ste3_Lv1_SFCP1_F325.true.integer.attribute"/>
          <parameter key="1047" value="Ste3_Lv1_SFCP5_F361.true.integer.attribute"/>
          <parameter key="1048" value="Alk118_Lv1_SFCP1_F1.true.integer.attribute"/>
          <parameter key="1049" value="Alk118_Lv1_SFCP2_F1.true.integer.attribute"/>
          <parameter key="1050" value="Alk118_Lv1_SFCP6_F1.true.integer.attribute"/>
          <parameter key="1051" value="Alk118_Lv1_SFCP5_F1.true.integer.attribute"/>
          <parameter key="1052" value="Alk118_Lv1_SFCP3_F1.true.integer.attribute"/>
          <parameter key="1053" value="Alk118_Lv1_SFCP8_F1.true.integer.attribute"/>
          <parameter key="1054" value="Alk118_Lv1_SFCP7_F1.true.integer.attribute"/>
          <parameter key="1055" value="Alk118_Lv1_SFCP9_F1.true.integer.attribute"/>
          <parameter key="1056" value="Alk118_Lv1_SFCP10_F174.true.integer.attribute"/>
          <parameter key="1057" value="Alk118_Lv1_SFCP11_F174.true.integer.attribute"/>
          <parameter key="1058" value="Alk11_Lv1_SFCP6_F927.true.integer.attribute"/>
          <parameter key="1059" value="Alk11_Lv1_SFCP7_F927.true.integer.attribute"/>
          <parameter key="1060" value="ANP9_Lv1_SFCP8_F1.true.integer.attribute"/>
          <parameter key="1061" value="ANP9_Lv1_SFCP3_F26.true.integer.attribute"/>
          <parameter key="1062" value="ANP9_Lv1_SFCP6_F24.true.integer.attribute"/>
          <parameter key="1063" value="Ape4_Lv1_SFCP6_F1.true.integer.attribute"/>
          <parameter key="1064" value="Ape4_Lv1_SFCP4_F1.true.integer.attribute"/>
          <parameter key="1065" value="Ape4_Lv1_SFCP7_F6.true.integer.attribute"/>
          <parameter key="1066" value="Ape4_Lv1_SFCP3_F407.true.integer.attribute"/>
          <parameter key="1067" value="Ape4_Lv1_SFCP8_F985.true.integer.attribute"/>
          <parameter key="1068" value="Bpy2_Lv1_SFCP2_F1066.true.integer.attribute"/>
          <parameter key="1069" value="Fla5_Lv1_SFCP3_F1066.true.integer.attribute"/>
          <parameter key="1070" value="Bpy3_Lv1_SFCP5_F1503.true.integer.attribute"/>
          <parameter key="1071" value="Alk34_Lv2_SFCP12_F371.true.integer.attribute"/>
          <parameter key="1072" value="Alk34_Lv2_SFCP11_F371.true.integer.attribute"/>
          <parameter key="1073" value="Alk42_Lv1_SFCP7_F424.true.integer.attribute"/>
          <parameter key="1074" value="Alk11_Lv1_SFCP7_F226.true.integer.attribute"/>
          <parameter key="1075" value="Alk11_Lv1_SFCP6_F226.true.integer.attribute"/>
          <parameter key="1076" value="Bpy3_Lv1_SFCP5_F1463.true.integer.attribute"/>
          <parameter key="1077" value="Fla8_Lv1_SFCP4_F11.true.integer.attribute"/>
          <parameter key="1078" value="Bpy3_Lv1_SFCP7_F61.true.integer.attribute"/>
          <parameter key="1079" value="Alk123_Lv2_SFCP11_F1.true.integer.attribute"/>
          <parameter key="1080" value="Alk123_Lv2_SFCP14_F1.true.integer.attribute"/>
          <parameter key="1081" value="Alk123_Lv2_SFCP13_F366.true.integer.attribute"/>
          <parameter key="1082" value="Alk123_Lv2_SFCP12_F366.true.integer.attribute"/>
          <parameter key="1083" value="Alk123_Lv2_SFCP15_F44.true.integer.attribute"/>
          <parameter key="1084" value="Alk123_Lv2_SFCP5_F44.true.integer.attribute"/>
          <parameter key="1085" value="Alk85_Lv1_SFCP3_F98.true.integer.attribute"/>
          <parameter key="1086" value="Alk85_Lv1_SFCP11_F775.true.integer.attribute"/>
          <parameter key="1087" value="Bpy2_Lv1_SFCP7_F61.true.integer.attribute"/>
          <parameter key="1088" value="Fla5_Lv1_SFCP8_F61.true.integer.attribute"/>
          <parameter key="1089" value="Bpy2_Lv1_SFCP2_F439.true.integer.attribute"/>
          <parameter key="1090" value="Fla5_Lv1_SFCP3_F439.true.integer.attribute"/>
          <parameter key="1091" value="Ter1_Lv1_SFCP2_F605.true.integer.attribute"/>
          <parameter key="1092" value="Ter12_Lv1_SFCP9_F1.true.integer.attribute"/>
          <parameter key="1093" value="Ter12_Lv1_SFCP6_F5.true.integer.attribute"/>
          <parameter key="1094" value="Ter12_Lv1_SFCP8_F35.true.integer.attribute"/>
          <parameter key="1095" value="Bpy3_Lv1_SFCP4_F777.true.integer.attribute"/>
          <parameter key="1096" value="Bfu5_Lv1_SFCP4_F49.true.integer.attribute"/>
          <parameter key="1097" value="Fla7_Lv1_SFCP12_F8.true.integer.attribute"/>
          <parameter key="1098" value="Fla7_Lv1_SFCP14_F6.true.integer.attribute"/>
          <parameter key="1099" value="Fla7_Lv1_SFCP9_F42.true.integer.attribute"/>
          <parameter key="1100" value="Fla7_Lv1_SFCP7_F118.true.integer.attribute"/>
          <parameter key="1101" value="Fla7_Lv1_SFCP6_F118.true.integer.attribute"/>
          <parameter key="1102" value="Alk74_Lv1_SFCP4_F9.true.integer.attribute"/>
          <parameter key="1103" value="Alk74_Lv1_SFCP10_F206.true.integer.attribute"/>
          <parameter key="1104" value="Alk11_Lv1_SFCP7_F1356.true.integer.attribute"/>
          <parameter key="1105" value="Ter11_Lv2_SFCP10_F165.true.integer.attribute"/>
          <parameter key="1106" value="Ter11_Lv2_SFCP6_F299.true.integer.attribute"/>
          <parameter key="1107" value="Ter11_Lv2_SFCP1_F299.true.integer.attribute"/>
          <parameter key="1108" value="Fla3_Lv1_SFCP1_F5.true.integer.attribute"/>
          <parameter key="1109" value="Bpy3_Lv1_SFCP4_F482.true.integer.attribute"/>
          <parameter key="1110" value="Bpy3_Lv1_SFCP5_F482.true.integer.attribute"/>
          <parameter key="1111" value="Fla3_Lv1_SFCP10_F15.true.integer.attribute"/>
          <parameter key="1112" value="Fla3_Lv1_SFCP8_F138.true.integer.attribute"/>
          <parameter key="1113" value="Fla3_Lv1_SFCP7_F138.true.integer.attribute"/>
          <parameter key="1114" value="Alk98_Lv2_SFCP9_F2044.true.integer.attribute"/>
          <parameter key="1115" value="Alk84_Lv1_SFCP4_F8.true.integer.attribute"/>
          <parameter key="1116" value="Alk84_Lv1_SFCP9_F6.true.integer.attribute"/>
          <parameter key="1117" value="Alk84_Lv1_SFCP3_F120.true.integer.attribute"/>
          <parameter key="1118" value="Alk84_Lv1_SFCP5_F59.true.integer.attribute"/>
          <parameter key="1119" value="Alk84_Lv1_SFCP7_F59.true.integer.attribute"/>
          <parameter key="1120" value="Bpy3_Lv1_SFCP5_F157.true.integer.attribute"/>
          <parameter key="1121" value="Ter11_Lv2_SFCP11_F8.true.integer.attribute"/>
          <parameter key="1122" value="ANP2_Lv2_SFCP9_F370.true.integer.attribute"/>
          <parameter key="1123" value="ANP2_Lv2_SFCP10_F370.true.integer.attribute"/>
          <parameter key="1124" value="Ter11_Lv2_SFCP10_F29.true.integer.attribute"/>
          <parameter key="1125" value="Bpy3_Lv1_SFCP1_F1107.true.integer.attribute"/>
          <parameter key="1126" value="PANP2_Lv1_SFCP2_F1693.true.integer.attribute"/>
          <parameter key="1127" value="PANP2_Lv1_SFCP3_F1693.true.integer.attribute"/>
          <parameter key="1128" value="Alk13_Lv2_SFCP4_F112.true.integer.attribute"/>
          <parameter key="1129" value="Alk13_Lv2_SFCP7_F241.true.integer.attribute"/>
          <parameter key="1130" value="Alk13_Lv2_SFCP8_F241.true.integer.attribute"/>
          <parameter key="1131" value="PANP3_Lv1_SFCP10_F1.true.integer.attribute"/>
          <parameter key="1132" value="PANP3_Lv1_SFCP1_F5.true.integer.attribute"/>
          <parameter key="1133" value="PANP3_Lv1_SFCP2_F5.true.integer.attribute"/>
          <parameter key="1134" value="PANP3_Lv1_SFCP9_F204.true.integer.attribute"/>
          <parameter key="1135" value="Ter11_Lv2_SFCP6_F1885.true.integer.attribute"/>
          <parameter key="1136" value="Ter11_Lv2_SFCP1_F1885.true.integer.attribute"/>
          <parameter key="1137" value="Alk98_Lv2_SFCP9_F1737.true.integer.attribute"/>
          <parameter key="1138" value="Ter11_Lv2_SFCP10_F106.true.integer.attribute"/>
          <parameter key="1139" value="Ter11_Lv2_SFCP6_F261.true.integer.attribute"/>
          <parameter key="1140" value="Ter11_Lv2_SFCP1_F261.true.integer.attribute"/>
          <parameter key="1141" value="Bfu2_Lv1_SFCP6_F453.true.integer.attribute"/>
          <parameter key="1142" value="Bfu2_Lv1_SFCP7_F453.true.integer.attribute"/>
          <parameter key="1143" value="Alk13_Lv1_SFCP1_F153.true.integer.attribute"/>
          <parameter key="1144" value="Alk13_Lv1_SFCP2_F153.true.integer.attribute"/>
          <parameter key="1145" value="Alk13_Lv1_SFCP9_F672.true.integer.attribute"/>
          <parameter key="1146" value="ANP1_Lv2_SFCP11_F1416.true.integer.attribute"/>
          <parameter key="1147" value="Alk178_Lv2_SFCP16_F1.true.integer.attribute"/>
          <parameter key="1148" value="Alk178_Lv2_SFCP17_F1.true.integer.attribute"/>
          <parameter key="1149" value="Alk178_Lv2_SFCP7_F1.true.integer.attribute"/>
          <parameter key="1150" value="Alk178_Lv2_SFCP8_F1.true.integer.attribute"/>
          <parameter key="1151" value="Alk178_Lv2_SFCP13_F1.true.integer.attribute"/>
          <parameter key="1152" value="Alk178_Lv2_SFCP5_F1.true.integer.attribute"/>
          <parameter key="1153" value="Alk178_Lv2_SFCP10_F1.true.integer.attribute"/>
          <parameter key="1154" value="Alk178_Lv2_SFCP4_F1.true.integer.attribute"/>
          <parameter key="1155" value="Alk178_Lv2_SFCP6_F1.true.integer.attribute"/>
          <parameter key="1156" value="Alk178_Lv2_SFCP9_F1.true.integer.attribute"/>
          <parameter key="1157" value="Alk178_Lv2_SFCP11_F7.true.integer.attribute"/>
          <parameter key="1158" value="Alk178_Lv2_SFCP15_F19.true.integer.attribute"/>
          <parameter key="1159" value="Alk178_Lv2_SFCP14_F19.true.integer.attribute"/>
          <parameter key="1160" value="Alk11_Lv1_SFCP7_F1185.true.integer.attribute"/>
          <parameter key="1161" value="Alk11_Lv1_SFCP6_F1185.true.integer.attribute"/>
          <parameter key="1162" value="Alk1_Lv1_SFCP2_F1949.true.integer.attribute"/>
          <parameter key="1163" value="Alk11_Lv1_SFCP6_F2076.true.integer.attribute"/>
          <parameter key="1164" value="Alk11_Lv1_SFCP7_F2076.true.integer.attribute"/>
          <parameter key="1165" value="Alk41_Lv1_SFCP1_F42.true.integer.attribute"/>
          <parameter key="1166" value="Alk41_Lv1_SFCP7_F103.true.integer.attribute"/>
          <parameter key="1167" value="Alk11_Lv1_SFCP6_F1183.true.integer.attribute"/>
          <parameter key="1168" value="Alk11_Lv1_SFCP7_F1183.true.integer.attribute"/>
          <parameter key="1169" value="Bfu2_Lv1_SFCP8_F271.true.integer.attribute"/>
          <parameter key="1170" value="Alk48_Lv2_SFCP4_F1.true.integer.attribute"/>
          <parameter key="1171" value="Alk48_Lv2_SFCP13_F325.true.integer.attribute"/>
          <parameter key="1172" value="Alk74_Lv1_SFCP10_F472.true.integer.attribute"/>
          <parameter key="1173" value="Alk66_Lv2_SFCP12_F321.true.integer.attribute"/>
          <parameter key="1174" value="Fla7_Lv2_SFCP8_F402.true.integer.attribute"/>
          <parameter key="1175" value="Alk66_Lv2_SFCP12_F60.true.integer.attribute"/>
          <parameter key="1176" value="Alk66_Lv2_SFCP12_F1530.true.integer.attribute"/>
          <parameter key="1177" value="Bfu2_Lv1_SFCP7_F452.true.integer.attribute"/>
          <parameter key="1178" value="Bfu2_Lv1_SFCP6_F452.true.integer.attribute"/>
          <parameter key="1179" value="SANP1_Lv2_SFCP5_F1.true.integer.attribute"/>
          <parameter key="1180" value="SANP1_Lv2_SFCP3_F467.true.integer.attribute"/>
          <parameter key="1181" value="SANP1_Lv2_SFCP4_F467.true.integer.attribute"/>
          <parameter key="1182" value="Bpy2_Lv1_SFCP1_F314.true.integer.attribute"/>
          <parameter key="1183" value="Ste3_Lv1_SFCP2_F967.true.integer.attribute"/>
          <parameter key="1184" value="Ste3_Lv1_SFCP1_F967.true.integer.attribute"/>
          <parameter key="1185" value="Bpy3_Lv1_SFCP5_F427.true.integer.attribute"/>
          <parameter key="1186" value="Bpy2_Lv1_SFCP2_F1125.true.integer.attribute"/>
          <parameter key="1187" value="Fla5_Lv1_SFCP3_F1125.true.integer.attribute"/>
          <parameter key="1188" value="Alk11_Lv1_SFCP6_F1628.true.integer.attribute"/>
          <parameter key="1189" value="Alk11_Lv1_SFCP7_F1628.true.integer.attribute"/>
          <parameter key="1190" value="Ste3_Lv1_SFCP2_F929.true.integer.attribute"/>
          <parameter key="1191" value="Ste3_Lv1_SFCP1_F929.true.integer.attribute"/>
          <parameter key="1192" value="Bfu2_Lv1_SFCP3_F499.true.integer.attribute"/>
          <parameter key="1193" value="Bfu2_Lv1_SFCP2_F499.true.integer.attribute"/>
          <parameter key="1194" value="Alk74_Lv1_SFCP8_F1810.true.integer.attribute"/>
          <parameter key="1195" value="Alk11_Lv1_SFCP7_F1095.true.integer.attribute"/>
          <parameter key="1196" value="Alk11_Lv1_SFCP6_F1095.true.integer.attribute"/>
          <parameter key="1197" value="Bpy3_Lv1_SFCP7_F232.true.integer.attribute"/>
          <parameter key="1198" value="Bpy3_Lv1_SFCP5_F649.true.integer.attribute"/>
          <parameter key="1199" value="Ste3_Lv1_SFCP1_F1080.true.integer.attribute"/>
          <parameter key="1200" value="Ste3_Lv1_SFCP2_F1080.true.integer.attribute"/>
          <parameter key="1201" value="Fla10_Lv2_SFCP8_F1.true.integer.attribute"/>
          <parameter key="1202" value="Fla10_Lv2_SFCP7_F1.true.integer.attribute"/>
          <parameter key="1203" value="Fla10_Lv2_SFCP10_F1.true.integer.attribute"/>
          <parameter key="1204" value="Fla10_Lv2_SFCP14_F212.true.integer.attribute"/>
          <parameter key="1205" value="Bpy3_Lv1_SFCP5_F1172.true.integer.attribute"/>
          <parameter key="1206" value="Bpy3_Lv1_SFCP10_F1595.true.integer.attribute"/>
          <parameter key="1207" value="Bpy1_Lv1_SFCP5_F1933.true.integer.attribute"/>
          <parameter key="1208" value="Alk11_Lv1_SFCP6_F2006.true.integer.attribute"/>
          <parameter key="1209" value="Alk11_Lv1_SFCP7_F2006.true.integer.attribute"/>
          <parameter key="1210" value="Alk13_Lv1_SFCP2_F1124.true.integer.attribute"/>
          <parameter key="1211" value="Bfu2_Lv1_SFCP6_F824.true.integer.attribute"/>
          <parameter key="1212" value="Bfu2_Lv1_SFCP7_F824.true.integer.attribute"/>
          <parameter key="1213" value="Alk66_Lv2_SFCP13_F21.true.integer.attribute"/>
          <parameter key="1214" value="Alk66_Lv2_SFCP12_F498.true.integer.attribute"/>
          <parameter key="1215" value="Ste3_Lv1_SFCP2_F4.true.integer.attribute"/>
          <parameter key="1216" value="Ste3_Lv1_SFCP3_F813.true.integer.attribute"/>
          <parameter key="1217" value="Ste3_Lv1_SFCP8_F104.true.integer.attribute"/>
          <parameter key="1218" value="Alk94_Lv1_SFCP3_F2.true.integer.attribute"/>
          <parameter key="1219" value="Alk94_Lv1_SFCP11_F6.true.integer.attribute"/>
          <parameter key="1220" value="Alk94_Lv1_SFCP2_F85.true.integer.attribute"/>
          <parameter key="1221" value="Ter11_Lv2_SFCP10_F8.true.integer.attribute"/>
          <parameter key="1222" value="Ter11_Lv2_SFCP6_F1538.true.integer.attribute"/>
          <parameter key="1223" value="Ter11_Lv2_SFCP1_F1538.true.integer.attribute"/>
          <parameter key="1224" value="SANP5_Lv2_SFCP14_F1.true.integer.attribute"/>
          <parameter key="1225" value="SANP5_Lv2_SFCP13_F8.true.integer.attribute"/>
          <parameter key="1226" value="SANP5_Lv2_SFCP6_F8.true.integer.attribute"/>
          <parameter key="1227" value="SANP5_Lv2_SFCP5_F18.true.integer.attribute"/>
          <parameter key="1228" value="SANP5_Lv2_SFCP15_F6.true.integer.attribute"/>
          <parameter key="1229" value="SANP5_Lv2_SFCP12_F13.true.integer.attribute"/>
          <parameter key="1230" value="SANP5_Lv2_SFCP7_F168.true.integer.attribute"/>
          <parameter key="1231" value="SANP5_Lv2_SFCP8_F168.true.integer.attribute"/>
          <parameter key="1232" value="Bfu2_Lv1_SFCP5_F19.true.integer.attribute"/>
          <parameter key="1233" value="Fla3_Lv1_SFCP5_F19.true.integer.attribute"/>
          <parameter key="1234" value="Bfu2_Lv1_SFCP6_F1883.true.integer.attribute"/>
          <parameter key="1235" value="Bfu2_Lv1_SFCP7_F1883.true.integer.attribute"/>
          <parameter key="1236" value="Fla3_Lv1_SFCP7_F48.true.integer.attribute"/>
          <parameter key="1237" value="Fla3_Lv1_SFCP6_F48.true.integer.attribute"/>
          <parameter key="1238" value="Fla3_Lv1_SFCP2_F1294.true.integer.attribute"/>
          <parameter key="1239" value="Alk94_Lv1_SFCP8_F1.true.integer.attribute"/>
          <parameter key="1240" value="Alk94_Lv1_SFCP7_F1.true.integer.attribute"/>
          <parameter key="1241" value="Alk94_Lv1_SFCP9_F1.true.integer.attribute"/>
          <parameter key="1242" value="Alk94_Lv1_SFCP6_F1.true.integer.attribute"/>
          <parameter key="1243" value="Alk94_Lv1_SFCP1_F1.true.integer.attribute"/>
          <parameter key="1244" value="Alk94_Lv1_SFCP11_F14.true.integer.attribute"/>
          <parameter key="1245" value="Alk94_Lv1_SFCP4_F6.true.integer.attribute"/>
          <parameter key="1246" value="Alk94_Lv1_SFCP3_F626.true.integer.attribute"/>
          <parameter key="1247" value="Alk94_Lv1_SFCP2_F626.true.integer.attribute"/>
          <parameter key="1248" value="Alk165_Lv2_SFCP3_F7.true.integer.attribute"/>
          <parameter key="1249" value="Alk165_Lv2_SFCP11_F17.true.integer.attribute"/>
          <parameter key="1250" value="Alk98_Lv2_SFCP9_F2133.true.integer.attribute"/>
          <parameter key="1251" value="Bpy2_Lv1_SFCP7_F245.true.integer.attribute"/>
          <parameter key="1252" value="Fla5_Lv1_SFCP8_F245.true.integer.attribute"/>
          <parameter key="1253" value="Alk11_Lv1_SFCP9_F8.true.integer.attribute"/>
          <parameter key="1254" value="Bpy2_Lv1_SFCP7_F806.true.integer.attribute"/>
          <parameter key="1255" value="Fla5_Lv1_SFCP8_F806.true.integer.attribute"/>
          <parameter key="1256" value="Alk41_Lv1_SFCP1_F880.true.integer.attribute"/>
          <parameter key="1257" value="Bpy3_Lv1_SFCP5_F978.true.integer.attribute"/>
          <parameter key="1258" value="Alk98_Lv2_SFCP9_F2050.true.integer.attribute"/>
          <parameter key="1259" value="ANP2_Lv2_SFCP9_F1659.true.integer.attribute"/>
          <parameter key="1260" value="ANP2_Lv2_SFCP10_F1659.true.integer.attribute"/>
          <parameter key="1261" value="Ter11_Lv2_SFCP10_F1043.true.integer.attribute"/>
          <parameter key="1262" value="Car10_Lv2_SFCP11_F1.true.integer.attribute"/>
          <parameter key="1263" value="Car10_Lv2_SFCP6_F1.true.integer.attribute"/>
          <parameter key="1264" value="Car10_Lv2_SFCP9_F1.true.integer.attribute"/>
          <parameter key="1265" value="Car10_Lv2_SFCP4_F1.true.integer.attribute"/>
          <parameter key="1266" value="Car10_Lv2_SFCP1_F8.true.integer.attribute"/>
          <parameter key="1267" value="Car10_Lv2_SFCP2_F8.true.integer.attribute"/>
          <parameter key="1268" value="Car10_Lv2_SFCP12_F8.true.integer.attribute"/>
          <parameter key="1269" value="Car10_Lv2_SFCP7_F8.true.integer.attribute"/>
          <parameter key="1270" value="Car10_Lv2_SFCP13_F8.true.integer.attribute"/>
          <parameter key="1271" value="Car10_Lv2_SFCP3_F8.true.integer.attribute"/>
          <parameter key="1272" value="Car10_Lv2_SFCP8_F8.true.integer.attribute"/>
          <parameter key="1273" value="Car10_Lv2_SFCP20_F18.true.integer.attribute"/>
          <parameter key="1274" value="Car10_Lv2_SFCP16_F18.true.integer.attribute"/>
          <parameter key="1275" value="Car10_Lv2_SFCP18_F18.true.integer.attribute"/>
          <parameter key="1276" value="Car10_Lv2_SFCP14_F1740.true.integer.attribute"/>
          <parameter key="1277" value="Bpy2_Lv2_SFCP6_F429.true.integer.attribute"/>
          <parameter key="1278" value="Alk98_Lv2_SFCP9_F198.true.integer.attribute"/>
          <parameter key="1279" value="Alk66_Lv2_SFCP13_F169.true.integer.attribute"/>
          <parameter key="1280" value="Alk66_Lv2_SFCP4_F514.true.integer.attribute"/>
          <parameter key="1281" value="Ter11_Lv2_SFCP6_F2027.true.integer.attribute"/>
          <parameter key="1282" value="Ter11_Lv2_SFCP1_F2027.true.integer.attribute"/>
          <parameter key="1283" value="Alk43_Lv1_SFCP6_F1.true.integer.attribute"/>
          <parameter key="1284" value="Alk43_Lv1_SFCP5_F1.true.integer.attribute"/>
          <parameter key="1285" value="Alk43_Lv1_SFCP7_F1.true.integer.attribute"/>
          <parameter key="1286" value="Alk43_Lv1_SFCP4_F1.true.integer.attribute"/>
          <parameter key="1287" value="Alk43_Lv1_SFCP2_F1.true.integer.attribute"/>
          <parameter key="1288" value="Alk43_Lv1_SFCP1_F14.true.integer.attribute"/>
          <parameter key="1289" value="Alk43_Lv1_SFCP9_F627.true.integer.attribute"/>
          <parameter key="1290" value="Alk11_Lv1_SFCP7_F1393.true.integer.attribute"/>
          <parameter key="1291" value="Alk11_Lv1_SFCP6_F1393.true.integer.attribute"/>
          <parameter key="1292" value="Alk162_Lv2_SFCP11_F1.true.integer.attribute"/>
          <parameter key="1293" value="Alk162_Lv2_SFCP10_F1.true.integer.attribute"/>
          <parameter key="1294" value="Alk162_Lv2_SFCP13_F1.true.integer.attribute"/>
          <parameter key="1295" value="Alk162_Lv2_SFCP7_F1.true.integer.attribute"/>
          <parameter key="1296" value="Alk162_Lv2_SFCP1_F1.true.integer.attribute"/>
          <parameter key="1297" value="Alk162_Lv2_SFCP4_F1.true.integer.attribute"/>
          <parameter key="1298" value="Alk162_Lv2_SFCP16_F1.true.integer.attribute"/>
          <parameter key="1299" value="Alk162_Lv2_SFCP14_F19.true.integer.attribute"/>
          <parameter key="1300" value="Alk162_Lv2_SFCP6_F19.true.integer.attribute"/>
          <parameter key="1301" value="Alk162_Lv2_SFCP5_F19.true.integer.attribute"/>
          <parameter key="1302" value="Alk162_Lv2_SFCP15_F19.true.integer.attribute"/>
          <parameter key="1303" value="Alk162_Lv2_SFCP3_F252.true.integer.attribute"/>
          <parameter key="1304" value="Bpy3_Lv1_SFCP9_F104.true.integer.attribute"/>
          <parameter key="1305" value="Bpy3_Lv1_SFCP5_F779.true.integer.attribute"/>
          <parameter key="1306" value="Alk38_Lv1_SFCP4_F14.true.integer.attribute"/>
          <parameter key="1307" value="Alk38_Lv1_SFCP8_F14.true.integer.attribute"/>
          <parameter key="1308" value="Alk38_Lv1_SFCP2_F54.true.integer.attribute"/>
          <parameter key="1309" value="Alk38_Lv1_SFCP6_F54.true.integer.attribute"/>
          <parameter key="1310" value="Alk11_Lv1_SFCP6_F1954.true.integer.attribute"/>
          <parameter key="1311" value="Alk11_Lv1_SFCP7_F1954.true.integer.attribute"/>
          <parameter key="1312" value="Alk13_Lv1_SFCP9_F1065.true.integer.attribute"/>
          <parameter key="1313" value="Alk13_Lv1_SFCP7_F1065.true.integer.attribute"/>
          <parameter key="1314" value="Bpy2_Lv1_SFCP6_F475.true.integer.attribute"/>
          <parameter key="1315" value="Fla5_Lv1_SFCP7_F475.true.integer.attribute"/>
          <parameter key="1316" value="Bpy2_Lv1_SFCP2_F391.true.integer.attribute"/>
          <parameter key="1317" value="Fla5_Lv1_SFCP3_F391.true.integer.attribute"/>
          <parameter key="1318" value="Alk11_Lv1_SFCP7_F151.true.integer.attribute"/>
          <parameter key="1319" value="Alk11_Lv1_SFCP6_F1623.true.integer.attribute"/>
          <parameter key="1320" value="Alk11_Lv1_SFCP7_F1623.true.integer.attribute"/>
          <parameter key="1321" value="Alk11_Lv1_SFCP7_F1074.true.integer.attribute"/>
          <parameter key="1322" value="Alk123_Lv1_SFCP5_F1493.true.integer.attribute"/>
          <parameter key="1323" value="Alk11_Lv1_SFCP7_F1094.true.integer.attribute"/>
          <parameter key="1324" value="Alk11_Lv1_SFCP6_F1094.true.integer.attribute"/>
          <parameter key="1325" value="Fla3_Lv1_SFCP2_F1549.true.integer.attribute"/>
          <parameter key="1326" value="Fla3_Lv1_SFCP10_F1549.true.integer.attribute"/>
          <parameter key="1327" value="Fla3_Lv1_SFCP1_F1549.true.integer.attribute"/>
          <parameter key="1328" value="Fla7_Lv1_SFCP3_F1.true.integer.attribute"/>
          <parameter key="1329" value="Fla7_Lv1_SFCP15_F6.true.integer.attribute"/>
          <parameter key="1330" value="Fla7_Lv1_SFCP8_F19.true.integer.attribute"/>
          <parameter key="1331" value="Fla7_Lv1_SFCP12_F529.true.integer.attribute"/>
          <parameter key="1332" value="Alk11_Lv1_SFCP7_F140.true.integer.attribute"/>
          <parameter key="1333" value="Alk13_Lv1_SFCP5_F284.true.integer.attribute"/>
          <parameter key="1334" value="Ter13_Lv1_SFCP6_F1.true.integer.attribute"/>
          <parameter key="1335" value="Ter13_Lv1_SFCP5_F1.true.integer.attribute"/>
          <parameter key="1336" value="Ter13_Lv1_SFCP10_F1.true.integer.attribute"/>
          <parameter key="1337" value="Ter13_Lv1_SFCP8_F1.true.integer.attribute"/>
          <parameter key="1338" value="Ter13_Lv1_SFCP4_F6.true.integer.attribute"/>
          <parameter key="1339" value="Ter13_Lv1_SFCP3_F61.true.integer.attribute"/>
          <parameter key="1340" value="Ter13_Lv1_SFCP7_F64.true.integer.attribute"/>
          <parameter key="1341" value="Ter13_Lv1_SFCP9_F207.true.integer.attribute"/>
          <parameter key="1342" value="Ter13_Lv1_SFCP1_F43.true.integer.attribute"/>
          <parameter key="1343" value="Ter13_Lv1_SFCP2_F43.true.integer.attribute"/>
          <parameter key="1344" value="Bfu5_Lv1_SFCP4_F713.true.integer.attribute"/>
          <parameter key="1345" value="Alk46_Lv1_SFCP10_F979.true.integer.attribute"/>
          <parameter key="1346" value="Alk11_Lv1_SFCP6_F1719.true.integer.attribute"/>
          <parameter key="1347" value="Alk11_Lv1_SFCP7_F1719.true.integer.attribute"/>
          <parameter key="1348" value="Alk11_Lv1_SFCP7_F798.true.integer.attribute"/>
          <parameter key="1349" value="Fla8_Lv2_SFCP13_F22.true.integer.attribute"/>
          <parameter key="1350" value="Bpy3_Lv1_SFCP7_F493.true.integer.attribute"/>
          <parameter key="1351" value="Fla3_Lv1_SFCP2_F1392.true.integer.attribute"/>
          <parameter key="1352" value="Fla3_Lv1_SFCP10_F1392.true.integer.attribute"/>
          <parameter key="1353" value="ANP1_Lv2_SFCP11_F1836.true.integer.attribute"/>
          <parameter key="1354" value="Fla7_Lv2_SFCP8_F2151.true.integer.attribute"/>
          <parameter key="1355" value="Ter1_Lv1_SFCP6_F1.true.integer.attribute"/>
          <parameter key="1356" value="Ter1_Lv1_SFCP4_F14.true.integer.attribute"/>
          <parameter key="1357" value="Ter1_Lv1_SFCP1_F5.true.integer.attribute"/>
          <parameter key="1358" value="Ter1_Lv1_SFCP2_F1062.true.integer.attribute"/>
          <parameter key="1359" value="Ter8_Lv1_SFCP2_F1.true.integer.attribute"/>
          <parameter key="1360" value="Ter8_Lv1_SFCP1_F1.true.integer.attribute"/>
          <parameter key="1361" value="Ter8_Lv1_SFCP7_F1.true.integer.attribute"/>
          <parameter key="1362" value="Ter8_Lv1_SFCP3_F1.true.integer.attribute"/>
          <parameter key="1363" value="Ter8_Lv1_SFCP4_F1.true.integer.attribute"/>
          <parameter key="1364" value="Alk1_Lv1_SFCP1_F1.true.integer.attribute"/>
          <parameter key="1365" value="Ter8_Lv1_SFCP8_F6.true.integer.attribute"/>
          <parameter key="1366" value="Alk1_Lv1_SFCP3_F6.true.integer.attribute"/>
          <parameter key="1367" value="Ter8_Lv1_SFCP5_F552.true.integer.attribute"/>
          <parameter key="1368" value="Ter8_Lv1_SFCP9_F552.true.integer.attribute"/>
          <parameter key="1369" value="Alk1_Lv1_SFCP2_F832.true.integer.attribute"/>
          <parameter key="1370" value="Alk1_Lv1_SFCP7_F832.true.integer.attribute"/>
          <parameter key="1371" value="Alk46_Lv1_SFCP9_F1328.true.integer.attribute"/>
          <parameter key="1372" value="Bpy3_Lv1_SFCP5_F1665.true.integer.attribute"/>
          <parameter key="1373" value="Alk98_Lv2_SFCP9_F1905.true.integer.attribute"/>
          <parameter key="1374" value="Alk98_Lv2_SFCP9_F1776.true.integer.attribute"/>
          <parameter key="1375" value="ANP2_Lv2_SFCP9_F1775.true.integer.attribute"/>
          <parameter key="1376" value="ANP2_Lv2_SFCP10_F1775.true.integer.attribute"/>
          <parameter key="1377" value="Ter11_Lv2_SFCP10_F1244.true.integer.attribute"/>
          <parameter key="1378" value="Ape2_Lv2_SFCP8_F1.true.integer.attribute"/>
          <parameter key="1379" value="Ape2_Lv2_SFCP6_F1.true.integer.attribute"/>
          <parameter key="1380" value="Ape2_Lv2_SFCP9_F1.true.integer.attribute"/>
          <parameter key="1381" value="Ape2_Lv2_SFCP5_F1.true.integer.attribute"/>
          <parameter key="1382" value="Ape2_Lv2_SFCP12_F1.true.integer.attribute"/>
          <parameter key="1383" value="Ape2_Lv2_SFCP11_F1.true.integer.attribute"/>
          <parameter key="1384" value="Ape2_Lv2_SFCP14_F14.true.integer.attribute"/>
          <parameter key="1385" value="Ape2_Lv2_SFCP7_F8.true.integer.attribute"/>
          <parameter key="1386" value="Ape2_Lv2_SFCP3_F7.true.integer.attribute"/>
          <parameter key="1387" value="Ape2_Lv2_SFCP10_F2.true.integer.attribute"/>
          <parameter key="1388" value="Ape2_Lv2_SFCP15_F42.true.integer.attribute"/>
          <parameter key="1389" value="Bpy2_Lv1_SFCP1_F8.true.integer.attribute"/>
          <parameter key="1390" value="Bpy2_Lv1_SFCP7_F328.true.integer.attribute"/>
          <parameter key="1391" value="Bpy2_Lv1_SFCP2_F243.true.integer.attribute"/>
          <parameter key="1392" value="Fla8_Lv2_SFCP9_F14.true.integer.attribute"/>
          <parameter key="1393" value="Fla8_Lv2_SFCP14_F170.true.integer.attribute"/>
          <parameter key="1394" value="Fla8_Lv2_SFCP15_F170.true.integer.attribute"/>
          <parameter key="1395" value="Fla8_Lv2_SFCP8_F164.true.integer.attribute"/>
          <parameter key="1396" value="Bpy3_Lv1_SFCP10_F14.true.integer.attribute"/>
          <parameter key="1397" value="Bfu2_Lv1_SFCP7_F363.true.integer.attribute"/>
          <parameter key="1398" value="Bfu2_Lv1_SFCP6_F363.true.integer.attribute"/>
          <parameter key="1399" value="Alk11_Lv1_SFCP7_F2049.true.integer.attribute"/>
          <parameter key="1400" value="Alk11_Lv1_SFCP7_F1487.true.integer.attribute"/>
          <parameter key="1401" value="Bpy2_Lv1_SFCP3_F424.true.integer.attribute"/>
          <parameter key="1402" value="Alk98_Lv2_SFCP9_F1271.true.integer.attribute"/>
          <parameter key="1403" value="Alk11_Lv1_SFCP6_F1655.true.integer.attribute"/>
          <parameter key="1404" value="Alk11_Lv1_SFCP7_F1655.true.integer.attribute"/>
          <parameter key="1405" value="Bpy3_Lv1_SFCP10_F60.true.integer.attribute"/>
          <parameter key="1406" value="Bfu2_Lv1_SFCP6_F576.true.integer.attribute"/>
          <parameter key="1407" value="Bfu2_Lv1_SFCP7_F576.true.integer.attribute"/>
          <parameter key="1408" value="Bpy3_Lv1_SFCP5_F531.true.integer.attribute"/>
          <parameter key="1409" value="PANP2_Lv1_SFCP10_F109.true.integer.attribute"/>
          <parameter key="1410" value="Alk11_Lv1_SFCP1_F109.true.integer.attribute"/>
          <parameter key="1411" value="PANP2_Lv1_SFCP3_F2126.true.integer.attribute"/>
          <parameter key="1412" value="PANP2_Lv1_SFCP2_F2126.true.integer.attribute"/>
          <parameter key="1413" value="Alk11_Lv1_SFCP3_F76.true.integer.attribute"/>
          <parameter key="1414" value="Alk11_Lv1_SFCP2_F76.true.integer.attribute"/>
          <parameter key="1415" value="Alk11_Lv1_SFCP7_F654.true.integer.attribute"/>
          <parameter key="1416" value="Alk11_Lv1_SFCP6_F1061.true.integer.attribute"/>
          <parameter key="1417" value="Alk11_Lv1_SFCP5_F1061.true.integer.attribute"/>
          <parameter key="1418" value="PANP2_Lv1_SFCP3_F1569.true.integer.attribute"/>
          <parameter key="1419" value="Alk11_Lv1_SFCP6_F1559.true.integer.attribute"/>
          <parameter key="1420" value="Alk11_Lv1_SFCP7_F1559.true.integer.attribute"/>
          <parameter key="1421" value="Ter11_Lv2_SFCP11_F127.true.integer.attribute"/>
          <parameter key="1422" value="Bpy3_Lv1_SFCP5_F494.true.integer.attribute"/>
          <parameter key="1423" value="Bpy3_Lv1_SFCP5_F647.true.integer.attribute"/>
          <parameter key="1424" value="Bfu2_Lv1_SFCP7_F271.true.integer.attribute"/>
          <parameter key="1425" value="Bfu2_Lv1_SFCP6_F271.true.integer.attribute"/>
          <parameter key="1426" value="Alk11_Lv1_SFCP7_F1968.true.integer.attribute"/>
          <parameter key="1427" value="Bpy3_Lv1_SFCP5_F863.true.integer.attribute"/>
          <parameter key="1428" value="Bpy3_Lv1_SFCP5_F1088.true.integer.attribute"/>
          <parameter key="1429" value="Tan2_Lv1_SFCP1_F1890.true.integer.attribute"/>
          <parameter key="1430" value="Ter16_Lv1_SFCP9_F1.true.integer.attribute"/>
          <parameter key="1431" value="Ter16_Lv1_SFCP4_F1805.true.integer.attribute"/>
          <parameter key="1432" value="Bpy3_Lv1_SFCP5_F996.true.integer.attribute"/>
          <parameter key="1433" value="Bpy3_Lv1_SFCP7_F1309.true.integer.attribute"/>
          <parameter key="1434" value="Bpy3_Lv1_SFCP5_F1701.true.integer.attribute"/>
          <parameter key="1435" value="Bfu2_Lv1_SFCP7_F205.true.integer.attribute"/>
          <parameter key="1436" value="Bfu2_Lv1_SFCP6_F205.true.integer.attribute"/>
          <parameter key="1437" value="Bfu2_Lv1_SFCP3_F244.true.integer.attribute"/>
          <parameter key="1438" value="Bpy3_Lv1_SFCP6_F624.true.integer.attribute"/>
          <parameter key="1439" value="Bpy3_Lv1_SFCP5_F624.true.integer.attribute"/>
          <parameter key="1440" value="Bpy3_Lv1_SFCP4_F200.true.integer.attribute"/>
          <parameter key="1441" value="Bpy3_Lv1_SFCP5_F812.true.integer.attribute"/>
          <parameter key="1442" value="Alk183_Lv2_SFCP4_F39.true.integer.attribute"/>
          <parameter key="1443" value="Alk183_Lv2_SFCP4_F2.true.integer.attribute"/>
          <parameter key="1444" value="Bfu5_Lv1_SFCP4_F974.true.integer.attribute"/>
          <parameter key="1445" value="Bpy3_Lv1_SFCP7_F865.true.integer.attribute"/>
          <parameter key="1446" value="Ste3_Lv1_SFCP5_F1.true.integer.attribute"/>
          <parameter key="1447" value="Ste3_Lv1_SFCP9_F1.true.integer.attribute"/>
          <parameter key="1448" value="Ste3_Lv1_SFCP4_F6.true.integer.attribute"/>
          <parameter key="1449" value="Ste3_Lv1_SFCP8_F4.true.integer.attribute"/>
          <parameter key="1450" value="Ste3_Lv1_SFCP1_F1545.true.integer.attribute"/>
          <parameter key="1451" value="Ste3_Lv1_SFCP2_F1545.true.integer.attribute"/>
          <parameter key="1452" value="Alk11_Lv1_SFCP7_F1651.true.integer.attribute"/>
          <parameter key="1453" value="Bpy3_Lv1_SFCP5_F1875.true.integer.attribute"/>
          <parameter key="1454" value="Bpy3_Lv1_SFCP5_F1136.true.integer.attribute"/>
          <parameter key="1455" value="Alk183_Lv2_SFCP4_F358.true.integer.attribute"/>
          <parameter key="1456" value="Alk183_Lv2_SFCP18_F636.true.integer.attribute"/>
          <parameter key="1457" value="Alk183_Lv2_SFCP10_F636.true.integer.attribute"/>
          <parameter key="1458" value="Bpy3_Lv1_SFCP7_F864.true.integer.attribute"/>
          <parameter key="1459" value="Alk98_Lv2_SFCP9_F389.true.integer.attribute"/>
          <parameter key="1460" value="Bpy3_Lv1_SFCP5_F402.true.integer.attribute"/>
          <parameter key="1461" value="Bpy3_Lv1_SFCP5_F1112.true.integer.attribute"/>
          <parameter key="1462" value="Bpy3_Lv1_SFCP7_F1058.true.integer.attribute"/>
          <parameter key="1463" value="Fla8_Lv2_SFCP8_F1019.true.integer.attribute"/>
          <parameter key="1464" value="Alk183_Lv2_SFCP4_F238.true.integer.attribute"/>
          <parameter key="1465" value="Fla8_Lv2_SFCP4_F102.true.integer.attribute"/>
          <parameter key="1466" value="Fla8_Lv2_SFCP8_F166.true.integer.attribute"/>
          <parameter key="1467" value="Bpy2_Lv2_SFCP13_F19.true.integer.attribute"/>
          <parameter key="1468" value="Bpy2_Lv2_SFCP6_F1368.true.integer.attribute"/>
          <parameter key="1469" value="Bpy3_Lv1_SFCP5_F393.true.integer.attribute"/>
          <parameter key="1470" value="Bfu2_Lv1_SFCP6_F1684.true.integer.attribute"/>
          <parameter key="1471" value="Bfu2_Lv1_SFCP7_F1684.true.integer.attribute"/>
          <parameter key="1472" value="Bpy3_Lv1_SFCP10_F829.true.integer.attribute"/>
          <parameter key="1473" value="Bpy3_Lv1_SFCP5_F458.true.integer.attribute"/>
          <parameter key="1474" value="Alk183_Lv2_SFCP18_F237.true.integer.attribute"/>
          <parameter key="1475" value="Alk183_Lv2_SFCP10_F237.true.integer.attribute"/>
          <parameter key="1476" value="Alk183_Lv2_SFCP4_F305.true.integer.attribute"/>
          <parameter key="1477" value="Fla8_Lv2_SFCP8_F19.true.integer.attribute"/>
          <parameter key="1478" value="Alk1_Lv1_SFCP2_F5.true.integer.attribute"/>
          <parameter key="1479" value="Bpy1_Lv1_SFCP5_F1197.true.integer.attribute"/>
          <parameter key="1480" value="Alk1_Lv1_SFCP3_F773.true.integer.attribute"/>
          <parameter key="1481" value="Bpy3_Lv1_SFCP5_F330.true.integer.attribute"/>
          <parameter key="1482" value="Bpy3_Lv1_SFCP7_F1794.true.integer.attribute"/>
          <parameter key="1483" value="Alk11_Lv1_SFCP7_F2065.true.integer.attribute"/>
          <parameter key="1484" value="Bpy3_Lv1_SFCP5_F457.true.integer.attribute"/>
          <parameter key="1485" value="Bpy3_Lv1_SFCP5_F601.true.integer.attribute"/>
          <parameter key="1486" value="Bpy3_Lv1_SFCP5_F600.true.integer.attribute"/>
          <parameter key="1487" value="Bpy3_Lv1_SFCP5_F385.true.integer.attribute"/>
          <parameter key="1488" value="Bpy3_Lv1_SFCP5_F748.true.integer.attribute"/>
          <parameter key="1489" value="Alk11_Lv1_SFCP6_F1649.true.integer.attribute"/>
          <parameter key="1490" value="Alk11_Lv1_SFCP7_F1649.true.integer.attribute"/>
          <parameter key="1491" value="Bpy3_Lv1_SFCP4_F275.true.integer.attribute"/>
          <parameter key="1492" value="Fla8_Lv2_SFCP8_F1002.true.integer.attribute"/>
          <parameter key="1493" value="Bpy3_Lv1_SFCP5_F1765.true.integer.attribute"/>
          <parameter key="1494" value="Bpy3_Lv1_SFCP5_F277.true.integer.attribute"/>
          <parameter key="1495" value="Bpy3_Lv1_SFCP5_F740.true.integer.attribute"/>
          <parameter key="1496" value="Bpy3_Lv1_SFCP5_F1700.true.integer.attribute"/>
          <parameter key="1497" value="Alk183_Lv2_SFCP18_F420.true.integer.attribute"/>
          <parameter key="1498" value="Alk183_Lv2_SFCP10_F420.true.integer.attribute"/>
          <parameter key="1499" value="Alk183_Lv2_SFCP4_F154.true.integer.attribute"/>
          <parameter key="1500" value="Bpy3_Lv1_SFCP10_F103.true.integer.attribute"/>
          <parameter key="1501" value="Bpy3_Lv1_SFCP5_F429.true.integer.attribute"/>
          <parameter key="1502" value="Bpy3_Lv1_SFCP5_F1137.true.integer.attribute"/>
          <parameter key="1503" value="Bpy3_Lv1_SFCP5_F1437.true.integer.attribute"/>
          <parameter key="1504" value="Alk98_Lv2_SFCP9_F1171.true.integer.attribute"/>
          <parameter key="1505" value="Bfu5_Lv1_SFCP4_F1477.true.integer.attribute"/>
          <parameter key="1506" value="Bpy2_Lv1_SFCP2_F1965.true.integer.attribute"/>
          <parameter key="1507" value="Bpy2_Lv1_SFCP3_F1965.true.integer.attribute"/>
          <parameter key="1508" value="Fla5_Lv1_SFCP3_F1965.true.integer.attribute"/>
          <parameter key="1509" value="Fla5_Lv1_SFCP4_F1965.true.integer.attribute"/>
          <parameter key="1510" value="Bfu3_Lv1_SFCP6_F155.true.integer.attribute"/>
          <parameter key="1511" value="Fla4_Lv1_SFCP6_F155.true.integer.attribute"/>
          <parameter key="1512" value="Bpy3_Lv1_SFCP4_F921.true.integer.attribute"/>
          <parameter key="1513" value="Bpy3_Lv1_SFCP5_F921.true.integer.attribute"/>
          <parameter key="1514" value="ANP1_Lv2_SFCP11_F61.true.integer.attribute"/>
          <parameter key="1515" value="ANP1_Lv2_SFCP1_F1934.true.integer.attribute"/>
          <parameter key="1516" value="ANP1_Lv2_SFCP6_F1934.true.integer.attribute"/>
          <parameter key="1517" value="Alk66_Lv2_SFCP12_F2015.true.integer.attribute"/>
          <parameter key="1518" value="Fla9_Lv2_SFCP14_F530.true.integer.attribute"/>
          <parameter key="1519" value="Ter12_Lv1_SFCP7_F1.true.integer.attribute"/>
          <parameter key="1520" value="Ter12_Lv1_SFCP6_F1.true.integer.attribute"/>
          <parameter key="1521" value="Ter12_Lv1_SFCP3_F1.true.integer.attribute"/>
          <parameter key="1522" value="Ter12_Lv1_SFCP10_F8.true.integer.attribute"/>
          <parameter key="1523" value="Ter12_Lv1_SFCP8_F6.true.integer.attribute"/>
          <parameter key="1524" value="Ter12_Lv1_SFCP1_F1548.true.integer.attribute"/>
          <parameter key="1525" value="Ter12_Lv1_SFCP2_F1548.true.integer.attribute"/>
          <parameter key="1526" value="Fla9_Lv2_SFCP14_F232.true.integer.attribute"/>
          <parameter key="1527" value="Bfu2_Lv1_SFCP6_F1589.true.integer.attribute"/>
          <parameter key="1528" value="Bfu2_Lv1_SFCP7_F1589.true.integer.attribute"/>
          <parameter key="1529" value="Bpy3_Lv1_SFCP10_F688.true.integer.attribute"/>
          <parameter key="1530" value="Bfu2_Lv1_SFCP7_F1831.true.integer.attribute"/>
          <parameter key="1531" value="Bfu2_Lv1_SFCP6_F1831.true.integer.attribute"/>
          <parameter key="1532" value="Bpy3_Lv1_SFCP10_F1103.true.integer.attribute"/>
          <parameter key="1533" value="Alk41_Lv1_SFCP2_F19.true.integer.attribute"/>
          <parameter key="1534" value="Alk41_Lv1_SFCP7_F783.true.integer.attribute"/>
          <parameter key="1535" value="Bfu5_Lv2_SFCP6_F43.true.integer.attribute"/>
          <parameter key="1536" value="Bfu5_Lv2_SFCP3_F1594.true.integer.attribute"/>
          <parameter key="1537" value="Ste2_Lv2_SFCP11_F165.true.integer.attribute"/>
          <parameter key="1538" value="Ter11_Lv2_SFCP6_F729.true.integer.attribute"/>
          <parameter key="1539" value="Ter11_Lv2_SFCP1_F729.true.integer.attribute"/>
          <parameter key="1540" value="Bpy2_Lv1_SFCP7_F415.true.integer.attribute"/>
          <parameter key="1541" value="Fla5_Lv1_SFCP8_F415.true.integer.attribute"/>
          <parameter key="1542" value="Bpy3_Lv1_SFCP9_F903.true.integer.attribute"/>
          <parameter key="1543" value="Fla9_Lv2_SFCP14_F531.true.integer.attribute"/>
          <parameter key="1544" value="Bfu3_Lv1_SFCP6_F529.true.integer.attribute"/>
          <parameter key="1545" value="Fla4_Lv1_SFCP6_F529.true.integer.attribute"/>
          <parameter key="1546" value="Bpy1_Lv1_SFCP5_F2060.true.integer.attribute"/>
          <parameter key="1547" value="Bpy1_Lv1_SFCP5_F1678.true.integer.attribute"/>
          <parameter key="1548" value="Car3_Lv2_SFCP12_F1.true.integer.attribute"/>
          <parameter key="1549" value="Car3_Lv2_SFCP4_F1.true.integer.attribute"/>
          <parameter key="1550" value="Car3_Lv2_SFCP1_F8.true.integer.attribute"/>
          <parameter key="1551" value="Car3_Lv2_SFCP5_F8.true.integer.attribute"/>
          <parameter key="1552" value="Car3_Lv2_SFCP2_F18.true.integer.attribute"/>
          <parameter key="1553" value="Car3_Lv2_SFCP10_F7.true.integer.attribute"/>
          <parameter key="1554" value="Car3_Lv2_SFCP7_F1259.true.integer.attribute"/>
          <parameter key="1555" value="Bpy1_Lv1_SFCP5_F2047.true.integer.attribute"/>
          <parameter key="1556" value="Fla5_Lv1_SFCP3_F792.true.integer.attribute"/>
          <parameter key="1557" value="Bfu3_Lv1_SFCP6_F404.true.integer.attribute"/>
          <parameter key="1558" value="Fla4_Lv1_SFCP6_F404.true.integer.attribute"/>
          <parameter key="1559" value="Bfu3_Lv1_SFCP1_F186.true.integer.attribute"/>
          <parameter key="1560" value="Fla4_Lv1_SFCP1_F130.true.integer.attribute"/>
          <parameter key="1561" value="Fla8_Lv1_SFCP9_F22.true.integer.attribute"/>
          <parameter key="1562" value="Alk13_Lv1_SFCP2_F1998.true.integer.attribute"/>
          <parameter key="1563" value="Alk98_Lv2_SFCP9_F1143.true.integer.attribute"/>
          <parameter key="1564" value="Fla8_Lv2_SFCP7_F266.true.integer.attribute"/>
          <parameter key="1565" value="Bfu2_Lv1_SFCP6_F1879.true.integer.attribute"/>
          <parameter key="1566" value="Bfu2_Lv1_SFCP7_F1879.true.integer.attribute"/>
          <parameter key="1567" value="Bpy3_Lv1_SFCP10_F1190.true.integer.attribute"/>
          <parameter key="1568" value="Bpy3_Lv1_SFCP5_F1542.true.integer.attribute"/>
          <parameter key="1569" value="Alk11_Lv1_SFCP7_F2114.true.integer.attribute"/>
          <parameter key="1570" value="Fla9_Lv2_SFCP14_F505.true.integer.attribute"/>
          <parameter key="1571" value="Alk183_Lv2_SFCP4_F447.true.integer.attribute"/>
          <parameter key="1572" value="Alk183_Lv2_SFCP18_F661.true.integer.attribute"/>
          <parameter key="1573" value="Alk183_Lv2_SFCP10_F661.true.integer.attribute"/>
          <parameter key="1574" value="Bfu3_Lv1_SFCP1_F490.true.integer.attribute"/>
          <parameter key="1575" value="Fla4_Lv1_SFCP1_F403.true.integer.attribute"/>
          <parameter key="1576" value="Bfu3_Lv1_SFCP6_F258.true.integer.attribute"/>
          <parameter key="1577" value="Fla4_Lv1_SFCP6_F258.true.integer.attribute"/>
          <parameter key="1578" value="Alk183_Lv2_SFCP4_F31.true.integer.attribute"/>
          <parameter key="1579" value="Alk183_Lv2_SFCP18_F421.true.integer.attribute"/>
          <parameter key="1580" value="Alk183_Lv2_SFCP10_F421.true.integer.attribute"/>
          <parameter key="1581" value="Alk66_Lv2_SFCP12_F1063.true.integer.attribute"/>
          <parameter key="1582" value="Fla9_Lv2_SFCP14_F19.true.integer.attribute"/>
          <parameter key="1583" value="Alk13_Lv1_SFCP2_F397.true.integer.attribute"/>
          <parameter key="1584" value="Alk13_Lv1_SFCP9_F1188.true.integer.attribute"/>
          <parameter key="1585" value="Bpy3_Lv1_SFCP10_F1132.true.integer.attribute"/>
          <parameter key="1586" value="Car1_Lv1_SFCP7_F7.true.integer.attribute"/>
          <parameter key="1587" value="Alk14_Lv1_SFCP7_F7.true.integer.attribute"/>
          <parameter key="1588" value="Car1_Lv1_SFCP3_F193.true.integer.attribute"/>
          <parameter key="1589" value="Alk14_Lv1_SFCP3_F193.true.integer.attribute"/>
          <parameter key="1590" value="Bfu2_Lv1_SFCP6_F1872.true.integer.attribute"/>
          <parameter key="1591" value="Bfu2_Lv1_SFCP7_F1872.true.integer.attribute"/>
          <parameter key="1592" value="Bpy3_Lv1_SFCP10_F1167.true.integer.attribute"/>
          <parameter key="1593" value="Alk11_Lv1_SFCP7_F758.true.integer.attribute"/>
          <parameter key="1594" value="Bpy1_Lv1_SFCP5_F37.true.integer.attribute"/>
          <parameter key="1595" value="Bpy1_Lv1_SFCP6_F491.true.integer.attribute"/>
          <parameter key="1596" value="Bpy1_Lv1_SFCP5_F1106.true.integer.attribute"/>
          <parameter key="1597" value="Bfu2_Lv1_SFCP7_F1797.true.integer.attribute"/>
          <parameter key="1598" value="Bfu2_Lv1_SFCP6_F1797.true.integer.attribute"/>
          <parameter key="1599" value="Bpy3_Lv1_SFCP10_F1036.true.integer.attribute"/>
          <parameter key="1600" value="Bpy1_Lv1_SFCP4_F19.true.integer.attribute"/>
          <parameter key="1601" value="Bpy1_Lv1_SFCP6_F392.true.integer.attribute"/>
          <parameter key="1602" value="Bpy1_Lv1_SFCP5_F1202.true.integer.attribute"/>
          <parameter key="1603" value="Bpy3_Lv1_SFCP7_F1609.true.integer.attribute"/>
          <parameter key="1604" value="Fla3_Lv1_SFCP7_F512.true.integer.attribute"/>
          <parameter key="1605" value="Alk46_Lv1_SFCP9_F1339.true.integer.attribute"/>
          <parameter key="1606" value="Alk46_Lv1_SFCP10_F1339.true.integer.attribute"/>
          <parameter key="1607" value="Fla8_Lv2_SFCP7_F200.true.integer.attribute"/>
          <parameter key="1608" value="Fla8_Lv2_SFCP14_F119.true.integer.attribute"/>
          <parameter key="1609" value="Fla8_Lv2_SFCP15_F119.true.integer.attribute"/>
          <parameter key="1610" value="Fla8_Lv2_SFCP8_F649.true.integer.attribute"/>
          <parameter key="1611" value="Alk13_Lv1_SFCP9_F201.true.integer.attribute"/>
          <parameter key="1612" value="Alk13_Lv1_SFCP7_F201.true.integer.attribute"/>
          <parameter key="1613" value="Bpy3_Lv1_SFCP10_F2010.true.integer.attribute"/>
          <parameter key="1614" value="Bpy3_Lv1_SFCP9_F2010.true.integer.attribute"/>
          <parameter key="1615" value="Alk13_Lv1_SFCP2_F1612.true.integer.attribute"/>
          <parameter key="1616" value="Bpy2_Lv1_SFCP7_F429.true.integer.attribute"/>
          <parameter key="1617" value="Fla5_Lv1_SFCP8_F429.true.integer.attribute"/>
          <parameter key="1618" value="Bpy3_Lv1_SFCP10_F966.true.integer.attribute"/>
          <parameter key="1619" value="Bpy2_Lv1_SFCP7_F232.true.integer.attribute"/>
          <parameter key="1620" value="Fla5_Lv1_SFCP8_F232.true.integer.attribute"/>
          <parameter key="1621" value="Alk98_Lv2_SFCP9_F922.true.integer.attribute"/>
          <parameter key="1622" value="Alk183_Lv2_SFCP4_F236.true.integer.attribute"/>
          <parameter key="1623" value="Alk183_Lv2_SFCP10_F57.true.integer.attribute"/>
          <parameter key="1624" value="Alk183_Lv2_SFCP18_F57.true.integer.attribute"/>
          <parameter key="1625" value="Alk183_Lv2_SFCP4_F286.true.integer.attribute"/>
          <parameter key="1626" value="Alk183_Lv2_SFCP18_F662.true.integer.attribute"/>
          <parameter key="1627" value="Alk183_Lv2_SFCP10_F662.true.integer.attribute"/>
          <parameter key="1628" value="Ter11_Lv2_SFCP10_F63.true.integer.attribute"/>
          <parameter key="1629" value="Fla8_Lv2_SFCP8_F415.true.integer.attribute"/>
          <parameter key="1630" value="Bpy2_Lv2_SFCP5_F1.true.integer.attribute"/>
          <parameter key="1631" value="Bpy2_Lv2_SFCP6_F1982.true.integer.attribute"/>
          <parameter key="1632" value="Fla5_Lv1_SFCP8_F642.true.integer.attribute"/>
          <parameter key="1633" value="Bpy1_Lv1_SFCP5_F1899.true.integer.attribute"/>
          <parameter key="1634" value="Fla9_Lv2_SFCP14_F529.true.integer.attribute"/>
          <parameter key="1635" value="Bfu3_Lv1_SFCP6_F649.true.integer.attribute"/>
          <parameter key="1636" value="Fla4_Lv1_SFCP6_F649.true.integer.attribute"/>
          <parameter key="1637" value="Bfu2_Lv1_SFCP2_F595.true.integer.attribute"/>
          <parameter key="1638" value="Bpy3_Lv1_SFCP9_F390.true.integer.attribute"/>
          <parameter key="1639" value="Bpy3_Lv1_SFCP5_F790.true.integer.attribute"/>
          <parameter key="1640" value="Bpy3_Lv1_SFCP7_F790.true.integer.attribute"/>
          <parameter key="1641" value="Fla8_Lv1_SFCP3_F1941.true.integer.attribute"/>
          <parameter key="1642" value="Fla8_Lv1_SFCP4_F1941.true.integer.attribute"/>
          <parameter key="1643" value="Fla8_Lv1_SFCP16_F1941.true.integer.attribute"/>
          <parameter key="1644" value="PANP2_Lv1_SFCP3_F2111.true.integer.attribute"/>
          <parameter key="1645" value="Alk11_Lv1_SFCP6_F1772.true.integer.attribute"/>
          <parameter key="1646" value="Alk11_Lv1_SFCP7_F1772.true.integer.attribute"/>
          <parameter key="1647" value="Bpy3_Lv1_SFCP10_F1123.true.integer.attribute"/>
          <parameter key="1648" value="Ter16_Lv2_SFCP2_F1.true.integer.attribute"/>
          <parameter key="1649" value="Ter16_Lv2_SFCP12_F1.true.integer.attribute"/>
          <parameter key="1650" value="Ter16_Lv2_SFCP3_F1.true.integer.attribute"/>
          <parameter key="1651" value="Ter16_Lv2_SFCP11_F1.true.integer.attribute"/>
          <parameter key="1652" value="Ter16_Lv2_SFCP14_F1.true.integer.attribute"/>
          <parameter key="1653" value="Ter16_Lv2_SFCP7_F1.true.integer.attribute"/>
          <parameter key="1654" value="Ter16_Lv2_SFCP10_F1.true.integer.attribute"/>
          <parameter key="1655" value="Ter16_Lv2_SFCP13_F8.true.integer.attribute"/>
          <parameter key="1656" value="Ter16_Lv2_SFCP1_F63.true.integer.attribute"/>
          <parameter key="1657" value="Ter16_Lv2_SFCP6_F322.true.integer.attribute"/>
          <parameter key="1658" value="Ter16_Lv2_SFCP8_F350.true.integer.attribute"/>
          <parameter key="1659" value="Ter16_Lv2_SFCP9_F350.true.integer.attribute"/>
          <parameter key="1660" value="Bpy3_Lv1_SFCP5_F1695.true.integer.attribute"/>
          <parameter key="1661" value="Alk11_Lv1_SFCP6_F2036.true.integer.attribute"/>
          <parameter key="1662" value="Alk11_Lv1_SFCP7_F2036.true.integer.attribute"/>
          <parameter key="1663" value="Alk183_Lv2_SFCP4_F816.true.integer.attribute"/>
          <parameter key="1664" value="Ter11_Lv2_SFCP6_F133.true.integer.attribute"/>
          <parameter key="1665" value="Ter11_Lv2_SFCP1_F133.true.integer.attribute"/>
          <parameter key="1666" value="Ter11_Lv2_SFCP10_F599.true.integer.attribute"/>
          <parameter key="1667" value="Bpy3_Lv1_SFCP7_F1264.true.integer.attribute"/>
          <parameter key="1668" value="Alk11_Lv1_SFCP7_F1791.true.integer.attribute"/>
          <parameter key="1669" value="Bpy3_Lv1_SFCP5_F1264.true.integer.attribute"/>
          <parameter key="1670" value="Bpy3_Lv1_SFCP9_F145.true.integer.attribute"/>
          <parameter key="1671" value="Bpy3_Lv1_SFCP10_F145.true.integer.attribute"/>
          <parameter key="1672" value="Alk11_Lv1_SFCP7_F1706.true.integer.attribute"/>
          <parameter key="1673" value="Bpy3_Lv1_SFCP9_F951.true.integer.attribute"/>
          <parameter key="1674" value="Alk42_Lv1_SFCP1_F1.true.integer.attribute"/>
          <parameter key="1675" value="Alk42_Lv1_SFCP5_F1.true.integer.attribute"/>
          <parameter key="1676" value="Alk42_Lv1_SFCP3_F19.true.integer.attribute"/>
          <parameter key="1677" value="Alk42_Lv1_SFCP6_F671.true.integer.attribute"/>
          <parameter key="1678" value="Alk42_Lv1_SFCP7_F671.true.integer.attribute"/>
          <parameter key="1679" value="Alk11_Lv1_SFCP7_F2168.true.integer.attribute"/>
          <parameter key="1680" value="Alk98_Lv2_SFCP9_F1293.true.integer.attribute"/>
          <parameter key="1681" value="Bpy3_Lv1_SFCP5_F578.true.integer.attribute"/>
          <parameter key="1682" value="Bpy3_Lv1_SFCP10_F1083.true.integer.attribute"/>
          <parameter key="1683" value="PANP2_Lv1_SFCP3_F2129.true.integer.attribute"/>
          <parameter key="1684" value="Bfu2_Lv1_SFCP7_F1961.true.integer.attribute"/>
          <parameter key="1685" value="Bfu2_Lv1_SFCP6_F1961.true.integer.attribute"/>
          <parameter key="1686" value="Bpy3_Lv1_SFCP10_F1380.true.integer.attribute"/>
          <parameter key="1687" value="Alk11_Lv1_SFCP6_F2121.true.integer.attribute"/>
          <parameter key="1688" value="Alk11_Lv1_SFCP7_F2121.true.integer.attribute"/>
          <parameter key="1689" value="Bpy1_Lv1_SFCP6_F22.true.integer.attribute"/>
          <parameter key="1690" value="Bpy1_Lv1_SFCP5_F2129.true.integer.attribute"/>
          <parameter key="1691" value="Alk183_Lv2_SFCP4_F344.true.integer.attribute"/>
          <parameter key="1692" value="Alk183_Lv2_SFCP18_F448.true.integer.attribute"/>
          <parameter key="1693" value="Alk183_Lv2_SFCP10_F448.true.integer.attribute"/>
          <parameter key="1694" value="Alk66_Lv2_SFCP12_F994.true.integer.attribute"/>
          <parameter key="1695" value="Ter12_Lv1_SFCP2_F1.true.integer.attribute"/>
          <parameter key="1696" value="Ter12_Lv1_SFCP1_F1.true.integer.attribute"/>
          <parameter key="1697" value="Ter12_Lv1_SFCP10_F1.true.integer.attribute"/>
          <parameter key="1698" value="Ter12_Lv1_SFCP8_F1.true.integer.attribute"/>
          <parameter key="1699" value="Ter12_Lv1_SFCP5_F1.true.integer.attribute"/>
          <parameter key="1700" value="Ter12_Lv1_SFCP3_F6.true.integer.attribute"/>
          <parameter key="1701" value="Ter12_Lv1_SFCP9_F6.true.integer.attribute"/>
          <parameter key="1702" value="Ter12_Lv1_SFCP6_F1786.true.integer.attribute"/>
          <parameter key="1703" value="Ter12_Lv1_SFCP7_F1786.true.integer.attribute"/>
          <parameter key="1704" value="Alk13_Lv1_SFCP2_F1692.true.integer.attribute"/>
          <parameter key="1705" value="Alk11_Lv1_SFCP7_F877.true.integer.attribute"/>
          <parameter key="1706" value="Alk11_Lv1_SFCP6_F1953.true.integer.attribute"/>
          <parameter key="1707" value="Alk11_Lv1_SFCP7_F1953.true.integer.attribute"/>
          <parameter key="1708" value="Bpy3_Lv1_SFCP5_F908.true.integer.attribute"/>
          <parameter key="1709" value="Alk34_Lv2_SFCP9_F244.true.integer.attribute"/>
          <parameter key="1710" value="Alk34_Lv2_SFCP11_F541.true.integer.attribute"/>
          <parameter key="1711" value="Alk66_Lv2_SFCP12_F296.true.integer.attribute"/>
          <parameter key="1712" value="Tan2_Lv1_SFCP5_F8.true.integer.attribute"/>
          <parameter key="1713" value="Bpy3_Lv1_SFCP5_F120.true.integer.attribute"/>
          <parameter key="1714" value="Bpy3_Lv1_SFCP9_F525.true.integer.attribute"/>
          <parameter key="1715" value="Tan2_Lv1_SFCP2_F1284.true.integer.attribute"/>
          <parameter key="1716" value="Tan2_Lv1_SFCP1_F1284.true.integer.attribute"/>
          <parameter key="1717" value="Alk34_Lv2_SFCP11_F1148.true.integer.attribute"/>
          <parameter key="1718" value="Bpy3_Lv1_SFCP10_F1743.true.integer.attribute"/>
          <parameter key="1719" value="Alk98_Lv2_SFCP9_F518.true.integer.attribute"/>
          <parameter key="1720" value="Bpy3_Lv1_SFCP7_F1505.true.integer.attribute"/>
          <parameter key="1721" value="Fla3_Lv1_SFCP7_F8.true.integer.attribute"/>
          <parameter key="1722" value="Fla3_Lv1_SFCP6_F6.true.integer.attribute"/>
          <parameter key="1723" value="Fla3_Lv1_SFCP5_F6.true.integer.attribute"/>
          <parameter key="1724" value="Fla3_Lv1_SFCP2_F1342.true.integer.attribute"/>
          <parameter key="1725" value="Alk34_Lv2_SFCP9_F235.true.integer.attribute"/>
          <parameter key="1726" value="Alk34_Lv2_SFCP11_F781.true.integer.attribute"/>
          <parameter key="1727" value="Alk11_Lv1_SFCP6_F1996.true.integer.attribute"/>
          <parameter key="1728" value="Alk11_Lv1_SFCP7_F1996.true.integer.attribute"/>
          <parameter key="1729" value="Bpy3_Lv1_SFCP9_F715.true.integer.attribute"/>
          <parameter key="1730" value="Bpy3_Lv1_SFCP4_F1313.true.integer.attribute"/>
          <parameter key="1731" value="Bpy3_Lv1_SFCP5_F1313.true.integer.attribute"/>
          <parameter key="1732" value="Bpy3_Lv1_SFCP4_F1371.true.integer.attribute"/>
          <parameter key="1733" value="Bpy3_Lv1_SFCP5_F1371.true.integer.attribute"/>
          <parameter key="1734" value="Tan3_Lv1_SFCP5_F1811.true.integer.attribute"/>
          <parameter key="1735" value="Alk34_Lv2_SFCP9_F6.true.integer.attribute"/>
          <parameter key="1736" value="Alk34_Lv2_SFCP11_F545.true.integer.attribute"/>
          <parameter key="1737" value="Bpy3_Lv1_SFCP5_F1117.true.integer.attribute"/>
          <parameter key="1738" value="Alk34_Lv2_SFCP11_F412.true.integer.attribute"/>
          <parameter key="1739" value="Alk34_Lv2_SFCP9_F425.true.integer.attribute"/>
          <parameter key="1740" value="Ter6_Lv2_SFCP4_F1.true.integer.attribute"/>
          <parameter key="1741" value="Ter6_Lv2_SFCP11_F1.true.integer.attribute"/>
          <parameter key="1742" value="Ter6_Lv2_SFCP6_F1.true.integer.attribute"/>
          <parameter key="1743" value="Ter6_Lv2_SFCP3_F1.true.integer.attribute"/>
          <parameter key="1744" value="Ste2_Lv2_SFCP11_F1.true.integer.attribute"/>
          <parameter key="1745" value="Ste2_Lv2_SFCP6_F1.true.integer.attribute"/>
          <parameter key="1746" value="Ter6_Lv2_SFCP8_F8.true.integer.attribute"/>
          <parameter key="1747" value="Ste2_Lv2_SFCP13_F8.true.integer.attribute"/>
          <parameter key="1748" value="Ter6_Lv2_SFCP5_F5.true.integer.attribute"/>
          <parameter key="1749" value="Ste2_Lv2_SFCP2_F5.true.integer.attribute"/>
          <parameter key="1750" value="Ter6_Lv2_SFCP7_F4.true.integer.attribute"/>
          <parameter key="1751" value="Ter6_Lv2_SFCP2_F968.true.integer.attribute"/>
          <parameter key="1752" value="Ter6_Lv2_SFCP1_F968.true.integer.attribute"/>
          <parameter key="1753" value="Ter6_Lv2_SFCP10_F968.true.integer.attribute"/>
          <parameter key="1754" value="Ste2_Lv2_SFCP5_F92.true.integer.attribute"/>
          <parameter key="1755" value="Ste2_Lv2_SFCP1_F92.true.integer.attribute"/>
          <parameter key="1756" value="Ste2_Lv2_SFCP14_F283.true.integer.attribute"/>
          <parameter key="1757" value="Ste2_Lv2_SFCP7_F283.true.integer.attribute"/>
          <parameter key="1758" value="Ste2_Lv2_SFCP10_F283.true.integer.attribute"/>
          <parameter key="1759" value="Bpy3_Lv1_SFCP4_F1492.true.integer.attribute"/>
          <parameter key="1760" value="Bpy3_Lv1_SFCP5_F1492.true.integer.attribute"/>
          <parameter key="1761" value="Bpy3_Lv1_SFCP5_F862.true.integer.attribute"/>
          <parameter key="1762" value="Bpy3_Lv1_SFCP4_F835.true.integer.attribute"/>
          <parameter key="1763" value="Bpy3_Lv1_SFCP5_F835.true.integer.attribute"/>
          <parameter key="1764" value="Bpy3_Lv1_SFCP5_F513.true.integer.attribute"/>
          <parameter key="1765" value="Alk13_Lv1_SFCP1_F6.true.integer.attribute"/>
          <parameter key="1766" value="Alk13_Lv1_SFCP9_F1519.true.integer.attribute"/>
          <parameter key="1767" value="Alk30_Lv2_SFCP2_F1607.true.integer.attribute"/>
          <parameter key="1768" value="Bpy3_Lv1_SFCP9_F737.true.integer.attribute"/>
          <parameter key="1769" value="Alk11_Lv1_SFCP7_F2165.true.integer.attribute"/>
          <parameter key="1770" value="Bpy3_Lv1_SFCP5_F1251.true.integer.attribute"/>
          <parameter key="1771" value="Alk34_Lv2_SFCP9_F243.true.integer.attribute"/>
          <parameter key="1772" value="Alk34_Lv2_SFCP11_F278.true.integer.attribute"/>
          <parameter key="1773" value="ANP1_Lv2_SFCP14_F18.true.integer.attribute"/>
          <parameter key="1774" value="ANP1_Lv2_SFCP1_F162.true.integer.attribute"/>
          <parameter key="1775" value="ANP1_Lv2_SFCP6_F162.true.integer.attribute"/>
          <parameter key="1776" value="Bpy3_Lv1_SFCP5_F1250.true.integer.attribute"/>
          <parameter key="1777" value="Bpy3_Lv1_SFCP6_F788.true.integer.attribute"/>
          <parameter key="1778" value="Bpy3_Lv1_SFCP5_F788.true.integer.attribute"/>
          <parameter key="1779" value="Bpy2_Lv2_SFCP5_F6.true.integer.attribute"/>
          <parameter key="1780" value="Bpy2_Lv2_SFCP6_F1191.true.integer.attribute"/>
          <parameter key="1781" value="Bpy2_Lv2_SFCP13_F1.true.integer.attribute"/>
          <parameter key="1782" value="Bpy2_Lv2_SFCP12_F1.true.integer.attribute"/>
          <parameter key="1783" value="Bpy2_Lv2_SFCP14_F1.true.integer.attribute"/>
          <parameter key="1784" value="Bpy2_Lv2_SFCP11_F1.true.integer.attribute"/>
          <parameter key="1785" value="Bpy2_Lv2_SFCP7_F1.true.integer.attribute"/>
          <parameter key="1786" value="Bpy2_Lv2_SFCP8_F1.true.integer.attribute"/>
          <parameter key="1787" value="Bpy2_Lv2_SFCP5_F1371.true.integer.attribute"/>
          <parameter key="1788" value="Bpy2_Lv2_SFCP6_F1371.true.integer.attribute"/>
          <parameter key="1789" value="Bpy3_Lv1_SFCP4_F786.true.integer.attribute"/>
          <parameter key="1790" value="Bpy3_Lv1_SFCP5_F786.true.integer.attribute"/>
          <parameter key="1791" value="Bpy3_Lv1_SFCP5_F1724.true.integer.attribute"/>
          <parameter key="1792" value="Bpy3_Lv1_SFCP6_F1506.true.integer.attribute"/>
          <parameter key="1793" value="Bpy3_Lv1_SFCP5_F1506.true.integer.attribute"/>
          <parameter key="1794" value="Ter11_Lv2_SFCP10_F583.true.integer.attribute"/>
          <parameter key="1795" value="Ter11_Lv2_SFCP11_F583.true.integer.attribute"/>
          <parameter key="1796" value="Ste2_Lv2_SFCP1_F1093.true.integer.attribute"/>
          <parameter key="1797" value="Ste2_Lv2_SFCP6_F1093.true.integer.attribute"/>
          <parameter key="1798" value="Bpy3_Lv1_SFCP4_F1154.true.integer.attribute"/>
          <parameter key="1799" value="Bpy3_Lv1_SFCP5_F1154.true.integer.attribute"/>
          <parameter key="1800" value="Alk183_Lv2_SFCP4_F181.true.integer.attribute"/>
          <parameter key="1801" value="Bfu2_Lv1_SFCP3_F264.true.integer.attribute"/>
          <parameter key="1802" value="Bpy3_Lv1_SFCP6_F675.true.integer.attribute"/>
          <parameter key="1803" value="Bpy3_Lv1_SFCP5_F675.true.integer.attribute"/>
          <parameter key="1804" value="Bfu2_Lv1_SFCP6_F1488.true.integer.attribute"/>
          <parameter key="1805" value="Bfu2_Lv1_SFCP7_F1488.true.integer.attribute"/>
          <parameter key="1806" value="Bpy3_Lv1_SFCP10_F567.true.integer.attribute"/>
          <parameter key="1807" value="Bpy3_Lv1_SFCP6_F940.true.integer.attribute"/>
          <parameter key="1808" value="Bpy3_Lv1_SFCP5_F940.true.integer.attribute"/>
          <parameter key="1809" value="Bpy3_Lv1_SFCP4_F1016.true.integer.attribute"/>
          <parameter key="1810" value="Bpy3_Lv1_SFCP5_F1016.true.integer.attribute"/>
          <parameter key="1811" value="Ter9_Lv1_SFCP3_F1131.true.integer.attribute"/>
          <parameter key="1812" value="Alk11_Lv1_SFCP7_F1547.true.integer.attribute"/>
          <parameter key="1813" value="Bpy3_Lv1_SFCP5_F1591.true.integer.attribute"/>
          <parameter key="1814" value="Fla3_Lv1_SFCP6_F91.true.integer.attribute"/>
          <parameter key="1815" value="Fla3_Lv1_SFCP5_F91.true.integer.attribute"/>
          <parameter key="1816" value="Bfu2_Lv1_SFCP5_F224.true.integer.attribute"/>
          <parameter key="1817" value="Bfu2_Lv1_SFCP6_F224.true.integer.attribute"/>
          <parameter key="1818" value="Bfu2_Lv1_SFCP8_F349.true.integer.attribute"/>
          <parameter key="1819" value="Bfu2_Lv1_SFCP7_F349.true.integer.attribute"/>
          <parameter key="1820" value="Bfu2_Lv1_SFCP3_F52.true.integer.attribute"/>
          <parameter key="1821" value="Bfu2_Lv1_SFCP7_F1632.true.integer.attribute"/>
          <parameter key="1822" value="Bfu2_Lv1_SFCP6_F1632.true.integer.attribute"/>
          <parameter key="1823" value="Bpy3_Lv1_SFCP6_F274.true.integer.attribute"/>
          <parameter key="1824" value="Bpy3_Lv1_SFCP5_F274.true.integer.attribute"/>
          <parameter key="1825" value="Bpy3_Lv1_SFCP4_F920.true.integer.attribute"/>
          <parameter key="1826" value="Bpy3_Lv1_SFCP5_F920.true.integer.attribute"/>
          <parameter key="1827" value="Bpy3_Lv1_SFCP9_F267.true.integer.attribute"/>
          <parameter key="1828" value="Bpy3_Lv1_SFCP5_F1505.true.integer.attribute"/>
          <parameter key="1829" value="Alk30_Lv2_SFCP2_F1735.true.integer.attribute"/>
          <parameter key="1830" value="Bpy3_Lv1_SFCP6_F1467.true.integer.attribute"/>
          <parameter key="1831" value="Bpy3_Lv1_SFCP5_F1467.true.integer.attribute"/>
          <parameter key="1832" value="Bpy3_Lv1_SFCP6_F1082.true.integer.attribute"/>
          <parameter key="1833" value="Bpy3_Lv1_SFCP5_F1082.true.integer.attribute"/>
          <parameter key="1834" value="Ste2_Lv2_SFCP14_F18.true.integer.attribute"/>
          <parameter key="1835" value="Ter11_Lv2_SFCP6_F2144.true.integer.attribute"/>
          <parameter key="1836" value="Ter11_Lv2_SFCP1_F2144.true.integer.attribute"/>
          <parameter key="1837" value="Ste2_Lv2_SFCP11_F1898.true.integer.attribute"/>
          <parameter key="1838" value="Alk183_Lv2_SFCP14_F1.true.integer.attribute"/>
          <parameter key="1839" value="Alk183_Lv2_SFCP15_F1.true.integer.attribute"/>
          <parameter key="1840" value="Alk183_Lv2_SFCP13_F1.true.integer.attribute"/>
          <parameter key="1841" value="Alk183_Lv2_SFCP16_F1.true.integer.attribute"/>
          <parameter key="1842" value="Alk183_Lv2_SFCP3_F1.true.integer.attribute"/>
          <parameter key="1843" value="Alk183_Lv2_SFCP8_F1.true.integer.attribute"/>
          <parameter key="1844" value="Alk183_Lv2_SFCP7_F1.true.integer.attribute"/>
          <parameter key="1845" value="Alk183_Lv2_SFCP11_F2.true.integer.attribute"/>
          <parameter key="1846" value="Alk183_Lv2_SFCP18_F419.true.integer.attribute"/>
          <parameter key="1847" value="Alk183_Lv2_SFCP10_F419.true.integer.attribute"/>
          <parameter key="1848" value="Alk183_Lv2_SFCP4_F418.true.integer.attribute"/>
          <parameter key="1849" value="Alk30_Lv2_SFCP2_F1502.true.integer.attribute"/>
          <parameter key="1850" value="Bpy3_Lv1_SFCP6_F8.true.integer.attribute"/>
          <parameter key="1851" value="Bpy3_Lv1_SFCP9_F410.true.integer.attribute"/>
          <parameter key="1852" value="Bpy3_Lv1_SFCP6_F970.true.integer.attribute"/>
          <parameter key="1853" value="Bpy3_Lv1_SFCP5_F970.true.integer.attribute"/>
          <parameter key="1854" value="Bpy3_Lv1_SFCP4_F785.true.integer.attribute"/>
          <parameter key="1855" value="Bpy3_Lv1_SFCP5_F785.true.integer.attribute"/>
          <parameter key="1856" value="Bpy3_Lv1_SFCP4_F1040.true.integer.attribute"/>
          <parameter key="1857" value="Bpy3_Lv1_SFCP5_F1040.true.integer.attribute"/>
          <parameter key="1858" value="Alk13_Lv1_SFCP1_F1733.true.integer.attribute"/>
          <parameter key="1859" value="Alk13_Lv1_SFCP9_F1733.true.integer.attribute"/>
          <parameter key="1860" value="Alk11_Lv1_SFCP7_F1796.true.integer.attribute"/>
          <parameter key="1861" value="Ter11_Lv2_SFCP10_F5.true.integer.attribute"/>
          <parameter key="1862" value="Ter11_Lv2_SFCP6_F722.true.integer.attribute"/>
          <parameter key="1863" value="Ter11_Lv2_SFCP1_F722.true.integer.attribute"/>
          <parameter key="1864" value="Ste2_Lv2_SFCP11_F158.true.integer.attribute"/>
          <parameter key="1865" value="Ste2_Lv2_SFCP1_F141.true.integer.attribute"/>
          <parameter key="1866" value="Ste2_Lv2_SFCP6_F141.true.integer.attribute"/>
          <parameter key="1867" value="Ter11_Lv2_SFCP10_F1.true.integer.attribute"/>
          <parameter key="1868" value="Ter11_Lv2_SFCP5_F6.true.integer.attribute"/>
          <parameter key="1869" value="Ste2_Lv2_SFCP4_F6.true.integer.attribute"/>
          <parameter key="1870" value="Ter11_Lv2_SFCP12_F26.true.integer.attribute"/>
          <parameter key="1871" value="Ter11_Lv2_SFCP9_F388.true.integer.attribute"/>
          <parameter key="1872" value="Ter11_Lv2_SFCP6_F1762.true.integer.attribute"/>
          <parameter key="1873" value="Ter11_Lv2_SFCP1_F1762.true.integer.attribute"/>
          <parameter key="1874" value="Ste2_Lv2_SFCP10_F1232.true.integer.attribute"/>
          <parameter key="1875" value="Ste2_Lv2_SFCP11_F1232.true.integer.attribute"/>
          <parameter key="1876" value="Ste2_Lv2_SFCP6_F1241.true.integer.attribute"/>
          <parameter key="1877" value="Ste2_Lv2_SFCP1_F1241.true.integer.attribute"/>
          <parameter key="1878" value="Alk11_Lv1_SFCP6_F2106.true.integer.attribute"/>
          <parameter key="1879" value="Alk11_Lv1_SFCP7_F2106.true.integer.attribute"/>
          <parameter key="1880" value="Alk13_Lv1_SFCP2_F1570.true.integer.attribute"/>
          <parameter key="1881" value="Alk13_Lv1_SFCP2_F1779.true.integer.attribute"/>
          <parameter key="1882" value="Alk11_Lv1_SFCP6_F1973.true.integer.attribute"/>
          <parameter key="1883" value="Alk11_Lv1_SFCP7_F1973.true.integer.attribute"/>
          <parameter key="1884" value="Bpy3_Lv1_SFCP6_F356.true.integer.attribute"/>
          <parameter key="1885" value="Alk11_Lv1_SFCP6_F2042.true.integer.attribute"/>
          <parameter key="1886" value="Alk11_Lv1_SFCP7_F2042.true.integer.attribute"/>
          <parameter key="1887" value="Alk11_Lv1_SFCP6_F1490.true.integer.attribute"/>
          <parameter key="1888" value="Alk11_Lv1_SFCP7_F1490.true.integer.attribute"/>
          <parameter key="1889" value="Alk11_Lv1_SFCP6_F1987.true.integer.attribute"/>
          <parameter key="1890" value="Alk11_Lv1_SFCP7_F1987.true.integer.attribute"/>
          <parameter key="1891" value="Ter11_Lv2_SFCP10_F874.true.integer.attribute"/>
          <parameter key="1892" value="Ter11_Lv2_SFCP11_F874.true.integer.attribute"/>
          <parameter key="1893" value="Bpy3_Lv1_SFCP10_F1541.true.integer.attribute"/>
          <parameter key="1894" value="Alk11_Lv1_SFCP7_F2003.true.integer.attribute"/>
          <parameter key="1895" value="Alk38_Lv1_SFCP8_F34.true.integer.attribute"/>
          <parameter key="1896" value="Alk38_Lv1_SFCP2_F20.true.integer.attribute"/>
          <parameter key="1897" value="Alk38_Lv1_SFCP6_F20.true.integer.attribute"/>
          <parameter key="1898" value="ANP2_Lv2_SFCP13_F10.true.integer.attribute"/>
          <parameter key="1899" value="Ter11_Lv2_SFCP2_F10.true.integer.attribute"/>
          <parameter key="1900" value="ANP2_Lv2_SFCP9_F988.true.integer.attribute"/>
          <parameter key="1901" value="ANP2_Lv2_SFCP10_F988.true.integer.attribute"/>
          <parameter key="1902" value="Ter11_Lv2_SFCP10_F503.true.integer.attribute"/>
          <parameter key="1903" value="Ter11_Lv2_SFCP11_F503.true.integer.attribute"/>
          <parameter key="1904" value="Alk11_Lv1_SFCP7_F954.true.integer.attribute"/>
          <parameter key="1905" value="Alk11_Lv1_SFCP7_F613.true.integer.attribute"/>
          <parameter key="1906" value="Bpy1_Lv1_SFCP5_F1850.true.integer.attribute"/>
          <parameter key="1907" value="Alk13_Lv1_SFCP2_F1792.true.integer.attribute"/>
          <parameter key="1908" value="ANP1_Lv2_SFCP11_F571.true.integer.attribute"/>
          <parameter key="1909" value="ANP1_Lv2_SFCP1_F473.true.integer.attribute"/>
          <parameter key="1910" value="ANP1_Lv2_SFCP6_F473.true.integer.attribute"/>
          <parameter key="1911" value="Alk123_Lv2_SFCP4_F1.true.integer.attribute"/>
          <parameter key="1912" value="Alk123_Lv2_SFCP5_F1.true.integer.attribute"/>
          <parameter key="1913" value="Alk123_Lv2_SFCP1_F1.true.integer.attribute"/>
          <parameter key="1914" value="Alk123_Lv2_SFCP7_F1.true.integer.attribute"/>
          <parameter key="1915" value="Alk123_Lv2_SFCP13_F1.true.integer.attribute"/>
          <parameter key="1916" value="Alk123_Lv2_SFCP11_F241.true.integer.attribute"/>
          <parameter key="1917" value="Alk123_Lv2_SFCP12_F241.true.integer.attribute"/>
          <parameter key="1918" value="Alk123_Lv2_SFCP14_F720.true.integer.attribute"/>
          <parameter key="1919" value="Alk11_Lv1_SFCP6_F2152.true.integer.attribute"/>
          <parameter key="1920" value="Alk11_Lv1_SFCP7_F2152.true.integer.attribute"/>
          <parameter key="1921" value="Bpy3_Lv1_SFCP10_F903.true.integer.attribute"/>
          <parameter key="1922" value="Bfu2_Lv1_SFCP6_F1723.true.integer.attribute"/>
          <parameter key="1923" value="Bfu2_Lv1_SFCP7_F1723.true.integer.attribute"/>
          <parameter key="1924" value="Ter11_Lv2_SFCP10_F2000.true.integer.attribute"/>
          <parameter key="1925" value="Car4_Lv2_SFCP11_F1.true.integer.attribute"/>
          <parameter key="1926" value="Car4_Lv2_SFCP13_F8.true.integer.attribute"/>
          <parameter key="1927" value="Car4_Lv2_SFCP12_F8.true.integer.attribute"/>
          <parameter key="1928" value="Car4_Lv2_SFCP14_F18.true.integer.attribute"/>
          <parameter key="1929" value="Car4_Lv2_SFCP4_F7.true.integer.attribute"/>
          <parameter key="1930" value="Car4_Lv2_SFCP3_F2.true.integer.attribute"/>
          <parameter key="1931" value="Car4_Lv2_SFCP9_F991.true.integer.attribute"/>
          <parameter key="1932" value="Alk11_Lv1_SFCP1_F35.true.integer.attribute"/>
          <parameter key="1933" value="Alk11_Lv1_SFCP5_F847.true.integer.attribute"/>
          <parameter key="1934" value="Alk11_Lv1_SFCP6_F847.true.integer.attribute"/>
          <parameter key="1935" value="Alk11_Lv1_SFCP7_F847.true.integer.attribute"/>
          <parameter key="1936" value="Alk11_Lv1_SFCP6_F1888.true.integer.attribute"/>
          <parameter key="1937" value="Alk11_Lv1_SFCP7_F1888.true.integer.attribute"/>
          <parameter key="1938" value="ANP2_Lv2_SFCP9_F1945.true.integer.attribute"/>
          <parameter key="1939" value="ANP2_Lv2_SFCP10_F1945.true.integer.attribute"/>
          <parameter key="1940" value="Ter11_Lv2_SFCP10_F1575.true.integer.attribute"/>
          <parameter key="1941" value="Alk46_Lv1_SFCP9_F1020.true.integer.attribute"/>
          <parameter key="1942" value="Alk46_Lv1_SFCP10_F1020.true.integer.attribute"/>
          <parameter key="1943" value="Ter11_Lv2_SFCP10_F62.true.integer.attribute"/>
          <parameter key="1944" value="Ter11_Lv2_SFCP6_F1806.true.integer.attribute"/>
          <parameter key="1945" value="Ter11_Lv2_SFCP1_F1806.true.integer.attribute"/>
          <parameter key="1946" value="ANP2_Lv2_SFCP9_F2160.true.integer.attribute"/>
          <parameter key="1947" value="ANP2_Lv2_SFCP10_F2160.true.integer.attribute"/>
          <parameter key="1948" value="Ter11_Lv2_SFCP10_F2097.true.integer.attribute"/>
          <parameter key="1949" value="ANP2_Lv2_SFCP9_F2056.true.integer.attribute"/>
          <parameter key="1950" value="ANP2_Lv2_SFCP10_F2056.true.integer.attribute"/>
          <parameter key="1951" value="Ter11_Lv2_SFCP10_F1777.true.integer.attribute"/>
          <parameter key="1952" value="Bfu2_Lv1_SFCP3_F565.true.integer.attribute"/>
          <parameter key="1953" value="Bpy3_Lv1_SFCP6_F1097.true.integer.attribute"/>
          <parameter key="1954" value="Bpy3_Lv1_SFCP5_F1097.true.integer.attribute"/>
          <parameter key="1955" value="Bfu2_Lv1_SFCP6_F1365.true.integer.attribute"/>
          <parameter key="1956" value="Bfu2_Lv1_SFCP7_F1365.true.integer.attribute"/>
          <parameter key="1957" value="Bpy3_Lv1_SFCP10_F477.true.integer.attribute"/>
          <parameter key="1958" value="Bpy3_Lv1_SFCP7_F1730.true.integer.attribute"/>
          <parameter key="1959" value="Alk11_Lv1_SFCP7_F1981.true.integer.attribute"/>
          <parameter key="1960" value="Fla8_Lv1_SFCP4_F2124.true.integer.attribute"/>
          <parameter key="1961" value="Fla8_Lv1_SFCP3_F2124.true.integer.attribute"/>
          <parameter key="1962" value="Fla8_Lv1_SFCP6_F2124.true.integer.attribute"/>
          <parameter key="1963" value="Alk13_Lv1_SFCP2_F2178.true.integer.attribute"/>
          <parameter key="1964" value="Alk11_Lv1_SFCP6_F1947.true.integer.attribute"/>
          <parameter key="1965" value="Alk11_Lv1_SFCP7_F1947.true.integer.attribute"/>
          <parameter key="1966" value="Bpy4_Lv2_SFCP16_F6.true.integer.attribute"/>
          <parameter key="1967" value="Bpy4_Lv2_SFCP15_F19.true.integer.attribute"/>
          <parameter key="1968" value="Bpy4_Lv2_SFCP17_F166.true.integer.attribute"/>
          <parameter key="1969" value="Fla9_Lv2_SFCP14_F166.true.integer.attribute"/>
          <parameter key="1970" value="Ter11_Lv2_SFCP6_F1152.true.integer.attribute"/>
          <parameter key="1971" value="Ter11_Lv2_SFCP1_F1152.true.integer.attribute"/>
          <parameter key="1972" value="Ste2_Lv2_SFCP14_F290.true.integer.attribute"/>
          <parameter key="1973" value="Alk11_Lv1_SFCP6_F2107.true.integer.attribute"/>
          <parameter key="1974" value="Alk11_Lv1_SFCP7_F2107.true.integer.attribute"/>
          <parameter key="1975" value="Alk13_Lv1_SFCP2_F1990.true.integer.attribute"/>
          <parameter key="1976" value="Alk11_Lv1_SFCP6_F1725.true.integer.attribute"/>
          <parameter key="1977" value="Alk11_Lv1_SFCP7_F1725.true.integer.attribute"/>
          <parameter key="1978" value="Alk11_Lv1_SFCP6_F2066.true.integer.attribute"/>
          <parameter key="1979" value="Alk11_Lv1_SFCP7_F2066.true.integer.attribute"/>
          <parameter key="1980" value="Alk11_Lv1_SFCP6_F2099.true.integer.attribute"/>
          <parameter key="1981" value="Alk11_Lv1_SFCP7_F2099.true.integer.attribute"/>
          <parameter key="1982" value="Fla9_Lv2_SFCP8_F8.true.integer.attribute"/>
          <parameter key="1983" value="Alk46_Lv1_SFCP9_F1208.true.integer.attribute"/>
          <parameter key="1984" value="Alk46_Lv1_SFCP10_F1208.true.integer.attribute"/>
          <parameter key="1985" value="Ter11_Lv2_SFCP13_F8.true.integer.attribute"/>
          <parameter key="1986" value="Ste2_Lv2_SFCP9_F8.true.integer.attribute"/>
          <parameter key="1987" value="Ter11_Lv2_SFCP10_F131.true.integer.attribute"/>
          <parameter key="1988" value="Ste2_Lv2_SFCP6_F687.true.integer.attribute"/>
          <parameter key="1989" value="Ste2_Lv2_SFCP1_F687.true.integer.attribute"/>
          <parameter key="1990" value="Ter11_Lv2_SFCP6_F2057.true.integer.attribute"/>
          <parameter key="1991" value="Ter11_Lv2_SFCP1_F2057.true.integer.attribute"/>
          <parameter key="1992" value="Ste2_Lv2_SFCP14_F444.true.integer.attribute"/>
          <parameter key="1993" value="Ste2_Lv2_SFCP11_F502.true.integer.attribute"/>
          <parameter key="1994" value="Alk11_Lv1_SFCP6_F2078.true.integer.attribute"/>
          <parameter key="1995" value="Alk11_Lv1_SFCP7_F2078.true.integer.attribute"/>
          <parameter key="1996" value="Ter11_Lv2_SFCP5_F10.true.integer.attribute"/>
          <parameter key="1997" value="Ter11_Lv2_SFCP10_F396.true.integer.attribute"/>
          <parameter key="1998" value="Alk11_Lv1_SFCP6_F2109.true.integer.attribute"/>
          <parameter key="1999" value="Alk11_Lv1_SFCP7_F2109.true.integer.attribute"/>
          <parameter key="2000" value="Bpy3_Lv1_SFCP10_F1616.true.integer.attribute"/>
          <parameter key="2001" value="Ter11_Lv2_SFCP10_F32.true.integer.attribute"/>
          <parameter key="2002" value="Ter11_Lv2_SFCP6_F1908.true.integer.attribute"/>
          <parameter key="2003" value="Ter11_Lv2_SFCP1_F1908.true.integer.attribute"/>
          <parameter key="2004" value="Alk11_Lv1_SFCP6_F2127.true.integer.attribute"/>
          <parameter key="2005" value="Alk11_Lv1_SFCP7_F2127.true.integer.attribute"/>
          <parameter key="2006" value="Alk11_Lv1_SFCP6_F2120.true.integer.attribute"/>
          <parameter key="2007" value="Alk11_Lv1_SFCP7_F2120.true.integer.attribute"/>
          <parameter key="2008" value="Alk11_Lv1_SFCP6_F2113.true.integer.attribute"/>
          <parameter key="2009" value="Alk11_Lv1_SFCP7_F2113.true.integer.attribute"/>
          <parameter key="2010" value="Alk11_Lv1_SFCP6_F2020.true.integer.attribute"/>
          <parameter key="2011" value="Alk11_Lv1_SFCP7_F2020.true.integer.attribute"/>
          <parameter key="2012" value="Alk13_Lv1_SFCP6_F6.true.integer.attribute"/>
          <parameter key="2013" value="Alk13_Lv1_SFCP2_F1783.true.integer.attribute"/>
          <parameter key="2014" value="Bfu2_Lv1_SFCP3_F178.true.integer.attribute"/>
          <parameter key="2015" value="Bfu2_Lv1_SFCP6_F1366.true.integer.attribute"/>
          <parameter key="2016" value="Bfu2_Lv1_SFCP7_F1366.true.integer.attribute"/>
          <parameter key="2017" value="Bpy3_Lv1_SFCP10_F478.true.integer.attribute"/>
          <parameter key="2018" value="Bpy3_Lv1_SFCP6_F508.true.integer.attribute"/>
          <parameter key="2019" value="Bpy3_Lv1_SFCP5_F508.true.integer.attribute"/>
          <parameter key="2020" value="Ter11_Lv2_SFCP11_F6.true.integer.attribute"/>
          <parameter key="2021" value="Ter11_Lv2_SFCP7_F61.true.integer.attribute"/>
          <parameter key="2022" value="Ter11_Lv2_SFCP10_F301.true.integer.attribute"/>
          <parameter key="2023" value="Bpy3_Lv1_SFCP5_F1654.true.integer.attribute"/>
          <parameter key="2024" value="Alk11_Lv1_SFCP7_F2039.true.integer.attribute"/>
          <parameter key="2025" value="Alk11_Lv1_SFCP6_F2116.true.integer.attribute"/>
          <parameter key="2026" value="Alk11_Lv1_SFCP7_F2116.true.integer.attribute"/>
          <parameter key="2027" value="Bpy3_Lv1_SFCP9_F381.true.integer.attribute"/>
          <parameter key="2028" value="Alk11_Lv1_SFCP6_F2048.true.integer.attribute"/>
          <parameter key="2029" value="Alk11_Lv1_SFCP7_F2048.true.integer.attribute"/>
          <parameter key="2030" value="Alk13_Lv1_SFCP2_F1621.true.integer.attribute"/>
          <parameter key="2031" value="Alk11_Lv1_SFCP6_F2175.true.integer.attribute"/>
          <parameter key="2032" value="Alk11_Lv1_SFCP7_F2175.true.integer.attribute"/>
          <parameter key="2033" value="Alk11_Lv1_SFCP6_F2134.true.integer.attribute"/>
          <parameter key="2034" value="Alk11_Lv1_SFCP7_F2134.true.integer.attribute"/>
          <parameter key="2035" value="Alk11_Lv1_SFCP6_F776.true.integer.attribute"/>
          <parameter key="2036" value="Ter11_Lv2_SFCP10_F25.true.integer.attribute"/>
          <parameter key="2037" value="Ter11_Lv2_SFCP6_F2012.true.integer.attribute"/>
          <parameter key="2038" value="Ter11_Lv2_SFCP1_F2012.true.integer.attribute"/>
          <parameter key="2039" value="Fla9_Lv2_SFCP14_F749.true.integer.attribute"/>
          <parameter key="2040" value="Bpy3_Lv1_SFCP5_F1982.true.integer.attribute"/>
          <parameter key="2041" value="Bpy3_Lv1_SFCP9_F246.true.integer.attribute"/>
          <parameter key="2042" value="Alk11_Lv1_SFCP6_F2148.true.integer.attribute"/>
          <parameter key="2043" value="Alk11_Lv1_SFCP7_F2148.true.integer.attribute"/>
          <parameter key="2044" value="ANP2_Lv2_SFCP7_F8.true.integer.attribute"/>
          <parameter key="2045" value="ANP2_Lv2_SFCP9_F2155.true.integer.attribute"/>
          <parameter key="2046" value="ANP2_Lv2_SFCP10_F2155.true.integer.attribute"/>
          <parameter key="2047" value="Ter11_Lv2_SFCP10_F2072.true.integer.attribute"/>
          <parameter key="2048" value="Alk123_Lv1_SFCP5_F680.true.integer.attribute"/>
          <parameter key="2049" value="Bpy1_Lv1_SFCP5_F1929.true.integer.attribute"/>
          <parameter key="2050" value="Ste3_Lv1_SFCP2_F1804.true.integer.attribute"/>
          <parameter key="2051" value="Ste3_Lv1_SFCP1_F1804.true.integer.attribute"/>
          <parameter key="2052" value="Ter11_Lv2_SFCP7_F8.true.integer.attribute"/>
          <parameter key="2053" value="Ter11_Lv2_SFCP6_F191.true.integer.attribute"/>
          <parameter key="2054" value="Ter11_Lv2_SFCP1_F191.true.integer.attribute"/>
          <parameter key="2055" value="Ter11_Lv2_SFCP10_F1756.true.integer.attribute"/>
          <parameter key="2056" value="Ter15_Lv1_SFCP7_F1219.true.integer.attribute"/>
          <parameter key="2057" value="Bfu2_Lv1_SFCP6_F2112.true.integer.attribute"/>
          <parameter key="2058" value="Bfu2_Lv1_SFCP7_F2112.true.integer.attribute"/>
          <parameter key="2059" value="Bpy3_Lv1_SFCP10_F1793.true.integer.attribute"/>
          <parameter key="2060" value="Alk46_Lv1_SFCP1_F1657.true.integer.attribute"/>
          <parameter key="2061" value="Bpy4_Lv2_SFCP17_F1000.true.integer.attribute"/>
          <parameter key="2062" value="Fla9_Lv2_SFCP14_F1000.true.integer.attribute"/>
          <parameter key="2063" value="Alk46_Lv1_SFCP1_F590.true.integer.attribute"/>
          <parameter key="2064" value="Bfu2_Lv1_SFCP7_F1496.true.integer.attribute"/>
          <parameter key="2065" value="Bfu2_Lv1_SFCP6_F1496.true.integer.attribute"/>
          <parameter key="2066" value="Bpy3_Lv1_SFCP10_F585.true.integer.attribute"/>
          <parameter key="2067" value="Fla3_Lv2_SFCP15_F19.true.integer.attribute"/>
          <parameter key="2068" value="Fla3_Lv2_SFCP12_F19.true.integer.attribute"/>
          <parameter key="2069" value="Fla3_Lv2_SFCP5_F166.true.integer.attribute"/>
          <parameter key="2070" value="Bfu2_Lv1_SFCP7_F1647.true.integer.attribute"/>
          <parameter key="2071" value="Bfu2_Lv1_SFCP6_F1647.true.integer.attribute"/>
          <parameter key="2072" value="Alk13_Lv1_SFCP6_F22.true.integer.attribute"/>
          <parameter key="2073" value="Bpy1_Lv1_SFCP5_F2143.true.integer.attribute"/>
          <parameter key="2074" value="Alk13_Lv1_SFCP2_F2040.true.integer.attribute"/>
          <parameter key="2075" value="Alk11_Lv1_SFCP6_F1780.true.integer.attribute"/>
          <parameter key="2076" value="Alk11_Lv1_SFCP7_F1780.true.integer.attribute"/>
          <parameter key="2077" value="Bpy1_Lv1_SFCP5_F1531.true.integer.attribute"/>
          <parameter key="2078" value="Alk13_Lv1_SFCP2_F2082.true.integer.attribute"/>
          <parameter key="2079" value="Bfu2_Lv1_SFCP6_F1237.true.integer.attribute"/>
          <parameter key="2080" value="Bfu2_Lv1_SFCP7_F1237.true.integer.attribute"/>
          <parameter key="2081" value="Bpy3_Lv1_SFCP10_F384.true.integer.attribute"/>
          <parameter key="2082" value="Alk11_Lv1_SFCP7_F1218.true.integer.attribute"/>
          <parameter key="2083" value="Bpy3_Lv1_SFCP10_F2017.true.integer.attribute"/>
          <parameter key="2084" value="Bpy3_Lv1_SFCP10_F177.true.integer.attribute"/>
          <parameter key="2085" value="Bpy3_Lv1_SFCP5_F1889.true.integer.attribute"/>
          <parameter key="2086" value="Alk11_Lv1_SFCP6_F1238.true.integer.attribute"/>
          <parameter key="2087" value="Ste3_Lv1_SFCP2_F1.true.integer.attribute"/>
          <parameter key="2088" value="Ste3_Lv1_SFCP1_F1.true.integer.attribute"/>
          <parameter key="2089" value="Ste3_Lv1_SFCP3_F6.true.integer.attribute"/>
          <parameter key="2090" value="Ste3_Lv1_SFCP4_F19.true.integer.attribute"/>
          <parameter key="2091" value="Ste3_Lv1_SFCP5_F19.true.integer.attribute"/>
          <parameter key="2092" value="Ste3_Lv1_SFCP6_F977.true.integer.attribute"/>
          <parameter key="2093" value="Ste3_Lv1_SFCP7_F977.true.integer.attribute"/>
          <parameter key="2094" value="Alk11_Lv1_SFCP6_F1902.true.integer.attribute"/>
          <parameter key="2095" value="Alk11_Lv1_SFCP7_F1902.true.integer.attribute"/>
          <parameter key="2096" value="Fla3_Lv1_SFCP7_F1347.true.integer.attribute"/>
          <parameter key="2097" value="Fla3_Lv1_SFCP6_F1347.true.integer.attribute"/>
          <parameter key="2098" value="Bfu2_Lv1_SFCP7_F1546.true.integer.attribute"/>
          <parameter key="2099" value="Bfu2_Lv1_SFCP6_F1546.true.integer.attribute"/>
          <parameter key="2100" value="Bpy3_Lv1_SFCP10_F625.true.integer.attribute"/>
          <parameter key="2101" value="Alk11_Lv1_SFCP7_F2024.true.integer.attribute"/>
          <parameter key="2102" value="Bpy3_Lv1_SFCP7_F401.true.integer.attribute"/>
          <parameter key="2103" value="Bfu2_Lv1_SFCP8_F1114.true.integer.attribute"/>
          <parameter key="2104" value="Alk46_Lv1_SFCP10_F896.true.integer.attribute"/>
          <parameter key="2105" value="Bfu2_Lv1_SFCP8_F1460.true.integer.attribute"/>
          <parameter key="2106" value="Bfu2_Lv1_SFCP7_F1460.true.integer.attribute"/>
          <parameter key="2107" value="Bpy3_Lv1_SFCP10_F462.true.integer.attribute"/>
          <parameter key="2108" value="Bfu2_Lv1_SFCP7_F1347.true.integer.attribute"/>
          <parameter key="2109" value="Bfu2_Lv1_SFCP6_F1347.true.integer.attribute"/>
          <parameter key="2110" value="Bpy3_Lv1_SFCP10_F782.true.integer.attribute"/>
          <parameter key="2111" value="Alk11_Lv1_SFCP6_F2137.true.integer.attribute"/>
          <parameter key="2112" value="Alk11_Lv1_SFCP7_F2137.true.integer.attribute"/>
          <parameter key="2113" value="SANP4_Lv2_SFCP11_F19.true.integer.attribute"/>
          <parameter key="2114" value="SANP4_Lv2_SFCP6_F114.true.integer.attribute"/>
          <parameter key="2115" value="Alk11_Lv1_SFCP6_F2131.true.integer.attribute"/>
          <parameter key="2116" value="Alk11_Lv1_SFCP7_F2131.true.integer.attribute"/>
          <parameter key="2117" value="Fla3_Lv1_SFCP8_F271.true.integer.attribute"/>
          <parameter key="2118" value="Fla3_Lv1_SFCP7_F271.true.integer.attribute"/>
          <parameter key="2119" value="Bpy3_Lv1_SFCP7_F550.true.integer.attribute"/>
          <parameter key="2120" value="Fla3_Lv1_SFCP6_F550.true.integer.attribute"/>
          <parameter key="2121" value="Bpy3_Lv1_SFCP10_F780.true.integer.attribute"/>
          <parameter key="2122" value="Bpy3_Lv1_SFCP6_F260.true.integer.attribute"/>
          <parameter key="2123" value="Bpy3_Lv1_SFCP5_F260.true.integer.attribute"/>
          <parameter key="2124" value="Bfu2_Lv1_SFCP6_F1597.true.integer.attribute"/>
          <parameter key="2125" value="Bfu2_Lv1_SFCP7_F1597.true.integer.attribute"/>
          <parameter key="2126" value="Bpy3_Lv1_SFCP10_F718.true.integer.attribute"/>
          <parameter key="2127" value="Bfu2_Lv1_SFCP6_F1855.true.integer.attribute"/>
          <parameter key="2128" value="Bfu2_Lv1_SFCP7_F1855.true.integer.attribute"/>
          <parameter key="2129" value="Bpy3_Lv1_SFCP10_F1147.true.integer.attribute"/>
          <parameter key="2130" value="Bpy3_Lv1_SFCP7_F394.true.integer.attribute"/>
          <parameter key="2131" value="Fla3_Lv1_SFCP6_F394.true.integer.attribute"/>
          <parameter key="2132" value="Bfu2_Lv1_SFCP6_F1116.true.integer.attribute"/>
          <parameter key="2133" value="Bfu2_Lv1_SFCP7_F1116.true.integer.attribute"/>
          <parameter key="2134" value="Bpy3_Lv1_SFCP10_F291.true.integer.attribute"/>
          <parameter key="2135" value="Bfu2_Lv1_SFCP7_F1114.true.integer.attribute"/>
          <parameter key="2136" value="Bfu2_Lv1_SFCP6_F1114.true.integer.attribute"/>
          <parameter key="2137" value="Bpy3_Lv1_SFCP10_F295.true.integer.attribute"/>
          <parameter key="2138" value="Alk11_Lv1_SFCP6_F2159.true.integer.attribute"/>
          <parameter key="2139" value="Alk11_Lv1_SFCP7_F2159.true.integer.attribute"/>
          <parameter key="2140" value="Alk66_Lv2_SFCP4_F1.true.integer.attribute"/>
          <parameter key="2141" value="Alk66_Lv2_SFCP10_F1.true.integer.attribute"/>
          <parameter key="2142" value="Alk66_Lv2_SFCP13_F2.true.integer.attribute"/>
          <parameter key="2143" value="Alk66_Lv2_SFCP12_F609.true.integer.attribute"/>
          <parameter key="2144" value="Alk46_Lv1_SFCP10_F440.true.integer.attribute"/>
          <parameter key="2145" value="Bfu2_Lv1_SFCP6_F2135.true.integer.attribute"/>
          <parameter key="2146" value="Bfu2_Lv1_SFCP7_F2135.true.integer.attribute"/>
          <parameter key="2147" value="Bpy3_Lv1_SFCP10_F1877.true.integer.attribute"/>
          <parameter key="2148" value="Alk85_Lv1_SFCP8_F6.true.integer.attribute"/>
          <parameter key="2149" value="Alk85_Lv1_SFCP3_F201.true.integer.attribute"/>
          <parameter key="2150" value="Alk85_Lv1_SFCP5_F201.true.integer.attribute"/>
          <parameter key="2151" value="Alk85_Lv1_SFCP11_F217.true.integer.attribute"/>
          <parameter key="2152" value="Alk85_Lv1_SFCP10_F217.true.integer.attribute"/>
          <parameter key="2153" value="Alk11_Lv1_SFCP6_F2163.true.integer.attribute"/>
          <parameter key="2154" value="Alk11_Lv1_SFCP7_F2163.true.integer.attribute"/>
          <parameter key="2155" value="Alk158_Lv1_SFCP4_F1.true.integer.attribute"/>
          <parameter key="2156" value="Alk158_Lv1_SFCP12_F42.true.integer.attribute"/>
          <parameter key="2157" value="Alk158_Lv1_SFCP11_F160.true.integer.attribute"/>
          <parameter key="2158" value="Alk158_Lv1_SFCP3_F160.true.integer.attribute"/>
          <parameter key="2159" value="Alk158_Lv1_SFCP10_F160.true.integer.attribute"/>
          <parameter key="2160" value="Alk11_Lv1_SFCP6_F2156.true.integer.attribute"/>
          <parameter key="2161" value="Alk11_Lv1_SFCP7_F2156.true.integer.attribute"/>
          <parameter key="2162" value="Bfu2_Lv1_SFCP2_F1285.true.integer.attribute"/>
          <parameter key="2163" value="Alk46_Lv1_SFCP10_F496.true.integer.attribute"/>
          <parameter key="2164" value="Alk11_Lv1_SFCP6_F2166.true.integer.attribute"/>
          <parameter key="2165" value="Alk11_Lv1_SFCP7_F2166.true.integer.attribute"/>
          <parameter key="2166" value="Alk11_Lv1_SFCP6_F382.true.integer.attribute"/>
          <parameter key="2167" value="Alk11_Lv1_SFCP7_F382.true.integer.attribute"/>
          <parameter key="2168" value="Alk11_Lv1_SFCP6_F2172.true.integer.attribute"/>
          <parameter key="2169" value="Alk11_Lv1_SFCP7_F2172.true.integer.attribute"/>
          <parameter key="2170" value="Alk11_Lv1_SFCP6_F2170.true.integer.attribute"/>
          <parameter key="2171" value="Alk11_Lv1_SFCP7_F2170.true.integer.attribute"/>
          <parameter key="2172" value="Alk11_Lv1_SFCP7_F2069.true.integer.attribute"/>
          <parameter key="2173" value="Alk46_Lv1_SFCP10_F418.true.integer.attribute"/>
          <parameter key="2174" value="Bpy1_Lv1_SFCP5_F1173.true.integer.attribute"/>
          <parameter key="2175" value="Fla3_Lv1_SFCP2_F1.true.integer.attribute"/>
          <parameter key="2176" value="Fla3_Lv1_SFCP10_F1110.true.integer.attribute"/>
          <parameter key="2177" value="Fla3_Lv1_SFCP1_F1110.true.integer.attribute"/>
          <parameter key="2178" value="Ter15_Lv1_SFCP1_F1.true.integer.attribute"/>
          <parameter key="2179" value="Ter15_Lv1_SFCP10_F1.true.integer.attribute"/>
          <parameter key="2180" value="Ter15_Lv1_SFCP9_F1.true.integer.attribute"/>
          <parameter key="2181" value="Ter15_Lv1_SFCP2_F6.true.integer.attribute"/>
          <parameter key="2182" value="Ter15_Lv1_SFCP8_F6.true.integer.attribute"/>
          <parameter key="2183" value="Ter15_Lv1_SFCP4_F400.true.integer.attribute"/>
          <parameter key="2184" value="Ter15_Lv1_SFCP5_F400.true.integer.attribute"/>
          <parameter key="2185" value="Ter15_Lv1_SFCP3_F400.true.integer.attribute"/>
          <parameter key="2186" value="Ter15_Lv1_SFCP7_F1709.true.integer.attribute"/>
          <parameter key="2187" value="Bpy1_Lv1_SFCP5_F1193.true.integer.attribute"/>
          <parameter key="2188" value="Alk13_Lv1_SFCP2_F1670.true.integer.attribute"/>
          <parameter key="2189" value="Bpy3_Lv1_SFCP10_F1536.true.integer.attribute"/>
          <parameter key="2190" value="Fla3_Lv1_SFCP6_F1194.true.integer.attribute"/>
          <parameter key="2191" value="Alk98_Lv2_SFCP9_F1499.true.integer.attribute"/>
          <parameter key="2192" value="Alk34_Lv2_SFCP9_F1.true.integer.attribute"/>
          <parameter key="2193" value="Alk34_Lv2_SFCP7_F2.true.integer.attribute"/>
          <parameter key="2194" value="Alk34_Lv2_SFCP11_F726.true.integer.attribute"/>
          <parameter key="2195" value="Fla3_Lv1_SFCP6_F1296.true.integer.attribute"/>
          <parameter key="2196" value="Alk11_Lv1_SFCP7_F1970.true.integer.attribute"/>
          <parameter key="2197" value="Bpy3_Lv1_SFCP10_F1156.true.integer.attribute"/>
          <parameter key="2198" value="Fla3_Lv1_SFCP7_F1866.true.integer.attribute"/>
          <parameter key="2199" value="Fla3_Lv1_SFCP6_F1866.true.integer.attribute"/>
          <parameter key="2200" value="Alk11_Lv1_SFCP7_F1916.true.integer.attribute"/>
          <parameter key="2201" value="Alk98_Lv2_SFCP9_F1852.true.integer.attribute"/>
          <parameter key="2202" value="Bpy3_Lv1_SFCP7_F1117.true.integer.attribute"/>
          <parameter key="2203" value="Fla3_Lv1_SFCP6_F1117.true.integer.attribute"/>
          <parameter key="2204" value="Fla3_Lv1_SFCP8_F365.true.integer.attribute"/>
          <parameter key="2205" value="Fla3_Lv1_SFCP7_F365.true.integer.attribute"/>
          <parameter key="2206" value="Alk98_Lv2_SFCP9_F1397.true.integer.attribute"/>
          <parameter key="2207" value="Alk34_Lv2_SFCP11_F368.true.integer.attribute"/>
          <parameter key="2208" value="Alk34_Lv2_SFCP2_F1161.true.integer.attribute"/>
          <parameter key="2209" value="Alk98_Lv2_SFCP9_F1782.true.integer.attribute"/>
          <parameter key="2210" value="Alk98_Lv2_SFCP9_F1457.true.integer.attribute"/>
          <parameter key="2211" value="Bfu2_Lv1_SFCP5_F8.true.integer.attribute"/>
          <parameter key="2212" value="Bpy2_Lv1_SFCP9_F8.true.integer.attribute"/>
          <parameter key="2213" value="Fla5_Lv1_SFCP10_F8.true.integer.attribute"/>
          <parameter key="2214" value="Bpy2_Lv1_SFCP8_F48.true.integer.attribute"/>
          <parameter key="2215" value="Bpy2_Lv1_SFCP7_F48.true.integer.attribute"/>
          <parameter key="2216" value="Fla5_Lv1_SFCP9_F48.true.integer.attribute"/>
          <parameter key="2217" value="Fla5_Lv1_SFCP8_F48.true.integer.attribute"/>
          <parameter key="2218" value="Bfu2_Lv1_SFCP8_F105.true.integer.attribute"/>
          <parameter key="2219" value="Bpy2_Lv1_SFCP6_F105.true.integer.attribute"/>
          <parameter key="2220" value="Fla5_Lv1_SFCP7_F105.true.integer.attribute"/>
          <parameter key="2221" value="Bfu2_Lv1_SFCP6_F203.true.integer.attribute"/>
          <parameter key="2222" value="Bfu2_Lv1_SFCP7_F203.true.integer.attribute"/>
          <parameter key="2223" value="Alk34_Lv2_SFCP2_F1039.true.integer.attribute"/>
          <parameter key="2224" value="Alk34_Lv2_SFCP2_F43.true.integer.attribute"/>
          <parameter key="2225" value="Bfu2_Lv1_SFCP7_F1921.true.integer.attribute"/>
          <parameter key="2226" value="Bfu2_Lv1_SFCP6_F1921.true.integer.attribute"/>
          <parameter key="2227" value="Alk11_Lv1_SFCP7_F1907.true.integer.attribute"/>
          <parameter key="2228" value="Alk34_Lv2_SFCP2_F1075.true.integer.attribute"/>
          <parameter key="2229" value="Alk37_Lv1_SFCP4_F1.true.integer.attribute"/>
          <parameter key="2230" value="Alk37_Lv1_SFCP8_F1.true.integer.attribute"/>
          <parameter key="2231" value="Ter15_Lv1_SFCP4_F8.true.integer.attribute"/>
          <parameter key="2232" value="Ter15_Lv1_SFCP9_F6.true.integer.attribute"/>
          <parameter key="2233" value="Ter15_Lv1_SFCP5_F6.true.integer.attribute"/>
          <parameter key="2234" value="Ter15_Lv1_SFCP7_F6.true.integer.attribute"/>
          <parameter key="2235" value="Ter15_Lv1_SFCP3_F61.true.integer.attribute"/>
          <parameter key="2236" value="Ter15_Lv1_SFCP1_F61.true.integer.attribute"/>
          <parameter key="2237" value="Ter15_Lv1_SFCP8_F61.true.integer.attribute"/>
          <parameter key="2238" value="Ter15_Lv1_SFCP10_F61.true.integer.attribute"/>
          <parameter key="2239" value="Ter15_Lv1_SFCP2_F65.true.integer.attribute"/>
          <parameter key="2240" value="Alk37_Lv1_SFCP9_F65.true.integer.attribute"/>
          <parameter key="2241" value="Alk37_Lv1_SFCP7_F594.true.integer.attribute"/>
          <parameter key="2242" value="Alk37_Lv1_SFCP6_F594.true.integer.attribute"/>
          <parameter key="2243" value="Alk37_Lv1_SFCP5_F594.true.integer.attribute"/>
          <parameter key="2244" value="Bfu2_Lv1_SFCP7_F1638.true.integer.attribute"/>
          <parameter key="2245" value="Bfu2_Lv1_SFCP6_F1638.true.integer.attribute"/>
          <parameter key="2246" value="Bpy3_Lv1_SFCP10_F769.true.integer.attribute"/>
          <parameter key="2247" value="Alk30_Lv2_SFCP2_F1963.true.integer.attribute"/>
          <parameter key="2248" value="Bpy3_Lv1_SFCP6_F224.true.integer.attribute"/>
          <parameter key="2249" value="Bpy3_Lv1_SFCP10_F589.true.integer.attribute"/>
          <parameter key="2250" value="Fla3_Lv1_SFCP7_F1501.true.integer.attribute"/>
          <parameter key="2251" value="Fla3_Lv1_SFCP6_F1501.true.integer.attribute"/>
          <parameter key="2252" value="Alk34_Lv2_SFCP2_F245.true.integer.attribute"/>
          <parameter key="2253" value="Alk34_Lv2_SFCP2_F1.true.integer.attribute"/>
          <parameter key="2254" value="Alk34_Lv2_SFCP12_F653.true.integer.attribute"/>
          <parameter key="2255" value="Tan5_Lv2_SFCP4_F1.true.integer.attribute"/>
          <parameter key="2256" value="Tan5_Lv2_SFCP17_F1.true.integer.attribute"/>
          <parameter key="2257" value="Tan5_Lv2_SFCP9_F1.true.integer.attribute"/>
          <parameter key="2258" value="Tan5_Lv2_SFCP7_F1.true.integer.attribute"/>
          <parameter key="2259" value="Tan5_Lv2_SFCP12_F1.true.integer.attribute"/>
          <parameter key="2260" value="Alk168_Lv2_SFCP4_F1.true.integer.attribute"/>
          <parameter key="2261" value="Alk168_Lv2_SFCP5_F1.true.integer.attribute"/>
          <parameter key="2262" value="Alk168_Lv2_SFCP7_F1.true.integer.attribute"/>
          <parameter key="2263" value="Alk168_Lv2_SFCP13_F1.true.integer.attribute"/>
          <parameter key="2264" value="Alk168_Lv2_SFCP16_F1.true.integer.attribute"/>
          <parameter key="2265" value="Alk168_Lv2_SFCP1_F1.true.integer.attribute"/>
          <parameter key="2266" value="Alk168_Lv2_SFCP2_F1.true.integer.attribute"/>
          <parameter key="2267" value="Tan5_Lv2_SFCP19_F8.true.integer.attribute"/>
          <parameter key="2268" value="Alk168_Lv2_SFCP9_F8.true.integer.attribute"/>
          <parameter key="2269" value="Alk168_Lv2_SFCP3_F7.true.integer.attribute"/>
          <parameter key="2270" value="Alk168_Lv2_SFCP10_F6.true.integer.attribute"/>
          <parameter key="2271" value="Alk168_Lv2_SFCP17_F6.true.integer.attribute"/>
          <parameter key="2272" value="Tan5_Lv2_SFCP5_F19.true.integer.attribute"/>
          <parameter key="2273" value="Tan5_Lv2_SFCP6_F19.true.integer.attribute"/>
          <parameter key="2274" value="Tan5_Lv2_SFCP13_F19.true.integer.attribute"/>
          <parameter key="2275" value="Tan5_Lv2_SFCP18_F19.true.integer.attribute"/>
          <parameter key="2276" value="Alk168_Lv2_SFCP15_F19.true.integer.attribute"/>
          <parameter key="2277" value="Alk168_Lv2_SFCP8_F19.true.integer.attribute"/>
          <parameter key="2278" value="Tan5_Lv2_SFCP3_F1175.true.integer.attribute"/>
          <parameter key="2279" value="Tan5_Lv2_SFCP15_F282.true.integer.attribute"/>
          <parameter key="2280" value="Tan5_Lv2_SFCP10_F282.true.integer.attribute"/>
          <parameter key="2281" value="Tan5_Lv2_SFCP16_F282.true.integer.attribute"/>
          <parameter key="2282" value="Alk168_Lv2_SFCP14_F2058.true.integer.attribute"/>
          <parameter key="2283" value="Alk34_Lv2_SFCP2_F1486.true.integer.attribute"/>
          <parameter key="2284" value="Fla3_Lv1_SFCP6_F1161.true.integer.attribute"/>
          <parameter key="2285" value="Alk34_Lv2_SFCP2_F157.true.integer.attribute"/>
          <parameter key="2286" value="Bfu2_Lv1_SFCP5_F6.true.integer.attribute"/>
          <parameter key="2287" value="Bpy3_Lv1_SFCP7_F91.true.integer.attribute"/>
          <parameter key="2288" value="Bfu2_Lv1_SFCP8_F1969.true.integer.attribute"/>
          <parameter key="2289" value="Bfu2_Lv1_SFCP7_F1969.true.integer.attribute"/>
          <parameter key="2290" value="Bpy3_Lv1_SFCP10_F1404.true.integer.attribute"/>
          <parameter key="2291" value="Alk46_Lv1_SFCP10_F302.true.integer.attribute"/>
          <parameter key="2292" value="Alk11_Lv1_SFCP6_F1242.true.integer.attribute"/>
          <parameter key="2293" value="Alk11_Lv1_SFCP7_F1242.true.integer.attribute"/>
          <parameter key="2294" value="Alk11_Lv1_SFCP7_F2011.true.integer.attribute"/>
          <parameter key="2295" value="Alk46_Lv1_SFCP10_F1613.true.integer.attribute"/>
          <parameter key="2296" value="Bpy3_Lv1_SFCP7_F1445.true.integer.attribute"/>
          <parameter key="2297" value="Fla3_Lv1_SFCP6_F1445.true.integer.attribute"/>
          <parameter key="2298" value="Fla3_Lv1_SFCP6_F875.true.integer.attribute"/>
          <parameter key="2299" value="Alk11_Lv1_SFCP1_F1568.true.integer.attribute"/>
          <parameter key="2300" value="Fla3_Lv1_SFCP6_F587.true.integer.attribute"/>
          <parameter key="2301" value="Fla3_Lv1_SFCP8_F205.true.integer.attribute"/>
          <parameter key="2302" value="Fla3_Lv1_SFCP7_F205.true.integer.attribute"/>
          <parameter key="2303" value="Bpy3_Lv1_SFCP7_F804.true.integer.attribute"/>
          <parameter key="2304" value="Fla3_Lv1_SFCP6_F804.true.integer.attribute"/>
          <parameter key="2305" value="Bpy3_Lv1_SFCP10_F1255.true.integer.attribute"/>
          <parameter key="2306" value="Alk11_Lv1_SFCP7_F1714.true.integer.attribute"/>
          <parameter key="2307" value="Alk34_Lv2_SFCP2_F19.true.integer.attribute"/>
          <parameter key="2308" value="Alk34_Lv2_SFCP7_F320.true.integer.attribute"/>
          <parameter key="2309" value="Alk34_Lv2_SFCP9_F320.true.integer.attribute"/>
          <parameter key="2310" value="Alk11_Lv1_SFCP6_F1099.true.integer.attribute"/>
          <parameter key="2311" value="Alk11_Lv1_SFCP7_F1099.true.integer.attribute"/>
          <parameter key="2312" value="Bpy3_Lv1_SFCP10_F395.true.integer.attribute"/>
          <parameter key="2313" value="Ste3_Lv1_SFCP7_F1.true.integer.attribute"/>
          <parameter key="2314" value="Ste3_Lv1_SFCP6_F1.true.integer.attribute"/>
          <parameter key="2315" value="Ste3_Lv1_SFCP8_F1.true.integer.attribute"/>
          <parameter key="2316" value="Ste3_Lv1_SFCP10_F1.true.integer.attribute"/>
          <parameter key="2317" value="Ste3_Lv1_SFCP3_F1.true.integer.attribute"/>
          <parameter key="2318" value="Ste3_Lv1_SFCP4_F1.true.integer.attribute"/>
          <parameter key="2319" value="Ste3_Lv1_SFCP9_F6.true.integer.attribute"/>
          <parameter key="2320" value="Ste3_Lv1_SFCP5_F4.true.integer.attribute"/>
          <parameter key="2321" value="Ste3_Lv1_SFCP2_F2041.true.integer.attribute"/>
          <parameter key="2322" value="Ste3_Lv1_SFCP1_F2041.true.integer.attribute"/>
          <parameter key="2323" value="ANP9_Lv1_SFCP10_F1.true.integer.attribute"/>
          <parameter key="2324" value="ANP9_Lv1_SFCP11_F1.true.integer.attribute"/>
          <parameter key="2325" value="ANP9_Lv1_SFCP9_F1.true.integer.attribute"/>
          <parameter key="2326" value="ANP9_Lv1_SFCP12_F1.true.integer.attribute"/>
          <parameter key="2327" value="ANP9_Lv1_SFCP1_F1.true.integer.attribute"/>
          <parameter key="2328" value="ANP9_Lv1_SFCP2_F1.true.integer.attribute"/>
          <parameter key="2329" value="ANP9_Lv1_SFCP4_F1.true.integer.attribute"/>
          <parameter key="2330" value="ANP9_Lv1_SFCP6_F27.true.integer.attribute"/>
          <parameter key="2331" value="ANP9_Lv1_SFCP3_F108.true.integer.attribute"/>
          <parameter key="2332" value="ANP9_Lv1_SFCP8_F108.true.integer.attribute"/>
          <parameter key="2333" value="Fla3_Lv1_SFCP10_F273.true.integer.attribute"/>
          <parameter key="2334" value="Fla3_Lv1_SFCP1_F273.true.integer.attribute"/>
          <parameter key="2335" value="Bfu2_Lv1_SFCP7_F1419.true.integer.attribute"/>
          <parameter key="2336" value="Bfu2_Lv1_SFCP6_F1419.true.integer.attribute"/>
          <parameter key="2337" value="Bpy3_Lv1_SFCP10_F517.true.integer.attribute"/>
          <parameter key="2338" value="Fla7_Lv2_SFCP8_F310.true.integer.attribute"/>
          <parameter key="2339" value="Alk11_Lv1_SFCP7_F1751.true.integer.attribute"/>
          <parameter key="2340" value="Bpy3_Lv1_SFCP10_F486.true.integer.attribute"/>
          <parameter key="2341" value="Bpy3_Lv1_SFCP5_F167.true.integer.attribute"/>
          <parameter key="2342" value="Bpy3_Lv1_SFCP10_F146.true.integer.attribute"/>
          <parameter key="2343" value="Alk11_Lv1_SFCP7_F1534.true.integer.attribute"/>
          <parameter key="2344" value="Alk46_Lv1_SFCP9_F120.true.integer.attribute"/>
          <parameter key="2345" value="Alk46_Lv1_SFCP10_F1048.true.integer.attribute"/>
          <parameter key="2346" value="Alk11_Lv1_SFCP7_F1025.true.integer.attribute"/>
          <parameter key="2347" value="Bpy3_Lv1_SFCP6_F1626.true.integer.attribute"/>
          <parameter key="2348" value="Bfu2_Lv1_SFCP6_F1694.true.integer.attribute"/>
          <parameter key="2349" value="Bfu2_Lv1_SFCP7_F1694.true.integer.attribute"/>
          <parameter key="2350" value="Bpy3_Lv1_SFCP10_F839.true.integer.attribute"/>
          <parameter key="2351" value="Fla3_Lv1_SFCP6_F19.true.integer.attribute"/>
          <parameter key="2352" value="Bpy3_Lv1_SFCP10_F602.true.integer.attribute"/>
          <parameter key="2353" value="Fla3_Lv1_SFCP8_F1521.true.integer.attribute"/>
          <parameter key="2354" value="Fla3_Lv1_SFCP7_F1521.true.integer.attribute"/>
          <parameter key="2355" value="Bpy1_Lv1_SFCP5_F1919.true.integer.attribute"/>
          <parameter key="2356" value="Alk98_Lv2_SFCP9_F2019.true.integer.attribute"/>
          <parameter key="2357" value="Bpy3_Lv1_SFCP10_F559.true.integer.attribute"/>
          <parameter key="2358" value="Fla3_Lv1_SFCP7_F349.true.integer.attribute"/>
          <parameter key="2359" value="Fla3_Lv1_SFCP8_F349.true.integer.attribute"/>
          <parameter key="2360" value="Bpy3_Lv1_SFCP7_F1195.true.integer.attribute"/>
          <parameter key="2361" value="Fla3_Lv1_SFCP6_F1195.true.integer.attribute"/>
          <parameter key="2362" value="Alk11_Lv1_SFCP7_F1834.true.integer.attribute"/>
          <parameter key="2363" value="Alk11_Lv1_SFCP7_F1878.true.integer.attribute"/>
          <parameter key="2364" value="Bpy3_Lv1_SFCP10_F1130.true.integer.attribute"/>
          <parameter key="2365" value="Alk38_Lv1_SFCP2_F7.true.integer.attribute"/>
          <parameter key="2366" value="Fla8_Lv2_SFCP8_F935.true.integer.attribute"/>
          <parameter key="2367" value="Bpy3_Lv1_SFCP10_F463.true.integer.attribute"/>
          <parameter key="2368" value="Alk38_Lv1_SFCP6_F2.true.integer.attribute"/>
          <parameter key="2369" value="Alk38_Lv1_SFCP2_F38.true.integer.attribute"/>
          <parameter key="2370" value="Fla3_Lv1_SFCP7_F270.true.integer.attribute"/>
          <parameter key="2371" value="Fla3_Lv1_SFCP8_F270.true.integer.attribute"/>
          <parameter key="2372" value="Bpy3_Lv1_SFCP7_F857.true.integer.attribute"/>
          <parameter key="2373" value="Fla3_Lv1_SFCP6_F857.true.integer.attribute"/>
          <parameter key="2374" value="Bpy3_Lv1_SFCP6_F143.true.integer.attribute"/>
          <parameter key="2375" value="Bpy3_Lv1_SFCP5_F143.true.integer.attribute"/>
          <parameter key="2376" value="Bfu2_Lv1_SFCP6_F1645.true.integer.attribute"/>
          <parameter key="2377" value="Bfu2_Lv1_SFCP7_F1645.true.integer.attribute"/>
          <parameter key="2378" value="Bpy3_Lv1_SFCP10_F778.true.integer.attribute"/>
          <parameter key="2379" value="Bpy2_Lv1_SFCP2_F1667.true.integer.attribute"/>
          <parameter key="2380" value="Fla5_Lv1_SFCP3_F1667.true.integer.attribute"/>
          <parameter key="2381" value="Bpy3_Lv1_SFCP7_F19.true.integer.attribute"/>
          <parameter key="2382" value="Bpy3_Lv1_SFCP10_F936.true.integer.attribute"/>
          <parameter key="2383" value="Bpy2_Lv1_SFCP3_F6.true.integer.attribute"/>
          <parameter key="2384" value="Fla5_Lv1_SFCP4_F6.true.integer.attribute"/>
          <parameter key="2385" value="Alk11_Lv1_SFCP7_F2002.true.integer.attribute"/>
          <parameter key="2386" value="Bpy2_Lv1_SFCP2_F1825.true.integer.attribute"/>
          <parameter key="2387" value="Fla5_Lv1_SFCP3_F1825.true.integer.attribute"/>
          <parameter key="2388" value="Alk46_Lv1_SFCP10_F731.true.integer.attribute"/>
          <parameter key="2389" value="Bpy2_Lv1_SFCP7_F349.true.integer.attribute"/>
          <parameter key="2390" value="Bpy2_Lv1_SFCP8_F349.true.integer.attribute"/>
          <parameter key="2391" value="Fla5_Lv1_SFCP8_F349.true.integer.attribute"/>
          <parameter key="2392" value="Fla5_Lv1_SFCP9_F349.true.integer.attribute"/>
          <parameter key="2393" value="Bpy3_Lv1_SFCP9_F593.true.integer.attribute"/>
          <parameter key="2394" value="Alk48_Lv2_SFCP7_F287.true.integer.attribute"/>
          <parameter key="2395" value="Alk98_Lv2_SFCP9_F1830.true.integer.attribute"/>
          <parameter key="2396" value="Alk11_Lv1_SFCP7_F2023.true.integer.attribute"/>
          <parameter key="2397" value="Alk157_Lv1_SFCP9_F19.true.integer.attribute"/>
          <parameter key="2398" value="Alk157_Lv1_SFCP17_F66.true.integer.attribute"/>
          <parameter key="2399" value="Alk41_Lv1_SFCP8_F61.true.integer.attribute"/>
          <parameter key="2400" value="Bpy3_Lv1_SFCP6_F871.true.integer.attribute"/>
          <parameter key="2401" value="Bpy3_Lv1_SFCP6_F1401.true.integer.attribute"/>
          <parameter key="2402" value="Bpy3_Lv1_SFCP10_F1034.true.integer.attribute"/>
          <parameter key="2403" value="Alk74_Lv1_SFCP8_F1688.true.integer.attribute"/>
          <parameter key="2404" value="Car13_Lv1_SFCP1_F1.true.integer.attribute"/>
          <parameter key="2405" value="Car13_Lv1_SFCP9_F1.true.integer.attribute"/>
          <parameter key="2406" value="Car13_Lv1_SFCP3_F1.true.integer.attribute"/>
          <parameter key="2407" value="Car13_Lv1_SFCP6_F8.true.integer.attribute"/>
          <parameter key="2408" value="Car13_Lv1_SFCP10_F8.true.integer.attribute"/>
          <parameter key="2409" value="Car13_Lv1_SFCP12_F8.true.integer.attribute"/>
          <parameter key="2410" value="Car13_Lv1_SFCP11_F8.true.integer.attribute"/>
          <parameter key="2411" value="Car13_Lv1_SFCP5_F8.true.integer.attribute"/>
          <parameter key="2412" value="Car13_Lv1_SFCP4_F8.true.integer.attribute"/>
          <parameter key="2413" value="Car13_Lv1_SFCP7_F18.true.integer.attribute"/>
          <parameter key="2414" value="Car13_Lv1_SFCP13_F386.true.integer.attribute"/>
          <parameter key="2415" value="Alk11_Lv1_SFCP6_F1814.true.integer.attribute"/>
          <parameter key="2416" value="Alk11_Lv1_SFCP7_F1814.true.integer.attribute"/>
          <parameter key="2417" value="Fla10_Lv2_SFCP15_F19.true.integer.attribute"/>
          <parameter key="2418" value="Fla10_Lv2_SFCP13_F19.true.integer.attribute"/>
          <parameter key="2419" value="Fla10_Lv2_SFCP14_F19.true.integer.attribute"/>
          <parameter key="2420" value="Fla10_Lv2_SFCP7_F452.true.integer.attribute"/>
          <parameter key="2421" value="Fla10_Lv2_SFCP8_F452.true.integer.attribute"/>
          <parameter key="2422" value="Alk11_Lv1_SFCP6_F1812.true.integer.attribute"/>
          <parameter key="2423" value="Alk11_Lv1_SFCP7_F1812.true.integer.attribute"/>
          <parameter key="2424" value="Alk11_Lv1_SFCP6_F1248.true.integer.attribute"/>
          <parameter key="2425" value="Alk11_Lv1_SFCP7_F1248.true.integer.attribute"/>
          <parameter key="2426" value="Bpy3_Lv1_SFCP6_F1127.true.integer.attribute"/>
          <parameter key="2427" value="Alk11_Lv1_SFCP7_F1715.true.integer.attribute"/>
          <parameter key="2428" value="Alk11_Lv1_SFCP5_F569.true.integer.attribute"/>
          <parameter key="2429" value="Alk140_Lv1_SFCP3_F1.true.integer.attribute"/>
          <parameter key="2430" value="Alk140_Lv1_SFCP4_F7.true.integer.attribute"/>
          <parameter key="2431" value="Bpy1_Lv1_SFCP5_F1744.true.integer.attribute"/>
          <parameter key="2432" value="Fla3_Lv2_SFCP4_F1228.true.integer.attribute"/>
          <parameter key="2433" value="Fla3_Lv2_SFCP5_F1228.true.integer.attribute"/>
          <parameter key="2434" value="Alk48_Lv2_SFCP7_F8.true.integer.attribute"/>
          <parameter key="2435" value="Alk48_Lv2_SFCP6_F27.true.integer.attribute"/>
          <parameter key="2436" value="Fla9_Lv2_SFCP13_F1008.true.integer.attribute"/>
          <parameter key="2437" value="Alk98_Lv2_SFCP9_F1604.true.integer.attribute"/>
          <parameter key="2438" value="Ter11_Lv2_SFCP10_F18.true.integer.attribute"/>
          <parameter key="2439" value="Ter11_Lv2_SFCP6_F2028.true.integer.attribute"/>
          <parameter key="2440" value="Ter11_Lv2_SFCP1_F2028.true.integer.attribute"/>
          <parameter key="2441" value="Alk11_Lv1_SFCP7_F1802.true.integer.attribute"/>
          <parameter key="2442" value="Alk11_Lv1_SFCP6_F1802.true.integer.attribute"/>
          <parameter key="2443" value="Alk11_Lv1_SFCP5_F1046.true.integer.attribute"/>
          <parameter key="2444" value="Alk46_Lv1_SFCP10_F566.true.integer.attribute"/>
          <parameter key="2445" value="Alk46_Lv1_SFCP9_F566.true.integer.attribute"/>
          <parameter key="2446" value="Alk11_Lv1_SFCP7_F658.true.integer.attribute"/>
          <parameter key="2447" value="Alk66_Lv2_SFCP4_F697.true.integer.attribute"/>
          <parameter key="2448" value="Alk48_Lv2_SFCP7_F1.true.integer.attribute"/>
          <parameter key="2449" value="Alk48_Lv2_SFCP8_F781.true.integer.attribute"/>
          <parameter key="2450" value="Alk11_Lv1_SFCP6_F1669.true.integer.attribute"/>
          <parameter key="2451" value="Alk11_Lv1_SFCP7_F1669.true.integer.attribute"/>
          <parameter key="2452" value="Alk140_Lv1_SFCP3_F543.true.integer.attribute"/>
          <parameter key="2453" value="Bpy3_Lv1_SFCP5_F711.true.integer.attribute"/>
          <parameter key="2454" value="Alk140_Lv1_SFCP13_F357.true.integer.attribute"/>
          <parameter key="2455" value="Alk140_Lv1_SFCP3_F913.true.integer.attribute"/>
          <parameter key="2456" value="Alk11_Lv1_SFCP2_F798.true.integer.attribute"/>
          <parameter key="2457" value="Bpy3_Lv1_SFCP7_F875.true.integer.attribute"/>
          <parameter key="2458" value="Alk11_Lv1_SFCP1_F1398.true.integer.attribute"/>
          <parameter key="2459" value="Alk66_Lv2_SFCP4_F331.true.integer.attribute"/>
          <parameter key="2460" value="Alk38_Lv1_SFCP8_F35.true.integer.attribute"/>
          <parameter key="2461" value="Alk38_Lv1_SFCP2_F441.true.integer.attribute"/>
          <parameter key="2462" value="Alk38_Lv1_SFCP6_F441.true.integer.attribute"/>
          <parameter key="2463" value="Alk11_Lv1_SFCP7_F1420.true.integer.attribute"/>
          <parameter key="2464" value="Alk140_Lv1_SFCP3_F588.true.integer.attribute"/>
          <parameter key="2465" value="Bfu2_Lv1_SFCP2_F1140.true.integer.attribute"/>
          <parameter key="2466" value="Bfu2_Lv1_SFCP7_F138.true.integer.attribute"/>
          <parameter key="2467" value="Bfu2_Lv1_SFCP6_F138.true.integer.attribute"/>
          <parameter key="2468" value="Bfu2_Lv1_SFCP3_F516.true.integer.attribute"/>
          <parameter key="2469" value="Bpy3_Lv1_SFCP6_F1023.true.integer.attribute"/>
          <parameter key="2470" value="Bpy3_Lv1_SFCP5_F1023.true.integer.attribute"/>
          <parameter key="2471" value="Fla8_Lv2_SFCP7_F117.true.integer.attribute"/>
          <parameter key="2472" value="Fla3_Lv2_SFCP5_F114.true.integer.attribute"/>
          <parameter key="2473" value="Alk11_Lv1_SFCP5_F1047.true.integer.attribute"/>
          <parameter key="2474" value="Alk11_Lv1_SFCP5_F852.true.integer.attribute"/>
          <parameter key="2475" value="Alk11_Lv1_SFCP5_F851.true.integer.attribute"/>
          <parameter key="2476" value="Alk11_Lv1_SFCP7_F1308.true.integer.attribute"/>
          <parameter key="2477" value="Alk11_Lv1_SFCP2_F245.true.integer.attribute"/>
          <parameter key="2478" value="Alk11_Lv1_SFCP5_F488.true.integer.attribute"/>
          <parameter key="2479" value="Fla3_Lv2_SFCP9_F6.true.integer.attribute"/>
          <parameter key="2480" value="Fla3_Lv2_SFCP14_F19.true.integer.attribute"/>
          <parameter key="2481" value="Fla3_Lv2_SFCP13_F19.true.integer.attribute"/>
          <parameter key="2482" value="Fla3_Lv2_SFCP4_F500.true.integer.attribute"/>
          <parameter key="2483" value="Fla3_Lv2_SFCP5_F500.true.integer.attribute"/>
          <parameter key="2484" value="Alk11_Lv1_SFCP6_F726.true.integer.attribute"/>
          <parameter key="2485" value="ANP1_Lv2_SFCP1_F827.true.integer.attribute"/>
          <parameter key="2486" value="ANP1_Lv2_SFCP6_F827.true.integer.attribute"/>
          <parameter key="2487" value="ANP1_Lv2_SFCP11_F1128.true.integer.attribute"/>
          <parameter key="2488" value="Bpy3_Lv1_SFCP5_F91.true.integer.attribute"/>
          <parameter key="2489" value="Bpy3_Lv1_SFCP6_F91.true.integer.attribute"/>
          <parameter key="2490" value="Bfu2_Lv1_SFCP7_F1873.true.integer.attribute"/>
          <parameter key="2491" value="Bfu2_Lv1_SFCP6_F1873.true.integer.attribute"/>
          <parameter key="2492" value="Bpy3_Lv1_SFCP10_F1169.true.integer.attribute"/>
          <parameter key="2493" value="Alk11_Lv1_SFCP7_F1446.true.integer.attribute"/>
          <parameter key="2494" value="Alk11_Lv1_SFCP6_F1446.true.integer.attribute"/>
          <parameter key="2495" value="Alk11_Lv1_SFCP6_F148.true.integer.attribute"/>
          <parameter key="2496" value="Alk11_Lv1_SFCP7_F148.true.integer.attribute"/>
          <parameter key="2497" value="Alk46_Lv1_SFCP10_F1989.true.integer.attribute"/>
          <parameter key="2498" value="Alk140_Lv1_SFCP3_F1265.true.integer.attribute"/>
          <parameter key="2499" value="Alk11_Lv1_SFCP7_F1406.true.integer.attribute"/>
          <parameter key="2500" value="Bfu5_Lv1_SFCP8_F1149.true.integer.attribute"/>
          <parameter key="2501" value="Bpy3_Lv1_SFCP10_F914.true.integer.attribute"/>
          <parameter key="2502" value="Ste2_Lv2_SFCP2_F1.true.integer.attribute"/>
          <parameter key="2503" value="Ter11_Lv2_SFCP3_F8.true.integer.attribute"/>
          <parameter key="2504" value="Ste2_Lv2_SFCP7_F8.true.integer.attribute"/>
          <parameter key="2505" value="Ter11_Lv2_SFCP10_F1412.true.integer.attribute"/>
          <parameter key="2506" value="Ste2_Lv2_SFCP1_F1863.true.integer.attribute"/>
          <parameter key="2507" value="Ste2_Lv2_SFCP6_F1863.true.integer.attribute"/>
          <parameter key="2508" value="Bpy3_Lv1_SFCP9_F634.true.integer.attribute"/>
          <parameter key="2509" value="Fla3_Lv1_SFCP8_F452.true.integer.attribute"/>
          <parameter key="2510" value="Fla3_Lv1_SFCP7_F452.true.integer.attribute"/>
          <parameter key="2511" value="Bpy3_Lv1_SFCP4_F224.true.integer.attribute"/>
          <parameter key="2512" value="Bpy3_Lv1_SFCP5_F224.true.integer.attribute"/>
          <parameter key="2513" value="Bpy3_Lv1_SFCP7_F495.true.integer.attribute"/>
          <parameter key="2514" value="Fla3_Lv1_SFCP6_F495.true.integer.attribute"/>
          <parameter key="2515" value="Bfu5_Lv1_SFCP8_F1009.true.integer.attribute"/>
          <parameter key="2516" value="Bpy3_Lv1_SFCP5_F90.true.integer.attribute"/>
          <parameter key="2517" value="Bpy3_Lv1_SFCP10_F1314.true.integer.attribute"/>
          <parameter key="2518" value="Bpy3_Lv1_SFCP6_F1300.true.integer.attribute"/>
          <parameter key="2519" value="Alk11_Lv1_SFCP2_F22.true.integer.attribute"/>
          <parameter key="2520" value="Alk11_Lv1_SFCP5_F1275.true.integer.attribute"/>
          <parameter key="2521" value="Bpy3_Lv1_SFCP6_F1035.true.integer.attribute"/>
          <parameter key="2522" value="Alk11_Lv1_SFCP5_F1263.true.integer.attribute"/>
          <parameter key="2523" value="Alk11_Lv1_SFCP7_F367.true.integer.attribute"/>
          <parameter key="2524" value="Alk85_Lv1_SFCP11_F800.true.integer.attribute"/>
          <parameter key="2525" value="Alk11_Lv1_SFCP5_F1120.true.integer.attribute"/>
          <parameter key="2526" value="Alk11_Lv1_SFCP5_F1565.true.integer.attribute"/>
          <parameter key="2527" value="Alk11_Lv1_SFCP9_F1003.true.integer.attribute"/>
          <parameter key="2528" value="Alk11_Lv1_SFCP9_F984.true.integer.attribute"/>
          <parameter key="2529" value="Alk11_Lv1_SFCP7_F1255.true.integer.attribute"/>
          <parameter key="2530" value="Alk140_Lv1_SFCP3_F6.true.integer.attribute"/>
          <parameter key="2531" value="Alk140_Lv1_SFCP13_F828.true.integer.attribute"/>
          <parameter key="2532" value="Ter11_Lv2_SFCP10_F1466.true.integer.attribute"/>
          <parameter key="2533" value="Ste2_Lv2_SFCP1_F1882.true.integer.attribute"/>
          <parameter key="2534" value="Ste2_Lv2_SFCP6_F1882.true.integer.attribute"/>
          <parameter key="2535" value="Alk11_Lv1_SFCP7_F2090.true.integer.attribute"/>
          <parameter key="2536" value="Alk11_Lv1_SFCP2_F1590.true.integer.attribute"/>
          <parameter key="2537" value="Alk11_Lv1_SFCP7_F1049.true.integer.attribute"/>
          <parameter key="2538" value="Ter11_Lv2_SFCP10_F1326.true.integer.attribute"/>
          <parameter key="2539" value="Ste2_Lv2_SFCP1_F1819.true.integer.attribute"/>
          <parameter key="2540" value="Ste2_Lv2_SFCP6_F1819.true.integer.attribute"/>
          <parameter key="2541" value="Alk11_Lv1_SFCP9_F676.true.integer.attribute"/>
          <parameter key="2542" value="Alk85_Lv1_SFCP11_F1322.true.integer.attribute"/>
          <parameter key="2543" value="Ste2_Lv2_SFCP12_F1.true.integer.attribute"/>
          <parameter key="2544" value="Ste2_Lv2_SFCP10_F1.true.integer.attribute"/>
          <parameter key="2545" value="Ste2_Lv2_SFCP8_F1.true.integer.attribute"/>
          <parameter key="2546" value="Ste2_Lv2_SFCP7_F1.true.integer.attribute"/>
          <parameter key="2547" value="Ste2_Lv2_SFCP13_F1.true.integer.attribute"/>
          <parameter key="2548" value="Ste2_Lv2_SFCP3_F1.true.integer.attribute"/>
          <parameter key="2549" value="Ste2_Lv2_SFCP9_F1.true.integer.attribute"/>
          <parameter key="2550" value="Ste2_Lv2_SFCP4_F1.true.integer.attribute"/>
          <parameter key="2551" value="Ste2_Lv2_SFCP5_F1.true.integer.attribute"/>
          <parameter key="2552" value="Ter11_Lv2_SFCP8_F8.true.integer.attribute"/>
          <parameter key="2553" value="Ste2_Lv2_SFCP11_F8.true.integer.attribute"/>
          <parameter key="2554" value="Ste2_Lv2_SFCP2_F8.true.integer.attribute"/>
          <parameter key="2555" value="Ste2_Lv2_SFCP14_F6.true.integer.attribute"/>
          <parameter key="2556" value="Ter11_Lv2_SFCP6_F223.true.integer.attribute"/>
          <parameter key="2557" value="Ter11_Lv2_SFCP1_F223.true.integer.attribute"/>
          <parameter key="2558" value="Ter11_Lv2_SFCP10_F898.true.integer.attribute"/>
          <parameter key="2559" value="Ste2_Lv2_SFCP1_F1551.true.integer.attribute"/>
          <parameter key="2560" value="Ste2_Lv2_SFCP6_F1551.true.integer.attribute"/>
          <parameter key="2561" value="Alk85_Lv1_SFCP10_F279.true.integer.attribute"/>
          <parameter key="2562" value="Alk11_Lv1_SFCP7_F961.true.integer.attribute"/>
          <parameter key="2563" value="Fla6_Lv2_SFCP12_F892.true.integer.attribute"/>
          <parameter key="2564" value="Fla6_Lv2_SFCP11_F892.true.integer.attribute"/>
          <parameter key="2565" value="Bpy4_Lv2_SFCP16_F353.true.integer.attribute"/>
          <parameter key="2566" value="Alk46_Lv1_SFCP10_F1525.true.integer.attribute"/>
          <parameter key="2567" value="Alk74_Lv1_SFCP8_F1652.true.integer.attribute"/>
          <parameter key="2568" value="Bpy3_Lv1_SFCP7_F1227.true.integer.attribute"/>
          <parameter key="2569" value="Alk74_Lv1_SFCP8_F1627.true.integer.attribute"/>
          <parameter key="2570" value="Fla3_Lv1_SFCP10_F866.true.integer.attribute"/>
          <parameter key="2571" value="Tan1_Lv1_SFCP4_F866.true.integer.attribute"/>
          <parameter key="2572" value="Alk85_Lv1_SFCP11_F2088.true.integer.attribute"/>
          <parameter key="2573" value="Fla3_Lv1_SFCP8_F19.true.integer.attribute"/>
          <parameter key="2574" value="Tan1_Lv1_SFCP6_F19.true.integer.attribute"/>
          <parameter key="2575" value="Fla3_Lv1_SFCP7_F1225.true.integer.attribute"/>
          <parameter key="2576" value="Fla3_Lv1_SFCP6_F1225.true.integer.attribute"/>
          <parameter key="2577" value="Tan1_Lv1_SFCP7_F1225.true.integer.attribute"/>
          <parameter key="2578" value="Tan1_Lv1_SFCP8_F1225.true.integer.attribute"/>
          <parameter key="2579" value="Fla3_Lv1_SFCP10_F468.true.integer.attribute"/>
          <parameter key="2580" value="Tan1_Lv1_SFCP4_F468.true.integer.attribute"/>
          <parameter key="2581" value="Alk74_Lv1_SFCP8_F1367.true.integer.attribute"/>
          <parameter key="2582" value="Fla3_Lv1_SFCP7_F762.true.integer.attribute"/>
          <parameter key="2583" value="Alk98_Lv2_SFCP9_F547.true.integer.attribute"/>
          <parameter key="2584" value="Bpy4_Lv2_SFCP17_F6.true.integer.attribute"/>
          <parameter key="2585" value="Bpy4_Lv2_SFCP16_F255.true.integer.attribute"/>
          <parameter key="2586" value="Alk11_Lv1_SFCP1_F1017.true.integer.attribute"/>
          <parameter key="2587" value="Alk38_Lv1_SFCP4_F34.true.integer.attribute"/>
          <parameter key="2588" value="Alk38_Lv1_SFCP2_F592.true.integer.attribute"/>
          <parameter key="2589" value="Alk38_Lv1_SFCP6_F592.true.integer.attribute"/>
          <parameter key="2590" value="Fla6_Lv2_SFCP11_F8.true.integer.attribute"/>
          <parameter key="2591" value="Fla6_Lv2_SFCP8_F22.true.integer.attribute"/>
          <parameter key="2592" value="Fla6_Lv2_SFCP12_F1225.true.integer.attribute"/>
          <parameter key="2593" value="Fla6_Lv2_SFCP13_F1225.true.integer.attribute"/>
          <parameter key="2594" value="Alk11_Lv1_SFCP7_F917.true.integer.attribute"/>
          <parameter key="2595" value="Bfu2_Lv1_SFCP3_F1766.true.integer.attribute"/>
          <parameter key="2596" value="Bfu2_Lv1_SFCP2_F1766.true.integer.attribute"/>
          <parameter key="2597" value="Bfu2_Lv1_SFCP3_F1269.true.integer.attribute"/>
          <parameter key="2598" value="Bfu2_Lv1_SFCP2_F1269.true.integer.attribute"/>
          <parameter key="2599" value="Alk11_Lv1_SFCP6_F1454.true.integer.attribute"/>
          <parameter key="2600" value="Alk11_Lv1_SFCP7_F1454.true.integer.attribute"/>
          <parameter key="2601" value="Bfu2_Lv1_SFCP3_F2054.true.integer.attribute"/>
          <parameter key="2602" value="Bfu2_Lv1_SFCP2_F2054.true.integer.attribute"/>
          <parameter key="2603" value="Alk48_Lv2_SFCP7_F652.true.integer.attribute"/>
          <parameter key="2604" value="Alk11_Lv1_SFCP2_F596.true.integer.attribute"/>
          <parameter key="2605" value="Alk74_Lv1_SFCP8_F1845.true.integer.attribute"/>
          <parameter key="2606" value="Alk11_Lv1_SFCP7_F1917.true.integer.attribute"/>
          <parameter key="2607" value="Alk98_Lv2_SFCP9_F943.true.integer.attribute"/>
          <parameter key="2608" value="Alk11_Lv1_SFCP2_F1144.true.integer.attribute"/>
          <parameter key="2609" value="Alk98_Lv2_SFCP9_F956.true.integer.attribute"/>
          <parameter key="2610" value="Alk11_Lv1_SFCP7_F1355.true.integer.attribute"/>
          <parameter key="2611" value="Bpy1_Lv1_SFCP5_F1680.true.integer.attribute"/>
          <parameter key="2612" value="Fla6_Lv2_SFCP5_F250.true.integer.attribute"/>
          <parameter key="2613" value="Fla6_Lv2_SFCP11_F923.true.integer.attribute"/>
          <parameter key="2614" value="Fla6_Lv2_SFCP12_F923.true.integer.attribute"/>
          <parameter key="2615" value="Fla8_Lv2_SFCP7_F1249.true.integer.attribute"/>
          <parameter key="2616" value="Fla8_Lv2_SFCP8_F1249.true.integer.attribute"/>
          <parameter key="2617" value="Bfu2_Lv1_SFCP3_F1608.true.integer.attribute"/>
          <parameter key="2618" value="Bfu2_Lv1_SFCP2_F1608.true.integer.attribute"/>
          <parameter key="2619" value="Alk13_Lv1_SFCP9_F1944.true.integer.attribute"/>
          <parameter key="2620" value="Alk13_Lv1_SFCP7_F1944.true.integer.attribute"/>
          <parameter key="2621" value="Fla7_Lv2_SFCP7_F1660.true.integer.attribute"/>
          <parameter key="2622" value="Bfu2_Lv1_SFCP3_F1662.true.integer.attribute"/>
          <parameter key="2623" value="Bfu2_Lv1_SFCP2_F1662.true.integer.attribute"/>
          <parameter key="2624" value="Bpy3_Lv1_SFCP10_F1673.true.integer.attribute"/>
          <parameter key="2625" value="Bfu5_Lv1_SFCP8_F1928.true.integer.attribute"/>
          <parameter key="2626" value="Bpy1_Lv1_SFCP5_F1710.true.integer.attribute"/>
          <parameter key="2627" value="Bpy1_Lv1_SFCP6_F1710.true.integer.attribute"/>
          <parameter key="2628" value="Alk11_Lv1_SFCP6_F2014.true.integer.attribute"/>
          <parameter key="2629" value="Bpy3_Lv1_SFCP10_F483.true.integer.attribute"/>
          <parameter key="2630" value="Fla6_Lv2_SFCP14_F8.true.integer.attribute"/>
          <parameter key="2631" value="Fla6_Lv2_SFCP5_F81.true.integer.attribute"/>
          <parameter key="2632" value="Fla6_Lv2_SFCP6_F81.true.integer.attribute"/>
          <parameter key="2633" value="Fla6_Lv2_SFCP12_F611.true.integer.attribute"/>
          <parameter key="2634" value="Fla6_Lv2_SFCP11_F611.true.integer.attribute"/>
          <parameter key="2635" value="Alk98_Lv2_SFCP9_F1962.true.integer.attribute"/>
          <parameter key="2636" value="Fla7_Lv2_SFCP7_F1822.true.integer.attribute"/>
          <parameter key="2637" value="Bfu5_Lv1_SFCP9_F8.true.integer.attribute"/>
          <parameter key="2638" value="Bfu5_Lv1_SFCP8_F1587.true.integer.attribute"/>
          <parameter key="2639" value="Fla7_Lv2_SFCP7_F1200.true.integer.attribute"/>
          <parameter key="2640" value="Alk140_Lv1_SFCP4_F59.true.integer.attribute"/>
          <parameter key="2641" value="Alk140_Lv1_SFCP3_F59.true.integer.attribute"/>
          <parameter key="2642" value="Alk140_Lv1_SFCP9_F876.true.integer.attribute"/>
          <parameter key="2643" value="Fla7_Lv2_SFCP7_F1382.true.integer.attribute"/>
          <parameter key="2644" value="Fla7_Lv2_SFCP8_F1382.true.integer.attribute"/>
          <parameter key="2645" value="Bpy3_Lv1_SFCP6_F6.true.integer.attribute"/>
          <parameter key="2646" value="Bpy3_Lv1_SFCP9_F1904.true.integer.attribute"/>
          <parameter key="2647" value="Bfu2_Lv1_SFCP3_F1868.true.integer.attribute"/>
          <parameter key="2648" value="Bfu2_Lv1_SFCP2_F1868.true.integer.attribute"/>
          <parameter key="2649" value="Alk13_Lv1_SFCP9_F1991.true.integer.attribute"/>
          <parameter key="2650" value="Alk13_Lv1_SFCP7_F1991.true.integer.attribute"/>
          <parameter key="2651" value="Fla7_Lv2_SFCP7_F1142.true.integer.attribute"/>
          <parameter key="2652" value="Alk11_Lv1_SFCP5_F868.true.integer.attribute"/>
          <parameter key="2653" value="Fla8_Lv2_SFCP7_F1847.true.integer.attribute"/>
          <parameter key="2654" value="Fla7_Lv2_SFCP7_F1041.true.integer.attribute"/>
          <parameter key="2655" value="Alk11_Lv1_SFCP6_F705.true.integer.attribute"/>
          <parameter key="2656" value="Alk11_Lv1_SFCP7_F705.true.integer.attribute"/>
          <parameter key="2657" value="Alk85_Lv1_SFCP11_F1417.true.integer.attribute"/>
          <parameter key="2658" value="Fla7_Lv2_SFCP7_F1540.true.integer.attribute"/>
          <parameter key="2659" value="Alk11_Lv1_SFCP7_F1204.true.integer.attribute"/>
          <parameter key="2660" value="Bpy3_Lv1_SFCP10_F1922.true.integer.attribute"/>
          <parameter key="2661" value="Bpy3_Lv1_SFCP9_F1922.true.integer.attribute"/>
          <parameter key="2662" value="Alk85_Lv1_SFCP6_F6.true.integer.attribute"/>
          <parameter key="2663" value="Alk85_Lv1_SFCP11_F1086.true.integer.attribute"/>
          <parameter key="2664" value="Bfu5_Lv1_SFCP6_F6.true.integer.attribute"/>
          <parameter key="2665" value="Bfu5_Lv1_SFCP7_F19.true.integer.attribute"/>
          <parameter key="2666" value="Alk11_Lv1_SFCP9_F1931.true.integer.attribute"/>
          <parameter key="2667" value="Bfu5_Lv1_SFCP8_F1697.true.integer.attribute"/>
          <parameter key="2668" value="Fla7_Lv2_SFCP7_F690.true.integer.attribute"/>
          <parameter key="2669" value="Fla7_Lv2_SFCP8_F690.true.integer.attribute"/>
          <parameter key="2670" value="Alk140_Lv1_SFCP3_F1138.true.integer.attribute"/>
          <parameter key="2671" value="Alk11_Lv1_SFCP1_F1517.true.integer.attribute"/>
          <parameter key="2672" value="Bpy3_Lv1_SFCP6_F51.true.integer.attribute"/>
          <parameter key="2673" value="Bpy3_Lv1_SFCP5_F51.true.integer.attribute"/>
          <parameter key="2674" value="Bpy3_Lv1_SFCP9_F1634.true.integer.attribute"/>
          <parameter key="2675" value="Bfu3_Lv1_SFCP6_F1522.true.integer.attribute"/>
          <parameter key="2676" value="Bfu3_Lv1_SFCP5_F1526.true.integer.attribute"/>
          <parameter key="2677" value="Alk11_Lv1_SFCP7_F1556.true.integer.attribute"/>
          <parameter key="2678" value="Fla6_Lv2_SFCP5_F66.true.integer.attribute"/>
          <parameter key="2679" value="Fla6_Lv2_SFCP12_F1064.true.integer.attribute"/>
          <parameter key="2680" value="Fla6_Lv2_SFCP11_F1064.true.integer.attribute"/>
          <parameter key="2681" value="Alk11_Lv1_SFCP2_F1400.true.integer.attribute"/>
          <parameter key="2682" value="Alk98_Lv2_SFCP9_F2158.true.integer.attribute"/>
          <parameter key="2683" value="Fla7_Lv2_SFCP9_F8.true.integer.attribute"/>
          <parameter key="2684" value="Fla7_Lv2_SFCP7_F1903.true.integer.attribute"/>
          <parameter key="2685" value="Alk11_Lv1_SFCP7_F2176.true.integer.attribute"/>
          <parameter key="2686" value="Bfu2_Lv1_SFCP3_F965.true.integer.attribute"/>
          <parameter key="2687" value="Bfu2_Lv1_SFCP2_F965.true.integer.attribute"/>
          <parameter key="2688" value="Fla3_Lv1_SFCP7_F903.true.integer.attribute"/>
          <parameter key="2689" value="Alk11_Lv1_SFCP6_F1514.true.integer.attribute"/>
          <parameter key="2690" value="Alk11_Lv1_SFCP7_F1514.true.integer.attribute"/>
          <parameter key="2691" value="Bfu3_Lv1_SFCP5_F1860.true.integer.attribute"/>
          <parameter key="2692" value="Fla8_Lv2_SFCP15_F8.true.integer.attribute"/>
          <parameter key="2693" value="Fla8_Lv2_SFCP7_F793.true.integer.attribute"/>
          <parameter key="2694" value="Alk98_Lv2_SFCP9_F794.true.integer.attribute"/>
          <parameter key="2695" value="Alk85_Lv1_SFCP11_F949.true.integer.attribute"/>
          <parameter key="2696" value="Alk11_Lv1_SFCP7_F2022.true.integer.attribute"/>
          <parameter key="2697" value="Alk11_Lv1_SFCP7_F1687.true.integer.attribute"/>
          <parameter key="2698" value="Fla9_Lv2_SFCP13_F1629.true.integer.attribute"/>
          <parameter key="2699" value="Fla9_Lv2_SFCP14_F1629.true.integer.attribute"/>
          <parameter key="2700" value="Fla7_Lv2_SFCP7_F670.true.integer.attribute"/>
          <parameter key="2701" value="Fla7_Lv2_SFCP8_F670.true.integer.attribute"/>
          <parameter key="2702" value="Bpy3_Lv1_SFCP10_F1749.true.integer.attribute"/>
          <parameter key="2703" value="Alk98_Lv2_SFCP9_F431.true.integer.attribute"/>
          <parameter key="2704" value="Bpy3_Lv1_SFCP10_F1382.true.integer.attribute"/>
          <parameter key="2705" value="Alk85_Lv1_SFCP11_F1415.true.integer.attribute"/>
          <parameter key="2706" value="Bpy3_Lv1_SFCP10_F1180.true.integer.attribute"/>
          <parameter key="2707" value="Bpy3_Lv1_SFCP9_F1180.true.integer.attribute"/>
          <parameter key="2708" value="Bpy3_Lv1_SFCP10_F1483.true.integer.attribute"/>
          <parameter key="2709" value="Bpy3_Lv1_SFCP9_F1483.true.integer.attribute"/>
          <parameter key="2710" value="Alk74_Lv1_SFCP10_F817.true.integer.attribute"/>
          <parameter key="2711" value="Alk11_Lv1_SFCP6_F1943.true.integer.attribute"/>
          <parameter key="2712" value="Alk11_Lv1_SFCP7_F1943.true.integer.attribute"/>
          <parameter key="2713" value="Bpy1_Lv1_SFCP5_F1874.true.integer.attribute"/>
          <parameter key="2714" value="Alk11_Lv1_SFCP7_F1639.true.integer.attribute"/>
          <parameter key="2715" value="Bfu2_Lv1_SFCP2_F1671.true.integer.attribute"/>
          <parameter key="2716" value="Bfu2_Lv1_SFCP3_F1671.true.integer.attribute"/>
          <parameter key="2717" value="Bpy2_Lv1_SFCP2_F1210.true.integer.attribute"/>
          <parameter key="2718" value="Fla5_Lv1_SFCP3_F1210.true.integer.attribute"/>
          <parameter key="2719" value="Fla6_Lv2_SFCP6_F1.true.integer.attribute"/>
          <parameter key="2720" value="Fla6_Lv2_SFCP11_F759.true.integer.attribute"/>
          <parameter key="2721" value="Fla6_Lv2_SFCP12_F759.true.integer.attribute"/>
          <parameter key="2722" value="Bpy3_Lv1_SFCP10_F1067.true.integer.attribute"/>
          <parameter key="2723" value="Alk11_Lv1_SFCP9_F902.true.integer.attribute"/>
          <parameter key="2724" value="Bfu2_Lv1_SFCP3_F1666.true.integer.attribute"/>
          <parameter key="2725" value="Bfu2_Lv1_SFCP2_F1666.true.integer.attribute"/>
          <parameter key="2726" value="Alk85_Lv1_SFCP11_F1345.true.integer.attribute"/>
          <parameter key="2727" value="Fla7_Lv2_SFCP15_F19.true.integer.attribute"/>
          <parameter key="2728" value="Fla7_Lv2_SFCP7_F807.true.integer.attribute"/>
          <parameter key="2729" value="Fla7_Lv2_SFCP8_F807.true.integer.attribute"/>
          <parameter key="2730" value="Fla6_Lv2_SFCP13_F8.true.integer.attribute"/>
          <parameter key="2731" value="Fla6_Lv2_SFCP7_F19.true.integer.attribute"/>
          <parameter key="2732" value="Fla6_Lv2_SFCP6_F66.true.integer.attribute"/>
          <parameter key="2733" value="Fla6_Lv2_SFCP11_F1042.true.integer.attribute"/>
          <parameter key="2734" value="Fla6_Lv2_SFCP12_F1042.true.integer.attribute"/>
          <parameter key="2735" value="Bpy3_Lv1_SFCP10_F1386.true.integer.attribute"/>
          <parameter key="2736" value="Alk158_Lv1_SFCP7_F19.true.integer.attribute"/>
          <parameter key="2737" value="Alk158_Lv1_SFCP8_F90.true.integer.attribute"/>
          <parameter key="2738" value="Alk158_Lv1_SFCP3_F446.true.integer.attribute"/>
          <parameter key="2739" value="Alk158_Lv1_SFCP11_F446.true.integer.attribute"/>
          <parameter key="2740" value="Alk158_Lv1_SFCP4_F446.true.integer.attribute"/>
          <parameter key="2741" value="Bfu2_Lv1_SFCP3_F1972.true.integer.attribute"/>
          <parameter key="2742" value="Bfu2_Lv1_SFCP2_F1972.true.integer.attribute"/>
          <parameter key="2743" value="Fla6_Lv2_SFCP13_F19.true.integer.attribute"/>
          <parameter key="2744" value="Fla6_Lv2_SFCP12_F19.true.integer.attribute"/>
          <parameter key="2745" value="Fla6_Lv2_SFCP11_F19.true.integer.attribute"/>
          <parameter key="2746" value="Fla6_Lv2_SFCP6_F84.true.integer.attribute"/>
          <parameter key="2747" value="Fla6_Lv2_SFCP7_F84.true.integer.attribute"/>
          <parameter key="2748" value="Bfu2_Lv1_SFCP3_F648.true.integer.attribute"/>
          <parameter key="2749" value="Alk98_Lv2_SFCP9_F993.true.integer.attribute"/>
          <parameter key="2750" value="Bpy1_Lv1_SFCP5_F699.true.integer.attribute"/>
          <parameter key="2751" value="Alk98_Lv2_SFCP9_F1391.true.integer.attribute"/>
          <parameter key="2752" value="Fla6_Lv2_SFCP5_F623.true.integer.attribute"/>
          <parameter key="2753" value="Fla6_Lv2_SFCP7_F1.true.integer.attribute"/>
          <parameter key="2754" value="Fla6_Lv2_SFCP6_F19.true.integer.attribute"/>
          <parameter key="2755" value="Fla6_Lv2_SFCP5_F166.true.integer.attribute"/>
          <parameter key="2756" value="Fla6_Lv2_SFCP11_F1181.true.integer.attribute"/>
          <parameter key="2757" value="Fla6_Lv2_SFCP12_F1181.true.integer.attribute"/>
          <parameter key="2758" value="Alk98_Lv2_SFCP9_F2046.true.integer.attribute"/>
          <parameter key="2759" value="Alk98_Lv2_SFCP9_F2087.true.integer.attribute"/>
          <parameter key="2760" value="Alk98_Lv2_SFCP9_F1980.true.integer.attribute"/>
          <parameter key="2761" value="Alk123_Lv1_SFCP5_F1033.true.integer.attribute"/>
          <parameter key="2762" value="Alk85_Lv1_SFCP11_F791.true.integer.attribute"/>
          <parameter key="2763" value="Bfu3_Lv1_SFCP2_F1994.true.integer.attribute"/>
          <parameter key="2764" value="Bfu3_Lv1_SFCP1_F1994.true.integer.attribute"/>
          <parameter key="2765" value="Alk136_Lv1_SFCP3_F1349.true.integer.attribute"/>
          <parameter key="2766" value="Alk11_Lv1_SFCP5_F1640.true.integer.attribute"/>
          <parameter key="2767" value="Alk140_Lv1_SFCP3_F1277.true.integer.attribute"/>
          <parameter key="2768" value="Tan1_Lv1_SFCP7_F1.true.integer.attribute"/>
          <parameter key="2769" value="Fla3_Lv1_SFCP8_F6.true.integer.attribute"/>
          <parameter key="2770" value="Tan1_Lv1_SFCP6_F6.true.integer.attribute"/>
          <parameter key="2771" value="Bpy3_Lv1_SFCP7_F1620.true.integer.attribute"/>
          <parameter key="2772" value="Bpy3_Lv1_SFCP6_F1620.true.integer.attribute"/>
          <parameter key="2773" value="Fla3_Lv1_SFCP10_F848.true.integer.attribute"/>
          <parameter key="2774" value="Tan1_Lv1_SFCP4_F848.true.integer.attribute"/>
          <parameter key="2775" value="Fla3_Lv1_SFCP5_F612.true.integer.attribute"/>
          <parameter key="2776" value="Fla3_Lv1_SFCP6_F612.true.integer.attribute"/>
          <parameter key="2777" value="Tan1_Lv1_SFCP9_F612.true.integer.attribute"/>
          <parameter key="2778" value="Tan1_Lv1_SFCP8_F612.true.integer.attribute"/>
          <parameter key="2779" value="Bfu3_Lv1_SFCP2_F1914.true.integer.attribute"/>
          <parameter key="2780" value="Bfu3_Lv1_SFCP1_F1914.true.integer.attribute"/>
          <parameter key="2781" value="Alk136_Lv1_SFCP3_F1150.true.integer.attribute"/>
          <parameter key="2782" value="Bfu3_Lv1_SFCP2_F1995.true.integer.attribute"/>
          <parameter key="2783" value="Bfu3_Lv1_SFCP1_F1995.true.integer.attribute"/>
          <parameter key="2784" value="Alk136_Lv1_SFCP3_F1351.true.integer.attribute"/>
          <parameter key="2785" value="Alk11_Lv1_SFCP6_F1975.true.integer.attribute"/>
          <parameter key="2786" value="Alk11_Lv1_SFCP7_F1975.true.integer.attribute"/>
          <parameter key="2787" value="Fla6_Lv2_SFCP7_F72.true.integer.attribute"/>
          <parameter key="2788" value="Fla6_Lv2_SFCP6_F72.true.integer.attribute"/>
          <parameter key="2789" value="Fla6_Lv2_SFCP8_F19.true.integer.attribute"/>
          <parameter key="2790" value="Fla6_Lv2_SFCP11_F1155.true.integer.attribute"/>
          <parameter key="2791" value="Fla6_Lv2_SFCP12_F1155.true.integer.attribute"/>
          <parameter key="2792" value="Bfu3_Lv1_SFCP2_F1828.true.integer.attribute"/>
          <parameter key="2793" value="Bfu3_Lv1_SFCP1_F1828.true.integer.attribute"/>
          <parameter key="2794" value="Alk136_Lv1_SFCP3_F981.true.integer.attribute"/>
          <parameter key="2795" value="Bfu3_Lv1_SFCP6_F166.true.integer.attribute"/>
          <parameter key="2796" value="Fla4_Lv1_SFCP6_F166.true.integer.attribute"/>
          <parameter key="2797" value="Bfu3_Lv1_SFCP1_F183.true.integer.attribute"/>
          <parameter key="2798" value="Fla4_Lv1_SFCP1_F129.true.integer.attribute"/>
          <parameter key="2799" value="Fla8_Lv2_SFCP8_F1078.true.integer.attribute"/>
          <parameter key="2800" value="Bfu3_Lv1_SFCP2_F1718.true.integer.attribute"/>
          <parameter key="2801" value="Bfu3_Lv1_SFCP1_F1718.true.integer.attribute"/>
          <parameter key="2802" value="Alk136_Lv1_SFCP3_F795.true.integer.attribute"/>
          <parameter key="2803" value="Alk46_Lv1_SFCP9_F904.true.integer.attribute"/>
          <parameter key="2804" value="Alk46_Lv1_SFCP10_F1389.true.integer.attribute"/>
          <parameter key="2805" value="Alk46_Lv1_SFCP10_F254.true.integer.attribute"/>
          <parameter key="2806" value="Alk123_Lv1_SFCP5_F873.true.integer.attribute"/>
          <parameter key="2807" value="Fla7_Lv2_SFCP7_F1410.true.integer.attribute"/>
          <parameter key="2808" value="Alk11_Lv1_SFCP5_F928.true.integer.attribute"/>
          <parameter key="2809" value="Bfu2_Lv1_SFCP2_F845.true.integer.attribute"/>
          <parameter key="2810" value="Bfu2_Lv1_SFCP3_F845.true.integer.attribute"/>
          <parameter key="2811" value="Alk11_Lv1_SFCP7_F2034.true.integer.attribute"/>
          <parameter key="2812" value="Fla8_Lv2_SFCP8_F572.true.integer.attribute"/>
          <parameter key="2813" value="Alk11_Lv1_SFCP6_F2031.true.integer.attribute"/>
          <parameter key="2814" value="Alk11_Lv1_SFCP7_F2031.true.integer.attribute"/>
          <parameter key="2815" value="Alk11_Lv1_SFCP7_F485.true.integer.attribute"/>
          <parameter key="2816" value="Alk11_Lv1_SFCP6_F485.true.integer.attribute"/>
          <parameter key="2817" value="Fla7_Lv2_SFCP7_F1.true.integer.attribute"/>
          <parameter key="2818" value="Fla7_Lv2_SFCP8_F464.true.integer.attribute"/>
          <parameter key="2819" value="Bpy3_Lv1_SFCP5_F1555.true.integer.attribute"/>
          <parameter key="2820" value="Alk11_Lv1_SFCP6_F1668.true.integer.attribute"/>
          <parameter key="2821" value="Alk11_Lv1_SFCP7_F1668.true.integer.attribute"/>
          <parameter key="2822" value="Alk123_Lv1_SFCP5_F973.true.integer.attribute"/>
          <parameter key="2823" value="Bpy3_Lv1_SFCP5_F635.true.integer.attribute"/>
          <parameter key="2824" value="Alk11_Lv1_SFCP5_F1163.true.integer.attribute"/>
          <parameter key="2825" value="Alk11_Lv1_SFCP6_F1010.true.integer.attribute"/>
          <parameter key="2826" value="Alk11_Lv1_SFCP7_F1010.true.integer.attribute"/>
          <parameter key="2827" value="Alk46_Lv1_SFCP9_F878.true.integer.attribute"/>
          <parameter key="2828" value="Alk46_Lv1_SFCP10_F878.true.integer.attribute"/>
          <parameter key="2829" value="Bfu3_Lv1_SFCP2_F1768.true.integer.attribute"/>
          <parameter key="2830" value="Bfu3_Lv1_SFCP1_F1768.true.integer.attribute"/>
          <parameter key="2831" value="Alk136_Lv1_SFCP3_F870.true.integer.attribute"/>
          <parameter key="2832" value="Alk74_Lv1_SFCP8_F1092.true.integer.attribute"/>
          <parameter key="2833" value="Alk11_Lv1_SFCP6_F1880.true.integer.attribute"/>
          <parameter key="2834" value="Alk11_Lv1_SFCP7_F1880.true.integer.attribute"/>
          <parameter key="2835" value="Alk74_Lv1_SFCP8_F1641.true.integer.attribute"/>
          <parameter key="2836" value="Alk134_Lv1_SFCP5_F972.true.integer.attribute"/>
          <parameter key="2837" value="Alk46_Lv1_SFCP10_F1203.true.integer.attribute"/>
          <parameter key="2838" value="Alk98_Lv2_SFCP9_F1741.true.integer.attribute"/>
          <parameter key="2839" value="Bpy2_Lv1_SFCP3_F1201.true.integer.attribute"/>
          <parameter key="2840" value="Fla5_Lv1_SFCP4_F1201.true.integer.attribute"/>
          <parameter key="2841" value="Bpy3_Lv1_SFCP5_F883.true.integer.attribute"/>
          <parameter key="2842" value="Alk74_Lv1_SFCP8_F1024.true.integer.attribute"/>
          <parameter key="2843" value="Fla8_Lv2_SFCP8_F2073.true.integer.attribute"/>
          <parameter key="2844" value="Bpy3_Lv1_SFCP5_F872.true.integer.attribute"/>
          <parameter key="2845" value="Fla7_Lv2_SFCP3_F1.true.integer.attribute"/>
          <parameter key="2846" value="Fla7_Lv2_SFCP8_F8.true.integer.attribute"/>
          <parameter key="2847" value="Fla7_Lv2_SFCP7_F1266.true.integer.attribute"/>
          <parameter key="2848" value="Bpy3_Lv1_SFCP5_F909.true.integer.attribute"/>
          <parameter key="2849" value="Bpy3_Lv1_SFCP5_F245.true.integer.attribute"/>
          <parameter key="2850" value="Bpy2_Lv1_SFCP2_F8.true.integer.attribute"/>
          <parameter key="2851" value="Fla5_Lv1_SFCP3_F8.true.integer.attribute"/>
          <parameter key="2852" value="Bpy2_Lv1_SFCP3_F471.true.integer.attribute"/>
          <parameter key="2853" value="Fla5_Lv1_SFCP4_F471.true.integer.attribute"/>
          <parameter key="2854" value="Tan1_Lv1_SFCP9_F1.true.integer.attribute"/>
          <parameter key="2855" value="Tan1_Lv1_SFCP3_F1.true.integer.attribute"/>
          <parameter key="2856" value="Tan1_Lv1_SFCP8_F1.true.integer.attribute"/>
          <parameter key="2857" value="Fla3_Lv1_SFCP2_F5.true.integer.attribute"/>
          <parameter key="2858" value="Bfu3_Lv1_SFCP1_F465.true.integer.attribute"/>
          <parameter key="2859" value="Bfu3_Lv1_SFCP7_F1532.true.integer.attribute"/>
          <parameter key="2860" value="Bfu3_Lv1_SFCP6_F1532.true.integer.attribute"/>
          <parameter key="2861" value="Fla3_Lv1_SFCP8_F1119.true.integer.attribute"/>
          <parameter key="2862" value="Fla3_Lv1_SFCP7_F1119.true.integer.attribute"/>
          <parameter key="2863" value="Tan1_Lv1_SFCP6_F1119.true.integer.attribute"/>
          <parameter key="2864" value="Tan1_Lv1_SFCP7_F1119.true.integer.attribute"/>
          <parameter key="2865" value="Fla3_Lv1_SFCP10_F741.true.integer.attribute"/>
          <parameter key="2866" value="Tan1_Lv1_SFCP4_F741.true.integer.attribute"/>
          <parameter key="2867" value="Alk11_Lv1_SFCP7_F2094.true.integer.attribute"/>
          <parameter key="2868" value="Bpy1_Lv1_SFCP5_F2009.true.integer.attribute"/>
          <parameter key="2869" value="Alk46_Lv1_SFCP10_F1698.true.integer.attribute"/>
          <parameter key="2870" value="Fla8_Lv2_SFCP8_F404.true.integer.attribute"/>
          <parameter key="2871" value="Fla8_Lv2_SFCP8_F1077.true.integer.attribute"/>
          <parameter key="2872" value="Fla8_Lv2_SFCP7_F1533.true.integer.attribute"/>
          <parameter key="2873" value="Fla8_Lv2_SFCP8_F1533.true.integer.attribute"/>
          <parameter key="2874" value="Fla8_Lv2_SFCP4_F6.true.integer.attribute"/>
          <parameter key="2875" value="Fla8_Lv2_SFCP7_F300.true.integer.attribute"/>
          <parameter key="2876" value="Fla8_Lv2_SFCP8_F300.true.integer.attribute"/>
          <parameter key="2877" value="Alk134_Lv1_SFCP5_F1441.true.integer.attribute"/>
          <parameter key="2878" value="Fla8_Lv2_SFCP8_F1030.true.integer.attribute"/>
          <parameter key="2879" value="Fla8_Lv2_SFCP8_F1044.true.integer.attribute"/>
          <parameter key="2880" value="Alk11_Lv1_SFCP6_F1926.true.integer.attribute"/>
          <parameter key="2881" value="Alk11_Lv1_SFCP7_F1926.true.integer.attribute"/>
          <parameter key="2882" value="Bfu3_Lv1_SFCP2_F1784.true.integer.attribute"/>
          <parameter key="2883" value="Bfu3_Lv1_SFCP1_F1784.true.integer.attribute"/>
          <parameter key="2884" value="Alk136_Lv1_SFCP3_F916.true.integer.attribute"/>
          <parameter key="2885" value="Alk11_Lv1_SFCP6_F1856.true.integer.attribute"/>
          <parameter key="2886" value="Alk11_Lv1_SFCP7_F1856.true.integer.attribute"/>
          <parameter key="2887" value="Bfu3_Lv1_SFCP2_F1951.true.integer.attribute"/>
          <parameter key="2888" value="Bfu3_Lv1_SFCP1_F1951.true.integer.attribute"/>
          <parameter key="2889" value="Alk11_Lv1_SFCP6_F2130.true.integer.attribute"/>
          <parameter key="2890" value="Alk46_Lv1_SFCP9_F597.true.integer.attribute"/>
          <parameter key="2891" value="Fla8_Lv2_SFCP8_F1447.true.integer.attribute"/>
          <parameter key="2892" value="Bpy3_Lv1_SFCP5_F989.true.integer.attribute"/>
          <parameter key="2893" value="Alk136_Lv1_SFCP7_F1.true.integer.attribute"/>
          <parameter key="2894" value="Alk136_Lv1_SFCP11_F8.true.integer.attribute"/>
          <parameter key="2895" value="Alk136_Lv1_SFCP13_F8.true.integer.attribute"/>
          <parameter key="2896" value="Alk136_Lv1_SFCP4_F5.true.integer.attribute"/>
          <parameter key="2897" value="Alk136_Lv1_SFCP12_F6.true.integer.attribute"/>
          <parameter key="2898" value="Alk136_Lv1_SFCP5_F6.true.integer.attribute"/>
          <parameter key="2899" value="Alk136_Lv1_SFCP6_F19.true.integer.attribute"/>
          <parameter key="2900" value="Alk136_Lv1_SFCP9_F19.true.integer.attribute"/>
          <parameter key="2901" value="Bfu3_Lv1_SFCP7_F32.true.integer.attribute"/>
          <parameter key="2902" value="Alk136_Lv1_SFCP10_F32.true.integer.attribute"/>
          <parameter key="2903" value="Bfu3_Lv1_SFCP2_F1833.true.integer.attribute"/>
          <parameter key="2904" value="Bfu3_Lv1_SFCP1_F1833.true.integer.attribute"/>
          <parameter key="2905" value="Alk136_Lv1_SFCP3_F982.true.integer.attribute"/>
          <parameter key="2906" value="Bfu3_Lv1_SFCP5_F1713.true.integer.attribute"/>
          <parameter key="2907" value="Alk134_Lv1_SFCP5_F750.true.integer.attribute"/>
          <parameter key="2908" value="Alk74_Lv1_SFCP8_F1476.true.integer.attribute"/>
          <parameter key="2909" value="Alk46_Lv1_SFCP10_F932.true.integer.attribute"/>
          <parameter key="2910" value="Alk98_Lv2_SFCP9_F1703.true.integer.attribute"/>
          <parameter key="2911" value="Alk123_Lv1_SFCP5_F1734.true.integer.attribute"/>
          <parameter key="2912" value="Alk11_Lv1_SFCP1_F1862.true.integer.attribute"/>
          <parameter key="2913" value="PANP4_Lv2_SFCP6_F1462.true.integer.attribute"/>
          <parameter key="2914" value="PANP4_Lv2_SFCP6_F1051.true.integer.attribute"/>
          <parameter key="2915" value="Alk98_Lv2_SFCP9_F1459.true.integer.attribute"/>
          <parameter key="2916" value="PANP4_Lv2_SFCP8_F1.true.integer.attribute"/>
          <parameter key="2917" value="PANP4_Lv2_SFCP7_F1.true.integer.attribute"/>
          <parameter key="2918" value="PANP4_Lv2_SFCP10_F1.true.integer.attribute"/>
          <parameter key="2919" value="PANP4_Lv2_SFCP1_F1.true.integer.attribute"/>
          <parameter key="2920" value="PANP4_Lv2_SFCP13_F1.true.integer.attribute"/>
          <parameter key="2921" value="PANP4_Lv2_SFCP11_F19.true.integer.attribute"/>
          <parameter key="2922" value="PANP4_Lv2_SFCP12_F19.true.integer.attribute"/>
          <parameter key="2923" value="PANP4_Lv2_SFCP2_F19.true.integer.attribute"/>
          <parameter key="2924" value="PANP4_Lv2_SFCP3_F19.true.integer.attribute"/>
          <parameter key="2925" value="PANP4_Lv2_SFCP6_F825.true.integer.attribute"/>
          <parameter key="2926" value="Alk74_Lv1_SFCP8_F1795.true.integer.attribute"/>
          <parameter key="2927" value="Fla6_Lv2_SFCP7_F8.true.integer.attribute"/>
          <parameter key="2928" value="Fla6_Lv2_SFCP6_F22.true.integer.attribute"/>
          <parameter key="2929" value="Fla6_Lv2_SFCP11_F891.true.integer.attribute"/>
          <parameter key="2930" value="Fla6_Lv2_SFCP12_F891.true.integer.attribute"/>
          <parameter key="2931" value="Alk74_Lv1_SFCP8_F1302.true.integer.attribute"/>
          <parameter key="2932" value="Alk11_Lv1_SFCP9_F1227.true.integer.attribute"/>
          <parameter key="2933" value="Alk11_Lv1_SFCP7_F2174.true.integer.attribute"/>
          <parameter key="2934" value="Alk11_Lv1_SFCP6_F2174.true.integer.attribute"/>
          <parameter key="2935" value="Fla8_Lv2_SFCP10_F8.true.integer.attribute"/>
          <parameter key="2936" value="Fla8_Lv2_SFCP7_F628.true.integer.attribute"/>
          <parameter key="2937" value="Fla8_Lv2_SFCP8_F628.true.integer.attribute"/>
          <parameter key="2938" value="Alk46_Lv1_SFCP10_F1980.true.integer.attribute"/>
          <parameter key="2939" value="Alk158_Lv1_SFCP17_F8.true.integer.attribute"/>
          <parameter key="2940" value="Alk158_Lv1_SFCP16_F8.true.integer.attribute"/>
          <parameter key="2941" value="Alk158_Lv1_SFCP7_F18.true.integer.attribute"/>
          <parameter key="2942" value="Alk158_Lv1_SFCP4_F104.true.integer.attribute"/>
          <parameter key="2943" value="Alk158_Lv1_SFCP3_F135.true.integer.attribute"/>
          <parameter key="2944" value="Alk158_Lv1_SFCP11_F135.true.integer.attribute"/>
          <parameter key="2945" value="Alk66_Lv2_SFCP1_F1.true.integer.attribute"/>
          <parameter key="2946" value="Alk66_Lv2_SFCP7_F1.true.integer.attribute"/>
          <parameter key="2947" value="Alk66_Lv2_SFCP2_F1.true.integer.attribute"/>
          <parameter key="2948" value="Alk66_Lv2_SFCP12_F1.true.integer.attribute"/>
          <parameter key="2949" value="Alk66_Lv2_SFCP13_F7.true.integer.attribute"/>
          <parameter key="2950" value="Alk66_Lv2_SFCP10_F19.true.integer.attribute"/>
          <parameter key="2951" value="Alk66_Lv2_SFCP4_F1159.true.integer.attribute"/>
          <parameter key="2952" value="Alk74_Lv1_SFCP8_F1646.true.integer.attribute"/>
          <parameter key="2953" value="Alk98_Lv2_SFCP9_F750.true.integer.attribute"/>
          <parameter key="2954" value="Alk11_Lv1_SFCP5_F1689.true.integer.attribute"/>
          <parameter key="2955" value="Alk134_Lv1_SFCP1_F1.true.integer.attribute"/>
          <parameter key="2956" value="Alk134_Lv1_SFCP2_F1.true.integer.attribute"/>
          <parameter key="2957" value="Alk134_Lv1_SFCP6_F1.true.integer.attribute"/>
          <parameter key="2958" value="Alk134_Lv1_SFCP8_F1.true.integer.attribute"/>
          <parameter key="2959" value="Alk134_Lv1_SFCP12_F1.true.integer.attribute"/>
          <parameter key="2960" value="Alk134_Lv1_SFCP7_F1.true.integer.attribute"/>
          <parameter key="2961" value="Alk134_Lv1_SFCP4_F1.true.integer.attribute"/>
          <parameter key="2962" value="Alk134_Lv1_SFCP11_F99.true.integer.attribute"/>
          <parameter key="2963" value="Alk134_Lv1_SFCP10_F99.true.integer.attribute"/>
          <parameter key="2964" value="Alk134_Lv1_SFCP3_F12.true.integer.attribute"/>
          <parameter key="2965" value="Alk134_Lv1_SFCP9_F12.true.integer.attribute"/>
          <parameter key="2966" value="Alk134_Lv1_SFCP5_F1553.true.integer.attribute"/>
          <parameter key="2967" value="Fla9_Lv2_SFCP7_F47.true.integer.attribute"/>
          <parameter key="2968" value="Fla9_Lv2_SFCP8_F47.true.integer.attribute"/>
          <parameter key="2969" value="Car2_Lv2_SFCP2_F1.true.integer.attribute"/>
          <parameter key="2970" value="Car2_Lv2_SFCP13_F1.true.integer.attribute"/>
          <parameter key="2971" value="Car2_Lv2_SFCP3_F1.true.integer.attribute"/>
          <parameter key="2972" value="Car2_Lv2_SFCP9_F1.true.integer.attribute"/>
          <parameter key="2973" value="Car2_Lv2_SFCP10_F1.true.integer.attribute"/>
          <parameter key="2974" value="Car2_Lv2_SFCP6_F1.true.integer.attribute"/>
          <parameter key="2975" value="Ste1_Lv2_SFCP2_F1.true.integer.attribute"/>
          <parameter key="2976" value="Ste1_Lv2_SFCP3_F1.true.integer.attribute"/>
          <parameter key="2977" value="Ste1_Lv2_SFCP7_F1.true.integer.attribute"/>
          <parameter key="2978" value="Ste1_Lv2_SFCP8_F1.true.integer.attribute"/>
          <parameter key="2979" value="Ste1_Lv2_SFCP12_F1.true.integer.attribute"/>
          <parameter key="2980" value="Ste1_Lv2_SFCP5_F1.true.integer.attribute"/>
          <parameter key="2981" value="Ter11_Lv2_SFCP2_F5.true.integer.attribute"/>
          <parameter key="2982" value="Car2_Lv2_SFCP1_F6.true.integer.attribute"/>
          <parameter key="2983" value="Car2_Lv2_SFCP5_F6.true.integer.attribute"/>
          <parameter key="2984" value="Ste1_Lv2_SFCP11_F6.true.integer.attribute"/>
          <parameter key="2985" value="Ste1_Lv2_SFCP4_F6.true.integer.attribute"/>
          <parameter key="2986" value="Car2_Lv2_SFCP7_F1602.true.integer.attribute"/>
          <parameter key="2987" value="Car2_Lv2_SFCP8_F1602.true.integer.attribute"/>
          <parameter key="2988" value="Ter11_Lv2_SFCP6_F399.true.integer.attribute"/>
          <parameter key="2989" value="Ter11_Lv2_SFCP1_F399.true.integer.attribute"/>
          <parameter key="2990" value="Ter11_Lv2_SFCP10_F584.true.integer.attribute"/>
          <parameter key="2991" value="Ter11_Lv2_SFCP11_F584.true.integer.attribute"/>
          <parameter key="2992" value="Ste1_Lv2_SFCP10_F142.true.integer.attribute"/>
          <parameter key="2993" value="Ste1_Lv2_SFCP6_F987.true.integer.attribute"/>
          <parameter key="2994" value="Ste1_Lv2_SFCP1_F987.true.integer.attribute"/>
          <parameter key="2995" value="Bfu3_Lv1_SFCP1_F1573.true.integer.attribute"/>
          <parameter key="2996" value="Bpy4_Lv2_SFCP17_F1.true.integer.attribute"/>
          <parameter key="2997" value="Bpy4_Lv2_SFCP19_F1.true.integer.attribute"/>
          <parameter key="2998" value="Bpy4_Lv2_SFCP13_F19.true.integer.attribute"/>
          <parameter key="2999" value="Bpy4_Lv2_SFCP7_F127.true.integer.attribute"/>
          <parameter key="3000" value="Bpy4_Lv2_SFCP3_F97.true.integer.attribute"/>
          <parameter key="3001" value="Bpy4_Lv2_SFCP6_F97.true.integer.attribute"/>
          <parameter key="3002" value="Bpy4_Lv2_SFCP16_F454.true.integer.attribute"/>
          <parameter key="3003" value="Alk11_Lv1_SFCP7_F2145.true.integer.attribute"/>
          <parameter key="3004" value="Alk11_Lv1_SFCP9_F2145.true.integer.attribute"/>
          <parameter key="3005" value="Alk11_Lv1_SFCP6_F1977.true.integer.attribute"/>
          <parameter key="3006" value="Alk11_Lv1_SFCP7_F1977.true.integer.attribute"/>
          <parameter key="3007" value="Bpy3_Lv1_SFCP6_F948.true.integer.attribute"/>
          <parameter key="3008" value="Alk74_Lv1_SFCP8_F1407.true.integer.attribute"/>
          <parameter key="3009" value="Alk13_Lv2_SFCP9_F13.true.integer.attribute"/>
          <parameter key="3010" value="Alk13_Lv2_SFCP4_F608.true.integer.attribute"/>
          <parameter key="3011" value="Alk13_Lv2_SFCP7_F335.true.integer.attribute"/>
          <parameter key="3012" value="Alk13_Lv2_SFCP8_F335.true.integer.attribute"/>
          <parameter key="3013" value="Alk98_Lv2_SFCP9_F2139.true.integer.attribute"/>
          <parameter key="3014" value="Bpy3_Lv1_SFCP10_F655.true.integer.attribute"/>
          <parameter key="3015" value="Alk11_Lv1_SFCP7_F1778.true.integer.attribute"/>
          <parameter key="3016" value="Alk11_Lv1_SFCP9_F1778.true.integer.attribute"/>
          <parameter key="3017" value="Ste2_Lv1_SFCP2_F1.true.integer.attribute"/>
          <parameter key="3018" value="Ste2_Lv1_SFCP3_F1.true.integer.attribute"/>
          <parameter key="3019" value="Ste2_Lv1_SFCP6_F1.true.integer.attribute"/>
          <parameter key="3020" value="Ste2_Lv1_SFCP7_F1.true.integer.attribute"/>
          <parameter key="3021" value="Ste2_Lv1_SFCP9_F1.true.integer.attribute"/>
          <parameter key="3022" value="Ste2_Lv1_SFCP8_F18.true.integer.attribute"/>
          <parameter key="3023" value="Ste2_Lv1_SFCP5_F5.true.integer.attribute"/>
          <parameter key="3024" value="Ste2_Lv1_SFCP4_F6.true.integer.attribute"/>
          <parameter key="3025" value="Ste2_Lv1_SFCP10_F155.true.integer.attribute"/>
          <parameter key="3026" value="Ste2_Lv1_SFCP1_F155.true.integer.attribute"/>
          <parameter key="3027" value="Alk98_Lv2_SFCP9_F2005.true.integer.attribute"/>
          <parameter key="3028" value="Bfu3_Lv1_SFCP1_F855.true.integer.attribute"/>
          <parameter key="3029" value="Alk98_Lv2_SFCP9_F1999.true.integer.attribute"/>
          <parameter key="3030" value="Alk11_Lv1_SFCP7_F1679.true.integer.attribute"/>
          <parameter key="3031" value="Alk98_Lv2_SFCP9_F1254.true.integer.attribute"/>
          <parameter key="3032" value="Bpy1_Lv1_SFCP5_F1876.true.integer.attribute"/>
          <parameter key="3033" value="Fla5_Lv1_SFCP3_F1829.true.integer.attribute"/>
          <parameter key="3034" value="Alk74_Lv1_SFCP8_F1727.true.integer.attribute"/>
          <parameter key="3035" value="Bpy1_Lv1_SFCP5_F901.true.integer.attribute"/>
          <parameter key="3036" value="Alk98_Lv2_SFCP9_F854.true.integer.attribute"/>
          <parameter key="3037" value="Alk74_Lv1_SFCP8_F1.true.integer.attribute"/>
          <parameter key="3038" value="Alk74_Lv1_SFCP10_F537.true.integer.attribute"/>
          <parameter key="3039" value="Bpy2_Lv1_SFCP8_F19.true.integer.attribute"/>
          <parameter key="3040" value="Fla5_Lv1_SFCP9_F19.true.integer.attribute"/>
          <parameter key="3041" value="Bpy2_Lv1_SFCP2_F2089.true.integer.attribute"/>
          <parameter key="3042" value="Fla5_Lv1_SFCP3_F2089.true.integer.attribute"/>
          <parameter key="3043" value="Bpy3_Lv1_SFCP4_F1485.true.integer.attribute"/>
          <parameter key="3044" value="Alk74_Lv1_SFCP8_F1935.true.integer.attribute"/>
          <parameter key="3045" value="ANP2_Lv2_SFCP3_F1.true.integer.attribute"/>
          <parameter key="3046" value="ANP2_Lv2_SFCP13_F1.true.integer.attribute"/>
          <parameter key="3047" value="ANP2_Lv2_SFCP12_F1.true.integer.attribute"/>
          <parameter key="3048" value="ANP2_Lv2_SFCP4_F1.true.integer.attribute"/>
          <parameter key="3049" value="ANP2_Lv2_SFCP7_F1.true.integer.attribute"/>
          <parameter key="3050" value="ANP2_Lv2_SFCP8_F1.true.integer.attribute"/>
          <parameter key="3051" value="ANP2_Lv2_SFCP15_F1.true.integer.attribute"/>
          <parameter key="3052" value="ANP2_Lv2_SFCP11_F1.true.integer.attribute"/>
          <parameter key="3053" value="ANP2_Lv2_SFCP6_F1.true.integer.attribute"/>
          <parameter key="3054" value="Ter11_Lv2_SFCP2_F1.true.integer.attribute"/>
          <parameter key="3055" value="Ter11_Lv2_SFCP3_F1.true.integer.attribute"/>
          <parameter key="3056" value="Ter11_Lv2_SFCP12_F1.true.integer.attribute"/>
          <parameter key="3057" value="Ter11_Lv2_SFCP7_F1.true.integer.attribute"/>
          <parameter key="3058" value="Ter11_Lv2_SFCP11_F1.true.integer.attribute"/>
          <parameter key="3059" value="Ter11_Lv2_SFCP8_F1.true.integer.attribute"/>
          <parameter key="3060" value="Ter11_Lv2_SFCP4_F1.true.integer.attribute"/>
          <parameter key="3061" value="Ter11_Lv2_SFCP5_F1.true.integer.attribute"/>
          <parameter key="3062" value="Ter11_Lv2_SFCP13_F1.true.integer.attribute"/>
          <parameter key="3063" value="ANP2_Lv2_SFCP5_F6.true.integer.attribute"/>
          <parameter key="3064" value="Ter11_Lv2_SFCP9_F6.true.integer.attribute"/>
          <parameter key="3065" value="Ter11_Lv2_SFCP6_F195.true.integer.attribute"/>
          <parameter key="3066" value="Ter11_Lv2_SFCP1_F195.true.integer.attribute"/>
          <parameter key="3067" value="ANP2_Lv2_SFCP9_F2157.true.integer.attribute"/>
          <parameter key="3068" value="ANP2_Lv2_SFCP10_F2157.true.integer.attribute"/>
          <parameter key="3069" value="Ter11_Lv2_SFCP10_F2085.true.integer.attribute"/>
          <parameter key="3070" value="Alk74_Lv1_SFCP8_F2105.true.integer.attribute"/>
          <parameter key="3071" value="Alk79_Lv2_SFCP1_F1.true.integer.attribute"/>
          <parameter key="3072" value="Alk79_Lv2_SFCP13_F1.true.integer.attribute"/>
          <parameter key="3073" value="Alk79_Lv2_SFCP2_F1.true.integer.attribute"/>
          <parameter key="3074" value="Alk79_Lv2_SFCP11_F1.true.integer.attribute"/>
          <parameter key="3075" value="Alk79_Lv2_SFCP7_F1.true.integer.attribute"/>
          <parameter key="3076" value="Alk79_Lv2_SFCP5_F1.true.integer.attribute"/>
          <parameter key="3077" value="Alk79_Lv2_SFCP6_F1.true.integer.attribute"/>
          <parameter key="3078" value="Alk79_Lv2_SFCP9_F1.true.integer.attribute"/>
          <parameter key="3079" value="Alk79_Lv2_SFCP12_F1.true.integer.attribute"/>
          <parameter key="3080" value="Alk79_Lv2_SFCP10_F1.true.integer.attribute"/>
          <parameter key="3081" value="Alk79_Lv2_SFCP3_F5.true.integer.attribute"/>
          <parameter key="3082" value="Alk79_Lv2_SFCP8_F2081.true.integer.attribute"/>
          <parameter key="3083" value="Alk74_Lv1_SFCP1_F1.true.integer.attribute"/>
          <parameter key="3084" value="Alk74_Lv1_SFCP2_F1.true.integer.attribute"/>
          <parameter key="3085" value="Alk74_Lv1_SFCP10_F1.true.integer.attribute"/>
          <parameter key="3086" value="Alk74_Lv1_SFCP6_F1.true.integer.attribute"/>
          <parameter key="3087" value="Alk74_Lv1_SFCP3_F1.true.integer.attribute"/>
          <parameter key="3088" value="Alk74_Lv1_SFCP7_F1.true.integer.attribute"/>
          <parameter key="3089" value="Alk74_Lv1_SFCP5_F1.true.integer.attribute"/>
          <parameter key="3090" value="Alk74_Lv1_SFCP9_F1.true.integer.attribute"/>
          <parameter key="3091" value="Alk74_Lv1_SFCP8_F678.true.integer.attribute"/>
          <parameter key="3092" value="Fla3_Lv1_SFCP2_F1324.true.integer.attribute"/>
          <parameter key="3093" value="Fla3_Lv1_SFCP10_F1324.true.integer.attribute"/>
          <parameter key="3094" value="Alk46_Lv1_SFCP10_F1940.true.integer.attribute"/>
          <parameter key="3095" value="Alk13_Lv2_SFCP5_F1.true.integer.attribute"/>
          <parameter key="3096" value="Alk13_Lv2_SFCP6_F1.true.integer.attribute"/>
          <parameter key="3097" value="Alk13_Lv2_SFCP3_F1.true.integer.attribute"/>
          <parameter key="3098" value="Alk13_Lv2_SFCP11_F1.true.integer.attribute"/>
          <parameter key="3099" value="Alk13_Lv2_SFCP12_F1.true.integer.attribute"/>
          <parameter key="3100" value="Alk13_Lv2_SFCP10_F1.true.integer.attribute"/>
          <parameter key="3101" value="Alk13_Lv2_SFCP1_F6.true.integer.attribute"/>
          <parameter key="3102" value="Alk13_Lv2_SFCP7_F182.true.integer.attribute"/>
          <parameter key="3103" value="Alk13_Lv2_SFCP8_F222.true.integer.attribute"/>
          <parameter key="3104" value="Alk13_Lv2_SFCP9_F222.true.integer.attribute"/>
          <parameter key="3105" value="Bfu3_Lv1_SFCP1_F1893.true.integer.attribute"/>
          <parameter key="3106" value="Bfu3_Lv1_SFCP1_F1750.true.integer.attribute"/>
          <parameter key="3107" value="Alk11_Lv1_SFCP9_F1239.true.integer.attribute"/>
          <parameter key="3108" value="Alk11_Lv1_SFCP6_F1865.true.integer.attribute"/>
          <parameter key="3109" value="Alk34_Lv2_SFCP11_F1.true.integer.attribute"/>
          <parameter key="3110" value="Alk34_Lv2_SFCP12_F1.true.integer.attribute"/>
          <parameter key="3111" value="Alk34_Lv2_SFCP1_F1.true.integer.attribute"/>
          <parameter key="3112" value="Alk34_Lv2_SFCP3_F1.true.integer.attribute"/>
          <parameter key="3113" value="Alk34_Lv2_SFCP6_F1.true.integer.attribute"/>
          <parameter key="3114" value="Alk34_Lv2_SFCP7_F803.true.integer.attribute"/>
          <parameter key="3115" value="Alk34_Lv2_SFCP9_F803.true.integer.attribute"/>
          <parameter key="3116" value="Alk34_Lv2_SFCP2_F556.true.integer.attribute"/>
          <parameter key="3117" value="Ste4_Lv2_SFCP7_F1.true.integer.attribute"/>
          <parameter key="3118" value="Ste4_Lv2_SFCP12_F1.true.integer.attribute"/>
          <parameter key="3119" value="Ste4_Lv2_SFCP8_F1.true.integer.attribute"/>
          <parameter key="3120" value="Ste4_Lv2_SFCP11_F1.true.integer.attribute"/>
          <parameter key="3121" value="Ste4_Lv2_SFCP3_F1.true.integer.attribute"/>
          <parameter key="3122" value="Ste4_Lv2_SFCP15_F1.true.integer.attribute"/>
          <parameter key="3123" value="ANP1_Lv2_SFCP7_F5.true.integer.attribute"/>
          <parameter key="3124" value="ANP1_Lv2_SFCP4_F6.true.integer.attribute"/>
          <parameter key="3125" value="Ste4_Lv2_SFCP9_F6.true.integer.attribute"/>
          <parameter key="3126" value="Ste4_Lv2_SFCP10_F6.true.integer.attribute"/>
          <parameter key="3127" value="ANP1_Lv2_SFCP10_F1122.true.integer.attribute"/>
          <parameter key="3128" value="ANP1_Lv2_SFCP11_F1122.true.integer.attribute"/>
          <parameter key="3129" value="Ste4_Lv2_SFCP5_F1122.true.integer.attribute"/>
          <parameter key="3130" value="Ste4_Lv2_SFCP6_F1122.true.integer.attribute"/>
          <parameter key="3131" value="ANP1_Lv2_SFCP6_F2180.true.integer.attribute"/>
          <parameter key="3132" value="ANP1_Lv2_SFCP1_F2180.true.integer.attribute"/>
          <parameter key="3133" value="Ste4_Lv2_SFCP14_F2180.true.integer.attribute"/>
          <parameter key="3134" value="Ste4_Lv2_SFCP13_F2180.true.integer.attribute"/>
          <parameter key="3135" value="Bfu3_Lv1_SFCP1_F1918.true.integer.attribute"/>
          <parameter key="3136" value="Alk98_Lv2_SFCP9_F1554.true.integer.attribute"/>
          <parameter key="3137" value="Fla6_Lv2_SFCP8_F1.true.integer.attribute"/>
          <parameter key="3138" value="Fla6_Lv2_SFCP9_F1.true.integer.attribute"/>
          <parameter key="3139" value="Fla6_Lv2_SFCP14_F1.true.integer.attribute"/>
          <parameter key="3140" value="Fla6_Lv2_SFCP5_F1.true.integer.attribute"/>
          <parameter key="3141" value="Fla6_Lv2_SFCP2_F1.true.integer.attribute"/>
          <parameter key="3142" value="Fla6_Lv2_SFCP13_F1.true.integer.attribute"/>
          <parameter key="3143" value="Fla6_Lv2_SFCP3_F1.true.integer.attribute"/>
          <parameter key="3144" value="Fla6_Lv2_SFCP1_F5.true.integer.attribute"/>
          <parameter key="3145" value="Fla6_Lv2_SFCP6_F119.true.integer.attribute"/>
          <parameter key="3146" value="Fla6_Lv2_SFCP7_F119.true.integer.attribute"/>
          <parameter key="3147" value="Fla6_Lv2_SFCP11_F1472.true.integer.attribute"/>
          <parameter key="3148" value="Fla6_Lv2_SFCP12_F1472.true.integer.attribute"/>
          <parameter key="3149" value="Fla9_Lv2_SFCP13_F1272.true.integer.attribute"/>
          <parameter key="3150" value="Alk102_Lv2_SFCP7_F1168.true.integer.attribute"/>
          <parameter key="3151" value="Alk11_Lv1_SFCP6_F2179.true.integer.attribute"/>
          <parameter key="3152" value="Alk98_Lv2_SFCP9_F2128.true.integer.attribute"/>
          <parameter key="3153" value="Alk98_Lv2_SFCP10_F2128.true.integer.attribute"/>
          <parameter key="3154" value="Fla3_Lv2_SFCP5_F1.true.integer.attribute"/>
          <parameter key="3155" value="Fla3_Lv2_SFCP13_F1.true.integer.attribute"/>
          <parameter key="3156" value="Fla3_Lv2_SFCP15_F1.true.integer.attribute"/>
          <parameter key="3157" value="Fla3_Lv2_SFCP14_F1948.true.integer.attribute"/>
          <parameter key="3158" value="Alk41_Lv1_SFCP10_F2043.true.integer.attribute"/>
          <parameter key="3159" value="Alk98_Lv2_SFCP9_F2018.true.integer.attribute"/>
          <parameter key="3160" value="Alk98_Lv2_SFCP10_F2018.true.integer.attribute"/>
          <parameter key="3161" value="Bfu3_Lv1_SFCP5_F1031.true.integer.attribute"/>
          <parameter key="3162" value="PANP1_Lv1_SFCP2_F1976.true.integer.attribute"/>
          <parameter key="3163" value="PANP1_Lv1_SFCP3_F1976.true.integer.attribute"/>
          <parameter key="3164" value="Bfu3_Lv1_SFCP1_F1223.true.integer.attribute"/>
          <parameter key="3165" value="Bfu3_Lv1_SFCP1_F1520.true.integer.attribute"/>
          <parameter key="3166" value="Bfu3_Lv1_SFCP1_F1484.true.integer.attribute"/>
          <parameter key="3167" value="Alk11_Lv1_SFCP7_F1631.true.integer.attribute"/>
          <parameter key="3168" value="Bfu3_Lv1_SFCP1_F1060.true.integer.attribute"/>
          <parameter key="3169" value="Bfu5_Lv2_SFCP7_F8.true.integer.attribute"/>
          <parameter key="3170" value="Fla7_Lv2_SFCP15_F8.true.integer.attribute"/>
          <parameter key="3171" value="Fla7_Lv2_SFCP14_F8.true.integer.attribute"/>
          <parameter key="3172" value="Fla7_Lv2_SFCP10_F8.true.integer.attribute"/>
          <parameter key="3173" value="Fla7_Lv2_SFCP3_F8.true.integer.attribute"/>
          <parameter key="3174" value="Bfu5_Lv2_SFCP3_F104.true.integer.attribute"/>
          <parameter key="3175" value="Bfu5_Lv2_SFCP6_F1064.true.integer.attribute"/>
          <parameter key="3176" value="Bfu5_Lv2_SFCP5_F1064.true.integer.attribute"/>
          <parameter key="3177" value="Fla7_Lv2_SFCP7_F1471.true.integer.attribute"/>
          <parameter key="3178" value="Fla7_Lv2_SFCP8_F1471.true.integer.attribute"/>
          <parameter key="3179" value="PANP1_Lv1_SFCP2_F1089.true.integer.attribute"/>
          <parameter key="3180" value="PANP1_Lv1_SFCP3_F1089.true.integer.attribute"/>
          <parameter key="3181" value="Bfu3_Lv1_SFCP1_F1014.true.integer.attribute"/>
          <parameter key="3182" value="Bfu3_Lv1_SFCP1_F1618.true.integer.attribute"/>
          <parameter key="3183" value="PANP1_Lv1_SFCP2_F1068.true.integer.attribute"/>
          <parameter key="3184" value="PANP1_Lv1_SFCP3_F1068.true.integer.attribute"/>
          <parameter key="3185" value="Bfu3_Lv1_SFCP1_F2115.true.integer.attribute"/>
          <parameter key="3186" value="Alk85_Lv1_SFCP11_F2153.true.integer.attribute"/>
          <parameter key="3187" value="Bfu3_Lv1_SFCP1_F1318.true.integer.attribute"/>
          <parameter key="3188" value="Alk11_Lv1_SFCP7_F1384.true.integer.attribute"/>
          <parameter key="3189" value="Bfu3_Lv1_SFCP1_F1431.true.integer.attribute"/>
          <parameter key="3190" value="PANP1_Lv1_SFCP2_F1986.true.integer.attribute"/>
          <parameter key="3191" value="PANP1_Lv1_SFCP3_F1986.true.integer.attribute"/>
          <parameter key="3192" value="PANP1_Lv1_SFCP2_F1913.true.integer.attribute"/>
          <parameter key="3193" value="PANP1_Lv1_SFCP3_F1913.true.integer.attribute"/>
          <parameter key="3194" value="Alk102_Lv2_SFCP13_F651.true.integer.attribute"/>
          <parameter key="3195" value="PANP1_Lv1_SFCP2_F1886.true.integer.attribute"/>
          <parameter key="3196" value="PANP1_Lv1_SFCP3_F1886.true.integer.attribute"/>
          <parameter key="3197" value="Alk11_Lv1_SFCP6_F1771.true.integer.attribute"/>
          <parameter key="3198" value="Alk11_Lv1_SFCP7_F1771.true.integer.attribute"/>
          <parameter key="3199" value="SANP6_Lv2_SFCP16_F2171.true.integer.attribute"/>
          <parameter key="3200" value="Alk98_Lv2_SFCP9_F2181.true.integer.attribute"/>
          <parameter key="3201" value="PANP1_Lv1_SFCP2_F2045.true.integer.attribute"/>
          <parameter key="3202" value="PANP1_Lv1_SFCP3_F2045.true.integer.attribute"/>
          <parameter key="3203" value="Alk98_Lv2_SFCP8_F1.true.integer.attribute"/>
          <parameter key="3204" value="Alk98_Lv2_SFCP3_F45.true.integer.attribute"/>
          <parameter key="3205" value="Alk98_Lv2_SFCP9_F354.true.integer.attribute"/>
          <parameter key="3206" value="ANP1_Lv2_SFCP12_F1.true.integer.attribute"/>
          <parameter key="3207" value="ANP1_Lv2_SFCP10_F1.true.integer.attribute"/>
          <parameter key="3208" value="ANP1_Lv2_SFCP13_F1.true.integer.attribute"/>
          <parameter key="3209" value="ANP1_Lv2_SFCP3_F1.true.integer.attribute"/>
          <parameter key="3210" value="ANP1_Lv2_SFCP7_F1.true.integer.attribute"/>
          <parameter key="3211" value="ANP1_Lv2_SFCP2_F1.true.integer.attribute"/>
          <parameter key="3212" value="ANP1_Lv2_SFCP8_F1.true.integer.attribute"/>
          <parameter key="3213" value="ANP1_Lv2_SFCP4_F1.true.integer.attribute"/>
          <parameter key="3214" value="ANP1_Lv2_SFCP5_F1.true.integer.attribute"/>
          <parameter key="3215" value="ANP1_Lv2_SFCP11_F8.true.integer.attribute"/>
          <parameter key="3216" value="ANP1_Lv2_SFCP14_F6.true.integer.attribute"/>
          <parameter key="3217" value="ANP1_Lv2_SFCP1_F2167.true.integer.attribute"/>
          <parameter key="3218" value="ANP1_Lv2_SFCP6_F2167.true.integer.attribute"/>
          <parameter key="3219" value="Bpy1_Lv1_SFCP6_F8.true.integer.attribute"/>
          <parameter key="3220" value="Bpy1_Lv1_SFCP5_F1906.true.integer.attribute"/>
          <parameter key="3221" value="Bfu3_Lv1_SFCP1_F1685.true.integer.attribute"/>
          <parameter key="3222" value="Alk102_Lv2_SFCP7_F1.true.integer.attribute"/>
          <parameter key="3223" value="Alk102_Lv2_SFCP13_F268.true.integer.attribute"/>
          <parameter key="3224" value="PANP1_Lv1_SFCP2_F1964.true.integer.attribute"/>
          <parameter key="3225" value="PANP1_Lv1_SFCP3_F1964.true.integer.attribute"/>
          <parameter key="3226" value="Alk102_Lv2_SFCP13_F8.true.integer.attribute"/>
          <parameter key="3227" value="Alk102_Lv2_SFCP7_F1192.true.integer.attribute"/>
          <parameter key="3228" value="PANP1_Lv1_SFCP2_F1992.true.integer.attribute"/>
          <parameter key="3229" value="PANP1_Lv1_SFCP3_F1992.true.integer.attribute"/>
          <parameter key="3230" value="PANP1_Lv1_SFCP2_F1864.true.integer.attribute"/>
          <parameter key="3231" value="PANP1_Lv1_SFCP3_F1864.true.integer.attribute"/>
          <parameter key="3232" value="Bfu3_Lv1_SFCP1_F2013.true.integer.attribute"/>
          <parameter key="3233" value="Alk41_Lv1_SFCP1_F1686.true.integer.attribute"/>
          <parameter key="3234" value="Alk158_Lv1_SFCP10_F8.true.integer.attribute"/>
          <parameter key="3235" value="Alk158_Lv1_SFCP6_F8.true.integer.attribute"/>
          <parameter key="3236" value="Alk158_Lv1_SFCP7_F1225.true.integer.attribute"/>
          <parameter key="3237" value="Alk158_Lv1_SFCP8_F1225.true.integer.attribute"/>
          <parameter key="3238" value="Alk158_Lv1_SFCP4_F668.true.integer.attribute"/>
          <parameter key="3239" value="Alk158_Lv1_SFCP12_F265.true.integer.attribute"/>
          <parameter key="3240" value="SANP6_Lv2_SFCP3_F1.true.integer.attribute"/>
          <parameter key="3241" value="SANP6_Lv2_SFCP10_F1.true.integer.attribute"/>
          <parameter key="3242" value="SANP6_Lv2_SFCP15_F8.true.integer.attribute"/>
          <parameter key="3243" value="SANP6_Lv2_SFCP8_F22.true.integer.attribute"/>
          <parameter key="3244" value="SANP6_Lv2_SFCP4_F6.true.integer.attribute"/>
          <parameter key="3245" value="SANP6_Lv2_SFCP9_F19.true.integer.attribute"/>
          <parameter key="3246" value="SANP6_Lv2_SFCP11_F19.true.integer.attribute"/>
          <parameter key="3247" value="SANP6_Lv2_SFCP16_F1789.true.integer.attribute"/>
          <parameter key="3248" value="Alk102_Lv2_SFCP10_F1.true.integer.attribute"/>
          <parameter key="3249" value="Alk102_Lv2_SFCP4_F1.true.integer.attribute"/>
          <parameter key="3250" value="Alk102_Lv2_SFCP5_F1.true.integer.attribute"/>
          <parameter key="3251" value="Alk102_Lv2_SFCP3_F7.true.integer.attribute"/>
          <parameter key="3252" value="Alk102_Lv2_SFCP7_F127.true.integer.attribute"/>
          <parameter key="3253" value="Alk102_Lv2_SFCP13_F1058.true.integer.attribute"/>
          <parameter key="3254" value="Bfu3_Lv1_SFCP5_F1375.true.integer.attribute"/>
          <parameter key="3255" value="Bfu3_Lv1_SFCP1_F1851.true.integer.attribute"/>
          <parameter key="3256" value="Alk11_Lv1_SFCP7_F1839.true.integer.attribute"/>
          <parameter key="3257" value="Alk11_Lv1_SFCP9_F1839.true.integer.attribute"/>
          <parameter key="3258" value="PANP1_Lv1_SFCP2_F1596.true.integer.attribute"/>
          <parameter key="3259" value="PANP1_Lv1_SFCP3_F1596.true.integer.attribute"/>
          <parameter key="3260" value="Alk11_Lv1_SFCP7_F1937.true.integer.attribute"/>
          <parameter key="3261" value="Alk11_Lv1_SFCP9_F1937.true.integer.attribute"/>
          <parameter key="3262" value="Bfu5_Lv2_SFCP13_F8.true.integer.attribute"/>
          <parameter key="3263" value="Bfu5_Lv2_SFCP6_F72.true.integer.attribute"/>
          <parameter key="3264" value="Bfu5_Lv2_SFCP7_F72.true.integer.attribute"/>
          <parameter key="3265" value="Bfu5_Lv2_SFCP12_F19.true.integer.attribute"/>
          <parameter key="3266" value="Bfu5_Lv2_SFCP3_F60.true.integer.attribute"/>
          <parameter key="3267" value="Bfu3_Lv1_SFCP1_F1773.true.integer.attribute"/>
          <parameter key="3268" value="Alk47_Lv1_SFCP6_F710.true.integer.attribute"/>
          <parameter key="3269" value="Alk47_Lv1_SFCP7_F710.true.integer.attribute"/>
          <parameter key="3270" value="Bfu3_Lv1_SFCP7_F22.true.integer.attribute"/>
          <parameter key="3271" value="Alk47_Lv1_SFCP2_F6.true.integer.attribute"/>
          <parameter key="3272" value="Bfu3_Lv1_SFCP6_F19.true.integer.attribute"/>
          <parameter key="3273" value="Bfu3_Lv1_SFCP4_F19.true.integer.attribute"/>
          <parameter key="3274" value="Alk47_Lv1_SFCP1_F1111.true.integer.attribute"/>
          <parameter key="3275" value="Bfu3_Lv1_SFCP1_F2101.true.integer.attribute"/>
          <parameter key="3276" value="Alk47_Lv1_SFCP6_F1561.true.integer.attribute"/>
          <parameter key="3277" value="Alk47_Lv1_SFCP7_F1561.true.integer.attribute"/>
          <parameter key="3278" value="Alk98_Lv2_SFCP3_F1.true.integer.attribute"/>
          <parameter key="3279" value="Alk98_Lv2_SFCP4_F1.true.integer.attribute"/>
          <parameter key="3280" value="Alk98_Lv2_SFCP5_F1.true.integer.attribute"/>
          <parameter key="3281" value="Alk98_Lv2_SFCP12_F1.true.integer.attribute"/>
          <parameter key="3282" value="Alk98_Lv2_SFCP13_F1.true.integer.attribute"/>
          <parameter key="3283" value="Alk98_Lv2_SFCP10_F1.true.integer.attribute"/>
          <parameter key="3284" value="Alk98_Lv2_SFCP11_F1.true.integer.attribute"/>
          <parameter key="3285" value="Alk98_Lv2_SFCP7_F1.true.integer.attribute"/>
          <parameter key="3286" value="Alk98_Lv2_SFCP9_F2122.true.integer.attribute"/>
          <parameter key="3287" value="Alk98_Lv2_SFCP8_F2122.true.integer.attribute"/>
          <parameter key="3288" value="Alk98_Lv1_SFCP4_F1.true.integer.attribute"/>
          <parameter key="3289" value="Alk98_Lv1_SFCP9_F1.true.integer.attribute"/>
          <parameter key="3290" value="Alk98_Lv1_SFCP5_F1.true.integer.attribute"/>
          <parameter key="3291" value="Alk98_Lv1_SFCP10_F5.true.integer.attribute"/>
          <parameter key="3292" value="Alk98_Lv1_SFCP8_F6.true.integer.attribute"/>
          <parameter key="3293" value="Alk98_Lv1_SFCP3_F194.true.integer.attribute"/>
          <parameter key="3294" value="Alk85_Lv1_SFCP11_F470.true.integer.attribute"/>
          <parameter key="3295" value="Bpy2_Lv1_SFCP7_F7.true.integer.attribute"/>
          <parameter key="3296" value="Bpy2_Lv1_SFCP2_F11.true.integer.attribute"/>
          <parameter key="3297" value="Bpy2_Lv1_SFCP1_F311.true.integer.attribute"/>
          <parameter key="3298" value="Alk13_Lv1_SFCP2_F724.true.integer.attribute"/>
          <parameter key="3299" value="Alk158_Lv1_SFCP3_F1.true.integer.attribute"/>
          <parameter key="3300" value="Alk158_Lv1_SFCP11_F2.true.integer.attribute"/>
          <parameter key="3301" value="Alk158_Lv1_SFCP17_F19.true.integer.attribute"/>
          <parameter key="3302" value="Alk158_Lv1_SFCP16_F19.true.integer.attribute"/>
          <parameter key="3303" value="Alk158_Lv1_SFCP4_F120.true.integer.attribute"/>
          <parameter key="3304" value="Alk11_Lv1_SFCP5_F656.true.integer.attribute"/>
          <parameter key="3305" value="Alk11_Lv1_SFCP5_F309.true.integer.attribute"/>
          <parameter key="3306" value="Alk11_Lv1_SFCP6_F842.true.integer.attribute"/>
          <parameter key="3307" value="Alk11_Lv1_SFCP7_F842.true.integer.attribute"/>
          <parameter key="3308" value="Alk41_Lv1_SFCP6_F41.true.integer.attribute"/>
          <parameter key="3309" value="Alk41_Lv1_SFCP8_F1690.true.integer.attribute"/>
          <parameter key="3310" value="Tan2_Lv1_SFCP1_F1892.true.integer.attribute"/>
          <parameter key="3311" value="Alk41_Lv1_SFCP1_F127.true.integer.attribute"/>
          <parameter key="3312" value="Bpy3_Lv1_SFCP10_F34.true.integer.attribute"/>
          <parameter key="3313" value="Fla8_Lv1_SFCP4_F180.true.integer.attribute"/>
          <parameter key="3314" value="Alk11_Lv1_SFCP5_F377.true.integer.attribute"/>
          <parameter key="3315" value="Alk11_Lv1_SFCP6_F377.true.integer.attribute"/>
          <parameter key="3316" value="Alk11_Lv1_SFCP7_F377.true.integer.attribute"/>
          <parameter key="3317" value="Alk85_Lv1_SFCP11_F1363.true.integer.attribute"/>
          <parameter key="3318" value="PANP2_Lv1_SFCP2_F1498.true.integer.attribute"/>
          <parameter key="3319" value="PANP3_Lv1_SFCP10_F1644.true.integer.attribute"/>
          <parameter key="3320" value="PANP3_Lv1_SFCP9_F1644.true.integer.attribute"/>
          <parameter key="3321" value="Bpy3_Lv1_SFCP10_F387.true.integer.attribute"/>
          <parameter key="3322" value="PANP3_Lv1_SFCP10_F2063.true.integer.attribute"/>
          <parameter key="3323" value="PANP3_Lv1_SFCP9_F2063.true.integer.attribute"/>
          <parameter key="3324" value="Alk157_Lv1_SFCP12_F196.true.integer.attribute"/>
          <parameter key="3325" value="Alk157_Lv1_SFCP19_F196.true.integer.attribute"/>
          <parameter key="3326" value="Alk157_Lv1_SFCP3_F1236.true.integer.attribute"/>
          <parameter key="3327" value="Alk157_Lv1_SFCP13_F1236.true.integer.attribute"/>
          <parameter key="3328" value="Alk85_Lv1_SFCP11_F702.true.integer.attribute"/>
          <parameter key="3329" value="Tan3_Lv1_SFCP4_F1091.true.integer.attribute"/>
          <parameter key="3330" value="Alk13_Lv1_SFCP2_F1283.true.integer.attribute"/>
          <parameter key="3331" value="PANP3_Lv1_SFCP10_F1341.true.integer.attribute"/>
          <parameter key="3332" value="PANP3_Lv1_SFCP9_F1341.true.integer.attribute"/>
          <parameter key="3333" value="PANP2_Lv1_SFCP3_F1409.true.integer.attribute"/>
          <parameter key="3334" value="PANP3_Lv1_SFCP10_F721.true.integer.attribute"/>
          <parameter key="3335" value="PANP3_Lv1_SFCP9_F721.true.integer.attribute"/>
          <parameter key="3336" value="Alk11_Lv1_SFCP9_F56.true.integer.attribute"/>
          <parameter key="3337" value="Alk11_Lv1_SFCP2_F127.true.integer.attribute"/>
          <parameter key="3338" value="Alk11_Lv1_SFCP6_F673.true.integer.attribute"/>
          <parameter key="3339" value="Bfu5_Lv2_SFCP13_F1.true.integer.attribute"/>
          <parameter key="3340" value="Bfu5_Lv2_SFCP12_F1.true.integer.attribute"/>
          <parameter key="3341" value="Bfu5_Lv2_SFCP14_F1.true.integer.attribute"/>
          <parameter key="3342" value="Bfu5_Lv2_SFCP15_F1.true.integer.attribute"/>
          <parameter key="3343" value="Bfu5_Lv2_SFCP11_F1.true.integer.attribute"/>
          <parameter key="3344" value="Bfu5_Lv2_SFCP7_F1.true.integer.attribute"/>
          <parameter key="3345" value="Bfu5_Lv2_SFCP8_F1.true.integer.attribute"/>
          <parameter key="3346" value="Bfu5_Lv2_SFCP5_F1.true.integer.attribute"/>
          <parameter key="3347" value="Bfu5_Lv2_SFCP6_F61.true.integer.attribute"/>
          <parameter key="3348" value="Bfu5_Lv2_SFCP3_F36.true.integer.attribute"/>
          <parameter key="3349" value="Alk13_Lv1_SFCP2_F406.true.integer.attribute"/>
          <parameter key="3350" value="Alk11_Lv1_SFCP7_F538.true.integer.attribute"/>
          <parameter key="3351" value="PANP5_Lv1_SFCP3_F199.true.integer.attribute"/>
          <parameter key="3352" value="PANP5_Lv1_SFCP4_F684.true.integer.attribute"/>
          <parameter key="3353" value="Bpy3_Lv1_SFCP6_F45.true.integer.attribute"/>
          <parameter key="3354" value="Bpy3_Lv1_SFCP10_F1808.true.integer.attribute"/>
          <parameter key="3355" value="Bfu2_Lv1_SFCP6_F362.true.integer.attribute"/>
          <parameter key="3356" value="Bfu2_Lv1_SFCP5_F316.true.integer.attribute"/>
          <parameter key="3357" value="PANP2_Lv1_SFCP3_F1423.true.integer.attribute"/>
          <parameter key="3358" value="Bfu2_Lv1_SFCP6_F645.true.integer.attribute"/>
          <parameter key="3359" value="Bpy2_Lv1_SFCP3_F246.true.integer.attribute"/>
          <parameter key="3360" value="Bpy2_Lv1_SFCP1_F319.true.integer.attribute"/>
          <parameter key="3361" value="Alk11_Lv1_SFCP7_F728.true.integer.attribute"/>
          <parameter key="3362" value="Alk41_Lv1_SFCP10_F506.true.integer.attribute"/>
          <parameter key="3363" value="Alk85_Lv1_SFCP11_F772.true.integer.attribute"/>
          <parameter key="3364" value="Alk85_Lv1_SFCP11_F521.true.integer.attribute"/>
          <parameter key="3365" value="Alk13_Lv1_SFCP9_F75.true.integer.attribute"/>
          <parameter key="3366" value="Alk47_Lv1_SFCP7_F1.true.integer.attribute"/>
          <parameter key="3367" value="Alk47_Lv1_SFCP1_F95.true.integer.attribute"/>
          <parameter key="3368" value="Alk47_Lv1_SFCP6_F606.true.integer.attribute"/>
          <parameter key="3369" value="Alk11_Lv1_SFCP7_F1315.true.integer.attribute"/>
          <parameter key="3370" value="Alk47_Lv1_SFCP6_F342.true.integer.attribute"/>
          <parameter key="3371" value="Alk47_Lv1_SFCP8_F132.true.integer.attribute"/>
          <parameter key="3372" value="Ter9_Lv1_SFCP1_F1826.true.integer.attribute"/>
          <parameter key="3373" value="Ter9_Lv1_SFCP2_F1826.true.integer.attribute"/>
          <parameter key="3374" value="Alk11_Lv1_SFCP3_F1229.true.integer.attribute"/>
          <parameter key="3375" value="Fla7_Lv1_SFCP3_F61.true.integer.attribute"/>
          <parameter key="3376" value="PANP5_Lv1_SFCP4_F61.true.integer.attribute"/>
          <parameter key="3377" value="Fla7_Lv1_SFCP4_F32.true.integer.attribute"/>
          <parameter key="3378" value="Fla7_Lv1_SFCP12_F32.true.integer.attribute"/>
          <parameter key="3379" value="Fla7_Lv1_SFCP8_F360.true.integer.attribute"/>
          <parameter key="3380" value="PANP5_Lv1_SFCP3_F997.true.integer.attribute"/>
          <parameter key="3381" value="Alk47_Lv1_SFCP6_F1304.true.integer.attribute"/>
          <parameter key="3382" value="Alk47_Lv1_SFCP7_F1304.true.integer.attribute"/>
          <parameter key="3383" value="Alk13_Lv1_SFCP9_F7.true.integer.attribute"/>
          <parameter key="3384" value="Bpy3_Lv1_SFCP4_F42.true.integer.attribute"/>
          <parameter key="3385" value="PANP2_Lv1_SFCP1_F42.true.integer.attribute"/>
          <parameter key="3386" value="Alk13_Lv1_SFCP5_F45.true.integer.attribute"/>
          <parameter key="3387" value="Bpy3_Lv1_SFCP1_F895.true.integer.attribute"/>
          <parameter key="3388" value="PANP2_Lv1_SFCP2_F1543.true.integer.attribute"/>
          <parameter key="3389" value="PANP2_Lv1_SFCP3_F1543.true.integer.attribute"/>
          <parameter key="3390" value="Alk13_Lv1_SFCP1_F1087.true.integer.attribute"/>
          <parameter key="3391" value="Alk85_Lv1_SFCP3_F16.true.integer.attribute"/>
          <parameter key="3392" value="Alk85_Lv1_SFCP11_F633.true.integer.attribute"/>
          <parameter key="3393" value="Fla8_Lv1_SFCP3_F1583.true.integer.attribute"/>
          <parameter key="3394" value="Fla8_Lv1_SFCP4_F1583.true.integer.attribute"/>
          <parameter key="3395" value="Alk11_Lv1_SFCP5_F39.true.integer.attribute"/>
          <parameter key="3396" value="Alk11_Lv1_SFCP6_F1276.true.integer.attribute"/>
          <parameter key="3397" value="Alk11_Lv1_SFCP7_F1276.true.integer.attribute"/>
          <parameter key="3398" value="Fla8_Lv1_SFCP3_F526.true.integer.attribute"/>
          <parameter key="3399" value="Fla8_Lv1_SFCP4_F526.true.integer.attribute"/>
          <parameter key="3400" value="Fla8_Lv1_SFCP16_F526.true.integer.attribute"/>
          <parameter key="3401" value="PANP1_Lv1_SFCP2_F1537.true.integer.attribute"/>
          <parameter key="3402" value="PANP1_Lv1_SFCP3_F1537.true.integer.attribute"/>
          <parameter key="3403" value="Ter9_Lv1_SFCP2_F1894.true.integer.attribute"/>
          <parameter key="3404" value="Ter9_Lv1_SFCP1_F1894.true.integer.attribute"/>
          <parameter key="3405" value="Bfu2_Lv1_SFCP7_F45.true.integer.attribute"/>
          <parameter key="3406" value="Bfu2_Lv1_SFCP5_F501.true.integer.attribute"/>
          <parameter key="3407" value="Bpy3_Lv1_SFCP10_F1491.true.integer.attribute"/>
          <parameter key="3408" value="Alk13_Lv1_SFCP2_F1430.true.integer.attribute"/>
          <parameter key="3409" value="Bpy3_Lv1_SFCP10_F1728.true.integer.attribute"/>
          <parameter key="3410" value="Tan2_Lv1_SFCP1_F1769.true.integer.attribute"/>
          <parameter key="3411" value="Bpy1_Lv1_SFCP5_F1901.true.integer.attribute"/>
          <parameter key="3412" value="Alk11_Lv1_SFCP5_F182.true.integer.attribute"/>
          <parameter key="3413" value="Alk11_Lv1_SFCP7_F233.true.integer.attribute"/>
          <parameter key="3414" value="Bfu3_Lv1_SFCP5_F45.true.integer.attribute"/>
          <parameter key="3415" value="Bfu3_Lv1_SFCP2_F150.true.integer.attribute"/>
          <parameter key="3416" value="Bfu3_Lv1_SFCP1_F983.true.integer.attribute"/>
          <parameter key="3417" value="Bpy3_Lv1_SFCP5_F1729.true.integer.attribute"/>
          <parameter key="3418" value="Tan3_Lv1_SFCP12_F94.true.integer.attribute"/>
          <parameter key="3419" value="Tan3_Lv1_SFCP11_F94.true.integer.attribute"/>
          <parameter key="3420" value="Tan3_Lv1_SFCP4_F94.true.integer.attribute"/>
          <parameter key="3421" value="Tan3_Lv1_SFCP5_F94.true.integer.attribute"/>
          <parameter key="3422" value="Bpy3_Lv1_SFCP1_F6.true.integer.attribute"/>
          <parameter key="3423" value="Bpy3_Lv1_SFCP10_F1912.true.integer.attribute"/>
          <parameter key="3424" value="Alk11_Lv1_SFCP1_F134.true.integer.attribute"/>
          <parameter key="3425" value="Alk11_Lv1_SFCP5_F683.true.integer.attribute"/>
          <parameter key="3426" value="Alk11_Lv1_SFCP6_F683.true.integer.attribute"/>
          <parameter key="3427" value="Alk11_Lv1_SFCP7_F683.true.integer.attribute"/>
          <parameter key="3428" value="Alk11_Lv1_SFCP7_F2064.true.integer.attribute"/>
          <parameter key="3429" value="Alk11_Lv1_SFCP7_F703.true.integer.attribute"/>
          <parameter key="3430" value="Fla8_Lv1_SFCP3_F681.true.integer.attribute"/>
          <parameter key="3431" value="Fla8_Lv1_SFCP4_F681.true.integer.attribute"/>
          <parameter key="3432" value="Fla8_Lv1_SFCP16_F681.true.integer.attribute"/>
          <parameter key="3433" value="PANP1_Lv1_SFCP2_F1557.true.integer.attribute"/>
          <parameter key="3434" value="PANP1_Lv1_SFCP3_F1557.true.integer.attribute"/>
          <parameter key="3435" value="Alk13_Lv1_SFCP9_F23.true.integer.attribute"/>
          <parameter key="3436" value="Alk13_Lv1_SFCP2_F1816.true.integer.attribute"/>
          <parameter key="3437" value="Alk13_Lv1_SFCP2_F1674.true.integer.attribute"/>
          <parameter key="3438" value="Bfu2_Lv1_SFCP3_F159.true.integer.attribute"/>
          <parameter key="3439" value="Bfu2_Lv1_SFCP6_F348.true.integer.attribute"/>
          <parameter key="3440" value="Alk13_Lv1_SFCP2_F1055.true.integer.attribute"/>
          <parameter key="3441" value="PANP3_Lv1_SFCP10_F837.true.integer.attribute"/>
          <parameter key="3442" value="PANP3_Lv1_SFCP9_F837.true.integer.attribute"/>
          <parameter key="3443" value="Alk41_Lv1_SFCP2_F22.true.integer.attribute"/>
          <parameter key="3444" value="Alk41_Lv1_SFCP8_F263.true.integer.attribute"/>
          <parameter key="3445" value="Alk41_Lv1_SFCP7_F1015.true.integer.attribute"/>
          <parameter key="3446" value="Alk13_Lv1_SFCP2_F811.true.integer.attribute"/>
          <parameter key="3447" value="Bpy3_Lv1_SFCP4_F127.true.integer.attribute"/>
          <parameter key="3448" value="Bpy3_Lv1_SFCP10_F761.true.integer.attribute"/>
          <parameter key="3449" value="Alk41_Lv1_SFCP8_F355.true.integer.attribute"/>
          <parameter key="3450" value="Bpy3_Lv1_SFCP10_F833.true.integer.attribute"/>
          <parameter key="3451" value="Bpy3_Lv1_SFCP6_F19.true.integer.attribute"/>
          <parameter key="3452" value="Bpy3_Lv1_SFCP10_F1199.true.integer.attribute"/>
          <parameter key="3453" value="Alk123_Lv1_SFCP2_F1.true.integer.attribute"/>
          <parameter key="3454" value="Alk123_Lv1_SFCP1_F1.true.integer.attribute"/>
          <parameter key="3455" value="Alk123_Lv1_SFCP9_F1.true.integer.attribute"/>
          <parameter key="3456" value="Alk123_Lv1_SFCP10_F1.true.integer.attribute"/>
          <parameter key="3457" value="Alk123_Lv1_SFCP8_F1.true.integer.attribute"/>
          <parameter key="3458" value="Alk123_Lv1_SFCP3_F1.true.integer.attribute"/>
          <parameter key="3459" value="Alk123_Lv1_SFCP6_F1.true.integer.attribute"/>
          <parameter key="3460" value="Alk123_Lv1_SFCP12_F1.true.integer.attribute"/>
          <parameter key="3461" value="Alk123_Lv1_SFCP4_F1.true.integer.attribute"/>
          <parameter key="3462" value="Alk123_Lv1_SFCP5_F1681.true.integer.attribute"/>
          <parameter key="3463" value="Alk85_Lv1_SFCP3_F372.true.integer.attribute"/>
          <parameter key="3464" value="Alk85_Lv1_SFCP11_F971.true.integer.attribute"/>
          <parameter key="3465" value="Alk165_Lv2_SFCP11_F663.true.integer.attribute"/>
          <parameter key="3466" value="Alk145_Lv2_SFCP5_F1.true.integer.attribute"/>
          <parameter key="3467" value="Alk145_Lv2_SFCP4_F101.true.integer.attribute"/>
          <parameter key="3468" value="Alk145_Lv2_SFCP7_F620.true.integer.attribute"/>
          <parameter key="3469" value="Fla7_Lv1_SFCP4_F215.true.integer.attribute"/>
          <parameter key="3470" value="Fla7_Lv1_SFCP3_F1509.true.integer.attribute"/>
          <parameter key="3471" value="Fla7_Lv1_SFCP6_F1509.true.integer.attribute"/>
          <parameter key="3472" value="Alk11_Lv1_SFCP1_F637.true.integer.attribute"/>
          <parameter key="3473" value="Alk11_Lv1_SFCP7_F766.true.integer.attribute"/>
          <parameter key="3474" value="Bfu2_Lv1_SFCP5_F188.true.integer.attribute"/>
          <parameter key="3475" value="Bpy1_Lv1_SFCP5_F2035.true.integer.attribute"/>
          <parameter key="3476" value="Ter16_Lv1_SFCP9_F19.true.integer.attribute"/>
          <parameter key="3477" value="Ter16_Lv1_SFCP8_F19.true.integer.attribute"/>
          <parameter key="3478" value="Ter16_Lv1_SFCP4_F285.true.integer.attribute"/>
          <parameter key="3479" value="Alk11_Lv1_SFCP3_F79.true.integer.attribute"/>
          <parameter key="3480" value="Alk11_Lv1_SFCP2_F79.true.integer.attribute"/>
          <parameter key="3481" value="PANP2_Lv1_SFCP3_F2093.true.integer.attribute"/>
          <parameter key="3482" value="PANP2_Lv1_SFCP2_F2093.true.integer.attribute"/>
          <parameter key="3483" value="Alk11_Lv1_SFCP5_F808.true.integer.attribute"/>
          <parameter key="3484" value="Bpy3_Lv1_SFCP5_F695.true.integer.attribute"/>
          <parameter key="3485" value="Alk13_Lv1_SFCP2_F1468.true.integer.attribute"/>
          <parameter key="3486" value="Alk11_Lv1_SFCP6_F1297.true.integer.attribute"/>
          <parameter key="3487" value="Alk11_Lv1_SFCP7_F1297.true.integer.attribute"/>
          <parameter key="3488" value="PANP2_Lv1_SFCP3_F1126.true.integer.attribute"/>
          <parameter key="3489" value="PANP3_Lv1_SFCP1_F197.true.integer.attribute"/>
          <parameter key="3490" value="PANP3_Lv1_SFCP10_F1052.true.integer.attribute"/>
          <parameter key="3491" value="PANP3_Lv1_SFCP9_F1052.true.integer.attribute"/>
          <parameter key="3492" value="Alk11_Lv1_SFCP7_F1637.true.integer.attribute"/>
          <parameter key="3493" value="Alk13_Lv1_SFCP2_F1209.true.integer.attribute"/>
          <parameter key="3494" value="Alk11_Lv1_SFCP7_F603.true.integer.attribute"/>
          <parameter key="3495" value="PANP3_Lv1_SFCP10_F735.true.integer.attribute"/>
          <parameter key="3496" value="PANP3_Lv1_SFCP9_F735.true.integer.attribute"/>
          <parameter key="3497" value="Alk11_Lv1_SFCP7_F218.true.integer.attribute"/>
          <parameter key="3498" value="Alk85_Lv1_SFCP11_F579.true.integer.attribute"/>
          <parameter key="3499" value="PANP2_Lv1_SFCP3_F886.true.integer.attribute"/>
          <parameter key="3500" value="PANP2_Lv1_SFCP5_F886.true.integer.attribute"/>
          <parameter key="3501" value="Bpy3_Lv1_SFCP6_F34.true.integer.attribute"/>
          <parameter key="3502" value="Bpy3_Lv1_SFCP5_F109.true.integer.attribute"/>
          <parameter key="3503" value="Alk13_Lv1_SFCP2_F2059.true.integer.attribute"/>
          <parameter key="3504" value="Bpy1_Lv1_SFCP6_F32.true.integer.attribute"/>
          <parameter key="3505" value="Bpy1_Lv1_SFCP5_F1230.true.integer.attribute"/>
          <parameter key="3506" value="Alk85_Lv1_SFCP11_F327.true.integer.attribute"/>
          <parameter key="3507" value="Alk85_Lv1_SFCP11_F542.true.integer.attribute"/>
          <parameter key="3508" value="Alk41_Lv1_SFCP6_F264.true.integer.attribute"/>
          <parameter key="3509" value="Alk41_Lv1_SFCP8_F1362.true.integer.attribute"/>
          <parameter key="3510" value="Alk41_Lv1_SFCP8_F1054.true.integer.attribute"/>
          <parameter key="3511" value="PANP2_Lv1_SFCP3_F1102.true.integer.attribute"/>
          <parameter key="3512" value="PANP2_Lv1_SFCP5_F1102.true.integer.attribute"/>
          <parameter key="3513" value="Alk1_Lv1_SFCP2_F1032.true.integer.attribute"/>
          <parameter key="3514" value="Alk1_Lv1_SFCP1_F1032.true.integer.attribute"/>
          <parameter key="3515" value="Bpy1_Lv1_SFCP5_F2140.true.integer.attribute"/>
          <parameter key="3516" value="Ter1_Lv1_SFCP1_F1.true.integer.attribute"/>
          <parameter key="3517" value="Ter1_Lv1_SFCP3_F1.true.integer.attribute"/>
          <parameter key="3518" value="Ter1_Lv1_SFCP5_F1.true.integer.attribute"/>
          <parameter key="3519" value="Ter1_Lv1_SFCP6_F34.true.integer.attribute"/>
          <parameter key="3520" value="Ter1_Lv1_SFCP2_F34.true.integer.attribute"/>
          <parameter key="3521" value="Ter1_Lv1_SFCP4_F632.true.integer.attribute"/>
          <parameter key="3522" value="Alk1_Lv1_SFCP1_F912.true.integer.attribute"/>
          <parameter key="3523" value="Alk1_Lv1_SFCP2_F912.true.integer.attribute"/>
          <parameter key="3524" value="Tan3_Lv1_SFCP9_F81.true.integer.attribute"/>
          <parameter key="3525" value="Tan3_Lv1_SFCP10_F81.true.integer.attribute"/>
          <parameter key="3526" value="Tan3_Lv1_SFCP5_F489.true.integer.attribute"/>
          <parameter key="3527" value="Alk41_Lv1_SFCP3_F1683.true.integer.attribute"/>
          <parameter key="3528" value="PANP5_Lv1_SFCP4_F557.true.integer.attribute"/>
          <parameter key="3529" value="PANP5_Lv1_SFCP3_F438.true.integer.attribute"/>
          <parameter key="3530" value="Alk47_Lv1_SFCP7_F1946.true.integer.attribute"/>
          <parameter key="3531" value="Alk47_Lv1_SFCP6_F1946.true.integer.attribute"/>
          <parameter key="3532" value="Alk13_Lv1_SFCP9_F69.true.integer.attribute"/>
          <parameter key="3533" value="Alk13_Lv1_SFCP2_F867.true.integer.attribute"/>
          <parameter key="3534" value="PANP2_Lv1_SFCP3_F2100.true.integer.attribute"/>
          <parameter key="3535" value="Bpy1_Lv1_SFCP5_F1967.true.integer.attribute"/>
          <parameter key="3536" value="PANP2_Lv1_SFCP8_F127.true.integer.attribute"/>
          <parameter key="3537" value="PANP2_Lv1_SFCP3_F1807.true.integer.attribute"/>
          <parameter key="3538" value="Alk11_Lv1_SFCP6_F1939.true.integer.attribute"/>
          <parameter key="3539" value="Alk11_Lv1_SFCP7_F1939.true.integer.attribute"/>
          <parameter key="3540" value="PANP1_Lv2_SFCP1_F1.true.integer.attribute"/>
          <parameter key="3541" value="PANP1_Lv2_SFCP4_F738.true.integer.attribute"/>
          <parameter key="3542" value="PANP1_Lv2_SFCP11_F738.true.integer.attribute"/>
          <parameter key="3543" value="Bpy1_Lv1_SFCP5_F1821.true.integer.attribute"/>
          <parameter key="3544" value="Tan3_Lv1_SFCP3_F45.true.integer.attribute"/>
          <parameter key="3545" value="Tan3_Lv1_SFCP11_F376.true.integer.attribute"/>
          <parameter key="3546" value="Alk30_Lv2_SFCP7_F1179.true.integer.attribute"/>
          <parameter key="3547" value="Tan2_Lv1_SFCP1_F939.true.integer.attribute"/>
          <parameter key="3548" value="Fla7_Lv1_SFCP4_F8.true.integer.attribute"/>
          <parameter key="3549" value="Fla7_Lv1_SFCP3_F233.true.integer.attribute"/>
          <parameter key="3550" value="Bfu2_Lv1_SFCP2_F1801.true.integer.attribute"/>
          <parameter key="3551" value="PANP2_Lv1_SFCP2_F1312.true.integer.attribute"/>
          <parameter key="3552" value="Alk41_Lv1_SFCP5_F3.true.integer.attribute"/>
          <parameter key="3553" value="Alk41_Lv1_SFCP6_F1600.true.integer.attribute"/>
          <parameter key="3554" value="Alk11_Lv1_SFCP7_F841.true.integer.attribute"/>
          <parameter key="3555" value="Fla8_Lv1_SFCP3_F730.true.integer.attribute"/>
          <parameter key="3556" value="Fla8_Lv1_SFCP4_F730.true.integer.attribute"/>
          <parameter key="3557" value="Alk87_Lv1_SFCP8_F1.true.integer.attribute"/>
          <parameter key="3558" value="Alk87_Lv1_SFCP9_F1.true.integer.attribute"/>
          <parameter key="3559" value="Alk87_Lv1_SFCP7_F1.true.integer.attribute"/>
          <parameter key="3560" value="Alk87_Lv1_SFCP11_F1.true.integer.attribute"/>
          <parameter key="3561" value="Alk87_Lv1_SFCP3_F1574.true.integer.attribute"/>
          <parameter key="3562" value="Alk87_Lv1_SFCP2_F1574.true.integer.attribute"/>
          <parameter key="3563" value="Alk13_Lv1_SFCP2_F1374.true.integer.attribute"/>
          <parameter key="3564" value="Alk11_Lv1_SFCP7_F1187.true.integer.attribute"/>
          <parameter key="3565" value="Bpy1_Lv1_SFCP5_F1932.true.integer.attribute"/>
          <parameter key="3566" value="Alk38_Lv1_SFCP2_F459.true.integer.attribute"/>
          <parameter key="3567" value="Alk38_Lv1_SFCP6_F459.true.integer.attribute"/>
          <parameter key="3568" value="Bpy2_Lv1_SFCP2_F339.true.integer.attribute"/>
          <parameter key="3569" value="Fla5_Lv1_SFCP3_F339.true.integer.attribute"/>
          <parameter key="3570" value="Bpy2_Lv1_SFCP7_F456.true.integer.attribute"/>
          <parameter key="3571" value="Fla5_Lv1_SFCP8_F456.true.integer.attribute"/>
          <parameter key="3572" value="Alk41_Lv1_SFCP7_F1121.true.integer.attribute"/>
          <parameter key="3573" value="Alk11_Lv1_SFCP6_F375.true.integer.attribute"/>
          <parameter key="3574" value="Alk11_Lv1_SFCP7_F375.true.integer.attribute"/>
          <parameter key="3575" value="Bpy2_Lv1_SFCP7_F504.true.integer.attribute"/>
          <parameter key="3576" value="Fla5_Lv1_SFCP8_F504.true.integer.attribute"/>
          <parameter key="3577" value="Alk41_Lv1_SFCP8_F629.true.integer.attribute"/>
          <parameter key="3578" value="Fla8_Lv2_SFCP7_F56.true.integer.attribute"/>
          <parameter key="3579" value="Fla8_Lv2_SFCP15_F19.true.integer.attribute"/>
          <parameter key="3580" value="Fla8_Lv2_SFCP14_F19.true.integer.attribute"/>
          <parameter key="3581" value="Alk41_Lv1_SFCP3_F79.true.integer.attribute"/>
          <parameter key="3582" value="Alk41_Lv1_SFCP2_F79.true.integer.attribute"/>
          <parameter key="3583" value="PANP2_Lv1_SFCP2_F351.true.integer.attribute"/>
          <parameter key="3584" value="PANP2_Lv1_SFCP3_F351.true.integer.attribute"/>
          <parameter key="3585" value="Fla7_Lv1_SFCP4_F40.true.integer.attribute"/>
          <parameter key="3586" value="Fla7_Lv1_SFCP3_F1101.true.integer.attribute"/>
          <parameter key="3587" value="Fla7_Lv1_SFCP6_F1101.true.integer.attribute"/>
          <parameter key="3588" value="Alk41_Lv1_SFCP7_F356.true.integer.attribute"/>
          <parameter key="3589" value="Alk13_Lv1_SFCP2_F850.true.integer.attribute"/>
          <parameter key="3590" value="Alk13_Lv1_SFCP9_F99.true.integer.attribute"/>
          <parameter key="3591" value="Alk13_Lv1_SFCP2_F1316.true.integer.attribute"/>
          <parameter key="3592" value="Alk13_Lv1_SFCP9_F359.true.integer.attribute"/>
          <parameter key="3593" value="Fla8_Lv1_SFCP4_F969.true.integer.attribute"/>
          <parameter key="3594" value="Fla8_Lv1_SFCP6_F969.true.integer.attribute"/>
          <parameter key="3595" value="Alk13_Lv1_SFCP2_F546.true.integer.attribute"/>
          <parameter key="3596" value="Bpy2_Lv1_SFCP7_F531.true.integer.attribute"/>
          <parameter key="3597" value="Fla5_Lv1_SFCP8_F531.true.integer.attribute"/>
          <parameter key="3598" value="Bpy2_Lv1_SFCP2_F519.true.integer.attribute"/>
          <parameter key="3599" value="Fla5_Lv1_SFCP3_F519.true.integer.attribute"/>
          <parameter key="3600" value="PANP3_Lv1_SFCP10_F2084.true.integer.attribute"/>
          <parameter key="3601" value="PANP3_Lv1_SFCP9_F2084.true.integer.attribute"/>
          <parameter key="3602" value="Tan3_Lv1_SFCP9_F733.true.integer.attribute"/>
          <parameter key="3603" value="Tan3_Lv1_SFCP3_F733.true.integer.attribute"/>
          <parameter key="3604" value="PANP2_Lv1_SFCP3_F1007.true.integer.attribute"/>
          <parameter key="3605" value="PANP2_Lv1_SFCP1_F19.true.integer.attribute"/>
          <parameter key="3606" value="PANP2_Lv1_SFCP2_F1321.true.integer.attribute"/>
          <parameter key="3607" value="Alk13_Lv1_SFCP2_F1260.true.integer.attribute"/>
          <parameter key="3608" value="Fla8_Lv1_SFCP3_F1352.true.integer.attribute"/>
          <parameter key="3609" value="Fla8_Lv1_SFCP4_F1352.true.integer.attribute"/>
          <parameter key="3610" value="Alk11_Lv1_SFCP6_F1333.true.integer.attribute"/>
          <parameter key="3611" value="Alk11_Lv1_SFCP7_F1333.true.integer.attribute"/>
          <parameter key="3612" value="PANP3_Lv1_SFCP10_F1930.true.integer.attribute"/>
          <parameter key="3613" value="PANP3_Lv1_SFCP9_F1930.true.integer.attribute"/>
          <parameter key="3614" value="Alk30_Lv2_SFCP2_F432.true.integer.attribute"/>
          <parameter key="3615" value="Bfu2_Lv1_SFCP6_F744.true.integer.attribute"/>
          <parameter key="3616" value="PANP2_Lv1_SFCP3_F341.true.integer.attribute"/>
          <parameter key="3617" value="PANP2_Lv1_SFCP5_F341.true.integer.attribute"/>
          <parameter key="3618" value="Bfu2_Lv1_SFCP3_F42.true.integer.attribute"/>
          <parameter key="3619" value="Bfu2_Lv1_SFCP6_F600.true.integer.attribute"/>
          <parameter key="3620" value="Alk41_Lv1_SFCP8_F1298.true.integer.attribute"/>
          <parameter key="3621" value="Alk11_Lv1_SFCP7_F739.true.integer.attribute"/>
          <parameter key="3622" value="PANP2_Lv1_SFCP3_F622.true.integer.attribute"/>
          <parameter key="3623" value="Bpy1_Lv1_SFCP5_F2071.true.integer.attribute"/>
          <parameter key="3624" value="Tan3_Lv1_SFCP4_F1704.true.integer.attribute"/>
          <parameter key="3625" value="Alk41_Lv1_SFCP6_F565.true.integer.attribute"/>
          <parameter key="3626" value="Alk41_Lv1_SFCP8_F564.true.integer.attribute"/>
          <parameter key="3627" value="Alk46_Lv1_SFCP10_F1129.true.integer.attribute"/>
          <parameter key="3628" value="Alk47_Lv1_SFCP8_F120.true.integer.attribute"/>
          <parameter key="3629" value="Alk47_Lv1_SFCP6_F1243.true.integer.attribute"/>
          <parameter key="3630" value="Bpy1_Lv1_SFCP5_F1760.true.integer.attribute"/>
          <parameter key="3631" value="Fla8_Lv1_SFCP3_F461.true.integer.attribute"/>
          <parameter key="3632" value="Fla8_Lv1_SFCP4_F461.true.integer.attribute"/>
          <parameter key="3633" value="Bfu2_Lv1_SFCP2_F856.true.integer.attribute"/>
          <parameter key="3634" value="Bfu2_Lv1_SFCP3_F856.true.integer.attribute"/>
          <parameter key="3635" value="Alk11_Lv1_SFCP6_F1027.true.integer.attribute"/>
          <parameter key="3636" value="Alk11_Lv1_SFCP7_F1027.true.integer.attribute"/>
          <parameter key="3637" value="PANP3_Lv1_SFCP1_F34.true.integer.attribute"/>
          <parameter key="3638" value="PANP3_Lv1_SFCP10_F1761.true.integer.attribute"/>
          <parameter key="3639" value="PANP3_Lv1_SFCP9_F1761.true.integer.attribute"/>
          <parameter key="3640" value="Fla8_Lv1_SFCP14_F45.true.integer.attribute"/>
          <parameter key="3641" value="PANP1_Lv2_SFCP1_F1387.true.integer.attribute"/>
          <parameter key="3642" value="Fla8_Lv1_SFCP3_F905.true.integer.attribute"/>
          <parameter key="3643" value="Fla8_Lv1_SFCP4_F905.true.integer.attribute"/>
          <parameter key="3644" value="Alk47_Lv1_SFCP7_F1305.true.integer.attribute"/>
          <parameter key="3645" value="Alk47_Lv1_SFCP6_F1305.true.integer.attribute"/>
          <parameter key="3646" value="Alk41_Lv1_SFCP6_F353.true.integer.attribute"/>
          <parameter key="3647" value="PANP3_Lv1_SFCP10_F1455.true.integer.attribute"/>
          <parameter key="3648" value="PANP3_Lv1_SFCP9_F1455.true.integer.attribute"/>
          <parameter key="3649" value="Alk13_Lv1_SFCP2_F1216.true.integer.attribute"/>
          <parameter key="3650" value="PANP2_Lv1_SFCP3_F957.true.integer.attribute"/>
          <parameter key="3651" value="PANP2_Lv1_SFCP3_F1952.true.integer.attribute"/>
          <parameter key="3652" value="Tan2_Lv1_SFCP1_F1432.true.integer.attribute"/>
          <parameter key="3653" value="Fla8_Lv1_SFCP3_F1158.true.integer.attribute"/>
          <parameter key="3654" value="Fla8_Lv1_SFCP4_F1158.true.integer.attribute"/>
          <parameter key="3655" value="Fla8_Lv2_SFCP7_F410.true.integer.attribute"/>
          <parameter key="3656" value="Alk30_Lv2_SFCP7_F586.true.integer.attribute"/>
          <parameter key="3657" value="PANP2_Lv1_SFCP3_F1896.true.integer.attribute"/>
          <parameter key="3658" value="Alk46_Lv1_SFCP10_F1166.true.integer.attribute"/>
          <parameter key="3659" value="Alk41_Lv1_SFCP8_F659.true.integer.attribute"/>
          <parameter key="3660" value="Fla8_Lv1_SFCP3_F698.true.integer.attribute"/>
          <parameter key="3661" value="Fla8_Lv1_SFCP4_F698.true.integer.attribute"/>
          <parameter key="3662" value="PANP2_Lv1_SFCP3_F2102.true.integer.attribute"/>
          <parameter key="3663" value="Alk11_Lv1_SFCP7_F1787.true.integer.attribute"/>
          <parameter key="3664" value="Tan3_Lv1_SFCP4_F1630.true.integer.attribute"/>
          <parameter key="3665" value="Fla8_Lv1_SFCP3_F1364.true.integer.attribute"/>
          <parameter key="3666" value="Fla8_Lv1_SFCP4_F1364.true.integer.attribute"/>
          <parameter key="3667" value="Alk11_Lv1_SFCP6_F1288.true.integer.attribute"/>
          <parameter key="3668" value="Alk11_Lv1_SFCP7_F1288.true.integer.attribute"/>
          <parameter key="3669" value="Tan3_Lv1_SFCP4_F2079.true.integer.attribute"/>
          <parameter key="3670" value="Ter2_Lv1_SFCP5_F1.true.integer.attribute"/>
          <parameter key="3671" value="Ter2_Lv1_SFCP4_F1.true.integer.attribute"/>
          <parameter key="3672" value="Ter2_Lv1_SFCP6_F1.true.integer.attribute"/>
          <parameter key="3673" value="Ter2_Lv1_SFCP3_F28.true.integer.attribute"/>
          <parameter key="3674" value="Ter2_Lv1_SFCP7_F28.true.integer.attribute"/>
          <parameter key="3675" value="Ter2_Lv1_SFCP1_F1985.true.integer.attribute"/>
          <parameter key="3676" value="Ter2_Lv1_SFCP2_F1985.true.integer.attribute"/>
          <parameter key="3677" value="Alk11_Lv1_SFCP7_F368.true.integer.attribute"/>
          <parameter key="3678" value="Alk41_Lv1_SFCP6_F246.true.integer.attribute"/>
          <parameter key="3679" value="Alk41_Lv1_SFCP8_F760.true.integer.attribute"/>
          <parameter key="3680" value="Fla8_Lv1_SFCP3_F614.true.integer.attribute"/>
          <parameter key="3681" value="Fla8_Lv1_SFCP4_F614.true.integer.attribute"/>
          <parameter key="3682" value="Alk13_Lv1_SFCP9_F38.true.integer.attribute"/>
          <parameter key="3683" value="PANP2_Lv1_SFCP2_F1527.true.integer.attribute"/>
          <parameter key="3684" value="Alk13_Lv1_SFCP2_F1100.true.integer.attribute"/>
          <parameter key="3685" value="Alk11_Lv1_SFCP1_F8.true.integer.attribute"/>
          <parameter key="3686" value="Alk11_Lv1_SFCP7_F102.true.integer.attribute"/>
          <parameter key="3687" value="Alk11_Lv1_SFCP5_F358.true.integer.attribute"/>
          <parameter key="3688" value="PANP3_Lv1_SFCP6_F6.true.integer.attribute"/>
          <parameter key="3689" value="PANP3_Lv1_SFCP10_F736.true.integer.attribute"/>
          <parameter key="3690" value="PANP3_Lv1_SFCP9_F736.true.integer.attribute"/>
          <parameter key="3691" value="Tan3_Lv1_SFCP5_F398.true.integer.attribute"/>
          <parameter key="3692" value="PANP2_Lv1_SFCP2_F1788.true.integer.attribute"/>
          <parameter key="3693" value="Fla8_Lv1_SFCP12_F6.true.integer.attribute"/>
          <parameter key="3694" value="Alk41_Lv1_SFCP6_F132.true.integer.attribute"/>
          <parameter key="3695" value="Alk41_Lv1_SFCP8_F220.true.integer.attribute"/>
          <parameter key="3696" value="Alk13_Lv1_SFCP9_F240.true.integer.attribute"/>
          <parameter key="3697" value="Alk13_Lv1_SFCP2_F770.true.integer.attribute"/>
          <parameter key="3698" value="Alk41_Lv1_SFCP7_F755.true.integer.attribute"/>
          <parameter key="3699" value="PANP2_Lv1_SFCP3_F2074.true.integer.attribute"/>
          <parameter key="3700" value="PANP2_Lv1_SFCP5_F2074.true.integer.attribute"/>
          <parameter key="3701" value="Alk11_Lv1_SFCP6_F278.true.integer.attribute"/>
          <parameter key="3702" value="Alk13_Lv1_SFCP2_F312.true.integer.attribute"/>
          <parameter key="3703" value="Alk13_Lv1_SFCP9_F717.true.integer.attribute"/>
          <parameter key="3704" value="Bpy3_Lv1_SFCP7_F79.true.integer.attribute"/>
          <parameter key="3705" value="Bpy3_Lv1_SFCP6_F79.true.integer.attribute"/>
          <parameter key="3706" value="PANP2_Lv1_SFCP3_F1633.true.integer.attribute"/>
          <parameter key="3707" value="PANP2_Lv1_SFCP2_F1633.true.integer.attribute"/>
          <parameter key="3708" value="Alk11_Lv1_SFCP7_F2132.true.integer.attribute"/>
          <parameter key="3709" value="Alk13_Lv1_SFCP2_F405.true.integer.attribute"/>
          <parameter key="3710" value="Fla8_Lv1_SFCP3_F147.true.integer.attribute"/>
          <parameter key="3711" value="Fla8_Lv1_SFCP4_F147.true.integer.attribute"/>
          <parameter key="3712" value="Alk85_Lv1_SFCP10_F22.true.integer.attribute"/>
          <parameter key="3713" value="Alk85_Lv1_SFCP3_F122.true.integer.attribute"/>
          <parameter key="3714" value="Alk11_Lv1_SFCP7_F709.true.integer.attribute"/>
          <parameter key="3715" value="PANP1_Lv2_SFCP1_F1421.true.integer.attribute"/>
          <parameter key="3716" value="Alk47_Lv1_SFCP6_F831.true.integer.attribute"/>
          <parameter key="3717" value="PANP2_Lv1_SFCP3_F1997.true.integer.attribute"/>
          <parameter key="3718" value="Alk41_Lv1_SFCP3_F1332.true.integer.attribute"/>
          <parameter key="3719" value="Bfu2_Lv1_SFCP2_F61.true.integer.attribute"/>
          <parameter key="3720" value="Bfu2_Lv1_SFCP3_F184.true.integer.attribute"/>
          <parameter key="3721" value="Bfu2_Lv1_SFCP7_F127.true.integer.attribute"/>
          <parameter key="3722" value="Bfu2_Lv1_SFCP3_F102.true.integer.attribute"/>
          <parameter key="3723" value="Bfu2_Lv1_SFCP2_F52.true.integer.attribute"/>
          <parameter key="3724" value="Bfu2_Lv1_SFCP6_F644.true.integer.attribute"/>
          <parameter key="3725" value="Alk41_Lv1_SFCP7_F1338.true.integer.attribute"/>
          <parameter key="3726" value="Fla8_Lv1_SFCP8_F102.true.integer.attribute"/>
          <parameter key="3727" value="Fla8_Lv1_SFCP3_F787.true.integer.attribute"/>
          <parameter key="3728" value="Fla8_Lv1_SFCP4_F787.true.integer.attribute"/>
          <parameter key="3729" value="Fla8_Lv1_SFCP16_F787.true.integer.attribute"/>
          <parameter key="3730" value="PANP1_Lv1_SFCP2_F1854.true.integer.attribute"/>
          <parameter key="3731" value="PANP1_Lv1_SFCP3_F1854.true.integer.attribute"/>
          <parameter key="3732" value="PANP2_Lv1_SFCP2_F8.true.integer.attribute"/>
          <parameter key="3733" value="PANP2_Lv1_SFCP3_F1562.true.integer.attribute"/>
          <parameter key="3734" value="Alk11_Lv1_SFCP7_F858.true.integer.attribute"/>
          <parameter key="3735" value="Alk11_Lv1_SFCP7_F272.true.integer.attribute"/>
          <parameter key="3736" value="Alk11_Lv1_SFCP7_F643.true.integer.attribute"/>
          <parameter key="3737" value="Alk13_Lv1_SFCP9_F30.true.integer.attribute"/>
          <parameter key="3738" value="Alk13_Lv1_SFCP2_F1672.true.integer.attribute"/>
          <parameter key="3739" value="Fla8_Lv1_SFCP3_F1425.true.integer.attribute"/>
          <parameter key="3740" value="Fla8_Lv1_SFCP4_F1425.true.integer.attribute"/>
          <parameter key="3741" value="Alk47_Lv1_SFCP8_F178.true.integer.attribute"/>
          <parameter key="3742" value="Alk47_Lv1_SFCP7_F1480.true.integer.attribute"/>
          <parameter key="3743" value="Alk47_Lv1_SFCP6_F1480.true.integer.attribute"/>
          <parameter key="3744" value="Alk13_Lv1_SFCP2_F1072.true.integer.attribute"/>
          <parameter key="3745" value="Bpy1_Lv1_SFCP5_F1516.true.integer.attribute"/>
          <parameter key="3746" value="Alk158_Lv1_SFCP6_F1.true.integer.attribute"/>
          <parameter key="3747" value="Alk158_Lv1_SFCP8_F19.true.integer.attribute"/>
          <parameter key="3748" value="Alk158_Lv1_SFCP3_F639.true.integer.attribute"/>
          <parameter key="3749" value="Alk158_Lv1_SFCP11_F639.true.integer.attribute"/>
          <parameter key="3750" value="Alk158_Lv1_SFCP4_F639.true.integer.attribute"/>
          <parameter key="3751" value="Bfu2_Lv1_SFCP2_F1867.true.integer.attribute"/>
          <parameter key="3752" value="PANP2_Lv1_SFCP3_F1955.true.integer.attribute"/>
          <parameter key="3753" value="Tan2_Lv1_SFCP2_F36.true.integer.attribute"/>
          <parameter key="3754" value="Tan2_Lv1_SFCP5_F36.true.integer.attribute"/>
          <parameter key="3755" value="Alk13_Lv1_SFCP2_F1911.true.integer.attribute"/>
          <parameter key="3756" value="Tan2_Lv1_SFCP1_F1247.true.integer.attribute"/>
          <parameter key="3757" value="Alk41_Lv1_SFCP7_F619.true.integer.attribute"/>
          <parameter key="3758" value="Alk13_Lv1_SFCP9_F115.true.integer.attribute"/>
          <parameter key="3759" value="Alk13_Lv1_SFCP2_F1603.true.integer.attribute"/>
          <parameter key="3760" value="Bpy3_Lv1_SFCP9_F1414.true.integer.attribute"/>
          <parameter key="3761" value="Bfu2_Lv1_SFCP2_F1924.true.integer.attribute"/>
          <parameter key="3762" value="Alk41_Lv1_SFCP3_F175.true.integer.attribute"/>
          <parameter key="3763" value="PANP2_Lv1_SFCP3_F1870.true.integer.attribute"/>
          <parameter key="3764" value="Fla8_Lv1_SFCP3_F1563.true.integer.attribute"/>
          <parameter key="3765" value="Fla8_Lv1_SFCP4_F1563.true.integer.attribute"/>
          <parameter key="3766" value="Bfu2_Lv1_SFCP3_F573.true.integer.attribute"/>
          <parameter key="3767" value="Bfu2_Lv1_SFCP2_F83.true.integer.attribute"/>
          <parameter key="3768" value="Bpy2_Lv1_SFCP8_F14.true.integer.attribute"/>
          <parameter key="3769" value="Fla5_Lv1_SFCP9_F14.true.integer.attribute"/>
          <parameter key="3770" value="Fla5_Lv1_SFCP8_F8.true.integer.attribute"/>
          <parameter key="3771" value="Bpy2_Lv1_SFCP6_F267.true.integer.attribute"/>
          <parameter key="3772" value="Fla5_Lv1_SFCP7_F267.true.integer.attribute"/>
          <parameter key="3773" value="Bpy2_Lv1_SFCP2_F409.true.integer.attribute"/>
          <parameter key="3774" value="Fla5_Lv1_SFCP3_F409.true.integer.attribute"/>
          <parameter key="3775" value="Bpy3_Lv1_SFCP10_F1920.true.integer.attribute"/>
          <parameter key="3776" value="Bpy3_Lv1_SFCP6_F127.true.integer.attribute"/>
          <parameter key="3777" value="Bpy3_Lv1_SFCP10_F1767.true.integer.attribute"/>
          <parameter key="3778" value="Alk11_Lv1_SFCP6_F422.true.integer.attribute"/>
          <parameter key="3779" value="Alk11_Lv1_SFCP6_F213.true.integer.attribute"/>
          <parameter key="3780" value="Alk11_Lv1_SFCP7_F213.true.integer.attribute"/>
          <parameter key="3781" value="Alk11_Lv1_SFCP5_F771.true.integer.attribute"/>
          <parameter key="3782" value="Bpy1_Lv1_SFCP5_F2070.true.integer.attribute"/>
          <parameter key="3783" value="Bfu5_Lv1_SFCP8_F19.true.integer.attribute"/>
          <parameter key="3784" value="Bfu5_Lv1_SFCP9_F19.true.integer.attribute"/>
          <parameter key="3785" value="Bfu5_Lv1_SFCP4_F1301.true.integer.attribute"/>
          <parameter key="3786" value="Alk11_Lv1_SFCP7_F120.true.integer.attribute"/>
          <parameter key="3787" value="Alk11_Lv1_SFCP6_F443.true.integer.attribute"/>
          <parameter key="3788" value="Tan2_Lv1_SFCP1_F11.true.integer.attribute"/>
          <parameter key="3789" value="Tan2_Lv1_SFCP10_F289.true.integer.attribute"/>
          <parameter key="3790" value="PANP2_Lv1_SFCP3_F1837.true.integer.attribute"/>
          <parameter key="3791" value="Bfu2_Lv1_SFCP2_F36.true.integer.attribute"/>
          <parameter key="3792" value="Bfu2_Lv1_SFCP3_F417.true.integer.attribute"/>
          <parameter key="3793" value="PANP2_Lv1_SFCP3_F2136.true.integer.attribute"/>
          <parameter key="3794" value="PANP2_Lv1_SFCP3_F2038.true.integer.attribute"/>
          <parameter key="3795" value="Bpy3_Lv1_SFCP5_F347.true.integer.attribute"/>
          <parameter key="3796" value="PANP3_Lv1_SFCP10_F1858.true.integer.attribute"/>
          <parameter key="3797" value="PANP3_Lv1_SFCP9_F1858.true.integer.attribute"/>
          <parameter key="3798" value="Alk41_Lv1_SFCP7_F618.true.integer.attribute"/>
          <parameter key="3799" value="Tan2_Lv1_SFCP1_F1334.true.integer.attribute"/>
          <parameter key="3800" value="Alk41_Lv1_SFCP7_F544.true.integer.attribute"/>
          <parameter key="3801" value="Bpy1_Lv1_SFCP6_F127.true.integer.attribute"/>
          <parameter key="3802" value="Bpy1_Lv1_SFCP5_F1360.true.integer.attribute"/>
          <parameter key="3803" value="Alk11_Lv1_SFCP5_F575.true.integer.attribute"/>
          <parameter key="3804" value="Alk11_Lv1_SFCP7_F1270.true.integer.attribute"/>
          <parameter key="3805" value="PANP2_Lv1_SFCP3_F548.true.integer.attribute"/>
          <parameter key="3806" value="Alk11_Lv1_SFCP5_F708.true.integer.attribute"/>
          <parameter key="3807" value="Alk11_Lv1_SFCP7_F665.true.integer.attribute"/>
          <parameter key="3808" value="Tan3_Lv1_SFCP5_F1895.true.integer.attribute"/>
          <parameter key="3809" value="Bpy1_Lv1_SFCP5_F1823.true.integer.attribute"/>
          <parameter key="3810" value="Alk11_Lv1_SFCP7_F1682.true.integer.attribute"/>
          <parameter key="3811" value="Tan2_Lv1_SFCP1_F1470.true.integer.attribute"/>
          <parameter key="3812" value="Alk13_Lv1_SFCP2_F74.true.integer.attribute"/>
          <parameter key="3813" value="Alk11_Lv1_SFCP6_F102.true.integer.attribute"/>
          <parameter key="3814" value="Alk11_Lv1_SFCP7_F1774.true.integer.attribute"/>
          <parameter key="3815" value="Alk41_Lv1_SFCP6_F120.true.integer.attribute"/>
          <parameter key="3816" value="Alk41_Lv1_SFCP8_F615.true.integer.attribute"/>
          <parameter key="3817" value="Bfu2_Lv1_SFCP2_F1306.true.integer.attribute"/>
          <parameter key="3818" value="Alk41_Lv1_SFCP7_F1971.true.integer.attribute"/>
          <parameter key="3819" value="Alk165_Lv2_SFCP7_F22.true.integer.attribute"/>
          <parameter key="3820" value="Alk165_Lv2_SFCP11_F121.true.integer.attribute"/>
          <parameter key="3821" value="Fla8_Lv1_SFCP14_F67.true.integer.attribute"/>
          <parameter key="3822" value="Alk46_Lv1_SFCP9_F202.true.integer.attribute"/>
          <parameter key="3823" value="PANP2_Lv1_SFCP3_F1960.true.integer.attribute"/>
          <parameter key="3824" value="PANP2_Lv1_SFCP2_F433.true.integer.attribute"/>
          <parameter key="3825" value="Alk13_Lv1_SFCP2_F408.true.integer.attribute"/>
          <parameter key="3826" value="Alk13_Lv1_SFCP9_F882.true.integer.attribute"/>
          <parameter key="3827" value="Fla8_Lv1_SFCP7_F45.true.integer.attribute"/>
          <parameter key="3828" value="Bpy1_Lv1_SFCP5_F1405.true.integer.attribute"/>
          <parameter key="3829" value="Bpy1_Lv1_SFCP5_F1299.true.integer.attribute"/>
          <parameter key="3830" value="Bpy3_Lv1_SFCP1_F246.true.integer.attribute"/>
          <parameter key="3831" value="Bpy3_Lv1_SFCP10_F1145.true.integer.attribute"/>
          <parameter key="3832" value="Bpy3_Lv1_SFCP9_F1145.true.integer.attribute"/>
          <parameter key="3833" value="Fla8_Lv1_SFCP3_F1424.true.integer.attribute"/>
          <parameter key="3834" value="Fla8_Lv1_SFCP4_F1424.true.integer.attribute"/>
          <parameter key="3835" value="Bpy1_Lv1_SFCP7_F19.true.integer.attribute"/>
          <parameter key="3836" value="Bpy1_Lv1_SFCP5_F1361.true.integer.attribute"/>
          <parameter key="3837" value="Fla8_Lv1_SFCP8_F66.true.integer.attribute"/>
          <parameter key="3838" value="Fla8_Lv1_SFCP3_F1353.true.integer.attribute"/>
          <parameter key="3839" value="Fla8_Lv1_SFCP4_F1353.true.integer.attribute"/>
          <parameter key="3840" value="Fla8_Lv1_SFCP8_F45.true.integer.attribute"/>
          <parameter key="3841" value="Fla8_Lv1_SFCP14_F329.true.integer.attribute"/>
          <parameter key="3842" value="Bpy2_Lv1_SFCP2_F1581.true.integer.attribute"/>
          <parameter key="3843" value="Bpy2_Lv1_SFCP3_F1581.true.integer.attribute"/>
          <parameter key="3844" value="Fla5_Lv1_SFCP3_F1581.true.integer.attribute"/>
          <parameter key="3845" value="Fla5_Lv1_SFCP4_F1581.true.integer.attribute"/>
          <parameter key="3846" value="Alk41_Lv1_SFCP7_F1482.true.integer.attribute"/>
          <parameter key="3847" value="Bpy1_Lv1_SFCP5_F2067.true.integer.attribute"/>
          <parameter key="3848" value="Alk41_Lv1_SFCP7_F553.true.integer.attribute"/>
          <parameter key="3849" value="Fla8_Lv1_SFCP14_F6.true.integer.attribute"/>
          <parameter key="3850" value="Tan2_Lv1_SFCP1_F1857.true.integer.attribute"/>
          <parameter key="3851" value="Alk145_Lv2_SFCP7_F1153.true.integer.attribute"/>
          <parameter key="3852" value="Alk145_Lv2_SFCP4_F332.true.integer.attribute"/>
          <parameter key="3853" value="Alk145_Lv2_SFCP5_F332.true.integer.attribute"/>
          <parameter key="3854" value="Fla8_Lv1_SFCP7_F8.true.integer.attribute"/>
          <parameter key="3855" value="Fla8_Lv1_SFCP14_F127.true.integer.attribute"/>
          <parameter key="3856" value="Fla8_Lv1_SFCP3_F667.true.integer.attribute"/>
          <parameter key="3857" value="Fla8_Lv1_SFCP4_F667.true.integer.attribute"/>
          <parameter key="3858" value="Alk11_Lv1_SFCP6_F853.true.integer.attribute"/>
          <parameter key="3859" value="Alk11_Lv1_SFCP7_F853.true.integer.attribute"/>
          <parameter key="3860" value="Alk41_Lv1_SFCP7_F1923.true.integer.attribute"/>
          <parameter key="3861" value="Bpy3_Lv1_SFCP6_F14.true.integer.attribute"/>
          <parameter key="3862" value="Bpy3_Lv1_SFCP9_F120.true.integer.attribute"/>
          <parameter key="3863" value="Bpy3_Lv1_SFCP4_F212.true.integer.attribute"/>
          <parameter key="3864" value="Bfu2_Lv1_SFCP2_F1871.true.integer.attribute"/>
          <parameter key="3865" value="Alk13_Lv1_SFCP2_F1524.true.integer.attribute"/>
          <parameter key="3866" value="Fla8_Lv1_SFCP3_F976.true.integer.attribute"/>
          <parameter key="3867" value="Fla8_Lv1_SFCP4_F976.true.integer.attribute"/>
          <parameter key="3868" value="Bpy1_Lv1_SFCP5_F1622.true.integer.attribute"/>
          <parameter key="3869" value="Bfu2_Lv1_SFCP2_F2016.true.integer.attribute"/>
          <parameter key="3870" value="Fla8_Lv1_SFCP8_F52.true.integer.attribute"/>
          <parameter key="3871" value="PANP2_Lv1_SFCP3_F2004.true.integer.attribute"/>
          <parameter key="3872" value="PANP2_Lv1_SFCP3_F1979.true.integer.attribute"/>
          <parameter key="3873" value="Alk11_Lv1_SFCP6_F469.true.integer.attribute"/>
          <parameter key="3874" value="Alk11_Lv1_SFCP7_F469.true.integer.attribute"/>
          <parameter key="3875" value="Alk157_Lv1_SFCP4_F120.true.integer.attribute"/>
          <parameter key="3876" value="Alk157_Lv1_SFCP17_F45.true.integer.attribute"/>
          <parameter key="3877" value="Alk157_Lv1_SFCP3_F229.true.integer.attribute"/>
          <parameter key="3878" value="Alk157_Lv1_SFCP12_F229.true.integer.attribute"/>
          <parameter key="3879" value="Alk157_Lv1_SFCP5_F229.true.integer.attribute"/>
          <parameter key="3880" value="Alk11_Lv1_SFCP7_F692.true.integer.attribute"/>
          <parameter key="3881" value="Alk41_Lv1_SFCP2_F6.true.integer.attribute"/>
          <parameter key="3882" value="Alk41_Lv1_SFCP7_F280.true.integer.attribute"/>
          <parameter key="3883" value="PANP2_Lv1_SFCP5_F1205.true.integer.attribute"/>
          <parameter key="3884" value="PANP2_Lv1_SFCP3_F1205.true.integer.attribute"/>
          <parameter key="3885" value="Fla8_Lv1_SFCP7_F109.true.integer.attribute"/>
          <parameter key="3886" value="Tan3_Lv1_SFCP6_F11.true.integer.attribute"/>
          <parameter key="3887" value="Tan3_Lv1_SFCP5_F11.true.integer.attribute"/>
          <parameter key="3888" value="Tan3_Lv1_SFCP11_F53.true.integer.attribute"/>
          <parameter key="3889" value="Tan3_Lv1_SFCP3_F150.true.integer.attribute"/>
          <parameter key="3890" value="Alk11_Lv1_SFCP5_F524.true.integer.attribute"/>
          <parameter key="3891" value="SANP1_Lv2_SFCP11_F1.true.integer.attribute"/>
          <parameter key="3892" value="SANP1_Lv2_SFCP10_F1.true.integer.attribute"/>
          <parameter key="3893" value="SANP1_Lv2_SFCP12_F1.true.integer.attribute"/>
          <parameter key="3894" value="SANP1_Lv2_SFCP9_F1.true.integer.attribute"/>
          <parameter key="3895" value="SANP1_Lv2_SFCP6_F1.true.integer.attribute"/>
          <parameter key="3896" value="SANP1_Lv2_SFCP3_F1.true.integer.attribute"/>
          <parameter key="3897" value="SANP1_Lv2_SFCP5_F19.true.integer.attribute"/>
          <parameter key="3898" value="SANP1_Lv2_SFCP4_F1950.true.integer.attribute"/>
          <parameter key="3899" value="Bpy3_Lv1_SFCP7_F587.true.integer.attribute"/>
          <parameter key="3900" value="Bpy3_Lv1_SFCP4_F152.true.integer.attribute"/>
          <parameter key="3901" value="Alk11_Lv1_SFCP5_F641.true.integer.attribute"/>
          <parameter key="3902" value="Alk11_Lv1_SFCP7_F1500.true.integer.attribute"/>
          <parameter key="3903" value="Alk11_Lv1_SFCP3_F6.true.integer.attribute"/>
          <parameter key="3904" value="Alk11_Lv1_SFCP5_F253.true.integer.attribute"/>
          <parameter key="3905" value="Alk165_Lv2_SFCP13_F1.true.integer.attribute"/>
          <parameter key="3906" value="Alk165_Lv2_SFCP8_F1.true.integer.attribute"/>
          <parameter key="3907" value="Alk165_Lv2_SFCP7_F45.true.integer.attribute"/>
          <parameter key="3908" value="Alk165_Lv2_SFCP11_F691.true.integer.attribute"/>
          <parameter key="3909" value="PANP2_Lv1_SFCP3_F1450.true.integer.attribute"/>
          <parameter key="3910" value="Alk13_Lv1_SFCP2_F2077.true.integer.attribute"/>
          <parameter key="3911" value="Tan3_Lv1_SFCP5_F1311.true.integer.attribute"/>
          <parameter key="3912" value="Alk41_Lv1_SFCP7_F1310.true.integer.attribute"/>
          <parameter key="3913" value="Alk41_Lv1_SFCP6_F1310.true.integer.attribute"/>
          <parameter key="3914" value="PANP3_Lv1_SFCP10_F1842.true.integer.attribute"/>
          <parameter key="3915" value="PANP3_Lv1_SFCP9_F1842.true.integer.attribute"/>
          <parameter key="3916" value="Bpy1_Lv1_SFCP5_F1966.true.integer.attribute"/>
          <parameter key="3917" value="PANP2_Lv1_SFCP10_F8.true.integer.attribute"/>
          <parameter key="3918" value="Bfu2_Lv1_SFCP8_F79.true.integer.attribute"/>
          <parameter key="3919" value="Bfu2_Lv1_SFCP7_F79.true.integer.attribute"/>
          <parameter key="3920" value="PANP2_Lv1_SFCP2_F610.true.integer.attribute"/>
          <parameter key="3921" value="PANP2_Lv1_SFCP3_F610.true.integer.attribute"/>
          <parameter key="3922" value="PANP2_Lv1_SFCP3_F1056.true.integer.attribute"/>
          <parameter key="3923" value="Fla8_Lv1_SFCP14_F43.true.integer.attribute"/>
          <parameter key="3924" value="Fla8_Lv1_SFCP3_F958.true.integer.attribute"/>
          <parameter key="3925" value="Fla8_Lv1_SFCP4_F958.true.integer.attribute"/>
          <parameter key="3926" value="Alk11_Lv1_SFCP7_F1809.true.integer.attribute"/>
          <parameter key="3927" value="Fla8_Lv1_SFCP14_F50.true.integer.attribute"/>
          <parameter key="3928" value="Alk13_Lv1_SFCP9_F257.true.integer.attribute"/>
          <parameter key="3929" value="Alk13_Lv1_SFCP2_F1381.true.integer.attribute"/>
          <parameter key="3930" value="Bpy1_Lv1_SFCP5_F2061.true.integer.attribute"/>
          <parameter key="3931" value="Alk11_Lv1_SFCP7_F1726.true.integer.attribute"/>
          <parameter key="3932" value="Bfu2_Lv1_SFCP2_F2095.true.integer.attribute"/>
          <parameter key="3933" value="Bfu5_Lv1_SFCP7_F1.true.integer.attribute"/>
          <parameter key="3934" value="Bfu5_Lv1_SFCP4_F137.true.integer.attribute"/>
          <parameter key="3935" value="Bpy3_Lv1_SFCP5_F864.true.integer.attribute"/>
          <parameter key="3936" value="PANP2_Lv1_SFCP3_F1936.true.integer.attribute"/>
          <parameter key="3937" value="Tan2_Lv1_SFCP1_F1022.true.integer.attribute"/>
          <parameter key="3938" value="Bpy1_Lv1_SFCP5_F1433.true.integer.attribute"/>
          <parameter key="3939" value="Tan3_Lv1_SFCP5_F1257.true.integer.attribute"/>
          <parameter key="3940" value="Alk13_Lv1_SFCP5_F1090.true.integer.attribute"/>
          <parameter key="3941" value="Alk41_Lv1_SFCP7_F1650.true.integer.attribute"/>
          <parameter key="3942" value="Alk41_Lv1_SFCP6_F1650.true.integer.attribute"/>
          <parameter key="3943" value="PANP2_Lv1_SFCP1_F8.true.integer.attribute"/>
          <parameter key="3944" value="PANP2_Lv1_SFCP2_F1619.true.integer.attribute"/>
          <parameter key="3945" value="Alk46_Lv1_SFCP10_F36.true.integer.attribute"/>
          <parameter key="3946" value="Alk46_Lv1_SFCP9_F1327.true.integer.attribute"/>
          <parameter key="3947" value="Alk11_Lv1_SFCP5_F374.true.integer.attribute"/>
          <parameter key="3948" value="Alk11_Lv1_SFCP7_F677.true.integer.attribute"/>
          <parameter key="3949" value="Alk47_Lv1_SFCP7_F497.true.integer.attribute"/>
          <parameter key="3950" value="Alk47_Lv1_SFCP6_F497.true.integer.attribute"/>
          <parameter key="3951" value="Bpy1_Lv1_SFCP5_F1434.true.integer.attribute"/>
          <parameter key="3952" value="Bfu3_Lv1_SFCP1_F173.true.integer.attribute"/>
          <parameter key="3953" value="Fla4_Lv1_SFCP1_F123.true.integer.attribute"/>
          <parameter key="3954" value="Bfu3_Lv1_SFCP6_F364.true.integer.attribute"/>
          <parameter key="3955" value="Fla4_Lv1_SFCP6_F364.true.integer.attribute"/>
          <parameter key="3956" value="Alk41_Lv1_SFCP8_F1084.true.integer.attribute"/>
          <parameter key="3957" value="Alk41_Lv1_SFCP7_F343.true.integer.attribute"/>
          <parameter key="3958" value="PANP2_Lv1_SFCP3_F2062.true.integer.attribute"/>
          <parameter key="3959" value="PANP2_Lv1_SFCP2_F2062.true.integer.attribute"/>
          <parameter key="3960" value="Tan3_Lv1_SFCP5_F1759.true.integer.attribute"/>
          <parameter key="3961" value="Bfu2_Lv1_SFCP2_F1691.true.integer.attribute"/>
          <parameter key="3962" value="Bfu2_Lv1_SFCP3_F1691.true.integer.attribute"/>
          <parameter key="3963" value="Ter9_Lv1_SFCP6_F1.true.integer.attribute"/>
          <parameter key="3964" value="Ter9_Lv1_SFCP3_F179.true.integer.attribute"/>
          <parameter key="3965" value="Ter9_Lv1_SFCP10_F179.true.integer.attribute"/>
          <parameter key="3966" value="Ter9_Lv1_SFCP1_F774.true.integer.attribute"/>
          <parameter key="3967" value="Ter9_Lv1_SFCP2_F774.true.integer.attribute"/>
          <parameter key="3968" value="Bpy1_Lv1_SFCP5_F1346.true.integer.attribute"/>
          <parameter key="3969" value="Alk13_Lv1_SFCP5_F1748.true.integer.attribute"/>
          <parameter key="3970" value="Fla8_Lv1_SFCP7_F185.true.integer.attribute"/>
          <parameter key="3971" value="Bfu3_Lv1_SFCP5_F2110.true.integer.attribute"/>
          <parameter key="3972" value="Fla8_Lv1_SFCP3_F884.true.integer.attribute"/>
          <parameter key="3973" value="Fla8_Lv1_SFCP4_F884.true.integer.attribute"/>
          <parameter key="3974" value="Tan3_Lv1_SFCP4_F2030.true.integer.attribute"/>
          <parameter key="3975" value="Fla8_Lv2_SFCP8_F139.true.integer.attribute"/>
          <parameter key="3976" value="PANP2_Lv1_SFCP3_F1763.true.integer.attribute"/>
          <parameter key="3977" value="Bpy2_Lv1_SFCP2_F338.true.integer.attribute"/>
          <parameter key="3978" value="Fla5_Lv1_SFCP3_F338.true.integer.attribute"/>
          <parameter key="3979" value="Bpy2_Lv1_SFCP7_F346.true.integer.attribute"/>
          <parameter key="3980" value="Fla5_Lv1_SFCP8_F346.true.integer.attribute"/>
          <parameter key="3981" value="Alk11_Lv1_SFCP9_F6.true.integer.attribute"/>
          <parameter key="3982" value="Alk11_Lv1_SFCP6_F960.true.integer.attribute"/>
          <parameter key="3983" value="Alk11_Lv1_SFCP7_F960.true.integer.attribute"/>
          <parameter key="3984" value="Fla8_Lv1_SFCP6_F43.true.integer.attribute"/>
          <parameter key="3985" value="Fla8_Lv1_SFCP3_F1109.true.integer.attribute"/>
          <parameter key="3986" value="Fla8_Lv1_SFCP4_F1109.true.integer.attribute"/>
          <parameter key="3987" value="Alk13_Lv1_SFCP9_F358.true.integer.attribute"/>
          <parameter key="3988" value="Alk13_Lv1_SFCP2_F1577.true.integer.attribute"/>
          <parameter key="3989" value="Fla9_Lv2_SFCP14_F304.true.integer.attribute"/>
          <parameter key="3990" value="Bpy1_Lv1_SFCP5_F931.true.integer.attribute"/>
          <parameter key="3991" value="Alk41_Lv1_SFCP7_F102.true.integer.attribute"/>
          <parameter key="3992" value="PANP2_Lv1_SFCP10_F19.true.integer.attribute"/>
          <parameter key="3993" value="PANP2_Lv1_SFCP3_F897.true.integer.attribute"/>
          <parameter key="3994" value="PANP2_Lv1_SFCP5_F897.true.integer.attribute"/>
          <parameter key="3995" value="Alk13_Lv1_SFCP9_F59.true.integer.attribute"/>
          <parameter key="3996" value="Alk13_Lv1_SFCP7_F59.true.integer.attribute"/>
          <parameter key="3997" value="Alk13_Lv1_SFCP2_F617.true.integer.attribute"/>
          <parameter key="3998" value="Fla9_Lv2_SFCP8_F6.true.integer.attribute"/>
          <parameter key="3999" value="Alk145_Lv2_SFCP4_F1.true.integer.attribute"/>
          <parameter key="4000" value="Alk145_Lv2_SFCP7_F1.true.integer.attribute"/>
          <parameter key="4001" value="Alk145_Lv2_SFCP5_F1182.true.integer.attribute"/>
          <parameter key="4002" value="Bpy2_Lv1_SFCP2_F1835.true.integer.attribute"/>
          <parameter key="4003" value="Bpy2_Lv1_SFCP3_F1835.true.integer.attribute"/>
          <parameter key="4004" value="Fla5_Lv1_SFCP3_F1835.true.integer.attribute"/>
          <parameter key="4005" value="Fla5_Lv1_SFCP4_F1835.true.integer.attribute"/>
          <parameter key="4006" value="Bfu2_Lv1_SFCP2_F1465.true.integer.attribute"/>
          <parameter key="4007" value="Bfu2_Lv1_SFCP3_F1465.true.integer.attribute"/>
          <parameter key="4008" value="Bfu3_Lv1_SFCP6_F695.true.integer.attribute"/>
          <parameter key="4009" value="Fla4_Lv1_SFCP6_F695.true.integer.attribute"/>
          <parameter key="4010" value="Bpy2_Lv1_SFCP7_F164.true.integer.attribute"/>
          <parameter key="4011" value="Fla5_Lv1_SFCP8_F164.true.integer.attribute"/>
          <parameter key="4012" value="Bpy2_Lv1_SFCP2_F430.true.integer.attribute"/>
          <parameter key="4013" value="Fla5_Lv1_SFCP3_F430.true.integer.attribute"/>
          <parameter key="4014" value="Alk41_Lv1_SFCP7_F1558.true.integer.attribute"/>
          <parameter key="4015" value="Alk41_Lv1_SFCP6_F1558.true.integer.attribute"/>
          <parameter key="4016" value="Fla9_Lv2_SFCP14_F1085.true.integer.attribute"/>
          <parameter key="4017" value="Alk11_Lv1_SFCP5_F240.true.integer.attribute"/>
          <parameter key="4018" value="Alk11_Lv1_SFCP6_F228.true.integer.attribute"/>
          <parameter key="4019" value="Alk11_Lv1_SFCP7_F228.true.integer.attribute"/>
          <parameter key="4020" value="PANP1_Lv2_SFCP5_F1.true.integer.attribute"/>
          <parameter key="4021" value="PANP1_Lv2_SFCP10_F1.true.integer.attribute"/>
          <parameter key="4022" value="PANP1_Lv2_SFCP4_F1.true.integer.attribute"/>
          <parameter key="4023" value="PANP1_Lv2_SFCP11_F1.true.integer.attribute"/>
          <parameter key="4024" value="PANP1_Lv2_SFCP9_F1.true.integer.attribute"/>
          <parameter key="4025" value="PANP1_Lv2_SFCP6_F1.true.integer.attribute"/>
          <parameter key="4026" value="PANP1_Lv2_SFCP12_F1.true.integer.attribute"/>
          <parameter key="4027" value="PANP1_Lv2_SFCP3_F1.true.integer.attribute"/>
          <parameter key="4028" value="PANP1_Lv2_SFCP1_F1956.true.integer.attribute"/>
          <parameter key="4029" value="Fla8_Lv1_SFCP7_F10.true.integer.attribute"/>
          <parameter key="4030" value="Fla8_Lv1_SFCP3_F209.true.integer.attribute"/>
          <parameter key="4031" value="Fla8_Lv1_SFCP4_F209.true.integer.attribute"/>
          <parameter key="4032" value="Bpy2_Lv1_SFCP2_F1813.true.integer.attribute"/>
          <parameter key="4033" value="Bpy2_Lv1_SFCP3_F1813.true.integer.attribute"/>
          <parameter key="4034" value="Fla5_Lv1_SFCP3_F1813.true.integer.attribute"/>
          <parameter key="4035" value="Fla5_Lv1_SFCP4_F1813.true.integer.attribute"/>
          <parameter key="4036" value="Alk41_Lv1_SFCP7_F1164.true.integer.attribute"/>
          <parameter key="4037" value="Alk41_Lv1_SFCP6_F1164.true.integer.attribute"/>
          <parameter key="4038" value="Bfu2_Lv1_SFCP2_F907.true.integer.attribute"/>
          <parameter key="4039" value="Bfu2_Lv1_SFCP3_F907.true.integer.attribute"/>
          <parameter key="4040" value="Bfu2_Lv1_SFCP3_F520.true.integer.attribute"/>
          <parameter key="4041" value="Alk41_Lv1_SFCP7_F953.true.integer.attribute"/>
          <parameter key="4042" value="PANP2_Lv1_SFCP3_F1746.true.integer.attribute"/>
          <parameter key="4043" value="Bpy2_Lv1_SFCP2_F1599.true.integer.attribute"/>
          <parameter key="4044" value="Bpy2_Lv1_SFCP3_F1599.true.integer.attribute"/>
          <parameter key="4045" value="Fla5_Lv1_SFCP3_F1599.true.integer.attribute"/>
          <parameter key="4046" value="Fla5_Lv1_SFCP4_F1599.true.integer.attribute"/>
          <parameter key="4047" value="Alk41_Lv1_SFCP8_F249.true.integer.attribute"/>
          <parameter key="4048" value="Alk13_Lv1_SFCP9_F214.true.integer.attribute"/>
          <parameter key="4049" value="Alk13_Lv1_SFCP7_F214.true.integer.attribute"/>
          <parameter key="4050" value="Bpy3_Lv1_SFCP10_F1957.true.integer.attribute"/>
          <parameter key="4051" value="Bpy3_Lv1_SFCP9_F1957.true.integer.attribute"/>
          <parameter key="4052" value="Fla8_Lv1_SFCP3_F838.true.integer.attribute"/>
          <parameter key="4053" value="Fla8_Lv1_SFCP4_F838.true.integer.attribute"/>
          <parameter key="4054" value="Bfu2_Lv1_SFCP2_F664.true.integer.attribute"/>
          <parameter key="4055" value="Bfu2_Lv1_SFCP3_F664.true.integer.attribute"/>
          <parameter key="4056" value="Bfu2_Lv1_SFCP6_F127.true.integer.attribute"/>
          <parameter key="4057" value="Bfu2_Lv1_SFCP2_F826.true.integer.attribute"/>
          <parameter key="4058" value="Bfu2_Lv1_SFCP3_F826.true.integer.attribute"/>
          <parameter key="4059" value="PANP2_Lv1_SFCP3_F1881.true.integer.attribute"/>
          <parameter key="4060" value="Bpy3_Lv1_SFCP10_F1429.true.integer.attribute"/>
          <parameter key="4061" value="Bpy2_Lv1_SFCP2_F1910.true.integer.attribute"/>
          <parameter key="4062" value="Bpy2_Lv1_SFCP3_F1910.true.integer.attribute"/>
          <parameter key="4063" value="Fla5_Lv1_SFCP3_F1910.true.integer.attribute"/>
          <parameter key="4064" value="Fla5_Lv1_SFCP4_F1910.true.integer.attribute"/>
          <parameter key="4065" value="Fla8_Lv1_SFCP8_F22.true.integer.attribute"/>
          <parameter key="4066" value="Fla8_Lv1_SFCP14_F110.true.integer.attribute"/>
          <parameter key="4067" value="Bfu2_Lv1_SFCP6_F22.true.integer.attribute"/>
          <parameter key="4068" value="Bfu2_Lv1_SFCP2_F805.true.integer.attribute"/>
          <parameter key="4069" value="Bfu2_Lv1_SFCP3_F805.true.integer.attribute"/>
          <parameter key="4070" value="Bpy2_Lv1_SFCP2_F1664.true.integer.attribute"/>
          <parameter key="4071" value="Bpy2_Lv1_SFCP3_F1664.true.integer.attribute"/>
          <parameter key="4072" value="Fla5_Lv1_SFCP3_F1664.true.integer.attribute"/>
          <parameter key="4073" value="Fla5_Lv1_SFCP4_F1664.true.integer.attribute"/>
          <parameter key="4074" value="Bpy2_Lv1_SFCP2_F1745.true.integer.attribute"/>
          <parameter key="4075" value="Bpy2_Lv1_SFCP3_F1745.true.integer.attribute"/>
          <parameter key="4076" value="Fla5_Lv1_SFCP3_F1745.true.integer.attribute"/>
          <parameter key="4077" value="Fla5_Lv1_SFCP4_F1745.true.integer.attribute"/>
          <parameter key="4078" value="Alk46_Lv1_SFCP10_F2103.true.integer.attribute"/>
          <parameter key="4079" value="Alk41_Lv1_SFCP7_F1268.true.integer.attribute"/>
          <parameter key="4080" value="Alk41_Lv1_SFCP6_F1268.true.integer.attribute"/>
          <parameter key="4081" value="Alk46_Lv1_SFCP10_F1394.true.integer.attribute"/>
          <parameter key="4082" value="PANP2_Lv1_SFCP3_F1909.true.integer.attribute"/>
          <parameter key="4083" value="Fla8_Lv1_SFCP3_F719.true.integer.attribute"/>
          <parameter key="4084" value="Fla8_Lv1_SFCP4_F719.true.integer.attribute"/>
          <parameter key="4085" value="Bfu2_Lv1_SFCP2_F554.true.integer.attribute"/>
          <parameter key="4086" value="Bfu2_Lv1_SFCP3_F554.true.integer.attribute"/>
          <parameter key="4087" value="Fla8_Lv1_SFCP14_F22.true.integer.attribute"/>
          <parameter key="4088" value="PANP3_Lv1_SFCP9_F2083.true.integer.attribute"/>
          <parameter key="4089" value="PANP3_Lv1_SFCP10_F2083.true.integer.attribute"/>
          <parameter key="4090" value="Fla8_Lv2_SFCP8_F8.true.integer.attribute"/>
          <parameter key="4091" value="Fla8_Lv2_SFCP15_F127.true.integer.attribute"/>
          <parameter key="4092" value="Fla8_Lv2_SFCP7_F212.true.integer.attribute"/>
          <parameter key="4093" value="Fla8_Lv2_SFCP4_F82.true.integer.attribute"/>
          <parameter key="4094" value="Fla8_Lv1_SFCP8_F10.true.integer.attribute"/>
          <parameter key="4095" value="Fla8_Lv1_SFCP3_F975.true.integer.attribute"/>
          <parameter key="4096" value="Fla8_Lv1_SFCP4_F975.true.integer.attribute"/>
          <parameter key="4097" value="PANP2_Lv1_SFCP3_F1869.true.integer.attribute"/>
          <parameter key="4098" value="Alk30_Lv2_SFCP7_F442.true.integer.attribute"/>
          <parameter key="4099" value="Alk11_Lv1_SFCP6_F210.true.integer.attribute"/>
          <parameter key="4100" value="Alk11_Lv1_SFCP7_F210.true.integer.attribute"/>
          <parameter key="4101" value="Fla8_Lv1_SFCP6_F19.true.integer.attribute"/>
          <parameter key="4102" value="Fla8_Lv1_SFCP3_F591.true.integer.attribute"/>
          <parameter key="4103" value="Fla8_Lv1_SFCP4_F591.true.integer.attribute"/>
          <parameter key="4104" value="Bfu2_Lv1_SFCP5_F22.true.integer.attribute"/>
          <parameter key="4105" value="Bfu2_Lv1_SFCP3_F233.true.integer.attribute"/>
          <parameter key="4106" value="Bpy1_Lv1_SFCP5_F1708.true.integer.attribute"/>
          <parameter key="4107" value="Alk11_Lv1_SFCP7_F1544.true.integer.attribute"/>
          <parameter key="4108" value="PANP2_Lv1_SFCP3_F1722.true.integer.attribute"/>
          <parameter key="4109" value="PANP3_Lv1_SFCP1_F1.true.integer.attribute"/>
          <parameter key="4110" value="PANP3_Lv1_SFCP9_F2051.true.integer.attribute"/>
          <parameter key="4111" value="PANP3_Lv1_SFCP10_F2051.true.integer.attribute"/>
          <parameter key="4112" value="Bpy2_Lv1_SFCP7_F8.true.integer.attribute"/>
          <parameter key="4113" value="Bpy2_Lv1_SFCP1_F246.true.integer.attribute"/>
          <parameter key="4114" value="Bpy2_Lv1_SFCP2_F959.true.integer.attribute"/>
          <parameter key="4115" value="Bpy2_Lv1_SFCP3_F959.true.integer.attribute"/>
          <parameter key="4116" value="Alk41_Lv1_SFCP7_F1348.true.integer.attribute"/>
          <parameter key="4117" value="PANP2_Lv1_SFCP2_F1817.true.integer.attribute"/>
          <parameter key="4118" value="Bpy2_Lv1_SFCP2_F1635.true.integer.attribute"/>
          <parameter key="4119" value="Bpy2_Lv1_SFCP3_F1635.true.integer.attribute"/>
          <parameter key="4120" value="Fla5_Lv1_SFCP3_F1635.true.integer.attribute"/>
          <parameter key="4121" value="Fla5_Lv1_SFCP4_F1635.true.integer.attribute"/>
          <parameter key="4122" value="Bfu3_Lv1_SFCP6_F139.true.integer.attribute"/>
          <parameter key="4123" value="Fla4_Lv1_SFCP6_F139.true.integer.attribute"/>
          <parameter key="4124" value="Bpy2_Lv1_SFCP2_F1790.true.integer.attribute"/>
          <parameter key="4125" value="Bpy2_Lv1_SFCP3_F1790.true.integer.attribute"/>
          <parameter key="4126" value="Fla5_Lv1_SFCP3_F1790.true.integer.attribute"/>
          <parameter key="4127" value="Fla5_Lv1_SFCP4_F1790.true.integer.attribute"/>
          <parameter key="4128" value="Bfu2_Lv1_SFCP2_F1820.true.integer.attribute"/>
          <parameter key="4129" value="Fla8_Lv1_SFCP14_F109.true.integer.attribute"/>
          <parameter key="4130" value="Fla8_Lv1_SFCP3_F581.true.integer.attribute"/>
          <parameter key="4131" value="Fla8_Lv1_SFCP4_F581.true.integer.attribute"/>
          <parameter key="4132" value="Bfu2_Lv1_SFCP2_F2053.true.integer.attribute"/>
          <parameter key="4133" value="Alk13_Lv1_SFCP2_F1844.true.integer.attribute"/>
          <parameter key="4134" value="Alk41_Lv1_SFCP6_F1105.true.integer.attribute"/>
          <parameter key="4135" value="Alk41_Lv1_SFCP7_F1105.true.integer.attribute"/>
          <parameter key="4136" value="Bpy2_Lv1_SFCP2_F1721.true.integer.attribute"/>
          <parameter key="4137" value="Bpy2_Lv1_SFCP3_F1721.true.integer.attribute"/>
          <parameter key="4138" value="Fla5_Lv1_SFCP3_F1721.true.integer.attribute"/>
          <parameter key="4139" value="Fla5_Lv1_SFCP4_F1721.true.integer.attribute"/>
          <parameter key="4140" value="Alk41_Lv1_SFCP8_F247.true.integer.attribute"/>
          <parameter key="4141" value="Alk13_Lv1_SFCP2_F14.true.integer.attribute"/>
          <parameter key="4142" value="Alk13_Lv1_SFCP1_F1280.true.integer.attribute"/>
          <parameter key="4143" value="Alk13_Lv1_SFCP9_F1280.true.integer.attribute"/>
          <parameter key="4144" value="Alk13_Lv1_SFCP9_F1818.true.integer.attribute"/>
          <parameter key="4145" value="Alk13_Lv1_SFCP7_F1818.true.integer.attribute"/>
          <parameter key="4146" value="Bpy2_Lv1_SFCP2_F1942.true.integer.attribute"/>
          <parameter key="4147" value="Bpy2_Lv1_SFCP3_F1942.true.integer.attribute"/>
          <parameter key="4148" value="Fla5_Lv1_SFCP3_F1942.true.integer.attribute"/>
          <parameter key="4149" value="Fla5_Lv1_SFCP4_F1942.true.integer.attribute"/>
          <parameter key="4150" value="Bpy1_Lv1_SFCP5_F1959.true.integer.attribute"/>
          <parameter key="4151" value="Tan3_Lv1_SFCP5_F1984.true.integer.attribute"/>
          <parameter key="4152" value="Alk41_Lv1_SFCP3_F6.true.integer.attribute"/>
          <parameter key="4153" value="Alk41_Lv1_SFCP7_F1177.true.integer.attribute"/>
          <parameter key="4154" value="PANP2_Lv1_SFCP10_F22.true.integer.attribute"/>
          <parameter key="4155" value="PANP2_Lv1_SFCP3_F1849.true.integer.attribute"/>
          <parameter key="4156" value="Alk41_Lv1_SFCP3_F127.true.integer.attribute"/>
          <parameter key="4157" value="Alk41_Lv1_SFCP8_F416.true.integer.attribute"/>
          <parameter key="4158" value="Fla8_Lv1_SFCP3_F480.true.integer.attribute"/>
          <parameter key="4159" value="Fla8_Lv1_SFCP4_F480.true.integer.attribute"/>
          <parameter key="4160" value="Fla8_Lv1_SFCP14_F511.true.integer.attribute"/>
          <parameter key="4161" value="Alk13_Lv1_SFCP2_F1747.true.integer.attribute"/>
          <parameter key="4162" value="Alk41_Lv1_SFCP7_F1443.true.integer.attribute"/>
          <parameter key="4163" value="Alk41_Lv1_SFCP6_F1443.true.integer.attribute"/>
          <parameter key="4164" value="Bpy1_Lv1_SFCP5_F2001.true.integer.attribute"/>
          <parameter key="4165" value="PANP2_Lv1_SFCP3_F1738.true.integer.attribute"/>
          <parameter key="4166" value="PANP2_Lv1_SFCP2_F1738.true.integer.attribute"/>
          <parameter key="4167" value="Alk13_Lv1_SFCP2_F1146.true.integer.attribute"/>
          <parameter key="4168" value="Bpy1_Lv1_SFCP5_F1439.true.integer.attribute"/>
          <parameter key="4169" value="Alk13_Lv1_SFCP2_F2125.true.integer.attribute"/>
          <parameter key="4170" value="Bfu2_Lv1_SFCP2_F1307.true.integer.attribute"/>
          <parameter key="4171" value="Bfu2_Lv1_SFCP3_F1307.true.integer.attribute"/>
          <parameter key="4172" value="Bpy1_Lv1_SFCP5_F2052.true.integer.attribute"/>
          <parameter key="4173" value="Alk11_Lv1_SFCP7_F1320.true.integer.attribute"/>
          <parameter key="4174" value="Alk11_Lv1_SFCP5_F527.true.integer.attribute"/>
          <parameter key="4175" value="Alk11_Lv1_SFCP7_F910.true.integer.attribute"/>
          <parameter key="4176" value="Alk41_Lv1_SFCP6_F22.true.integer.attribute"/>
          <parameter key="4177" value="Alk41_Lv1_SFCP7_F510.true.integer.attribute"/>
          <parameter key="4178" value="Fla8_Lv1_SFCP8_F6.true.integer.attribute"/>
          <parameter key="4179" value="Fla8_Lv1_SFCP3_F1274.true.integer.attribute"/>
          <parameter key="4180" value="Fla8_Lv1_SFCP4_F1274.true.integer.attribute"/>
          <parameter key="4181" value="Bfu3_Lv1_SFCP5_F2033.true.integer.attribute"/>
          <parameter key="4182" value="Fla8_Lv1_SFCP3_F297.true.integer.attribute"/>
          <parameter key="4183" value="Fla8_Lv1_SFCP4_F297.true.integer.attribute"/>
          <parameter key="4184" value="Fla8_Lv1_SFCP16_F297.true.integer.attribute"/>
          <parameter key="4185" value="PANP1_Lv1_SFCP2_F942.true.integer.attribute"/>
          <parameter key="4186" value="PANP1_Lv1_SFCP3_F942.true.integer.attribute"/>
          <parameter key="4187" value="Bfu2_Lv1_SFCP3_F95.true.integer.attribute"/>
          <parameter key="4188" value="Bfu2_Lv1_SFCP2_F95.true.integer.attribute"/>
          <parameter key="4189" value="Bfu2_Lv1_SFCP6_F533.true.integer.attribute"/>
          <parameter key="4190" value="Bpy2_Lv1_SFCP2_F1758.true.integer.attribute"/>
          <parameter key="4191" value="Bpy2_Lv1_SFCP3_F1758.true.integer.attribute"/>
          <parameter key="4192" value="Fla5_Lv1_SFCP3_F1758.true.integer.attribute"/>
          <parameter key="4193" value="Fla5_Lv1_SFCP4_F1758.true.integer.attribute"/>
          <parameter key="4194" value="Alk11_Lv1_SFCP7_F61.true.integer.attribute"/>
          <parameter key="4195" value="PANP2_Lv1_SFCP3_F992.true.integer.attribute"/>
          <parameter key="4196" value="Alk11_Lv1_SFCP5_F568.true.integer.attribute"/>
          <parameter key="4197" value="Bpy3_Lv1_SFCP1_F176.true.integer.attribute"/>
          <parameter key="4198" value="Bpy3_Lv1_SFCP10_F1567.true.integer.attribute"/>
          <parameter key="4199" value="Bpy3_Lv1_SFCP9_F1567.true.integer.attribute"/>
          <parameter key="4200" value="PANP2_Lv1_SFCP3_F1515.true.integer.attribute"/>
          <parameter key="4201" value="Bpy3_Lv1_SFCP6_F1262.true.integer.attribute"/>
          <parameter key="4202" value="Bpy3_Lv1_SFCP5_F1262.true.integer.attribute"/>
          <parameter key="4203" value="Bpy3_Lv1_SFCP9_F881.true.integer.attribute"/>
          <parameter key="4204" value="Tan2_Lv1_SFCP1_F1258.true.integer.attribute"/>
          <parameter key="4205" value="Bpy3_Lv1_SFCP6_F834.true.integer.attribute"/>
          <parameter key="4206" value="Bpy3_Lv1_SFCP5_F834.true.integer.attribute"/>
          <parameter key="4207" value="PANP2_Lv1_SFCP2_F1317.true.integer.attribute"/>
          <parameter key="4208" value="Alk11_Lv1_SFCP7_F481.true.integer.attribute"/>
          <parameter key="4209" value="Alk11_Lv1_SFCP6_F1184.true.integer.attribute"/>
          <parameter key="4210" value="Alk13_Lv1_SFCP9_F181.true.integer.attribute"/>
          <parameter key="4211" value="Alk13_Lv1_SFCP2_F725.true.integer.attribute"/>
          <parameter key="4212" value="Alk11_Lv1_SFCP7_F1207.true.integer.attribute"/>
          <parameter key="4213" value="Bpy3_Lv1_SFCP9_F930.true.integer.attribute"/>
          <parameter key="4214" value="Bpy3_Lv1_SFCP1_F668.true.integer.attribute"/>
          <parameter key="4215" value="Bpy3_Lv1_SFCP10_F1021.true.integer.attribute"/>
          <parameter key="4216" value="Bpy3_Lv1_SFCP9_F1021.true.integer.attribute"/>
          <parameter key="4217" value="Bpy3_Lv1_SFCP1_F120.true.integer.attribute"/>
          <parameter key="4218" value="Bpy3_Lv1_SFCP10_F1422.true.integer.attribute"/>
          <parameter key="4219" value="Bpy3_Lv1_SFCP9_F1422.true.integer.attribute"/>
          <parameter key="4220" value="Bpy3_Lv1_SFCP1_F428.true.integer.attribute"/>
          <parameter key="4221" value="Bpy3_Lv1_SFCP10_F1428.true.integer.attribute"/>
          <parameter key="4222" value="Bpy3_Lv1_SFCP9_F1428.true.integer.attribute"/>
          <parameter key="4223" value="Fla8_Lv1_SFCP13_F22.true.integer.attribute"/>
          <parameter key="4224" value="Fla8_Lv1_SFCP3_F938.true.integer.attribute"/>
          <parameter key="4225" value="Fla8_Lv1_SFCP4_F938.true.integer.attribute"/>
          <parameter key="4226" value="PANP2_Lv1_SFCP5_F42.true.integer.attribute"/>
          <parameter key="4227" value="PANP2_Lv1_SFCP10_F127.true.integer.attribute"/>
          <parameter key="4228" value="PANP2_Lv1_SFCP3_F175.true.integer.attribute"/>
          <parameter key="4229" value="Alk11_Lv1_SFCP5_F30.true.integer.attribute"/>
          <parameter key="4230" value="Alk41_Lv1_SFCP6_F19.true.integer.attribute"/>
          <parameter key="4231" value="Alk41_Lv1_SFCP7_F799.true.integer.attribute"/>
          <parameter key="4232" value="Alk41_Lv1_SFCP6_F1411.true.integer.attribute"/>
          <parameter key="4233" value="Alk41_Lv1_SFCP7_F1411.true.integer.attribute"/>
          <parameter key="4234" value="Alk11_Lv1_SFCP2_F6.true.integer.attribute"/>
          <parameter key="4235" value="Alk11_Lv1_SFCP6_F952.true.integer.attribute"/>
          <parameter key="4236" value="Alk11_Lv1_SFCP7_F952.true.integer.attribute"/>
          <parameter key="4237" value="Bpy2_Lv1_SFCP2_F1712.true.integer.attribute"/>
          <parameter key="4238" value="Bpy2_Lv1_SFCP3_F1712.true.integer.attribute"/>
          <parameter key="4239" value="Fla5_Lv1_SFCP3_F1712.true.integer.attribute"/>
          <parameter key="4240" value="Fla5_Lv1_SFCP4_F1712.true.integer.attribute"/>
          <parameter key="4241" value="Alk41_Lv1_SFCP8_F77.true.integer.attribute"/>
          <parameter key="4242" value="Alk41_Lv1_SFCP7_F77.true.integer.attribute"/>
          <parameter key="4243" value="Alk11_Lv1_SFCP6_F732.true.integer.attribute"/>
          <parameter key="4244" value="Alk11_Lv1_SFCP7_F732.true.integer.attribute"/>
          <parameter key="4245" value="Alk41_Lv1_SFCP7_F1176.true.integer.attribute"/>
          <parameter key="4246" value="Alk41_Lv1_SFCP7_F1231.true.integer.attribute"/>
          <parameter key="4247" value="Alk11_Lv1_SFCP6_F1234.true.integer.attribute"/>
          <parameter key="4248" value="Alk11_Lv1_SFCP7_F1234.true.integer.attribute"/>
          <parameter key="4249" value="Bpy2_Lv1_SFCP6_F6.true.integer.attribute"/>
          <parameter key="4250" value="Fla5_Lv1_SFCP7_F6.true.integer.attribute"/>
          <parameter key="4251" value="Bpy2_Lv1_SFCP2_F1383.true.integer.attribute"/>
          <parameter key="4252" value="Bpy2_Lv1_SFCP3_F1383.true.integer.attribute"/>
          <parameter key="4253" value="Fla5_Lv1_SFCP3_F1383.true.integer.attribute"/>
          <parameter key="4254" value="Fla5_Lv1_SFCP4_F1383.true.integer.attribute"/>
          <parameter key="4255" value="Alk46_Lv1_SFCP2_F96.true.integer.attribute"/>
          <parameter key="4256" value="Alk46_Lv1_SFCP10_F437.true.integer.attribute"/>
          <parameter key="4257" value="Bpy2_Lv1_SFCP2_F2096.true.integer.attribute"/>
          <parameter key="4258" value="Bpy2_Lv1_SFCP3_F2096.true.integer.attribute"/>
          <parameter key="4259" value="Fla5_Lv1_SFCP3_F2096.true.integer.attribute"/>
          <parameter key="4260" value="Fla5_Lv1_SFCP4_F2096.true.integer.attribute"/>
          <parameter key="4261" value="Alk41_Lv1_SFCP1_F6.true.integer.attribute"/>
          <parameter key="4262" value="Alk41_Lv1_SFCP7_F528.true.integer.attribute"/>
          <parameter key="4263" value="Fla8_Lv1_SFCP7_F6.true.integer.attribute"/>
          <parameter key="4264" value="Fla8_Lv1_SFCP4_F1617.true.integer.attribute"/>
          <parameter key="4265" value="Fla8_Lv1_SFCP3_F1617.true.integer.attribute"/>
          <parameter key="4266" value="Fla8_Lv1_SFCP6_F1617.true.integer.attribute"/>
          <parameter key="4267" value="Alk13_Lv1_SFCP2_F1927.true.integer.attribute"/>
          <parameter key="4268" value="Alk41_Lv1_SFCP6_F68.true.integer.attribute"/>
          <parameter key="4269" value="Alk11_Lv1_SFCP6_F689.true.integer.attribute"/>
          <parameter key="4270" value="Alk11_Lv1_SFCP7_F689.true.integer.attribute"/>
          <parameter key="4271" value="Alk13_Lv1_SFCP2_F1958.true.integer.attribute"/>
          <parameter key="4272" value="Fla8_Lv1_SFCP8_F245.true.integer.attribute"/>
          <parameter key="4273" value="Fla8_Lv1_SFCP3_F686.true.integer.attribute"/>
          <parameter key="4274" value="Fla8_Lv1_SFCP4_F686.true.integer.attribute"/>
          <parameter key="4275" value="Bfu3_Lv1_SFCP5_F2098.true.integer.attribute"/>
          <parameter key="4276" value="Alk165_Lv2_SFCP15_F1.true.integer.attribute"/>
          <parameter key="4277" value="Alk165_Lv2_SFCP16_F1.true.integer.attribute"/>
          <parameter key="4278" value="Alk165_Lv2_SFCP6_F1.true.integer.attribute"/>
          <parameter key="4279" value="Alk165_Lv2_SFCP14_F1.true.integer.attribute"/>
          <parameter key="4280" value="Alk165_Lv2_SFCP5_F1.true.integer.attribute"/>
          <parameter key="4281" value="Alk165_Lv2_SFCP17_F1.true.integer.attribute"/>
          <parameter key="4282" value="Alk165_Lv2_SFCP7_F1.true.integer.attribute"/>
          <parameter key="4283" value="Alk165_Lv2_SFCP3_F2.true.integer.attribute"/>
          <parameter key="4284" value="Alk165_Lv2_SFCP8_F32.true.integer.attribute"/>
          <parameter key="4285" value="Alk165_Lv2_SFCP13_F32.true.integer.attribute"/>
          <parameter key="4286" value="Alk165_Lv2_SFCP11_F324.true.integer.attribute"/>
          <parameter key="4287" value="Bpy2_Lv1_SFCP2_F1427.true.integer.attribute"/>
          <parameter key="4288" value="Bpy2_Lv1_SFCP3_F1427.true.integer.attribute"/>
          <parameter key="4289" value="Fla5_Lv1_SFCP3_F1427.true.integer.attribute"/>
          <parameter key="4290" value="Fla5_Lv1_SFCP4_F1427.true.integer.attribute"/>
          <parameter key="4291" value="Alk85_Lv1_SFCP10_F6.true.integer.attribute"/>
          <parameter key="4292" value="Alk85_Lv1_SFCP3_F1344.true.integer.attribute"/>
          <parameter key="4293" value="Alk46_Lv1_SFCP10_F248.true.integer.attribute"/>
          <parameter key="4294" value="Alk46_Lv1_SFCP2_F631.true.integer.attribute"/>
          <parameter key="4295" value="Alk13_Lv1_SFCP2_F1859.true.integer.attribute"/>
          <parameter key="4296" value="Alk11_Lv1_SFCP6_F42.true.integer.attribute"/>
          <parameter key="4297" value="Alk11_Lv1_SFCP7_F336.true.integer.attribute"/>
          <parameter key="4298" value="Alk41_Lv1_SFCP6_F707.true.integer.attribute"/>
          <parameter key="4299" value="Alk11_Lv1_SFCP7_F1481.true.integer.attribute"/>
          <parameter key="4300" value="Alk11_Lv1_SFCP6_F893.true.integer.attribute"/>
          <parameter key="4301" value="Bpy1_Lv1_SFCP5_F1303.true.integer.attribute"/>
          <parameter key="4302" value="Alk13_Lv1_SFCP2_F1900.true.integer.attribute"/>
          <parameter key="4303" value="Fla8_Lv1_SFCP6_F10.true.integer.attribute"/>
          <parameter key="4304" value="Fla8_Lv1_SFCP3_F1350.true.integer.attribute"/>
          <parameter key="4305" value="Fla8_Lv1_SFCP4_F1350.true.integer.attribute"/>
          <parameter key="4306" value="Bpy2_Lv1_SFCP3_F1.true.integer.attribute"/>
          <parameter key="4307" value="Fla5_Lv1_SFCP4_F1.true.integer.attribute"/>
          <parameter key="4308" value="Bpy2_Lv1_SFCP2_F1456.true.integer.attribute"/>
          <parameter key="4309" value="Fla5_Lv1_SFCP3_F1456.true.integer.attribute"/>
          <parameter key="4310" value="Bpy2_Lv1_SFCP2_F1059.true.integer.attribute"/>
          <parameter key="4311" value="Bpy2_Lv1_SFCP3_F1059.true.integer.attribute"/>
          <parameter key="4312" value="Fla5_Lv1_SFCP3_F1059.true.integer.attribute"/>
          <parameter key="4313" value="Fla5_Lv1_SFCP4_F1059.true.integer.attribute"/>
          <parameter key="4314" value="Alk46_Lv1_SFCP1_F5.true.integer.attribute"/>
          <parameter key="4315" value="Alk46_Lv1_SFCP2_F317.true.integer.attribute"/>
          <parameter key="4316" value="Alk46_Lv1_SFCP10_F436.true.integer.attribute"/>
          <parameter key="4317" value="Alk41_Lv1_SFCP7_F1440.true.integer.attribute"/>
          <parameter key="4318" value="Alk11_Lv1_SFCP6_F768.true.integer.attribute"/>
          <parameter key="4319" value="Bpy3_Lv1_SFCP10_F307.true.integer.attribute"/>
          <parameter key="4320" value="Alk46_Lv1_SFCP10_F696.true.integer.attribute"/>
          <parameter key="4321" value="Alk11_Lv1_SFCP6_F61.true.integer.attribute"/>
          <parameter key="4322" value="Alk11_Lv1_SFCP7_F700.true.integer.attribute"/>
          <parameter key="4323" value="Alk42_Lv1_SFCP10_F1.true.integer.attribute"/>
          <parameter key="4324" value="Alk42_Lv1_SFCP8_F1.true.integer.attribute"/>
          <parameter key="4325" value="Alk42_Lv1_SFCP3_F1.true.integer.attribute"/>
          <parameter key="4326" value="Alk42_Lv1_SFCP7_F1.true.integer.attribute"/>
          <parameter key="4327" value="Alk42_Lv1_SFCP1_F19.true.integer.attribute"/>
          <parameter key="4328" value="Alk42_Lv1_SFCP2_F19.true.integer.attribute"/>
          <parameter key="4329" value="Alk42_Lv1_SFCP5_F1838.true.integer.attribute"/>
          <parameter key="4330" value="Alk42_Lv1_SFCP6_F1838.true.integer.attribute"/>
          <parameter key="4331" value="Bpy1_Lv1_SFCP5_F562.true.integer.attribute"/>
          <parameter key="4332" value="Fla8_Lv1_SFCP15_F19.true.integer.attribute"/>
          <parameter key="4333" value="Fla8_Lv1_SFCP4_F116.true.integer.attribute"/>
          <parameter key="4334" value="Fla8_Lv1_SFCP6_F116.true.integer.attribute"/>
          <parameter key="4335" value="Alk13_Lv1_SFCP2_F945.true.integer.attribute"/>
          <parameter key="4336" value="Car7_Lv1_SFCP11_F1.true.integer.attribute"/>
          <parameter key="4337" value="Car7_Lv1_SFCP12_F1.true.integer.attribute"/>
          <parameter key="4338" value="Car7_Lv1_SFCP10_F1.true.integer.attribute"/>
          <parameter key="4339" value="Car7_Lv1_SFCP9_F1.true.integer.attribute"/>
          <parameter key="4340" value="Car7_Lv1_SFCP7_F1.true.integer.attribute"/>
          <parameter key="4341" value="Car7_Lv1_SFCP8_F10.true.integer.attribute"/>
          <parameter key="4342" value="Car7_Lv1_SFCP3_F313.true.integer.attribute"/>
          <parameter key="4343" value="Bpy2_Lv1_SFCP2_F1582.true.integer.attribute"/>
          <parameter key="4344" value="Bpy2_Lv1_SFCP3_F1582.true.integer.attribute"/>
          <parameter key="4345" value="Fla5_Lv1_SFCP3_F1582.true.integer.attribute"/>
          <parameter key="4346" value="Fla5_Lv1_SFCP4_F1582.true.integer.attribute"/>
          <parameter key="4347" value="Alk11_Lv1_SFCP1_F43.true.integer.attribute"/>
          <parameter key="4348" value="Alk11_Lv1_SFCP6_F763.true.integer.attribute"/>
          <parameter key="4349" value="Alk13_Lv1_SFCP2_F2025.true.integer.attribute"/>
          <parameter key="4350" value="Bfu2_Lv1_SFCP3_F231.true.integer.attribute"/>
          <parameter key="4351" value="Bfu2_Lv1_SFCP6_F607.true.integer.attribute"/>
          <parameter key="4352" value="Alk1_Lv1_SFCP5_F8.true.integer.attribute"/>
          <parameter key="4353" value="Alk1_Lv1_SFCP4_F8.true.integer.attribute"/>
          <parameter key="4354" value="Alk1_Lv1_SFCP2_F906.true.integer.attribute"/>
          <parameter key="4355" value="Alk1_Lv1_SFCP1_F906.true.integer.attribute"/>
          <parameter key="4356" value="Alk84_Lv1_SFCP3_F243.true.integer.attribute"/>
          <parameter key="4357" value="Alk84_Lv1_SFCP4_F756.true.integer.attribute"/>
          <parameter key="4358" value="Alk46_Lv1_SFCP10_F980.true.integer.attribute"/>
          <parameter key="4359" value="Bpy3_Lv1_SFCP5_F269.true.integer.attribute"/>
          <parameter key="4360" value="Bpy2_Lv1_SFCP2_F1585.true.integer.attribute"/>
          <parameter key="4361" value="Bpy2_Lv1_SFCP3_F1585.true.integer.attribute"/>
          <parameter key="4362" value="Fla5_Lv1_SFCP3_F1585.true.integer.attribute"/>
          <parameter key="4363" value="Fla5_Lv1_SFCP4_F1585.true.integer.attribute"/>
          <parameter key="4364" value="Bpy2_Lv1_SFCP2_F2108.true.integer.attribute"/>
          <parameter key="4365" value="Bpy2_Lv1_SFCP3_F2108.true.integer.attribute"/>
          <parameter key="4366" value="Fla5_Lv1_SFCP3_F2108.true.integer.attribute"/>
          <parameter key="4367" value="Fla5_Lv1_SFCP4_F2108.true.integer.attribute"/>
          <parameter key="4368" value="Alk11_Lv1_SFCP6_F704.true.integer.attribute"/>
          <parameter key="4369" value="Alk11_Lv1_SFCP7_F704.true.integer.attribute"/>
          <parameter key="4370" value="Alk11_Lv1_SFCP6_F308.true.integer.attribute"/>
          <parameter key="4371" value="Alk11_Lv1_SFCP7_F308.true.integer.attribute"/>
          <parameter key="4372" value="Alk11_Lv1_SFCP5_F640.true.integer.attribute"/>
          <parameter key="4373" value="Car1_Lv1_SFCP7_F181.true.integer.attribute"/>
          <parameter key="4374" value="Alk14_Lv1_SFCP7_F181.true.integer.attribute"/>
          <parameter key="4375" value="Car1_Lv1_SFCP3_F532.true.integer.attribute"/>
          <parameter key="4376" value="Alk14_Lv1_SFCP3_F532.true.integer.attribute"/>
          <parameter key="4377" value="Alk11_Lv1_SFCP7_F1717.true.integer.attribute"/>
          <parameter key="4378" value="Alk158_Lv1_SFCP17_F1.true.integer.attribute"/>
          <parameter key="4379" value="Alk158_Lv1_SFCP16_F1.true.integer.attribute"/>
          <parameter key="4380" value="Alk158_Lv1_SFCP18_F1.true.integer.attribute"/>
          <parameter key="4381" value="Alk158_Lv1_SFCP8_F1.true.integer.attribute"/>
          <parameter key="4382" value="Alk158_Lv1_SFCP9_F1.true.integer.attribute"/>
          <parameter key="4383" value="Alk158_Lv1_SFCP19_F1.true.integer.attribute"/>
          <parameter key="4384" value="Alk158_Lv1_SFCP15_F1.true.integer.attribute"/>
          <parameter key="4385" value="Alk158_Lv1_SFCP7_F1.true.integer.attribute"/>
          <parameter key="4386" value="Alk158_Lv1_SFCP10_F1.true.integer.attribute"/>
          <parameter key="4387" value="Alk158_Lv1_SFCP13_F1.true.integer.attribute"/>
          <parameter key="4388" value="Alk158_Lv1_SFCP12_F1.true.integer.attribute"/>
          <parameter key="4389" value="Alk158_Lv1_SFCP4_F5.true.integer.attribute"/>
          <parameter key="4390" value="Alk158_Lv1_SFCP3_F638.true.integer.attribute"/>
          <parameter key="4391" value="Alk158_Lv1_SFCP11_F638.true.integer.attribute"/>
          <parameter key="4392" value="Alk158_Lv1_SFCP6_F638.true.integer.attribute"/>
          <parameter key="4393" value="PANP2_Lv1_SFCP3_F34.true.integer.attribute"/>
          <parameter key="4394" value="PANP2_Lv1_SFCP5_F34.true.integer.attribute"/>
          <parameter key="4395" value="PANP2_Lv1_SFCP10_F660.true.integer.attribute"/>
          <parameter key="4396" value="Bpy2_Lv1_SFCP2_F1340.true.integer.attribute"/>
          <parameter key="4397" value="Bpy2_Lv1_SFCP3_F1340.true.integer.attribute"/>
          <parameter key="4398" value="Fla5_Lv1_SFCP3_F1340.true.integer.attribute"/>
          <parameter key="4399" value="Fla5_Lv1_SFCP4_F1340.true.integer.attribute"/>
          <parameter key="4400" value="Alk11_Lv1_SFCP5_F59.true.integer.attribute"/>
          <parameter key="4401" value="PANP2_Lv1_SFCP3_F1598.true.integer.attribute"/>
          <parameter key="4402" value="Alk11_Lv1_SFCP7_F1212.true.integer.attribute"/>
          <parameter key="4403" value="PANP2_Lv1_SFCP3_F836.true.integer.attribute"/>
          <parameter key="4404" value="Alk30_Lv2_SFCP11_F1.true.integer.attribute"/>
          <parameter key="4405" value="Alk30_Lv2_SFCP1_F1.true.integer.attribute"/>
          <parameter key="4406" value="Alk30_Lv2_SFCP7_F16.true.integer.attribute"/>
          <parameter key="4407" value="Alk30_Lv2_SFCP2_F830.true.integer.attribute"/>
          <parameter key="4408" value="Alk1_Lv1_SFCP5_F1.true.integer.attribute"/>
          <parameter key="4409" value="Alk1_Lv1_SFCP4_F1.true.integer.attribute"/>
          <parameter key="4410" value="Alk1_Lv1_SFCP2_F1.true.integer.attribute"/>
          <parameter key="4411" value="Alk1_Lv1_SFCP7_F14.true.integer.attribute"/>
          <parameter key="4412" value="Alk1_Lv1_SFCP1_F5.true.integer.attribute"/>
          <parameter key="4413" value="Alk1_Lv1_SFCP6_F6.true.integer.attribute"/>
          <parameter key="4414" value="Alk1_Lv1_SFCP3_F801.true.integer.attribute"/>
          <parameter key="4415" value="Alk13_Lv1_SFCP5_F14.true.integer.attribute"/>
          <parameter key="4416" value="Alk13_Lv1_SFCP2_F1578.true.integer.attribute"/>
          <parameter key="4417" value="Fla9_Lv2_SFCP14_F167.true.integer.attribute"/>
          <parameter key="4418" value="Alk47_Lv1_SFCP8_F1.true.integer.attribute"/>
          <parameter key="4419" value="Alk47_Lv1_SFCP10_F5.true.integer.attribute"/>
          <parameter key="4420" value="Alk47_Lv1_SFCP7_F1754.true.integer.attribute"/>
          <parameter key="4421" value="Alk47_Lv1_SFCP6_F1754.true.integer.attribute"/>
          <parameter key="4422" value="Bpy3_Lv1_SFCP10_F840.true.integer.attribute"/>
          <parameter key="4423" value="Alk11_Lv1_SFCP7_F156.true.integer.attribute"/>
          <parameter key="4424" value="Alk11_Lv1_SFCP6_F124.true.integer.attribute"/>
          <parameter key="4425" value="Alk85_Lv1_SFCP3_F7.true.integer.attribute"/>
          <parameter key="4426" value="Alk85_Lv1_SFCP11_F926.true.integer.attribute"/>
          <parameter key="4427" value="Alk85_Lv1_SFCP10_F926.true.integer.attribute"/>
          <parameter key="4428" value="Alk46_Lv1_SFCP1_F380.true.integer.attribute"/>
          <parameter key="4429" value="Alk46_Lv1_SFCP10_F227.true.integer.attribute"/>
          <parameter key="4430" value="Bpy2_Lv1_SFCP2_F1611.true.integer.attribute"/>
          <parameter key="4431" value="Bpy2_Lv1_SFCP3_F1611.true.integer.attribute"/>
          <parameter key="4432" value="Fla5_Lv1_SFCP3_F1611.true.integer.attribute"/>
          <parameter key="4433" value="Fla5_Lv1_SFCP4_F1611.true.integer.attribute"/>
          <parameter key="4434" value="Bpy3_Lv1_SFCP5_F1235.true.integer.attribute"/>
          <parameter key="4435" value="Bpy2_Lv1_SFCP8_F10.true.integer.attribute"/>
          <parameter key="4436" value="Fla5_Lv1_SFCP9_F10.true.integer.attribute"/>
          <parameter key="4437" value="Bpy2_Lv1_SFCP2_F1606.true.integer.attribute"/>
          <parameter key="4438" value="Bpy2_Lv1_SFCP3_F1606.true.integer.attribute"/>
          <parameter key="4439" value="Fla5_Lv1_SFCP3_F1606.true.integer.attribute"/>
          <parameter key="4440" value="Fla5_Lv1_SFCP4_F1606.true.integer.attribute"/>
          <parameter key="4441" value="Bpy1_Lv1_SFCP5_F1853.true.integer.attribute"/>
          <parameter key="4442" value="Bpy2_Lv1_SFCP2_F1841.true.integer.attribute"/>
          <parameter key="4443" value="Bpy2_Lv1_SFCP3_F1841.true.integer.attribute"/>
          <parameter key="4444" value="Fla5_Lv1_SFCP3_F1841.true.integer.attribute"/>
          <parameter key="4445" value="Fla5_Lv1_SFCP4_F1841.true.integer.attribute"/>
          <parameter key="4446" value="Alk11_Lv1_SFCP6_F435.true.integer.attribute"/>
          <parameter key="4447" value="Fla8_Lv1_SFCP13_F50.true.integer.attribute"/>
          <parameter key="4448" value="Fla8_Lv1_SFCP4_F1815.true.integer.attribute"/>
          <parameter key="4449" value="Fla8_Lv1_SFCP3_F1815.true.integer.attribute"/>
          <parameter key="4450" value="Fla8_Lv1_SFCP6_F1815.true.integer.attribute"/>
          <parameter key="4451" value="Alk13_Lv1_SFCP2_F2123.true.integer.attribute"/>
          <parameter key="4452" value="Fla8_Lv1_SFCP4_F915.true.integer.attribute"/>
          <parameter key="4453" value="Fla8_Lv1_SFCP6_F915.true.integer.attribute"/>
          <parameter key="4454" value="Alk13_Lv1_SFCP9_F323.true.integer.attribute"/>
          <parameter key="4455" value="Alk13_Lv1_SFCP2_F924.true.integer.attribute"/>
          <parameter key="4456" value="Tan2_Lv1_SFCP1_F86.true.integer.attribute"/>
          <parameter key="4457" value="Bpy3_Lv1_SFCP10_F819.true.integer.attribute"/>
          <parameter key="4458" value="Bpy1_Lv1_SFCP5_F1661.true.integer.attribute"/>
          <parameter key="4459" value="Tan2_Lv1_SFCP1_F1.true.integer.attribute"/>
          <parameter key="4460" value="Tan2_Lv1_SFCP3_F1915.true.integer.attribute"/>
          <parameter key="4461" value="Alk46_Lv1_SFCP10_F2.true.integer.attribute"/>
          <parameter key="4462" value="Alk46_Lv1_SFCP1_F1449.true.integer.attribute"/>
          <parameter key="4463" value="Fla8_Lv1_SFCP14_F66.true.integer.attribute"/>
          <parameter key="4464" value="Fla8_Lv1_SFCP4_F1473.true.integer.attribute"/>
          <parameter key="4465" value="Fla8_Lv1_SFCP3_F1473.true.integer.attribute"/>
          <parameter key="4466" value="Fla8_Lv1_SFCP6_F1473.true.integer.attribute"/>
          <parameter key="4467" value="Alk13_Lv1_SFCP2_F2008.true.integer.attribute"/>
          <parameter key="4468" value="Bpy3_Lv1_SFCP9_F51.true.integer.attribute"/>
          <parameter key="4469" value="Bpy3_Lv1_SFCP10_F51.true.integer.attribute"/>
          <parameter key="4470" value="Bpy3_Lv1_SFCP5_F1377.true.integer.attribute"/>
          <parameter key="4471" value="Bpy2_Lv1_SFCP6_F79.true.integer.attribute"/>
          <parameter key="4472" value="Bpy2_Lv1_SFCP7_F79.true.integer.attribute"/>
          <parameter key="4473" value="Fla5_Lv1_SFCP7_F79.true.integer.attribute"/>
          <parameter key="4474" value="Fla5_Lv1_SFCP8_F79.true.integer.attribute"/>
          <parameter key="4475" value="Bpy2_Lv1_SFCP2_F1246.true.integer.attribute"/>
          <parameter key="4476" value="Bpy2_Lv1_SFCP3_F1246.true.integer.attribute"/>
          <parameter key="4477" value="Fla5_Lv1_SFCP3_F1246.true.integer.attribute"/>
          <parameter key="4478" value="Fla5_Lv1_SFCP4_F1246.true.integer.attribute"/>
          <parameter key="4479" value="PANP2_Lv1_SFCP3_F1764.true.integer.attribute"/>
          <parameter key="4480" value="PANP2_Lv1_SFCP2_F1764.true.integer.attribute"/>
          <parameter key="4481" value="Fla8_Lv2_SFCP4_F318.true.integer.attribute"/>
          <parameter key="4482" value="Alk182_Lv2_SFCP16_F1.true.integer.attribute"/>
          <parameter key="4483" value="Alk182_Lv2_SFCP17_F1.true.integer.attribute"/>
          <parameter key="4484" value="Alk182_Lv2_SFCP15_F1.true.integer.attribute"/>
          <parameter key="4485" value="Alk182_Lv2_SFCP18_F1.true.integer.attribute"/>
          <parameter key="4486" value="Alk182_Lv2_SFCP6_F1.true.integer.attribute"/>
          <parameter key="4487" value="Alk182_Lv2_SFCP9_F1.true.integer.attribute"/>
          <parameter key="4488" value="Alk182_Lv2_SFCP5_F1.true.integer.attribute"/>
          <parameter key="4489" value="Alk182_Lv2_SFCP12_F1.true.integer.attribute"/>
          <parameter key="4490" value="Alk182_Lv2_SFCP3_F679.true.integer.attribute"/>
          <parameter key="4491" value="Alk182_Lv2_SFCP14_F679.true.integer.attribute"/>
          <parameter key="4492" value="Bpy3_Lv1_SFCP5_F1511.true.integer.attribute"/>
          <parameter key="4493" value="Alk41_Lv1_SFCP6_F8.true.integer.attribute"/>
          <parameter key="4494" value="Alk41_Lv1_SFCP7_F1702.true.integer.attribute"/>
          <parameter key="4495" value="Bpy2_Lv1_SFCP8_F22.true.integer.attribute"/>
          <parameter key="4496" value="Bpy2_Lv1_SFCP6_F22.true.integer.attribute"/>
          <parameter key="4497" value="Fla5_Lv1_SFCP9_F22.true.integer.attribute"/>
          <parameter key="4498" value="Fla5_Lv1_SFCP7_F22.true.integer.attribute"/>
          <parameter key="4499" value="Bpy2_Lv1_SFCP2_F1624.true.integer.attribute"/>
          <parameter key="4500" value="Bpy2_Lv1_SFCP3_F1624.true.integer.attribute"/>
          <parameter key="4501" value="Fla5_Lv1_SFCP3_F1624.true.integer.attribute"/>
          <parameter key="4502" value="Fla5_Lv1_SFCP4_F1624.true.integer.attribute"/>
          <parameter key="4503" value="Alk11_Lv1_SFCP7_F1983.true.integer.attribute"/>
          <parameter key="4504" value="Bpy3_Lv1_SFCP9_F14.true.integer.attribute"/>
          <parameter key="4505" value="Bpy3_Lv1_SFCP4_F535.true.integer.attribute"/>
          <parameter key="4506" value="Bpy3_Lv1_SFCP5_F535.true.integer.attribute"/>
          <parameter key="4507" value="Bpy3_Lv1_SFCP5_F1486.true.integer.attribute"/>
          <parameter key="4508" value="Alk11_Lv1_SFCP7_F1891.true.integer.attribute"/>
          <parameter key="4509" value="Bpy2_Lv1_SFCP8_F6.true.integer.attribute"/>
          <parameter key="4510" value="Fla5_Lv1_SFCP9_F6.true.integer.attribute"/>
          <parameter key="4511" value="Bpy2_Lv1_SFCP3_F460.true.integer.attribute"/>
          <parameter key="4512" value="Fla5_Lv1_SFCP4_F460.true.integer.attribute"/>
          <parameter key="4513" value="Alk41_Lv1_SFCP7_F1705.true.integer.attribute"/>
          <parameter key="4514" value="Alk41_Lv1_SFCP6_F1705.true.integer.attribute"/>
          <parameter key="4515" value="Bpy2_Lv1_SFCP9_F79.true.integer.attribute"/>
          <parameter key="4516" value="Bpy2_Lv1_SFCP8_F79.true.integer.attribute"/>
          <parameter key="4517" value="Bpy2_Lv1_SFCP1_F78.true.integer.attribute"/>
          <parameter key="4518" value="Bpy2_Lv1_SFCP2_F563.true.integer.attribute"/>
          <parameter key="4519" value="Bpy2_Lv1_SFCP3_F563.true.integer.attribute"/>
          <parameter key="4520" value="PANP2_Lv1_SFCP3_F1642.true.integer.attribute"/>
          <parameter key="4521" value="PANP2_Lv1_SFCP2_F1642.true.integer.attribute"/>
          <parameter key="4522" value="Bpy1_Lv1_SFCP5_F1653.true.integer.attribute"/>
          <parameter key="4523" value="Alk11_Lv1_SFCP6_F1418.true.integer.attribute"/>
          <parameter key="4524" value="Alk11_Lv1_SFCP6_F712.true.integer.attribute"/>
          <parameter key="4525" value="Fla8_Lv2_SFCP13_F79.true.integer.attribute"/>
          <parameter key="4526" value="Fla8_Lv2_SFCP14_F79.true.integer.attribute"/>
          <parameter key="4527" value="Fla8_Lv2_SFCP4_F522.true.integer.attribute"/>
          <parameter key="4528" value="Fla5_Lv1_SFCP8_F1.true.integer.attribute"/>
          <parameter key="4529" value="Bfu2_Lv1_SFCP2_F555.true.integer.attribute"/>
          <parameter key="4530" value="Bfu2_Lv1_SFCP3_F859.true.integer.attribute"/>
          <parameter key="4531" value="Bpy2_Lv1_SFCP3_F1848.true.integer.attribute"/>
          <parameter key="4532" value="Fla5_Lv1_SFCP4_F1848.true.integer.attribute"/>
          <parameter key="4533" value="Bpy3_Lv1_SFCP10_F757.true.integer.attribute"/>
          <parameter key="4534" value="Alk11_Lv1_SFCP6_F1160.true.integer.attribute"/>
          <parameter key="4535" value="Alk11_Lv1_SFCP6_F368.true.integer.attribute"/>
          <parameter key="4536" value="Bpy3_Lv1_SFCP10_F937.true.integer.attribute"/>
          <parameter key="4537" value="Bpy2_Lv1_SFCP7_F19.true.integer.attribute"/>
          <parameter key="4538" value="Fla5_Lv1_SFCP8_F19.true.integer.attribute"/>
          <parameter key="4539" value="Bpy2_Lv1_SFCP2_F1755.true.integer.attribute"/>
          <parameter key="4540" value="Bpy2_Lv1_SFCP3_F1755.true.integer.attribute"/>
          <parameter key="4541" value="Fla5_Lv1_SFCP3_F1755.true.integer.attribute"/>
          <parameter key="4542" value="Fla5_Lv1_SFCP4_F1755.true.integer.attribute"/>
          <parameter key="4543" value="Fla5_Lv1_SFCP3_F1.true.integer.attribute"/>
          <parameter key="4544" value="Bpy2_Lv1_SFCP7_F6.true.integer.attribute"/>
          <parameter key="4545" value="Fla5_Lv1_SFCP8_F6.true.integer.attribute"/>
          <parameter key="4546" value="Bpy2_Lv1_SFCP3_F1358.true.integer.attribute"/>
          <parameter key="4547" value="Fla5_Lv1_SFCP4_F1358.true.integer.attribute"/>
          <parameter key="4548" value="Bpy3_Lv1_SFCP10_F998.true.integer.attribute"/>
          <parameter key="4549" value="Alk13_Lv1_SFCP7_F22.true.integer.attribute"/>
          <parameter key="4550" value="Alk13_Lv1_SFCP2_F1497.true.integer.attribute"/>
          <parameter key="4551" value="Fla8_Lv2_SFCP8_F1.true.integer.attribute"/>
          <parameter key="4552" value="Fla8_Lv2_SFCP7_F1.true.integer.attribute"/>
          <parameter key="4553" value="Fla8_Lv2_SFCP9_F22.true.integer.attribute"/>
          <parameter key="4554" value="Fla8_Lv2_SFCP14_F6.true.integer.attribute"/>
          <parameter key="4555" value="Fla8_Lv2_SFCP4_F802.true.integer.attribute"/>
          <parameter key="4556" value="Bfu2_Lv1_SFCP6_F2037.true.integer.attribute"/>
          <parameter key="4557" value="Bfu2_Lv1_SFCP7_F2037.true.integer.attribute"/>
          <parameter key="4558" value="Bpy3_Lv1_SFCP10_F1586.true.integer.attribute"/>
          <parameter key="4559" value="Bpy1_Lv1_SFCP5_F1213.true.integer.attribute"/>
          <parameter key="4560" value="SANP4_Lv2_SFCP6_F1800.true.integer.attribute"/>
          <parameter key="4561" value="Alk84_Lv1_SFCP3_F492.true.integer.attribute"/>
          <parameter key="4562" value="Alk84_Lv1_SFCP4_F434.true.integer.attribute"/>
          <parameter key="4563" value="Alk157_Lv1_SFCP12_F1.true.integer.attribute"/>
          <parameter key="4564" value="Alk157_Lv1_SFCP3_F2.true.integer.attribute"/>
          <parameter key="4565" value="Alk157_Lv1_SFCP15_F19.true.integer.attribute"/>
          <parameter key="4566" value="Alk157_Lv1_SFCP5_F93.true.integer.attribute"/>
          <parameter key="4567" value="Alk46_Lv1_SFCP10_F1001.true.integer.attribute"/>
          <parameter key="4568" value="SANP4_Lv2_SFCP12_F1.true.integer.attribute"/>
          <parameter key="4569" value="SANP4_Lv2_SFCP13_F1.true.integer.attribute"/>
          <parameter key="4570" value="SANP4_Lv2_SFCP14_F1.true.integer.attribute"/>
          <parameter key="4571" value="SANP4_Lv2_SFCP5_F1.true.integer.attribute"/>
          <parameter key="4572" value="SANP4_Lv2_SFCP7_F1.true.integer.attribute"/>
          <parameter key="4573" value="SANP4_Lv2_SFCP4_F8.true.integer.attribute"/>
          <parameter key="4574" value="SANP4_Lv2_SFCP11_F6.true.integer.attribute"/>
          <parameter key="4575" value="SANP4_Lv2_SFCP6_F995.true.integer.attribute"/>
          <parameter key="4576" value="Tan2_Lv1_SFCP1_F1707.true.integer.attribute"/>
          <parameter key="4577" value="Alk46_Lv1_SFCP10_F1897.true.integer.attribute"/>
          <parameter key="4578" value="Alk46_Lv1_SFCP1_F1897.true.integer.attribute"/>
          <parameter key="4579" value="Alk46_Lv1_SFCP6_F170.true.integer.attribute"/>
          <parameter key="4580" value="Alk46_Lv1_SFCP5_F170.true.integer.attribute"/>
          <parameter key="4581" value="Alk11_Lv1_SFCP5_F440.true.integer.attribute"/>
          <parameter key="4582" value="Alk99_Lv1_SFCP11_F2.true.integer.attribute"/>
          <parameter key="4583" value="Alk99_Lv1_SFCP8_F1663.true.integer.attribute"/>
          <parameter key="4584" value="Alk13_Lv1_SFCP2_F53.true.integer.attribute"/>
          <parameter key="4585" value="Alk13_Lv1_SFCP9_F334.true.integer.attribute"/>
          <parameter key="4586" value="PANP2_Lv1_SFCP2_F1354.true.integer.attribute"/>
          <parameter key="4587" value="Alk46_Lv1_SFCP9_F6.true.integer.attribute"/>
          <parameter key="4588" value="Alk46_Lv1_SFCP5_F19.true.integer.attribute"/>
          <parameter key="4589" value="Alk46_Lv1_SFCP6_F19.true.integer.attribute"/>
          <parameter key="4590" value="Alk46_Lv1_SFCP10_F764.true.integer.attribute"/>
          <parameter key="4591" value="Alk13_Lv1_SFCP5_F22.true.integer.attribute"/>
          <parameter key="4592" value="Alk13_Lv1_SFCP7_F6.true.integer.attribute"/>
          <parameter key="4593" value="Alk13_Lv1_SFCP2_F1753.true.integer.attribute"/>
          <parameter key="4594" value="Alk11_Lv1_SFCP5_F810.true.integer.attribute"/>
          <parameter key="4595" value="Alk11_Lv1_SFCP5_F423.true.integer.attribute"/>
          <parameter key="4596" value="Alk11_Lv1_SFCP7_F1135.true.integer.attribute"/>
          <parameter key="4597" value="Bfu2_Lv1_SFCP6_F6.true.integer.attribute"/>
          <parameter key="4598" value="Bfu2_Lv1_SFCP2_F521.true.integer.attribute"/>
          <parameter key="4599" value="Alk13_Lv1_SFCP2_F1736.true.integer.attribute"/>
          <parameter key="4600" value="Bpy3_Lv1_SFCP10_F753.true.integer.attribute"/>
          <parameter key="4601" value="Alk13_Lv1_SFCP4_F6.true.integer.attribute"/>
          <parameter key="4602" value="Alk13_Lv1_SFCP7_F19.true.integer.attribute"/>
          <parameter key="4603" value="Alk13_Lv1_SFCP9_F256.true.integer.attribute"/>
          <parameter key="4604" value="Bpy3_Lv1_SFCP9_F34.true.integer.attribute"/>
          <parameter key="4605" value="Bpy3_Lv1_SFCP7_F1296.true.integer.attribute"/>
          <parameter key="4606" value="Alk11_Lv1_SFCP7_F1785.true.integer.attribute"/>
          <parameter key="4607" value="Bfu3_Lv1_SFCP4_F6.true.integer.attribute"/>
          <parameter key="4608" value="Fla4_Lv1_SFCP8_F6.true.integer.attribute"/>
          <parameter key="4609" value="Bfu3_Lv1_SFCP1_F172.true.integer.attribute"/>
          <parameter key="4610" value="Bfu3_Lv1_SFCP6_F378.true.integer.attribute"/>
          <parameter key="4611" value="Fla4_Lv1_SFCP6_F378.true.integer.attribute"/>
          <parameter key="4612" value="Fla4_Lv1_SFCP1_F125.true.integer.attribute"/>
          <parameter key="4613" value="Fla8_Lv1_SFCP14_F10.true.integer.attribute"/>
          <parameter key="4614" value="Fla8_Lv1_SFCP4_F1464.true.integer.attribute"/>
          <parameter key="4615" value="Fla8_Lv1_SFCP3_F1464.true.integer.attribute"/>
          <parameter key="4616" value="Fla8_Lv1_SFCP6_F1464.true.integer.attribute"/>
          <parameter key="4617" value="Alk13_Lv1_SFCP2_F1843.true.integer.attribute"/>
          <parameter key="4618" value="Bpy2_Lv1_SFCP7_F1.true.integer.attribute"/>
          <parameter key="4619" value="Bpy2_Lv1_SFCP2_F1.true.integer.attribute"/>
          <parameter key="4620" value="Bpy2_Lv1_SFCP3_F668.true.integer.attribute"/>
          <parameter key="4621" value="Bpy2_Lv1_SFCP1_F809.true.integer.attribute"/>
          <parameter key="4622" value="Alk13_Lv1_SFCP9_F315.true.integer.attribute"/>
          <parameter key="4623" value="Alk13_Lv1_SFCP7_F315.true.integer.attribute"/>
          <parameter key="4624" value="Bpy3_Lv1_SFCP4_F990.true.integer.attribute"/>
          <parameter key="4625" value="Bpy3_Lv1_SFCP5_F990.true.integer.attribute"/>
          <parameter key="4626" value="Fla9_Lv2_SFCP8_F127.true.integer.attribute"/>
          <parameter key="4627" value="PANP2_Lv1_SFCP2_F1479.true.integer.attribute"/>
          <parameter key="4628" value="Bpy3_Lv1_SFCP7_F90.true.integer.attribute"/>
          <parameter key="4629" value="Bpy3_Lv1_SFCP10_F1057.true.integer.attribute"/>
          <parameter key="4630" value="Alk11_Lv1_SFCP1_F373.true.integer.attribute"/>
          <parameter key="4631" value="Alk145_Lv2_SFCP7_F225.true.integer.attribute"/>
          <parameter key="4632" value="Alk145_Lv2_SFCP5_F239.true.integer.attribute"/>
          <parameter key="4633" value="Alk13_Lv1_SFCP2_F5.true.integer.attribute"/>
          <parameter key="4634" value="Alk13_Lv1_SFCP5_F19.true.integer.attribute"/>
          <parameter key="4635" value="Alk13_Lv1_SFCP9_F208.true.integer.attribute"/>
          <parameter key="4636" value="Bpy3_Lv1_SFCP10_F682.true.integer.attribute"/>
          <parameter key="4637" value="Alk11_Lv1_SFCP6_F582.true.integer.attribute"/>
          <parameter key="4638" value="Alk11_Lv1_SFCP7_F582.true.integer.attribute"/>
          <parameter key="4639" value="Alk11_Lv1_SFCP5_F487.true.integer.attribute"/>
          <parameter key="4640" value="Fla9_Lv2_SFCP16_F6.true.integer.attribute"/>
          <parameter key="4641" value="Fla9_Lv2_SFCP8_F61.true.integer.attribute"/>
          <parameter key="4642" value="Fla9_Lv2_SFCP13_F475.true.integer.attribute"/>
          <parameter key="4643" value="Alk11_Lv1_SFCP7_F1643.true.integer.attribute"/>
          <parameter key="4644" value="Bfu2_Lv1_SFCP6_F1716.true.integer.attribute"/>
          <parameter key="4645" value="Bfu2_Lv1_SFCP7_F1716.true.integer.attribute"/>
          <parameter key="4646" value="Bpy3_Lv1_SFCP10_F887.true.integer.attribute"/>
          <parameter key="4647" value="Alk11_Lv1_SFCP7_F1376.true.integer.attribute"/>
          <parameter key="4648" value="Fla7_Lv2_SFCP15_F1.true.integer.attribute"/>
          <parameter key="4649" value="Fla7_Lv2_SFCP14_F1.true.integer.attribute"/>
          <parameter key="4650" value="Fla7_Lv2_SFCP16_F1.true.integer.attribute"/>
          <parameter key="4651" value="Fla7_Lv2_SFCP17_F1.true.integer.attribute"/>
          <parameter key="4652" value="Fla7_Lv2_SFCP13_F1.true.integer.attribute"/>
          <parameter key="4653" value="Fla7_Lv2_SFCP9_F1.true.integer.attribute"/>
          <parameter key="4654" value="Fla7_Lv2_SFCP10_F1.true.integer.attribute"/>
          <parameter key="4655" value="Fla7_Lv2_SFCP8_F1.true.integer.attribute"/>
          <parameter key="4656" value="Fla7_Lv2_SFCP3_F6.true.integer.attribute"/>
          <parameter key="4657" value="Fla7_Lv2_SFCP7_F630.true.integer.attribute"/>
          <parameter key="4658" value="Alk11_Lv1_SFCP7_F1453.true.integer.attribute"/>
          <parameter key="4659" value="Bpy1_Lv1_SFCP5_F1827.true.integer.attribute"/>
          <parameter key="4660" value="Alk13_Lv1_SFCP5_F10.true.integer.attribute"/>
          <parameter key="4661" value="Alk13_Lv1_SFCP2_F1221.true.integer.attribute"/>
          <parameter key="4662" value="Bpy3_Lv1_SFCP10_F1396.true.integer.attribute"/>
          <parameter key="4663" value="Bpy3_Lv1_SFCP9_F1396.true.integer.attribute"/>
          <parameter key="4664" value="Alk11_Lv1_SFCP7_F1282.true.integer.attribute"/>
          <parameter key="4665" value="Fla3_Lv1_SFCP7_F1.true.integer.attribute"/>
          <parameter key="4666" value="Fla3_Lv1_SFCP8_F8.true.integer.attribute"/>
          <parameter key="4667" value="Fla3_Lv1_SFCP10_F5.true.integer.attribute"/>
          <parameter key="4668" value="Fla3_Lv1_SFCP6_F1435.true.integer.attribute"/>
          <parameter key="4669" value="Alk46_Lv1_SFCP10_F570.true.integer.attribute"/>
          <parameter key="4670" value="Alk46_Lv1_SFCP1_F414.true.integer.attribute"/>
          <parameter key="4671" value="Bpy3_Lv1_SFCP6_F401.true.integer.attribute"/>
          <parameter key="4672" value="Bpy3_Lv1_SFCP5_F401.true.integer.attribute"/>
          <parameter key="4673" value="Bfu2_Lv1_SFCP7_F1211.true.integer.attribute"/>
          <parameter key="4674" value="Bfu2_Lv1_SFCP6_F1211.true.integer.attribute"/>
          <parameter key="4675" value="Bpy3_Lv1_SFCP10_F352.true.integer.attribute"/>
          <parameter key="4676" value="Bfu2_Lv1_SFCP6_F1614.true.integer.attribute"/>
          <parameter key="4677" value="Bfu2_Lv1_SFCP7_F1614.true.integer.attribute"/>
          <parameter key="4678" value="Bpy3_Lv1_SFCP10_F742.true.integer.attribute"/>
          <parameter key="4679" value="Alk11_Lv1_SFCP7_F693.true.integer.attribute"/>
          <parameter key="4680" value="Bpy1_Lv1_SFCP5_F1281.true.integer.attribute"/>
          <parameter key="4681" value="Bpy1_Lv1_SFCP5_F1469.true.integer.attribute"/>
          <parameter key="4682" value="Bpy3_Lv1_SFCP6_F474.true.integer.attribute"/>
          <parameter key="4683" value="PANP2_Lv1_SFCP2_F1165.true.integer.attribute"/>
          <parameter key="4684" value="Bfu2_Lv1_SFCP3_F189.true.integer.attribute"/>
          <parameter key="4685" value="Bpy3_Lv1_SFCP6_F534.true.integer.attribute"/>
          <parameter key="4686" value="Bpy3_Lv1_SFCP5_F534.true.integer.attribute"/>
          <parameter key="4687" value="Bfu2_Lv1_SFCP6_F1118.true.integer.attribute"/>
          <parameter key="4688" value="Bfu2_Lv1_SFCP7_F1118.true.integer.attribute"/>
          <parameter key="4689" value="Bpy3_Lv1_SFCP10_F294.true.integer.attribute"/>
          <parameter key="4690" value="Alk41_Lv1_SFCP8_F42.true.integer.attribute"/>
          <parameter key="4691" value="Alk41_Lv1_SFCP6_F476.true.integer.attribute"/>
          <parameter key="4692" value="Alk84_Lv1_SFCP3_F42.true.integer.attribute"/>
          <parameter key="4693" value="Alk84_Lv1_SFCP8_F1372.true.integer.attribute"/>
          <parameter key="4694" value="Alk11_Lv1_SFCP6_F1050.true.integer.attribute"/>
          <parameter key="4695" value="Bpy3_Lv1_SFCP6_F22.true.integer.attribute"/>
          <parameter key="4696" value="Bpy3_Lv1_SFCP10_F1186.true.integer.attribute"/>
          <parameter key="4697" value="Alk11_Lv1_SFCP7_F1028.true.integer.attribute"/>
          <parameter key="4698" value="Alk145_Lv2_SFCP14_F1.true.integer.attribute"/>
          <parameter key="4699" value="Alk145_Lv2_SFCP13_F1.true.integer.attribute"/>
          <parameter key="4700" value="Alk145_Lv2_SFCP12_F1.true.integer.attribute"/>
          <parameter key="4701" value="Alk145_Lv2_SFCP15_F1.true.integer.attribute"/>
          <parameter key="4702" value="Alk145_Lv2_SFCP6_F1.true.integer.attribute"/>
          <parameter key="4703" value="Alk145_Lv2_SFCP4_F7.true.integer.attribute"/>
          <parameter key="4704" value="Alk145_Lv2_SFCP7_F70.true.integer.attribute"/>
          <parameter key="4705" value="Alk145_Lv2_SFCP5_F674.true.integer.attribute"/>
          <parameter key="4706" value="Alk11_Lv1_SFCP6_F773.true.integer.attribute"/>
          <parameter key="4707" value="Bpy1_Lv1_SFCP5_F734.true.integer.attribute"/>
          <parameter key="4708" value="Fla9_Lv2_SFCP14_F43.true.integer.attribute"/>
[truncated: 307,579 more chars]
