# Supplementary material for: Development of Natural Compound Molecular Fingerprint (NC-MFP) with the Dictionary of Natural Products (DNP) for natural product-based drug development
Source: J Cheminform. 2020 Jan 22;12:6. doi: 10.1186/s13321-020-0410-3 (PMC6977316; doi:10.1186/s13321-020-0410-3)
Supplement: Supplementary file 7 — Additional file 7. 16 classes of representative compounds in DNP. [file 13321_2020_410_MOESM7_ESM.txt]

Index	SMARTS	Molecular_Weight	Molecular_Formula	Classify
1	[#8]1-[#6](-[#1])(-[#1])-[#6](-[#1])(-[#1])-[#6](-[#1])(-[#1])-[#6](-[#1])(-[#1])-[#6]12-[#6](-[#1])(-[#1])-[#6](-[#1])(-[#1])-[#6](-[#1])(-[#1])-[#6](-[#1])(-[#1])-[#8]2	156.22213	C9H16O2	Aliphatic natural products
2	[#16]1-[#6](-[#1])(-[#1])-[#6](-[#1])(-[#1])-[#6]1(-[#1])-[#6](-[#1])(-[#1])-[#6](-[#1])(-[#1])-[#6](-[#1])(-[#1])-[#1]	116.22448	C6H12S	Aliphatic natural products
3	[#16]1-[#6](-[#6](-[#1])(-[#1])-[#1])(-[#6](-[#1])(-[#1])-[#1])-[#6](-[#1])(-[#1])-[#6](-[#1])(-[#1])-[#16]1	134.26289	C5H10S2	Aliphatic natural products
4	[#8](-[#6](-[#6](-[#1])(-[#1])-[#1])(-[#6](-[#1])=[#6](-[#1])-[#6]1(-[#1])-[#1])-[#8]2)-[#6]1(-[#1])-[#6]2(-[#1])-[#6](-[#1])(-[#1])-[#6](-[#1])(-[#1])-[#1]	154.20625	C9H14O2	Aliphatic natural products
5	[#8](-[#1])-[#6](-[#6](-[#1])(-[#1])-[#6](-[#1])(-[#1])-[c]1:[c](-[#1]):[c](-[#1]):[c](-[#1]):[c](-[#1]):[c]1-[#1])=[#8]	150.17449	C9H10O2	Aliphatic natural products
6	[#16]1-[#6](-[#1])(-[#6](-[#1])(-[#1])-[#6](-[#1])(-[#1])-[#6](-[#1])(-[#1])-[#1])-[#6](-[#1])(-[#1])-[#6](-[#1])(-[#1])-[#16]1	148.28947	C6H12S2	Aliphatic natural products
7	[#8]=[#6](-[#6](-[#1])(-[#1])-[#6]1(-[#1])-[#1])-[#6](-[#1])(-[#1])-[#6@](-[#1])(-[#6](-[#1])(-[#1])-[#6](-[#1])(-[#1])-[#6@@](-[#1])(-[#6@@]2(-[#1])-[#6@@](-[#6](-[#1])(-[#1])-[#1])(-[#6](-[c](:[c]3-[#1]):[c](-[#1]):[c](-[#1]):[c](-[#1]):[n]3)=[#6](-[#1])-[#6]2(-[#1])-[#1])-[#6](-[#1])(-[#1])-[#6]4(-[#1])-[#1])-[#6@]45-[#1])-[#6@]15-[#6](-[#1])(-[#1])-[#1]	349.50904	C24H31NO	Aliphatic natural products
8	[#8](-[#1])-[#6](-[c]1:[c](-[#1]):[c](-[#1]):[c](-[#1]):[c](-[#1]):[c]1-[#1])=[#8]	122.12134	C7H6O2	Aliphatic natural products
9	[#8](-[#6]1(-[#6](-[#1])(-[#1])-[#1])-[#6](-[#1])(-[#1])-[#6](-[#1])(-[#1])-[#6]2(-[#1])-[#1])-[#6]2(-[#1])-[#6](-[#1])(-[#6](-[#1])(-[#1])-[#6](-[#1])(-[#1])-[#1])-[#8]1	156.22213	C9H16O2	Aliphatic natural products
10	[#8]1-[#6@@](-[#1])(-[#6](-[#1])(-[#1])-[#6](-[#1])(-[#1])-[#1])-[#6](-[#1])(-[#1])-[#6](-[#1])(-[#1])-[#6@@]12-[#6](-[#1])(-[#1])-[#6](-[#1])(-[#1])-[#6](-[#1])(-[#1])-[#8]2	156.22213	C9H16O2	Aliphatic natural products
11	[#8](-[#6](-[#6](-[#1])(-[#1])-[#6](-[#1])(-[#1])-[#6](-[#1])(-[#1])-[#6](-[#1])(-[#1])-[#6](-[#1])(-[#1])-[#6](-[#1])(-[#1])-[#6](-[#1])(-[#1])\-[#6](-[#1])=[#6](-[#1])/-[#6](-[#1])(-[#1])-[#6](-[#1])(-[#1])-[#6](-[#1])(-[#1])-[#6](-[#1])(-[#1])-[#6](-[#1])(-[#1])-[#6](-[#1])(-[#1])-[#6](-[#1])(-[#1])-[#6](-[#1])(-[#1])-[#1])=[#8])-[#6@@](-[#1])(-[#6](-[#1])(-[#1])-[#6]1(-[#1])-[#1])-[#6](-[#1])…	651.09961	C45H78O2	Aliphatic natural products
12	[#8]1-[#6](-[#6](-[#1])(-[#1])-[#6](-[#1])(-[#1])-[#6](-[#1])(-[#1])-[#6@]1(-[#1])-[#6@@]2(-[#1])-[#6](-[#1])(-[#1])-[#6@]2(-[#1])-[#6@](-[#1])(\-[#6](-[#1])=[#6](-[#1])\-[#6@](-[#1])(-[#6](-[#1])(-[#1])\-[#6](-[#1])=[#6](-[#1])\-[#6](-[#1])(-[#1])-[#6](-[#1])(-[#1])-[#6](-[#1])(-[#1])-[#6](-[#1])(-[#1])-[#6](-[#1])(-[#1])-[#1])-[#8]-[#1])-[#8]-[#1])=[#8]	336.46568	C20H32O4	Aliphatic natural products
13	[#8]1-[#6](-[#6](-[#1])(-[#1])-[#6](-[#1])(-[#1])-[#6](-[#1])(-[#1])-[#6@]1(-[#1])-[#6@@]2(-[#1])-[#6](-[#1])(-[#1])-[#6@]2(-[#1])-[#6@@](-[#1])(\-[#6](-[#1])=[#6](-[#1])\-[#6@](-[#1])(-[#6](-[#1])(-[#1])\-[#6](-[#1])=[#6](-[#1])\-[#6](-[#1])(-[#1])-[#6](-[#1])(-[#1])-[#6](-[#1])(-[#1])-[#6](-[#1])(-[#1])-[#6](-[#1])(-[#1])-[#1])-[#8]-[#1])-[#8]-[#1])=[#8]	336.46568	C20H32O4	Aliphatic natural products
14	[#8]1-[#6](-[#6](-[#1])(-[#1])-[#6](-[#1])(-[#1])-[#6](-[#1])(-[#1])-[#6@]1(-[#1])-[#6@@]2(-[#1])-[#6](-[#1])(-[#1])-[#6@]2(-[#1])-[#6@](-[#1])(\-[#6](-[#1])=[#6](-[#1])\-[#6@](-[#1])(-[#6](-[#1])(-[#1])\-[#6](-[#1])=[#6](-[#1])\-[#6](-[#1])(-[#1])\-[#6](-[#1])=[#6](-[#1])\-[#6](-[#1])(-[#1])-[#6](-[#1])(-[#1])-[#1])-[#8]-[#1])-[#8]-[#1])=[#8]	334.4498	C20H30O4	Aliphatic natural products
15	[#8]1-[#6](-[#6](-[#1])(-[#1])-[#6](-[#1])(-[#1])-[#6](-[#1])(-[#1])-[#6@]1(-[#1])-[#6@@]2(-[#1])-[#6](-[#1])(-[#1])-[#6@]2(-[#1])-[#6@@](-[#1])(\-[#6](-[#1])=[#6](-[#1])\-[#6@](-[#1])(-[#6](-[#1])(-[#1])\-[#6](-[#1])=[#6](-[#1])\-[#6](-[#1])(-[#1])\-[#6](-[#1])=[#6](-[#1])\-[#6](-[#1])(-[#1])-[#6](-[#1])(-[#1])-[#1])-[#8]-[#1])-[#8]-[#1])=[#8]	334.4498	C20H30O4	Aliphatic natural products
16	[#8]1-[#6](-[#6](-[#1])=[#6]2-[#6]1(-[#6](-[#1])(-[#1])-[#1])-[#6](-[#1])(-[#1])-[#6](-[#1])(-[#1])-[#6](-[#1])(-[#1])-[#6]2(-[#6](-[#1])(-[#1])-[#1])-[#6](-[#1])(-[#1])-[#1])=[#8]	180.24353	C11H16O2	Aliphatic natural products
17	[#8]1-[#6@@](-[#1])(-[#6](-[#1])(-[#1])-[#6@@](-[#1])(-[#6@]2(-[#1])-[#6](-[#1])(-[#1])-[#6](-[#1])(-[#1])-[#1])-[#6@]3(-[#1])\-[#6](-[#1])=[#6](-[#1])/-[#6](-[#1])(-[#1])\-[#6](-[#1])=[#6](-[#1])/-[#6](-[#1])(-[#1])-[#6](-[#1])(-[#1])-[#6](-[#1])(-[#1])-[#6](-[#1])(-[#1])-[#6](=[#8])-[#8]2)-[#6@]13-[#1]	290.39724	C18H26O3	Aliphatic natural products
18	[#8](-[#6]1(-[#6](-[#1])(-[#1])-[#1])-[#6](-[#1])(-[#1])-[#6](-[#1])(-[#1])-[#6]2(-[#1])-[#1])-[#6]2(-[#6](-[#1])(-[#1])-[#1])-[#6](-[#1])(-[#1])-[#8]1	142.19555	C8H14O2	Aliphatic natural products
19	[#8](-[#1])-[#6](-[#1])(-[#1])-[#6](-[#1])(-[#1])-[#6@@]1(-[#6](-[#1])(-[#1])-[#1])-[#6](-[#1])(-[#1])-[#6](-[#1])(-[#1])-[#6@@]1(-[#1])-[#6](=[#6](-[#1])-[#1])-[#6](-[#1])(-[#1])-[#1]	154.24931	C10H18O	Aliphatic natural products
20	[n]1(-[#1]):[c](-[#1]):[c](-[#1]):[c](:[c](-[#1]):[c](-[#1]):[c](-[#1]):[c]2-[#1]):[c]12	117.14788	C8H7N	Aliphatic natural products
21	[#8]1-[#6@@](-[#1])(-[#6](-[#1])(-[#1])-[#6@@]2(-[#6](-[#1])(-[#1])-[#1])-[#6](-[#1])(-[#1])-[#6@]1(-[#1])-[#6@@]2(-[#1])-[#6]3(-[#6](-[#1])(-[#1])-[#1])-[#6](-[#1])(-[#1])-[#1])-[#8]3	168.23283	C10H16O2	Aliphatic natural products
22	[#8]1-[#6](-[#1])(-[#1])-[#6@](-[#1])(-[#6@@](-[#1])(-[#6@](-[#1])(-[#6@]1(-[#1])-[c]2:[c](-[#1]):[c](-[#6](-[#1])(-[#1])\-[#6](-[#1])=[#6](/-[#6](-[#1])(-[#1])-[#1])\-[#6](-[#1])(-[#1])-[#6](-[#1])(-[#1])\-[#6](-[#1])=[#6](/-[#6](-[#1])(-[#1])-[#1])\-[#6](-[#1])(-[#1])-[#6](-[#1])(-[#1])\-[#6](-[#1])=[#6](/-[#6](-[#1])(-[#1])-[#1])\-[#6](-[#1])(-[#1])-[#6](-[#1])(-[#1])-[#6](=[#8])-[#8]-[#1]):[c…	516.66616	C30H44O7	Aliphatic natural products
23	[#8]=[#6](-[#6](-[#6](=[#8])-[#8]-[#6](-[#1])(-[#1])-[#1])=[#6]1-[#6](-[#1])(-[#1])-[#6](-[#1])(-[#1])-[#6](-[#1])(-[#1])-[#6](-[#1])(-[#1])-[#6](-[#1])(-[#1])-[#6](-[#1])(-[#1])-[#6](-[#1])(-[#1])-[#6](-[#1])(-[#1])-[#6](-[#1])(-[#1])-[#6](-[#1])(-[#1])-[#6](-[#1])(-[#1])-[#6](-[#1])(-[#1])-[#6](-[#1])(-[#1])-[#6](-[#1])(-[#1])-[#6](-[#1])(-[#1])-[#6](-[#1])(-[#1])-[#1])-[#6@](-[#1])(-[#6@](-[#1…	743.10731	C46H78O7	Aliphatic natural products
24	[#16](-[#6](-[#1])(-[#1])-[#1])-[#6](-[#1])(-[#1])-[#6](-[#1])(-[#1])-[c]1:[c](-[#1]):[c](-[#1]):[c](-[#1]):[c](-[#1]):[c]1-[#1]	152.25657	C9H12S	Aliphatic natural products
25	[#8](-[#6@@](-[#1])(-[#6](-[#1])(-[#1])-[#8]1)-[#6@](-[#1])(-[#6](-[#1])(-[#1])-[#1])-[#6](-[#1])(-[#1])-[#6@]2(-[#1])-[#6](-[#1])(-[#1])-[#1])-[#6@]12-[#6](-[#1])(-[#1])-[#6](-[#1])(-[#1])-[#1]	170.24871	C10H18O2	Aliphatic natural products
26	[#8](-[#1])-[#6](-[#6](-[#1])(-[#1])-[c]1:[c](-[#1]):[c](-[#1]):[c](-[#1]):[c](-[#1]):[c]1-[#1])=[#8]	136.14791	C8H8O2	Aliphatic natural products
27	[#8]1\-[#6](=[#6](-[#1])/-[#6](-[#1])(-[#1])-[#6](-[#1])(-[#1])-[#6](-[#1])(-[#1])-[#6](=[#8])-[#8]-[#1])\-[#6](-[#1])(-[#1])-[#6@@]2(-[#1])-[#6@]1(-[#1])-[#6](-[#1])(-[#1])-[#6@](-[#1])(-[#6@]2(-[#1])\-[#6](-[#1])=[#6](-[#1])\-[#6@](-[#1])(-[#6](-[#1])(-[#1])-[#6](-[#1])(-[#1])-[#6](-[#1])(-[#1])-[#6](-[#1])(-[#1])-[#6](-[#1])(-[#1])-[#1])-[#8]-[#1])-[#8]-[#1]	352.46508	C20H32O5	Aliphatic natural products
28	[#8]1\-[#6](=[#6](-[#1])/-[#6](-[#1])(-[#1])-[#6](-[#1])(-[#1])-[#6](-[#1])(-[#1])-[#6](=[#8])-[#8]-[#1])\-[#6](-[#1])(-[#1])-[#6@@]2(-[#1])-[#6@]1(-[#1])-[#6](-[#1])(-[#1])-[#6@](-[#1])(-[#6@]2(-[#1])\-[#6](-[#1])=[#6](-[#1])\-[#6@](-[#1])(-[#6](-[#1])(-[#1])-[#6](-[#1])(-[#1])-[#6](-[#1])(-[#1])-[#6](-[#1])(-[#1])-[#6](-[#1])(-[#1])-[#1])-[#8]-[#1])-[#8]-[#1]	352.46508	C20H32O5	Aliphatic natural products
29	[#8](-[#1])-[#6](-[#1])(-[#1])-[#6](-[#6](-[#1])(-[#1])-[#6]1(-[#1])-[#1])=[#6](-[#1])-[#6@](-[#1])(-[#6@]12-[#1])-[#6@]2(-[#6](-[#1])(-[#1])-[#1])-[#6](-[#1])(-[#1])-[#6](-[#1])(-[#1])\-[#6](-[#1])=[#6](/-[#6](-[#1])(-[#1])-[#1])\-[#6](-[#1])(-[#1])-[#8]-[#1]	236.34985	C15H24O2	Aliphatic natural products
30	[#8](-[#1])-[#6@@](-[#1])(-[#6](-[#1])(-[#1])-[#6]1(-[#1])-[#1])-[#6@@](-[#6](-[#1])(-[#1])-[#1])(-[#6](-[#1])(-[#1])-[#6](-[#1])(-[#1])-[#6@](-[#1])(-[#6@]2(-[#6](-[#1])(-[#1])-[#1])-[#6](=[#6](-[#1])-[#6](-[#6](-[#1])(-[#1])-[#6]2(-[#1])-[#1])=[#8])-[#6](-[#1])(-[#1])-[#6]3(-[#1])-[#1])-[#6@@]34-[#1])-[#6@@]14-[#1]	288.42442	C19H28O2	Aliphatic natural products
31	[#8]1-[#6](-[#1])(-[#1])-[#6](-[#1])(-[#1])-[#6](-[#1])(-[#1])-[#6@](-[#1])(-[#6](-[#1])(-[#1])-[#6](-[#1])(-[#1])-[#6](-[#1])(-[#1])-[#6](-[#1])(-[#1])-[#6](-[#1])(-[#1])-[#6](-[#1])(-[#1])-[#6](-[#1])(-[#1])-[#1])-[#6@@]1(-[#1])-[#6](-[#1])(-[#1])-[#6](-[#1])(-[#1])-[#6](-[#1])(-[#1])-[#6](-[#1])(-[#1])-[#6](-[#1])(-[#1])-[#6](-[#1])(-[#1])-[#6](-[#1])(-[#1])-[#6](-[#1])(-[#1])-[#1]	296.531	C20H40O	Aliphatic natural products
32	[#7]12-[#6](-[#1])(-[#1])-[#6@@](-[#1])(-[#6](-[#1])(-[#1])-[#6](-[#1])(-[#1])-[c]3:[c](:[c]4:[c](:[c](-[#1]):[c](-[#1]):[c](-[#1]):[c]4-[#1]):[n]3-[#1])-[#6](-[#1])(-[#1])-[#6]1(-[#1])-[#1])-[#6](-[#1])(-[#1])-[#6@@](-[#1])(-[#6](-[#1])(-[#1])-[#6](-[#1])(-[#1])-[#1])-[#6]2(-[#1])-[#1]	282.42314	C19H26N2	Alkaloid
33	[#8]=[#6](\-[#6](-[#1])=[#6](-[#1])\-[c]1:[c](-[#1]):[c](-[#1]):[c](:[c](-[#1]):[c]1-[#1])-[#8]-[#1])-[#7](-[#1])-[#6](-[#1])(-[#1])-[#6](-[#1])(-[#1])-[#6](-[#1])(-[#1])-[#6](-[#1])(-[#1])-[#7+](-[#1])=[#6](-[#7](-[#1])-[#1])-[#7](-[#1])-[#1]	277.34214	C14H21N4O2	Alkaloid
34	[#8]=[#6](\-[#6](-[#1])=[#6](-[#1])\-[c]1:[c](-[#1]):[c](-[#1]):[c](:[c](-[#1]):[c]1-[#1])-[#8]-[#1])-[#7](-[#1])-[#6](-[#1])(-[#1])-[#6](-[#1])(-[#1])-[#6](-[#1])(-[#1])-[#6](-[#1])(-[#1])-[#7](-[#1])-[#1]	234.29421	C13H18N2O2	Alkaloid
35	[#7]1(-[#1])-[#6](-[#1])(-[#1])-[#6@](-[#1])(-[#6](-[#1])(-[#1])-[#6](-[#1])(-[#1])-[#6]2(-[#1])-[#1])-[#6@]3(-[#1])-[#6@@]24-[#6]1(-[#1])-[#6@](-[#1])(-[#6]3(-[#1])-[#1])-[#6@]5(-[#1])-[#6@@](-[#1])(-[#6](-[#1])(-[#1])-[#6@@](-[#1])(-[#6](-[#1])(-[#1])-[#6]5(-[#1])-[#1])-[#6]6(-[#1])-[#1])-[#6@]46-[#1]	257.41367	C18H27N	Alkaloid
36	[#8](-[#6](-[#1])(-[#1])-[#1])-[c](:[c](-[#1]):[c]1:[c](-[#6](-[c](:[c](-[#1]):[c](-[#1]):[c](-[#1]):[c]2-[#8]-[#1]):[c]2-[#7]1-[#6](-[#1])(-[#1])-[#1])=[#8]):[c]3-[#8]-[#1]):[c]3-[#6](-[#1])(\-[#6](-[#1])=[#6](/-[#6](-[#1])(-[#1])-[#1])\-[#6](-[#1])(-[#1])-[#1])-[c]4:[c](-[#1]):[c](-[#6](-[#1])=[#6](-[#1])-[#6](=[#8])-[#8]5):[c]5:[c](-[#1]):[c]4-[#8]-[#6](-[#1])(-[#1])-[#1]	513.53788	C30H27NO7	Alkaloid
37	[#8]1-[c](:[c](-[#1]):[c](:[c](-[#6](-[c](:[c](-[#1]):[c](-[#1]):[c](-[#1]):[c]2-[#1]):[c]2-[#7]3-[#6](-[#1])(-[#1])-[#1])=[#8]):[c]34)-[#8]-[#6](-[#1])(-[#1])-[#1]):[c]4-[#6](-[#1])=[#6](-[#1])-[#6]1(-[#6](-[#1])(-[#1])-[#1])-[#6](-[#1])(-[#1])-[#1]	321.36976	C20H19NO3	Alkaloid
38	[#35]-[#6](=[#6](-[#6](=[#6](-[#1])-[#6@]1(-[#6](-[#1])(-[#1])-[#6](-[#6](-[#7](-[#1])-[#6](-[#1])(-[#1])-[#6](-[#1])(-[#1])-[#6](-[#1])(-[#1])-[#6](-[#1])(-[#1])-[#7](-[#1])-[#6](-[#6](-[#6](-[#1])(-[#1])-[#6@@]2(-[#6](-[#1])=[#6](-[#6](=[#6](-[#6@]2(-[#1])-[#8]-[#1])-[#35])-[#8]-[#6](-[#1])(-[#1])-[#1])-[#35])-[#8]3)=[#7]3)=[#8])=[#8])=[#7]4)-[#8]4)-[#35])-[#8]-[#6](-[#1])(-[#1])-[#1])-[#6@]1(-…	818.10124	C24H26Br4N4O8	Alkaloid
39	[#7]1(-[#6@]23-[#1])-[#6@@](-[#1])(-[#6](-[#1])(-[#1])-[#6@@]4(-[c]5:[c](:[c](-[#1]):[c](-[#1]):[c](-[#1]):[c]5-[#1])-[#7]6-[#6](-[#1])(-[#1])-[#1])-[#6@]26-[#1])-[#6](-[#1])(-[#6]4(-[#1])-[#1])-[#6@](-[#1])(-[#6@](-[#1])(-[#6](-[#1])(-[#1])-[#6](-[#1])(-[#1])-[#1])-[#6]1(-[#1])-[#1])-[#6]3(-[#1])-[#1]	294.43384	C20H26N2	Alkaloid
40	[#8]1-[#6](-[#1])=[#6](-[#6](=[#8])-[#8]-[#6](-[#1])(-[#1])-[#1])-[#6@@](-[#1])(-[#6](-[#1])(-[#1])-[#6@@](-[#1])(-[c]2:[c](:[c]3:[c](:[c](-[#1]):[c](-[#1]):[c](-[#1]):[c]3-[#1]):[n]2-[#1])-[#6](-[#1])(-[#1])-[#6]4(-[#1])-[#1])-[#7]45)-[#6@@](-[#1])(-[#6@]1(-[#1])-[#6](-[#1])(-[#1])-[#1])-[#6]5(-[#1])-[#1]	352.42686	C21H24N2O3	Alkaloid
41	[#8](-[#1])-[#6@]1(-[#1])-[#6@](-[#1])(-[#6@](-[#1])(-[#6@](-[#1])(-[#6](-[#1])(-[#1])-[#6](-[#1])(-[#1])-[#1])-[#6@@]2(-[#1])-[#8]-[#1])-[#6]3(-[#1])-[#1])-[#6@](-[#1])(-[#6](-[#1])(-[#1])-[#6@@]1(-[c]4:[c](:[c](-[#1]):[c](-[#1]):[c](-[#1]):[c]4-[#1])-[#7]5-[#6](-[#1])(-[#1])-[#1])-[#6@@]56-[#1])-[#7]2-[#6@@]36-[#1]	326.43264	C20H26N2O2	Alkaloid
42	[#8](-[#6](-[#1])(-[#1])-[#1])-[#6](-[#6]1=[#6]2-[#6@@](-[c]3:[c](:[c](-[#1]):[c](-[#1]):[c](-[#1]):[c]3-[#1])-[#7]2-[#1])(-[#6](-[#1])(-[#1])-[#6]4(-[#1])-[#1])-[#6@](-[#1])(-[#6](-[#1])(-[#1])-[#6@@]1(-[#1])\-[#6](=[#6](-[#1])/-[#6](-[#1])(-[#1])-[#1])\-[#6]5(-[#1])-[#1])-[#7]45)=[#8]	322.40088	C20H22N2O2	Alkaloid
43	[#8](-[#1])-[#6](-[#1])(-[#1])-[#6](-[#6](=[#8])-[#8]-[#6](-[#1])(-[#1])-[#1])(-[#6@]1(-[#1])\-[#6](=[#6](-[#1])/-[#6](-[#1])(-[#1])-[#1])\-[#6]2(-[#1])-[#1])-[#6@@]3(-[#1])-[#7]2-[#6@](-[#1])(-[c]4:[c](:[c]5:[c](:[c](-[#1]):[c](-[#1]):[c](-[#1]):[c]5-[#1]):[n]4-[#1])-[#6]3(-[#1])-[#1])-[#6]1(-[#1])-[#1]	352.42686	C21H24N2O3	Alkaloid
44	[#7]12-[#6@@](-[#1])(-[#6](-[#1])(-[#1])-[#6@](-[#1])(\-[#6](=[#6](-[#1])/-[#6](-[#1])(-[#1])-[#1])\-[#6]1(-[#1])-[#1])-[#6]3(-[#1])-[#6](-[#1])(-[#1])-[#1])-[#6](-[#6@]3(-[c]4:[c]5:[c](-[#1]):[c](-[#1]):[c](-[#1]):[c]4-[#1])-[#6](-[#1])(-[#1])-[#6]2(-[#1])-[#1])=[#7]5	278.39138	C19H22N2	Alkaloid
45	[#8](-[#6](-[#6](-[#1])(-[#1])-[#1])=[#8])-[#6](-[#1])(-[#1])-[#6]1(-[#6](=[#8])-[#8]-[#6](-[#1])(-[#1])-[#1])-[#6@](-[#1])(\-[#6](=[#6](-[#1])/-[#6](-[#1])(-[#1])-[#1])\-[#6]2(-[#1])-[#1])-[#6](-[#1])(-[#1])-[#6@@](-[#1])(-[#6](-[#6@]1(-[c]3:[c]4:[c](-[#1]):[c](-[#1]):[c](-[#1]):[c]3-[#1])-[#6](-[#1])(-[#1])-[#6]5(-[#1])-[#1])=[#7]4)-[#7]25	394.46354	C23H26N2O4	Alkaloid
46	[#8](-[#1])-[c](:[c](:[c](:[c]1-[#1])-[#8]-[#6](-[#1])(-[#1])-[#1])-[#8]-[#6](-[#1])(-[#1])-[#1]):[c](-[#6](-[#1])(-[#1])-[#6]2(-[#1])-[#1]):[c]1-[#6@](-[#1])(-[#6](-[#1])(-[#1])-[#6@](-[#1])(-[#6](-[#1])(-[#1])-[#6@]3(-[#1])-[c]4:[c](:[c]5:[c](:[c](-[#1]):[c](-[#1]):[c](-[#1]):[c]5-[#1]):[n]4-[#1])-[#6](-[#1])(-[#1])-[#6](-[#1])(-[#1])-[#7]3-[#1])-[#6@@](-[#1])(-[#6](-[#1])(-[#1])-[#6](-[#1])(-[…	475.62238	C29H37N3O3	Alkaloid
47	[#8]1-[#6](-[#6](-[#1])=[#6](-[#6](-[#1])=[#6]2-[#1])-[#6]1(-[#6](-[#1])(-[#1])-[#6]23-[#1])-[#6](-[#1])(-[#6](-[#1])(-[#1])-[#6](-[#1])(-[#1])-[#6](-[#1])(-[#1])-[#6]4(-[#1])-[#1])-[#7]34)=[#8]	217.26369	C13H15NO2	Alkaloid
48	[#8](-[#6](-[#1])(-[#1])-[#1])-[c](:[c](-[#1]):[c]1-[#1]):[c](-[#1]):[c](:[c]1:[c](:[c]2-[c](:[c](-[#1]):[c]3:[c](:[c](-[#1]):[c](-[#1]):[c](-[#1]):[c]3-[#6](=[#8])-[#8]-[#6](-[#1])(-[#1])-[#1]):[c]4-[#1]):[n+]45)-[#6](-[#1])(-[#1])-[#6]5(-[#1])-[#1]):[n]2-[#1]	359.39786	C22H19N2O3	Alkaloid
49	[#8]1-[#6](-[#1])=[#6](-[#6](-[#6](-[#1])(-[#1])-[#1])=[#8])-[#6@](-[#1])(-[#6](-[#1])(-[#1])-[#6](-[#1])(-[c]2:[c](:[c]3:[c](:[c](-[#1]):[c](:[c](-[#1]):[c]3-[#1])-[#8]-[#6](-[#1])(-[#1])-[#1]):[n]2-[#6](-[#1])(-[#1])-[#1])-[#6]4(-[#1])-[#1])-[#7](-[#6](-[#1])(-[#1])-[#1])-[#6@@]45-[#1])-[#6@@]5(-[#1])-[#6]1(-[#1])-[#1]	366.45344	C22H26N2O3	Alkaloid
50	[#7]1(-[#1])-[#6](-[#1])(-[#1])-[#6](-[#1])(-[#1])-[#6](-[#1])(-[#1])-[#6](-[#1])(-[#1])-[#6]1(-[#1])-[c](:[c]2-[#1]):[c](-[#1]):[c](-[#1]):[c](-[#1]):[n]2	162.23155	C10H14N2	Alkaloid
51	[#7]1(-[#1])-[#6](-[#1])(-[#1])-[#6](-[#1])=[#6](-[#1])-[#6](-[#1])(-[#1])-[#6@@]1(-[#1])-[c](:[c]2-[#1]):[c](-[#1]):[c](-[#1]):[c](-[#1]):[n]2	160.21567	C10H12N2	Alkaloid
52	[#8](-[#6](-[#1])(-[#1])-[#1])-[c](:[c](:[c](:[c]1-[#1])-[#8]-[#6](-[#1])(-[#1])-[#1])-[c]2:[c](:[c]3:[c](:[c](-[#1]):[c](-[#1]):[c](-[#1]):[c]3-[#8]-[#6](-[#1])(-[#1])-[#1]):[c](-[#1]):[c]2-[#6](-[#1])(-[#1])-[#1])-[#8]-[#1]):[c](-[#6](-[#6](-[#1])(-[#1])-[#1])=[#7]4):[c]1-[#6](-[#1])(-[#1])-[#6@]4(-[#1])-[#6](-[#1])(-[#1])-[#1]	405.48618	C25H27NO4	Alkaloid
53	[#8](-[#6](-[#1])(-[#1])-[#1])-[c](:[c](-[#1]):[c](:[c]1-[c]2:[c](-[#6](-[#1])(-[#1])-[#1]):[c](-[#1]):[c](:[c](:[c](:[c](-[#1]):[c](-[#1]):[c]3-[#1])-[#8]-[#6](-[#1])(-[#1])-[#1]):[c]23)-[#8]-[#6](-[#1])(-[#1])-[#1])-[#8]-[#1]):[c](:[c]1-[#6](-[#1])(-[#1])-[#6@]4(-[#1])-[#6](-[#1])(-[#1])-[#1])-[#6@](-[#1])(-[#6](-[#1])(-[#1])-[#1])-[#7]4-[#1]	407.50206	C25H29NO4	Alkaloid
54	[#8](-[#6](-[#1])(-[#1])-[#1])-[#6](-[#6@]1(-[c]2:[c](:[c]3:[c](:[c](-[#1]):[c](-[#1]):[c](-[#1]):[c]3-[#1]):[n]2-[#1])-[#6](-[#1])(-[#1])-[#6]4(-[#1])-[#1])-[#6](-[#1])(-[#6](-[#6](-[#1])=[#6](-[#1])-[#6]5(-[#1])-[#1])=[#6](-[#1])-[#6](-[#1])(-[#1])-[#6]1(-[#1])-[#1])-[#7]45)=[#8]	334.41158	C21H22N2O2	Alkaloid
55	[#8]=[#6]1-[c](:[c]2-[#1]):[c](:[c](-[#6](-[#1])=[#6](-[#1])-[#1]):[c](-[#1]):[n]2)-[#6](-[#1])=[#6](-[c]3:[c](:[c]4:[c](:[c](-[#1]):[c](-[#1]):[c](-[#1]):[c]4-[#1]):[n]3-[#1])-[#6](-[#1])(-[#1])-[#6]5(-[#1])-[#1])-[#7]15	313.3526	C20H15N3O	Alkaloid
56	[#8](-[#1])-[c](:[c](:[c](:[c]1-[#1])-[#8]-[#6](-[#1])(-[#1])-[#1])-[#8]-[#6](-[#1])(-[#1])-[#1]):[c](-[#6](-[#1])(-[#1])-[#7]2-[#1]):[c]1-[#6](-[#1])(-[#1])-[#6]2(-[#1])-[#1]	209.24169	C11H15NO3	Alkaloid
57	[o]1:[c](\-[#6](-[#1])=[#6](-[#1])\-[c]2:[c](-[#1]):[c](-[#1]):[c](:[c](:[c]2-[#1])-[#8]-[#6](-[#1])(-[#1])-[#1])-[#8]-[#6](-[#1])(-[#1])-[#1]):[n]:[c](-[#1]):[c]1-[c]3:[c](-[#1]):[c](-[#1]):[c](:[c](-[#1]):[c]3-[#1])-[#8]-[#6](-[#1])(-[#1])-[#1]	337.36916	C20H19NO4	Alkaloid
58	[#8](-[#6](-[#1])(-[#1])-[#1])-[#6](-[#6](=[#6](-[#1])-[#6](-[#1])(-[#1])-[#6]1(-[#1])-[#1])-[#6](-[#1])(-[#1])-[#7]1-[#6](-[#1])(-[#1])-[#1])=[#8]	155.19431	C8H13NO2	Alkaloid
59	[#7]1(-[#1])-[#6](-[#6](-[#1])(-[#1])-[#1])(-[#6](-[#1])(-[#1])-[#1])-[#6](-[#1])(-[#6](-[#1])(-[#1])-[#6]2(-[#1])-[#1])-[#6](-[#1])(-[#1])-[#6](-[#1])(-[#6]1(-[#1])-[#6](-[#1])(-[#1])-[c](:[c]3:[c](:[c](-[#1]):[c](-[#1]):[c](-[#1]):[c]3-[#1]):[n]4-[#1]):[c]45)-[#6]25-[#6](-[#1])(-[#1])-[#1]	294.43384	C20H26N2	Alkaloid
60	[#8]1-[c](:[c](:[c](:[c](-[#1]):[c]2-[#1])-[#8]-[#6](-[#1])(-[#1])-[#1])-[#8]-[#6](-[#1])(-[#1])-[#1]):[c]2-[#6](-[#1])=[#6]3-[c](:[c]1:[c](:[c](-[#1]):[c]4-[#1])-[#8]-[#6](-[#1])(-[#1])-[#1]):[c]4-[#6](-[#7]3-[#6](-[#1])(-[#1])-[#1])=[#8]	339.34198	C19H17NO5	Alkaloid
61	[#8]1-[#6](-[#1])(-[#1])-[#8]-[c](:[c](-[#1]):[c](:[c](-[#1]):[c](-[#1]):[c](-[c]2:[c](-[#1]):[c](-[#1]):[c](:[c](:[c]2-[#8]-[#1])-[#8]-[#6](-[#1])(-[#1])-[#1])-[#8]-[#6](-[#1])(-[#1])-[#1]):[c]3-[#7](-[#6](-[#1])=[#8])-[#6](-[#1])(-[#1])-[#1]):[c]34):[c]1:[c]4-[#1]	381.37866	C21H19NO6	Alkaloid
62	[#8]1-[#6](-[#1])(-[#1])-[#6](-[#1])(-[#1])-[#6@@]2(-[c]3:[c](:[c](-[#1]):[c](-[#1]):[c](-[#1]):[c]3-[#1])-[#7]4-[#1])-[#6@]14-[#6@]5(-[#1])-[#6](-[#1])(-[#1])-[#6@@](-[#1])(\-[#6](=[#6](-[#1])\-[#6](-[#1])(-[#1])-[#1])\-[#6](-[#1])(-[#1])-[#7]5-[#1])-[#6]2(-[#6](=[#8])-[#8]-[#6](-[#1])(-[#1])-[#1])-[#6](-[#1])(-[#1])-[#8]-[#1]	370.44214	C21H26N2O4	Alkaloid
63	[#8](-[#1])-[#6]1(-[#6](-[#1])(-[#1])-[#6](-[#1])(-[#1])-[#6]2(-[#1])-[#1])-[#6](-[#1])(-[#6](-[c]3:[c](:[c](:[c](-[#1]):[c](-[#1]):[c]3-[#1])-[#8]-[#1])-[#7]4-[#6](-[#6](-[#1])(-[#1])-[#1])=[#8])(-[#6](-[#1])(-[#1])-[#6]5(-[#1])-[#1])-[#6]4(-[#1])-[#6](-[#1])(-[#1])-[#6]1(-[#1])-[#1])-[#7]25	328.40546	C19H24N2O3	Alkaloid
64	[#7]12-[#6@](-[#1])(-[#6@]3(-[#6](-[#1])(-[#1])-[#6](-[#1])(-[#1])-[#1])-[#6](-[#1])(-[#1])-[#6](-[#1])(-[#1])-[#6]1(-[#1])-[#1])-[#6@@](-[c]4:[c](:[c](-[#1]):[c](-[#1]):[c](-[#1]):[c]4-[#1])-[#7]5-[#1])(-[#6](-[#1])(-[#1])-[#6]2(-[#1])-[#1])-[#6@@]5(-[#1])-[#6](-[#1])(-[#1])-[#6]3(-[#1])-[#1]	282.42314	C19H26N2	Alkaloid
65	[#8](-[#6](-[#1])(-[#1])-[#1])-[c](:[c](-[#1]):[c](-[#1]):[c]1-[#1]):[c](:[c]1-[#6@](-[#6](-[#1])(-[#1])-[#6]2(-[#1])-[#1])(-[#6@@]3(-[#1])-[#6](-[#1])(-[#1])-[#6]4(-[#1])-[#1])-[#6@@](-[#1])(-[#6@]4(-[#6](-[#1])(-[#1])-[#6](-[#1])(-[#1])-[#1])-[#6](-[#1])(-[#1])-[#6](-[#1])(-[#1])-[#6]5(-[#1])-[#1])-[#7]25)-[#7]3-[#6](-[#6](-[#1])(-[#1])-[#1])=[#8]	354.4858	C22H30N2O2	Alkaloid
66	[#8]=[#6](\-[#6](-[#1])=[#6](-[#1])/-[c]1:[c](-[#1]):[c](-[#1]):[c](-[#1]):[c](-[#1]):[c]1-[#1])-[#7]2-[#6](-[#1])(-[#1])-[#6](-[#1])(-[#1])-[#6](-[#1])(-[#1])-[#6@](-[#1])(-[#6]2(-[#1])-[#1])-[#6@]3(-[#1])-[#6](-[#1])(-[#1])-[#6](-[#1])(-[#1])-[#6](-[#1])(-[#1])-[#6](-[#1])(-[#1])-[#7]3-[#1]	298.42254	C19H26N2O	Alkaloid
67	[#7]1(-[#1])-[#6](-[#1])(-[#1])-[#6@](-[#1])(-[#6](-[#1])(-[#1])-[#6](-[#1])(-[#1])-[#6]2(-[#1])-[#1])-[#6@@](-[#1])(-[#6](-[#1])(-[#1])-[#6](-[#1])(-[#1])-[#6@]34-[#6](-[#1])(-[#1])-[#6](-[#1])(-[#1])-[#6@](-[#1])(-[#6@@](-[#1])(-[#6](-[#1])(-[#1])-[#1])-[#6]3(-[#1])-[#1])-[#6](-[#1])(-[#1])-[#6@]45-[#1])-[#6@@]25-[#6]1(-[#1])-[#1]	273.45614	C19H31N	Alkaloid
68	[#8](-[#6](-[#6](-[#1])(-[#6](-[#1])(-[#1])-[#8]-[#1])-[c]1:[c](-[#1]):[c](-[#1]):[c](-[#1]):[c](-[#1]):[c]1-[#1])=[#8])-[#6](-[#1])(-[#6](-[#1])(-[#1])-[#6@](-[#1])(-[#6](-[#1])(-[#1])-[#6]2(-[#1])-[#1])-[#7](-[#6](-[#1])(-[#1])-[#1])-[#6@]23-[#1])-[#6]3(-[#1])-[#1]	289.36942	C17H23NO3	Alkaloid
69	[#8](-[#1])-[#6](-[#1])(-[#1])-[#6@](-[#1])(-[#6](-[#1])(-[#1])-[c]1:[c](-[#1]):[c](-[#1]):[c](-[#1]):[c](-[#1]):[c]1-[#1])-[#7](-[#1])-[#6](-[#6@](-[#1])(-[#6](-[#1])(-[#1])-[c]2:[c](-[#1]):[c](-[#1]):[c](-[#1]):[c](-[#1]):[c]2-[#1])-[#7](-[#1])-[#6](-[c]3:[c](-[#1]):[c](-[#1]):[c](-[#1]):[c](-[#1]):[c]3-[#1])=[#8])=[#8]	402.48554	C25H26N2O3	Alkaloid
70	[#8](-[#6](-[#1])(-[#1])-[#1])-[c](:[c](:[c]1-[#1])-[#8]-[#1]):[c](-[#1]):[c](-[#6](-[#1])(-[#1])-[#6](-[#1])(-[#1])-[#7]2-[#6](-[#1])(-[#1])-[#1]):[c]1-[#6@]2(-[#1])-[#6](-[#1])(-[#1])-[#6](-[#1])(-[#1])-[c]3:[c](-[#1]):[c](:[c](:[c](:[c]3-[#1])-[#8]-[#6](-[#1])(-[#1])-[#1])-[#8]-[#6](-[#1])(-[#1])-[#1])-[#8]-[#1]	373.44278	C21H27NO5	Alkaloid
71	[#8](-[#6](-[#1])(-[#1])-[#1])-[#6@@](-[#1])(-[#6](-[#1])=[#6](-[#1])-[#6](=[#6](-[#1])-[#6]1(-[#1])-[#1])-[#6@@]2(-[#6](-[#6](-[#1])(-[#1])-[#6](=[#8])-[#8]3)=[#6](-[#6]3(-[#1])-[#1])-[#6](-[#1])(-[#1])-[#6]4(-[#1])-[#1])-[#7]14)-[#6]2(-[#1])-[#1]	273.32696	C16H19NO3	Alkaloid
72	[#8](-[#6@@]1(-[#1])-[#6@@](-[#1])(-[#6@](-[#1])(-[#6@@](-[#1])(-[#6@@](-[#1])(-[#6](-[#1])(-[#1])-[#8]-[#1])-[#8]1)-[#8]-[#1])-[#8]-[#1])-[#8]-[#1])-[#6@@]2(-[#1])-[#6@](-[#1])(-[#6](-[#1])=[#6](-[#1])-[#1])-[#6@@](-[#1])(-[#6](-[#6](-[#7]3-[#1])=[#8])=[#6](-[#1])-[#8]2)-[#6](-[#1])(-[#1])-[#6]3(-[#1])-[#1]	357.35572	C16H23NO8	Alkaloid
73	[#8](-[c]1:[c](:[c](-[#1]):[c](-[#6](-[#1])(-[#1])-[#6]2(-[#1])-[#1]):[c](-[#6](-[#7]2-[#6](-[#1])(-[#1])-[#1])=[#8]):[c]1-[#1])-[#8]-[#6](-[#1])(-[#1])-[#1])-[c]3:[c](:[c](:[c](-[#1]):[c](-[#6](-[#1])(-[#1])-[#6](-[#1])(-[#1])-[#7]4-[#6](-[#1])(-[#1])-[#1]):[c]3-[#6@]4(-[#1])-[#6](-[#1])(-[#1])-[c]5:[c](-[#1]):[c](-[#1]):[c](:[c](-[#1]):[c]5-[#1])-[#8]-[c]6:[c](-[#1]):[c](-[#6](-[#1])=[#8]):[c](…	638.70621	C37H38N2O8	Alkaloid
74	[#8](-[#6](-[#6](-[#1])(-[#1])-[#1])=[#8])-[#6@@]1(-[#1])-[#6@](-[#6](=[#8])-[#8]-[#6](-[#1])(-[#1])-[#1])(-[#6@@]2(-[#1])-[#6@@](-[c]3:[c](:[c](-[#1]):[c](:[c](-[#6@@]4(-[#1])-[#6](-[#1])(-[#1])-[#6](-[#1])(-[#1])-[#6](-[#7]4-[#1])=[#8]):[c]3-[#1])-[#8]-[#6](-[#1])(-[#1])-[#1])-[#7]2-[#6](-[#1])(-[#1])-[#1])(-[#6](-[#1])(-[#1])-[#6]5(-[#1])-[#1])-[#6@](-[#1])(-[#6@]1(-[#6](-[#1])=[#6](-[#1])-[#6…	539.61997	C29H37N3O7	Alkaloid
75	[#8]1-[c](:[c](:[c]2-[#1])-[#8]-[#6](-[#1])(-[#1])-[#1]):[c](-[#1]):[c](:[c]2-[#6](-[#1])(-[#1])-[#6](-[#1])(-[#1])-[#7]3-[#6](-[#1])(-[#1])-[#1])-[#6]3(-[#1])-[#6](-[#1])(-[#1])-[c]4:[c](-[#1]):[c](-[#1]):[c](:[c](-[#1]):[c]4-[#1])-[#8]-[c](:[c](:[c](-[#1]):[c]5-[#1])-[#8]-[#1]):[c](-[#1]):[c]5-[#6](-[#1])(-[#1])-[#6]6(-[#1])-[c](:[c]1:[c](:[c](:[c]7-[#1])-[#8]-[#6](-[#1])(-[#1])-[#1])-[#8]-[#6]…	608.72329	C37H40N2O6	Alkaloid
76	[n]1(-[#6](-[#1])(-[#1])-[#1]):[c](:[c](-[#1]):[c](-[#1]):[c](-[#1]):[c]2-[#1]):[c]2:[c](:[c]3:[c]1:[c]4:[c](:[c](-[#1]):[c](-[#1]):[c](-[#1]):[c]4-[#1]):[n]3)-[c](:[c]5:[c](:[c](-[#1]):[c](-[#1]):[c](-[#1]):[c]5-[#1]):[n]6-[#6](-[#1])(-[#1])-[#1]):[c]7:[c]6:[c]8:[c](:[c](-[#1]):[c](-[#1]):[c](-[#1]):[c]8-[#1]):[n]7	462.54388	C32H22N4	Alkaloid
77	[#8]=[#6](-[c](:[c]1-[#1]):[c]2:[c](:[c](-[#1]):[c](-[#1]):[c](-[#1]):[c]2-[#1]):[n]1-[#1])-[#6@@]3(-[#1])-[#6@](-[#6](-[#1])=[#6](-[#1])-[#1])(-[#6](-[#1])(-[#1])-[#1])-[#6](-[#1])(-[#1])-[#6@@](-[#1])(\-[#6](-[#1])=[#6](/-[#6](-[#1])(-[#1])-[#1])\-[#6](-[#1])(-[#1])-[#1])-[#7]3-[#1]	308.41736	C20H24N2O	Alkaloid
78	[#8]=[#6](-[c](:[c]1-[#1]):[c]2:[c](:[c](-[#1]):[c](-[#1]):[c](-[#1]):[c]2-[#1]):[n]1-[#1])-[#6@]3(-[#1])-[#6@](-[#6](-[#1])=[#6](-[#1])-[#1])(-[#6](-[#1])(-[#1])-[#1])-[#6](-[#1])(-[#1])-[#6](-[#6](-[#1])(-[#1])-[#1])=[#7]3	266.33761	C17H18N2O	Alkaloid
79	[#7]1(-[#6](-[#1])(-[#1])-[#1])-[#6](-[#1])(-[#1])-[#6](-[#1])(-[#1])-[#6@]2(-[c]3:[c](:[c](-[#1]):[c](-[#1]):[c](-[#1]):[c]3-[#1])-[#7]4-[#1])-[#6@@]14-[#6@@](-[#1])(-[#6](-[#1])=[#6](-[#6](-[#1])(-[#1])-[#1])-[#6](-[#1])(-[#1])-[#6]5(-[#6](-[#1])(-[#1])-[#1])-[#6](-[#1])(-[#1])-[#1])-[#6@@]5(-[#1])-[#6@@]2(-[#1])-[c]6:[c](-[#6](-[#1])(-[#1])-[#6](-[#1])(-[#1])-[#7](-[#1])-[#6](-[#1])(-[#1])-[#1…	480.6868	C32H40N4	Alkaloid
80	[#8]=[#6](-[#6]1(-[#6](-[#1])(-[#1])-[#6]2(-[#6](-[c](:[c](-[#1]):[c](-[#1]):[c](-[#1]):[c]3-[#1]):[c]3-[#7]2-[#1])=[#8])-[#6]4(-[#6](-[#1])(-[#1])-[#1])-[#6](-[#1])(-[#1])-[#1])-[#6]45-[#1])-[#7]6-[#6](-[#6](-[#7]1-[#1])=[#8])(-[#6](-[#1])(-[#1])-[#6](-[#1])(-[#1])-[#6]6(-[#1])-[#1])-[#6]5(-[#1])-[#1]	365.42562	C21H23N3O3	Alkaloid
81	[#7]1(-[#6](-[#1])(-[#1])-[#1])-[#6](-[#1])(-[#1])-[#6](-[#1])(-[#1])-[#6](-[#1])(-[#1])-[#6@@]1(-[#1])-[c](:[c]2-[#1]):[c](:[c]3:[c](:[c](-[#1]):[c](-[#1]):[c](-[#1]):[c]3-[#1]):[n]4-[#1]):[c]4:[c](-[#6](-[#1])(-[#1])-[#1]):[n]2	265.35285	C17H19N3	Alkaloid
82	[#8](-[#1])-[#6@@]12-[#6@@](-[#6](-[#1])(-[#1])-[#1])(-[#6@@](-[#1])(-[#6](=[#6]3-[#1])-[#6](-[#1])=[#6](-[#1])-[#6](=[#8])-[#8]3)-[#6@](-[#1])(-[#6]1(-[#1])-[#1])-[#8]-[#6](-[#6](-[#1])(-[#1])-[#1])=[#8])-[#6](-[#1])(-[#1])-[#6](-[#1])(-[#1])-[#6@](-[#1])(-[#6@]4(-[#6](-[#1])(-[#1])-[#1])-[#6@@](-[#1])(-[#6](-[#1])(-[#1])-[#6@](-[#1])(-[#6](-[#1])(-[#1])-[#6]4(-[#1])-[#1])-[#8]-[#6](-[#6](-[#1])…	756.92519	C40H60N4O10	Alkaloid
83	[#8]1-[#6](-[#6@](-[#6](-[#1])(-[#1])-[#6](-[#1])(-[#1])-[#1])(-[#6](-[#6](-[#1])=[#6](-[c]2:[c](:[c](-[#1]):[c]3:[c](:[c](-[#1]):[c](-[#1]):[c](-[#1]):[c]3-[#1]):[n]2)-[#6]4(-[#1])-[#1])-[#7]45)=[#6](-[#6]1(-[#1])-[#1])-[#6]5=[#8])-[#8]-[#1])=[#8]	348.35204	C20H16N2O4	Alkaloid
84	[#8]1-[#6](-[#1])(-[#1])-[#8]-[c](:[c]1:[c]2-[#1]):[c](-[#1]):[c](-[#6](-[#1])(-[#1])-[#6](-[#1])(-[#1])-[#7]3-[#6](-[#1])(-[#1])-[#1]):[c]2-[#6@@]3(-[#1])-[#6](-[#1])(-[#1])-[c]4:[c](-[#1]):[c](-[#1]):[c](:[c](:[c]4-[#6](-[#1])=[#8])-[#8]-[#6](-[#1])(-[#1])-[#1])-[#8]-[#6](-[#1])(-[#1])-[#1]	369.41102	C21H23NO5	Alkaloid
85	[#8]1-[c](:[c](:[c](-[#1]):[c]2-[#1])-[#8]-[#6](-[#1])(-[#1])-[#1]):[c](:[c]2-[#6]3(-[#1])-[#1])-[#6@](-[#6](-[#1])(-[#1])-[#6](-[#1])(-[#1])-[#7]4-[#6](-[#1])(-[#1])-[#1])(-[#6@@]1(-[#1])-[#6@@]5(-[#6](-[#6](-[c]6:[c](:[c](:[c](:[c](-[#1]):[c]6-[#1])-[#8]-[#6](-[#1])(-[#1])-[#1])-[#8]-[#1])-[#8]7)=[#6](-[c](:[c]7:[c](:[c](-[#1]):[c]8-[#1])-[#8]-[#6](-[#1])(-[#1])-[#1]):[c]8-[#6](-[#1])(-[#1])-[#…	606.66435	C36H34N2O7	Alkaloid
86	[#8]=[#6]1-[#6](-[#1])=[#6](-[#1])-[c]2:[c](:[c](:[c](-[#1]):[c](-[#1]):[n]2):[c](:[c](-[#1]):[c](-[#1]):[c](-[#1]):[c]3-[#1]):[c]34):[n]14	220.22611	C14H8N2O	Alkaloid
87	[#8]1-[#6](-[#6](-[#1])(-[#1])-[#6](-[#1])(-[#1])-[#6](-[#1])(-[#1])-[#6](-[#1])(-[#1])-[#6](-[#1])(-[#1])-[#6](-[#1])(-[#1])-[#6](-[#1])(-[#1])-[#6@]2(-[#1])-[#6](-[#1])(-[#1])-[#6](-[#1])(-[#1])-[#6@@](-[#1])(-[#6@](-[#1])(-[#6](-[#1])(-[#1])-[#1])-[#7]2-[#1])-[#8]-[#6](-[#6](-[#1])(-[#1])-[#6](-[#1])(-[#1])-[#6](-[#1])(-[#1])-[#6](-[#1])(-[#1])-[#6](-[#1])(-[#1])-[#6](-[#1])(-[#1])-[#6](-[#1])…	478.7076	C28H50N2O4	Alkaloid
88	[#8]1-[#6@](-[#1])(-[#6](-[#1])(-[#1])-[#8]-[#1])-[#6@](-[#1])(-[#6@@](-[#1])(-[#6@](-[#1])(-[#6@]1(-[#1])-[n]2:[c](-[#1]):[n]:[c](-[#6](-[#1])(-[#1])-[#6](-[#1])(-[#1])-[#7](-[#6](\-[#6](-[#1])=[#6](-[#1])\-[c]3:[c](-[#1]):[c](-[#1]):[c](-[#1]):[c](-[#1]):[c]3-[#1])=[#8])-[#6](-[#1])(-[#1])-[#1]):[c]2-[#1])-[#8]-[#1])-[#8]-[#1])-[#8]-[#1]	417.45558	C21H27N3O6	Alkaloid
89	[#8](-[#1])-[#6](-[#1])(-[#6](-[#1])(-[#1])-[#6]1(-[#1])-[#1])-[#6](-[#6](-[#1])(-[#1])-[#1])(-[#6](-[#1])(-[#1])-[#1])-[#6](-[#1])(-[#6](-[#1])(-[#1])-[#6](-[#6](-[#1])(-[#6](-[#1])(-[#6](-[#1])(-[#1])-[#1])\-[#6](=[#6](-[#1])\-[#6](=[#8])-[#8]-[#1])\-[#6](-[#1])(-[#1])-[#6]2(-[#1])-[#1])-[#6]23-[#1])=[#8])-[#6]13-[#6](-[#1])(-[#1])-[#1]	334.4498	C20H30O4	Alkaloid
90	[#8](-[#1])-[#6@](-[#1])(-[#6](-[#1])(-[#1])-[#6](-[#1])(-[#1])-[#6@]1(-[#1])-[#6](-[#1])(-[#1])-[#6](-[#1])(-[#1])-[#6](-[#1])(-[#1])-[#6](-[#1])(-[#1])-[#6](-[#1])(-[#1])-[#6](-[#1])(-[#1])-[#6](-[#1])(-[#1])-[#6](-[#1])(-[#1])-[#6](-[#1])(-[#1])-[#6](-[#1])(-[#1])-[#6](-[#6](-[#1])(-[#1])-[#1])=[#8])-[#6@@](-[#1])(-[#6](-[#1])(-[#1])-[#1])-[#7]1-[#1]	297.476	C18H35NO2	Alkaloid
91	[#8](-[#6](-[#1])(-[#1])-[#1])-[#6](-[#6@@]1(-[c]2:[c](:[c]3:[c](:[c](-[#1]):[c](-[#1]):[c](-[#1]):[c]3-[#1]):[n]2-[#1])-[#6](-[#1])(-[#1])-[#6]4(-[#1])-[#1])-[#6@]5(-[#1])-[#7]4-[#6](-[#1])(-[#1])-[#6@@](-[#1])(-[#6](-[#1])=[#6]5-[#6](-[#1])(-[#1])-[#6](-[#1])(-[#1])-[#1])-[#6]1(-[#1])-[#1])=[#8]	336.42746	C21H24N2O2	Alkaloid
92	[#8]1-[#6](-[#1])(-[#1])-[#8]-[c](:[c](-[#1]):[c](-[#6](-[#7]2-[#1])=[#8]):[c](:[c]2:[c](-[#1]):[c](:[c](-[#1]):[c](-[#1]):[c](-[#1]):[c]3-[#1]):[c]34):[c]45):[c]15	263.24755	C16H9NO3	Alkaloid
93	[#7]12-[#6@@](-[#1])(-[#6](-[#1])(-[#1])-[#6](-[#1])(-[#1])-[#6@](-[#1])(-[#6](-[#1])(-[#1])-[#1])-[#6]1(-[#1])-[#1])-[#6@](-[#1])(-[#6](-[#1])(-[#1])-[#1])-[#6@@](-[#1])(-[#6](-[#1])(-[#1])-[#6](-[#1])(-[#1])-[#6@@](-[#1])(-[#6@](-[#1])(-[#6](-[#1])(-[#1])-[#6](-[#1])(-[#1])-[#6@](-[#1])(-[#6](-[#1])(-[#1])-[#6](-[#1])(-[#1])-[#6](-[#1])(-[#1])-[#6]3(-[#1])-[#1])-[#6@]34-[#6](-[#1])(-[#1])-[#1])…	383.6529	C27H45N	Alkaloid
94	[#8](-[#1])-[#6](-[#1])(-[#1])\-[#6](\-[#6](-[#1])(-[#1])-[#1])=[#6](-[#1])\-[#6@]1(-[#1])-[c]2:[c](:[c]3:[c](-[#1]):[c](-[#1]):[c]2-[#1]):[c](:[c](-[#1]):[n]3-[#1])-[#6](-[#1])(-[#1])-[#6@@]1(-[#1])-[#7](-[#1])-[#6](-[#1])(-[#1])-[#1]	256.34279	C16H20N2O	Alkaloid
95	[#8](-[#6](-[#1])(-[#1])-[#1])-[c](:[c](:[c](-[#1]):[c](-[#6](-[#1])(-[#1])-[#7]1-[#6](-[#1])(-[#1])-[#1]):[c]2-[#6@](-[#1])(-[c]3:[c](-[#1]):[c](-[#1]):[c](:[c](-[#1]):[c]3-[#1])-[#8]-[#1])-[#6]1(-[#1])-[#1])-[#8]-[#1]):[c]2-[#1]	285.33766	C17H19NO3	Alkaloid
96	[#7]1(-[#6](-[#1])(-[#1])-[#1])-[#6](-[#1])(-[#1])-[#6](-[#1])(-[#1])-[#6@@](-[c]2:[c](:[c](-[#1]):[c](-[#1]):[c](-[#1]):[c]2-[#1])-[#7]3-[#1])(-[#6@]13-[#1])-[#6@@](-[c]4:[c](:[c](-[#1]):[c](-[#1]):[c](-[#1]):[c]4-[#1])-[#7]5-[#1])(-[#6](-[#1])(-[#1])-[#6](-[#1])(-[#1])-[#7]6-[#6](-[#1])(-[#1])-[#1])-[#6@@]56-[#1]	346.46864	C22H26N4	Alkaloid
97	[#8]1-[#6](-[#1])=[#6](-[#1])-[#6](-[c]2:[c]1:[c](-[#1]):[c](-[#1]):[c](-[#1]):[c]2-[#1])=[#8]	146.14273	C9H6O2	Alkaloid
98	[#8](-[#1])-[#6](-[#1])(-[#1])-[#6](-[#1])(-[#1])-[c](:[c]1:[c](:[c](-[#1]):[c](-[#1]):[c](-[#1]):[c]1-[#1]):[n]2-[#1]):[c]2-[#6@]3(-[#1])-[#6](-[#1])(-[#1])-[#6@](-[#1])(-[#6](-[#1])(-[#1])-[#6](-[#1])(-[#1])-[#7]34)-[#6@@](-[#1])(-[#6](-[#1])=[#6](-[#1])-[#1])-[#6]4(-[#1])-[#1]	296.40666	C19H24N2O	Alkaloid
99	[#8](-[#1])-[#6](-[#6](-[#1])(-[#6](-[#1])(-[#1])-[c](:[c](-[#1]):[n]1-[#1]):[c](:[c]1:[c](-[#1]):[c](-[#1]):[c]2-[#1]):[c]2-[#6]3(-[#1])\-[#6](-[#1])=[#6](/-[#6](-[#1])(-[#1])-[#1])\-[#6](-[#1])(-[#1])-[#1])-[#7]3-[#1])=[#8]	270.32632	C16H18N2O2	Alkaloid
100	[#8](-[#6](-[c]1:[c](-[#1]):[c](-[#1]):[c](-[#1]):[c](-[#1]):[c]1-[#1])=[#8])-[#6@@](-[#1])(-[#6](-[#1])(-[#1])-[#6@](-[#1])(-[#6](-[#1])(-[#1])-[#6]2(-[#1])-[#1])-[#7](-[#6](-[#1])(-[#1])-[#1])-[#6@]23-[#1])-[#6@]3(-[#1])-[#6](=[#8])-[#8]-[#6](-[#1])(-[#1])-[#1]	303.35294	C17H21NO4	Alkaloid
101	[#8]1-[#6@](-[#1])(-[#6](-[#1])(-[#1])-[#8]-[#1])-[#6@](-[#1])(-[#6@@](-[#1])(-[#6@](-[#1])(-[#6@]1(-[#1])-[c]2:[c](:[c](:[c](-[#6](-[c](:[c](-[#1]):[c](:[c](-[#6](=[#8])-[#8]-[#1]):[c]3-[#6](-[#1])(-[#1])-[#1])-[#8]-[#1]):[c]3-[#6]4=[#8])=[#8]):[c]4:[c]2-[#8]-[#1])-[#8]-[#1])-[#8]-[#1])-[#8]-[#1])-[#8]-[#1])-[#8]-[#1]	492.3864	C22H20O13	Alkaloid
102	[#8]1-[c](:[c](:[c](-[#1]):[c]2-[#1])-[#8]-[#1]):[c](-[#1]):[c]2\-[#6](-[#1])=[#6](-[#1])\-[#6](-[#7](-[#1])-[#6](-[#1])(-[#1])-[#6](-[#1])(-[#1])-[#6](-[#1])(-[#1])-[#7](-[#1])-[#6](-[#1])(-[#1])-[#6](-[#1])(-[#1])-[#6](-[#1])(-[#1])-[#6](-[#1])(-[#1])-[#7](-[#1])-[#6](\-[#6](-[#1])=[#6](-[#1])\-[c]3:[c](-[#1]):[c](-[#1]):[c]1:[c](:[c]3-[#1])-[#8]-[#6](-[#1])(-[#1])-[#1])=[#8])=[#8]	465.54144	C26H31N3O5	Alkaloid
103	[#7]1(-[#6](-[#1])(-[#1])-[#1])-[#6@@](-[#1])(-[#6](-[#1])(-[#1])-[#1])-[#6@@](-[#1])(-[#6](-[#1])(-[#1])-[#6]2(-[#1])-[#1])-[#6@]3(-[#6]1(-[#1])-[#1])-[#6@]2(-[#1])-[#6@@]4(-[#1])-[#6@](-[#1])(-[#6](-[#1])(-[#1])-[#6]3(-[#1])-[#1])-[#6@]5(-[#6](-[#1])(-[#1])-[#1])-[#6](-[#1])(-[#6](-[#1])(-[#1])-[#6](-[#1])(-[#1])-[#6](-[#1])(-[#1])-[#6]5(-[#1])-[#1])-[#6](-[#1])(-[#1])-[#6]4(-[#1])-[#1]	315.53588	C22H37N	Alkaloid
104	[#8](-[#6](-[#1])(-[#1])-[#1])-[#6](-[#6]1=[#6]2-[#6@](-[c]3:[c](:[c](-[#1]):[c](-[#1]):[c](-[#1]):[c]3-[#1])-[#7]2-[#1])(-[#6](-[#1])(-[#1])-[#6]4(-[#1])-[#1])-[#6@@](-[#1])(\-[#6](=[#6](-[#1])/-[#6](-[#1])(-[#1])-[#1])\-[#6@]1(-[#1])-[#6](-[#1])(-[#1])-[#6]5(-[#1])-[#1])-[#7]45)=[#8]	322.40088	C20H22N2O2	Alkaloid
105	[#8](-[#6](-[#1])(-[#1])-[#1])-[#6](-[#6@]1(-[c]2:[c](:[c]3:[c](:[c](-[#1]):[c](-[#1]):[c](-[#1]):[c]3-[#1]):[n]2-[#1])-[#6](-[#1])(-[#1])-[#6]4(-[#1])-[#1])-[#6@@]5(-[#1])-[#7]4-[#6](-[#1])(-[#1])-[#6@@](-[#1])(-[#6](-[#1])(-[#1])-[#6@]5(-[#1])-[#6](-[#1])(-[#1])-[#6](-[#1])(-[#1])-[#1])-[#6]1(-[#1])-[#1])=[#8]	338.44334	C21H26N2O2	Alkaloid
106	[#8](-[#6](-[#1])(-[#1])-[#1])-[c](:[c](:[c](-[#1]):[c](-[#6](-[#7]1-[#1])=[#8]):[c]2-[#6](-[#1])(-[#1])-[#6]1(-[#1])-[#1])-[#8]-[#6](-[#1])(-[#1])-[#1]):[c]2-[#1]	207.22581	C11H13NO3	Alkaloid
107	[#8]1-[#6](-[#1])(-[#1])-[#8]-[c](:[c]1:[c](-[#1]):[c]2-[#6](-[#1])(-[#1])-[#6](-[#1])(-[#1])-[#7](-[#1])-[#6](-[#1])(-[#1])-[#1]):[c](-[#1]):[c]2-[c]3:[c](-[#1]):[c]4:[c](:[c](-[#1]):[n]3):[c]5:[c](:[c](-[#1]):[c]4-[#1])-[#8]-[#6](-[#1])(-[#1])-[#8]5	350.36792	C20H18N2O4	Alkaloid
108	[#7]12-[#6@](-[#1])(-[c]3:[c](:[c]4:[c](:[c](-[#1]):[c](-[#1]):[c](-[#1]):[c]4-[#1]):[n]3-[#1])-[#6](-[#1])(-[#1])-[#6]1(-[#1])-[#1])-[#6](-[#1])(-[#1])-[#6@](-[#1])(-[#6](-[#1])(-[#1])-[#6](-[#1])(-[#1])-[#1])-[#6@@](-[#1])(-[#6](-[#1])(-[#1])-[#6](-[#1])(-[#1])-[#1])-[#6]2(-[#1])-[#1]	282.42314	C19H26N2	Alkaloid
109	[#8](-[#6](-[#1])(-[#1])-[#1])-[#6](\-[#6](=[#6](-[#1])/-[#8]-[#6](-[#1])(-[#1])-[#1])\-[#6@](-[#1])(-[#6@@](-[#1])(-[#6](-[#1])=[#6](-[#1])-[#1])-[#6]1(-[#1])-[#1])-[#6](-[#1])(-[#1])-[#6@@](-[#1])(-[c]2:[c](:[c]3:[c](:[c](-[#1]):[c](-[#1]):[c](-[#1]):[c]3-[#1]):[n]2-[#1])-[#6](-[#1])(-[#1])-[#6]4(-[#1])-[#1])-[#7]14)=[#8]	366.45344	C22H26N2O3	Alkaloid
110	[#8](-[#1])-[#6@@]1(-[#1])-[#6](-[#1])(-[#1])-[c](:[c](-[#1]):[c](:[c]2:[c]3-[#1])-[#8]-[#6](-[#1])(-[#1])-[#8]2):[c]3-[#6@]4(-[#1])-[#6@@]1(-[#6](-[#1])(-[#1])-[#1])-[c]5:[c](:[c]6:[c](:[c](-[#1]):[c]5-[#1])-[#8]-[#6](-[#1])(-[#1])-[#8]6)-[#6@@](-[#1])(-[#6](-[#1])(-[#1])-[#8]-[#1])-[#7]4-[#6](-[#1])(-[#1])-[#1]	397.42112	C22H23NO6	Alkaloid
111	[#7]12-[#6@@](-[#1])(-[#6](-[#1])(-[#1])-[#6@](-[#1])(-[#6](-[#1])(-[#1])-[#6](-[#1])(-[#1])-[#1])-[#6@](-[#1])(-[#6](-[#1])(-[#1])-[#6](-[#1])(-[#1])-[#1])-[#6]1(-[#1])-[#1])-[#6@](-[c]3:[c](:[c](-[#1]):[c](-[#1]):[c](-[#1]):[c]3-[#1])-[#7]4-[#1])(-[#6]4(-[#1])-[#1])-[#6](-[#1])(-[#1])-[#6]2(-[#1])-[#1]	284.43902	C19H28N2	Alkaloid
112	[#8](-[#1])-[#6](-[c]1:[c](-[#1]):[c](-[#1]):[c](-[#1]):[c](-[#1]):[c]1-[#1])(-[#6](-[#1])(-[#6](-[#1])(-[#1])-[#1])-[#6](-[#1])(-[#1])-[#6](-[#1])(-[#6](-[#1])(-[#1])-[#6](-[#1])(-[#1])-[#6]2(-[#1])-[#1])-[#7]23)-[#6]3(-[#1])-[#6](-[#1])(-[#1])-[#6](-[#6](-[#1])(-[#1])-[#1])=[#8]	287.3966	C18H25NO2	Alkaloid
113	[#8](-[#1])-[#6]1(-[c]2:[c](-[#1]):[c](-[#1]):[c](-[#1]):[c](-[#1]):[c]2-[#1])-[#6](-[#1])(-[#6](-[#1])(-[#1])-[#1])-[#6](-[#1])(-[#1])-[#6](-[#1])(-[#6](-[#1])(-[#1])-[#6]3(-[#1])-[#1])-[#7](-[#6]3(-[#1])-[#6](-[#1])(-[#6](-[#6](-[#1])(-[#1])-[#1])=[#8])-[#6](-[#6](-[#1])(-[#1])-[#1])(-[#6]4(-[#1])-[#1])-[#8]-[#1])-[#6]14-[#1]	343.45986	C21H29NO3	Alkaloid
114	[#8](-[#6](-[#1])(-[#1])-[#1])-[c](:[c](:[c](-[#1]):[c](:[c]12)-[#6](-[#1])(-[#1])-[#6@@](-[#1])(-[c]3:[c](:[c](-[#1]):[c](:[c](:[c]3-[#1])-[#8]-[#1])-[#8]-[#6](-[#1])(-[#1])-[#1])-[#6](-[#1])(-[#1])-[#6]4(-[#1])-[#1])-[#7+]14-[#6](-[#1])(-[#1])-[#1])-[#8]-[#6](-[#1])(-[#1])-[#1]):[c]2-[#1]	342.40886	C20H24NO4	Alkaloid
115	[#8]=[#6](-[c](:[c](-[#1]):[c](-[#1]):[c](-[#1]):[c]1-[#1]):[c]1-[#7]2-[#1])-[#6](-[#1])=[#6]3-[#6]2(-[#1])-[c]4:[c](:[c](-[#1]):[c](-[#1]):[c](-[#1]):[c]4-[#1])-[#7]3-[#6](-[#1])(-[#1])-[#1]	262.30585	C17H14N2O	Alkaloid
116	[n]1(-[#6](-[#1])(-[#1])-[#1]):[c]2:[c](:[c](-[#1]):[c](-[#1]):[c](-[#1]):[c]2-[#1]):[c](-[#1]):[c]3:[c]1:[c]4:[c](:[c](-[#1]):[c](-[#1]):[c](-[#1]):[c]4-[#1]):[n]3	232.27987	C16H12N2	Alkaloid
117	[#8]=[#6](-[c](:[c]1:[c](:[c](-[#1]):[c](-[#1]):[c](-[#1]):[c]1-[#1]):[n]2):[c]3:[c]2:[c]4:[c](:[c](-[#1]):[c](-[#1]):[c](-[#1]):[c]4-[#1]):[n]3-[#1])-[c](:[c]5:[c](:[c](-[#1]):[c](-[#1]):[c](-[#1]):[c]5-[#1]):[n]6):[c]7:[c]6:[c]8:[c](:[c](-[#1]):[c](-[#1]):[c](-[#1]):[c]8-[#1]):[n]7-[#1]	462.50082	C31H18N4O	Alkaloid
118	[#8](-[#6](-[#1])(-[#1])-[#1])-[c](:[c](:[c](-[#1]):[c](:[c](:[c](-[#1]):[c](:[c](-[#1]):[c]1-[#1])-[#8]-[#6](-[#1])(-[#1])-[#1]):[c]1:[c](:[c]2-[#6](-[#1])(-[#1])-[#6@@](-[#1])(-[#6](-[#1])(-[#1])-[#6](-[#1])(-[#1])-[#6](-[#1])(-[#1])-[#6]3(-[#1])-[#1])-[#7]34)-[#6]4(-[#1])-[#1]):[c]25)-[#8]-[#6](-[#1])(-[#1])-[#1]):[c]5-[#1]	377.47608	C24H27NO3	Alkaloid
119	[n]1(:[c]2:[c](:[c](-[#1]):[c](-[#1]):[c](-[#1]):[c]2-[#1]):[c]3:[c]1:[c](-[#1]):[c]4:[c](:[c](-[#1]):[c](-[#1]):[c](-[#1]):[c]4-[#1]):[n]3)-[c](:[c]5:[c](:[c](-[#1]):[c](-[#1]):[c](-[#1]):[c]5-[#1]):[n]6-[#6](-[#1])(-[#1])-[#1]):[c](:[c]7:[c](:[c](-[#1]):[c](-[#1]):[c](-[#1]):[c]7-[#1]):[n]8):[c]68	448.5173	C31H20N4	Alkaloid
120	[#8]=[#6]1-[#6](-[c]2:[c](:[c](-[#1]):[c](-[#1]):[c](-[#1]):[c]2-[#1])-[#7]3-[#6](-[#1])(-[#1])-[#1])(-[c]4:[c]3:[c]5:[c](:[c](-[#1]):[c](-[#1]):[c](-[#1]):[c]5-[#1]):[n]4-[#1])-[#6](=[#6](-[#1])-[c]6:[c](:[c](-[#1]):[c](-[#1]):[c](-[#1]):[c]6-[#1])-[#7]7-[#6](-[#1])(-[#1])-[#1])-[c](:[c]7:[c](:[c](-[#1]):[c](-[#1]):[c](-[#1]):[c]8-[#1]):[c]89):[n]19	504.58056	C34H24N4O	Alkaloid
121	[n]1(-[#6](-[#1])(-[#1])-[#1]):[c]2:[c](:[c](-[#1]):[c](-[#1]):[c](-[#1]):[c]2-[#1]):[c](-[#1]):[c](:[c]3:[c](:[c](-[#1]):[c](-[#1]):[c](-[#1]):[c]3-[#1]):[n]4):[c]14	232.27987	C16H12N2	Alkaloid
122	[#8]1-[c](:[c](-[#1]):[c](:[c](:[c]2-[#1])-[#8]-[#6](-[#1])(-[#1])-[#1])-[#8]-[#6](-[#1])(-[#1])-[#1]):[c]2-[#6](-[#1])(-[#1])-[#6@@]3(-[#1])-[c](:[c]1:[c](:[c](-[#1]):[c]4-[#1])-[#8]-[#6](-[#1])(-[#1])-[#1]):[c]4-[#6](-[#1])(-[#1])-[#6](-[#1])(-[#1])-[#7]3-[#6](-[#1])(-[#1])-[#1]	341.40092	C20H23NO4	Alkaloid
123	[#8]1-[#6](-[#1])(-[#1])-[#8]-[c](:[c](-[#1]):[c](-[#1]):[c]2-[#6](-[#1])(-[#1])-[#6](-[#1])(-[#1])-[c]3:[c](-[#1]):[c](:[c]4:[c](:[c](-[#1]):[c](-[#1]):[c](-[#1]):[c]4-[#1]):[n]3)-[#8]-[#6](-[#1])(-[#1])-[#1]):[c]1:[c]2-[#1]	307.34318	C19H17NO3	Alkaloid
124	[#8]1-[#6](-[#1])(-[c]2:[c](-[#1]):[c](-[#1]):[c](-[#1]):[c](-[#1]):[c]2-[#1])-[#6]13-[#6](-[#7](-[#1])-[c](:[c](-[#1]):[c](-[#1]):[c](-[#1]):[c]4-[#1]):[c]4-[#6](-[#7]3-[#6](-[#1])(-[#1])-[#1])=[#8])=[#8]	294.30466	C17H14N2O3	Alkaloid
125	[#8]=[#6]1-[#6](-[#1])=[#6](-[#1])-[#6](-[#1])=[#6](-[#6@@](-[#1])(-[#6](-[#1])(-[#1])-[#7]2-[#1])-[#6](-[#1])(-[#1])-[#6@@](-[#1])(-[#6]2(-[#1])-[#1])-[#6]3(-[#1])-[#1])-[#7]13	190.24165	C11H14N2O	Alkaloid
126	[#8](-[#6](-[#1])(-[#1])-[#1])-[c](:[c](-[#1]):[c](-[#1]):[c](-[#1]):[c]1-[#6](=[#8])-[#8]-[#6](-[#1])(-[#1])-[#1]):[c]1-[#7](-[#1])-[#6](-[#1])(-[#1])-[#1]	195.21511	C10H13NO3	Alkaloid
127	[#7](-[#6](-[#1])(-[#1])-[#6@@]1(-[#1])-[#6](-[#1])(-[#1])-[#6]2(-[#1])-[#1])(-[#6@@](-[#1])(-[#6@@](-[#1])(-[#6](-[#1])(-[#6](-[#1])(-[#1])-[#1])-[#6](-[#1])(-[#1])-[#1])-[#6](-[#1])(-[#1])-[#6]3(-[#1])-[#1])-[#6@]4(-[#6](-[#1])(-[#1])-[#6](-[#1])(-[#1])-[#6](-[#1])(-[#1])-[#1])-[#6@]13-[#6](-[#1])(-[#1])-[#1])-[#6@@]25-[#6@@]4(-[#1])-[#6](-[#1])(-[#1])-[#6](-[#1])(-[#1])-[#6]5(-[#1])-[#1]	315.53588	C22H37N	Alkaloid
128	[#8]1-[#6](-[#6](-[#1])(-[#1])-[#6](-[#1])(-[#1])-[#6@]2(-[#6@]3(-[#1])-[#6@@](-[#1])(-[#6](-[#1])(-[#6](-[#1])(-[#1])-[#1])-[#6](-[#1])(-[#1])-[#1])-[#6](-[#1])(-[#1])-[#6]4(-[#1])-[#1])-[#6@]4(-[#6](-[#1])(-[#1])-[#1])-[#6@](-[#1])(-[#6](-[#1])(-[#1])-[#6](-[#1])(-[#1])-[#6@@](-[#6](-[#1])(-[#1])-[#6](-[#1])(-[#1])-[#6]5(-[#1])-[#1])(-[#6]6(-[#1])-[#1])-[#6@]125)-[#6](-[#1])(-[#1])-[#7]36)=[#8]	357.5295	C23H35NO2	Alkaloid
129	[#8](-[#6](-[#1])(-[#1])-[#1])-[c](:[c](:[c](-[#1]):[c](-[#6](-[#1])(-[#1])-[#6](-[#1])(-[#1])-[#7]1-[#6](-[#1])(-[#1])-[#1]):[c]2-[#6@@]1(-[#1])-[#6](-[#1])(-[#1])-[c]3:[c](-[#1]):[c](-[#1]):[c](:[c](:[c]3-[#1])-[#8]-[c](:[c](-[#1]):[c](-[#1]):[c]4-[#6](-[#1])(-[#1])-[#6@]5(-[#1])-[c]6:[c](:[c](-[#1]):[c](:[c](:[c]6-[#1])-[#8]-[#6](-[#1])(-[#1])-[#1])-[#8]-[#6](-[#1])(-[#1])-[#1])-[#6](-[#1])(-[…	624.76575	C38H44N2O6	Alkaloid
130	[#8]1-[#6](-[#6](-[#1])(-[#1])-[#6](-[#1])(-[#1])-[c](:[c](-[#1]):[c]2-[#1]):[c](-[#1]):[c](-[#1]):[c]2-[#8]-[c](:[c](-[#1]):[c](:[c](:[c]3-[#1])-[#8]-[#1])-[#8]-[#6](-[#1])(-[#1])-[#1]):[c]3-[#6]4(-[#1])-[#6](-[#1])(-[#1])-[#6]1(-[#1])-[#6](-[#1])(-[#1])-[#6](-[#1])(-[#6](-[#1])(-[#1])-[#6](-[#1])(-[#1])-[#6](-[#1])(-[#1])-[#6]5(-[#1])-[#1])-[#7]45)=[#8]	423.50146	C25H29NO5	Alkaloid
131	[#8]1-[c](:[c](:[c](-[#1]):[c]2-[#1])-[#8]-[#6](-[#1])(-[#1])-[#1]):[c](:[c]2-[#6]3(-[#1])-[#1])-[#6@@](-[#6](-[#1])(-[#1])-[#6](-[#1])(-[#1])-[#7]4-[#6](-[#1])(-[#1])-[#1])(-[#6](=[#6](-[#1])-[#6@]56-[#6](-[#6](-[c]7:[c](:[c](:[c](:[c](-[#1]):[c]7-[#1])-[#8]-[#6](-[#1])(-[#1])-[#1])-[#8]-[#1])-[#8]8)=[#6](-[c](:[c]8:[c](:[c](-[#1]):[c]9-[#1])-[#8]-[#6](-[#1])(-[#1])-[#1]):[c]9-[#6](-[#1])(-[#1])…	604.64847	C36H32N2O7	Alkaloid
132	[#8]1-[c](:[c](:[c](-[#1]):[c]2-[#1])-[#8]-[#6](-[#1])(-[#1])-[#1]):[c](:[c]2-[#6]3(-[#1])-[#1])-[#6@](-[#6](-[#1])(-[#1])-[#6](-[#1])(-[#1])-[#7]4-[#6](-[#1])(-[#1])-[#1])(-[#6]1(-[#1])-[#6@]5(-[#6](-[#6](-[c]6:[c](:[c](:[c](:[c](-[#1]):[c]6-[#1])-[#8]-[#6](-[#1])(-[#1])-[#1])-[#8]-[#1])-[#8]7)=[#6](-[c](:[c]7:[c](:[c](-[#1]):[c]8-[#1])-[#8]-[#6](-[#1])(-[#1])-[#1]):[c]8-[#6](-[#1])=[#6]9-[#1])-…	604.64847	C36H32N2O7	Alkaloid
133	[#8]1-[#6](-[#6@@]2(-[#1])-[#6@](-[#1])(-[#6](-[#1])(-[#6](-[#1])(-[#1])-[#1])-[#6](-[#1])(-[#1])-[#1])-[#6@]1(-[#1])-[#6@]3(-[#1])-[#6@@](-[#6](-[#1])(-[#1])-[#1])(-[#6@@](-[#1])(-[#6](-[#1])(-[#1])-[#7]3-[#6](-[#1])(-[#1])-[#1])-[#6](-[#1])(-[#1])-[#6]4(-[#1])-[#1])-[#6@]24-[#1])=[#8]	263.37519	C16H25NO2	Alkaloid
134	[o]1:[c](-[#1]):[c](-[#1]):[c](:[c]1-[#1])-[#6@]2(-[#1])-[#6](-[#1])(-[#1])-[#6](-[#1])(-[#1])-[#6@@](-[#1])(-[#6](-[#1])(-[#1])-[#1])-[#6@](-[#1])(-[#6](-[#1])(-[#1])-[#6](-[#1])(-[#1])-[#6@](-[#1])(-[#6](-[#1])(-[#1])-[#1])-[#6]3(-[#1])-[#1])-[#7]23	233.34921	C15H23NO	Alkaloid
135	[#7]12-[#6@](-[#1])(-[#6](-[#1])(-[#1])-[#6](-[#1])(-[#1])\-[#6](=[#6](-[#1])/-[#6](-[#1])(-[#1])-[#1])\-[#6]1(-[#1])-[#1])-[c]3:[c](:[c]4:[c](:[c](-[#1]):[c](-[#1]):[c](-[#1]):[c]4-[#1]):[n]3-[#1])-[#6](-[#1])(-[#1])-[#6]2(-[#1])-[#1]	252.35409	C17H20N2	Alkaloid
136	[o]1:[c](-[#1]):[c](-[#1]):[c](:[c]1:[n]2):[c](:[c]3:[c]2:[c](-[#1]):[c](-[#1]):[c](-[#1]):[c]3-[#1])-[#8]-[#6](-[#1])(-[#1])-[#1]	199.20535	C12H9NO2	Alkaloid
137	[#8]1-[#6](-[#6](-[#1])(-[#1])-[#1])(-[#6](-[#1])(-[#1])-[#1])-[#6@@](-[#1])(-[#6](-[#1])(-[#1])-[#6]2(-[#1])-[#1])-[#6](-[#1])(-[#1])-[#6]13-[#6@]2(-[#6](-[#1])(-[#1])-[#1])-[#6](-[#1])(-[#1])-[#6](-[#1])(-[#1])-[#6](-[#1])(-[#1])-[#6@]3(-[#1])-[#6](-[#1])(-[#1])-[#1]	222.36633	C15H26O	Alkaloid
138	[#8]1-[#6](-[#1])(-[#6](-[#7](-[c]2:[c]1:[c](-[#1]):[c](:[c](-[#1]):[c]2-[#1])-[#8]-[#6](-[#1])(-[#1])-[#1])-[#8]-[#1])=[#8])-[#8]-[#1]	211.17145	C9H9NO5	Alkaloid
139	[#8]1-[#6](-[#6](-[#1])=[#6](-[#6](-[#1])(-[#1])-[#1])-[#6](-[#1])(-[#1])-[#6]12-[#6](-[#1])(-[#1])-[#6]3(-[#1])-[#6](-[#1])(-[#1])-[#6](-[#1])(-[#1])-[#6]2(-[#1])-[#6](-[#1])(-[#1])-[#7]3-[#6](-[#1])(-[#1])-[#1])=[#8]	221.29545	C13H19NO2	Alkaloid
140	[#8]=[#6](-[#6]1=[#6]2-[#7](-[#1])-[#6](-[#1])(-[#1])-[#6](-[#1])(-[#6](-[#1])(-[#6](-[#1])(-[#1])-[#7]=[#6]3-[#6](-[#6](-[#7](-[#1])-[#6](-[#7](-[#1])-[#1])=[#7]3)=[#8])=[#7]4)-[#6]4=[#6]5-[#6](-[#1])(-[#1])-[#1])-[#7]15)-[#7](-[#1])-[#6](-[#7](-[#1])-[#1])=[#7]2	368.35334	C15H16N10O2	Alkaloid
141	[#8]=[#6](-[#6@]1(-[#1])-[#6](-[#1])(-[#1])-[c](:[c]2:[c](:[c](-[#6](-[#1])(-[#1])\-[#6](-[#1])=[#6](/-[#6](-[#1])(-[#1])-[#1])\-[#6](-[#1])(-[#1])-[#1]):[c](-[#1]):[c](-[#6](-[#1])(-[#1])\-[#6](-[#1])=[#6](/-[#6](-[#1])(-[#1])-[#1])\-[#6](-[#1])(-[#1])-[#1]):[c]2-[#1]):[n]3-[#1]):[c]3-[#6](-[#6](-[#1])=[#6](-[#1])-[#1])(-[#6](-[#1])(-[#1])-[#1])-[#6](-[#1])(-[#1])-[#1])-[#7](-[#1])-[#6@@](-[#1])…	461.63886	C29H39N3O2	Alkaloid
142	[#8](-[#1])-[#6@@]1(-[#1])-[#6](-[#1])(-[#1])-[#6@@](-[#1])(\-[#6](=[#6](-[#1])/-[#6](-[#1])(-[#1])-[#1])\-[#6]2(-[#1])-[#1])-[#6](-[#6](=[#8])-[#8]-[#6](-[#1])(-[#1])-[#1])(-[#6](-[#1])(-[#1])-[#8]-[#1])-[#6@@](-[c]3:[c](:[c](-[#1]):[c](-[#1]):[c](-[#1]):[c]3-[#1])-[#7]4-[#1])(-[#6](-[#1])(-[#1])-[#6]5(-[#1])-[#1])-[#6@@]14-[#7@+]25-[#6](-[#1])(-[#1])-[#1]	385.47666	C22H29N2O4	Alkaloid
143	[#8](-[#6](-[#1])(-[#1])-[#1])-[c](:[c](-[#1]):[c](-[#6](-[#1])=[#8]):[c]1-[#6](-[#1])(-[#1])\-[#6](-[#1])=[#6](/-[#6](-[#1])(-[#1])-[#1])\-[#6](-[#1])(-[#1])-[#1]):[c]2:[c]1:[c]3:[c](:[c](-[#1]):[c](-[#1]):[c](-[#1]):[c]3-[#1]):[n]2-[#1]	293.35966	C19H19NO2	Alkaloid
144	[#8]1-[c](:[c](-[#1]):[c](-[#1]):[c](-[#1]):[c]2-[#6](-[#1])(-[#1])-[#1]):[c]2-[#6](-[#6](-[#1])(-[#6@@]1(-[#1])-[#6](-[#1])(-[#1])-[#6]3(-[#1])-[#1])-[#6@@](-[#1])(-[#6](-[#1])(-[#1])-[#6](-[#1])(-[#1])-[#6]4(-[#1])-[#1])-[#7]34)=[#8]	257.32755	C16H19NO2	Alkaloid
145	[#8](-[#1])-[#6](-[#1])(-[#1])-[#6](-[#6](-[#1])(-[#1])-[#7]1-[#6](-[#1])(-[#1])-[#1])=[#6](-[#1])-[#6@](-[#1])(-[c]2:[c](:[c]3:[c](-[#1]):[c](-[#1]):[c]2-[#1]):[c](:[c](-[#1]):[n]3-[#1])-[#6]4(-[#1])-[#1])-[#6@]14-[#1]	254.32691	C16H18N2O	Alkaloid
146	[#8]1-[#6@](-[#6](-[#1])(-[#6](-[#1])(-[#1])-[#1])-[#6](-[#1])(-[#1])-[#1])(-[#6](-[#7]2-[#6@@]1(-[#6@](-[#1])(-[#6](-[#1])(-[#1])-[#6](-[#1])(-[#1])-[#6]3(-[#1])-[#1])-[#7]3-[#6](-[#6@]2(-[#1])-[#6](-[#1])(-[#1])-[c]4:[c](-[#1]):[c](-[#1]):[c](-[#1]):[c](-[#1]):[c]4-[#1])=[#8])-[#8]-[#1])=[#8])-[#7](-[#1])-[#6](-[#6@](-[#1])(-[#6](-[#1])=[#6](-[c]5:[c](:[c]6:[c](-[#1]):[c](-[#1]):[c]5-[#1]):[c](…	609.71465	C35H39N5O5	Alkaloid
147	[#7]1(-[#1])-[#6](-[#1])(-[#1])-[#6](-[#1])(-[#1])-[#6](-[#1])(-[#1])-[#6@@]2(-[#1])-[#6@@]1(-[#1])-[#6](-[#1])(-[#1])-[c](:[c](-[#1]):[n]3-[#1]):[c](:[c]3:[c](-[#1]):[c](-[#1]):[c]4-[#1]):[c]24	212.29023	C14H16N2	Alkaloid
148	[#8]1-[#6@](-[#1])(-[#6](-[#1])(-[#1])-[#7](-[#6](-[#1])(-[#1])-[#6]2(-[#1])-[#1])-[#6@]1(-[#1])-[#6@](-[#1])(-[#6](-[#1])(-[#1])-[#6](-[#1])(-[#1])-[#6]3(-[#1])-[#1])-[#7]23)-[#7](-[#1])-[#6](-[#1])(-[#1])-[#6@](-[#1])(-[#6](-[#1])=[#6](-[c]4:[c](:[c]5:[c](-[#1]):[c](-[#1]):[c]4-[#1]):[c](:[c](-[#1]):[n]5-[#1])-[#6]6(-[#1])-[#1])-[#6@@]67-[#1])-[#6](-[#1])(-[#1])-[#7]7-[#6](-[#1])(-[#1])-[#1]	419.56242	C25H33N5O	Alkaloid
149	[#8](-[#6](-[#1])(-[#1])-[#1])-[#6](-[#6@@]1(-[#6]2(-[#1])-[#1])-[#6@@](-[#1])(-[#6](-[#1])(-[#1])-[#6](-[c]3:[c](:[c]4:[c](:[c](-[#1]):[c](-[#1]):[c](-[#1]):[c]4-[#1]):[n]3-[#1])-[#6]1(-[#1])-[#1])=[#8])-[#6@](-[#1])(-[#6](-[#1])(-[#1])-[#6](-[#1])(-[#1])-[#1])-[#6](-[#1])(-[#1])-[#7]2-[#6](-[#1])(-[#1])-[#1])=[#8]	354.44274	C21H26N2O3	Alkaloid
150	[#8]=[#6](-[c]1:[c]2:[c]3:[c](:[c](-[#1]):[c](-[#1]):[c](-[#1]):[c]3-[#1]):[n]1-[#1])-[#6](-[#1])(-[#1])-[#6@@](-[#1])(\-[#6](=[#6](-[#1])\-[#6](-[#1])(-[#1])-[#1])\-[#6](-[#1])(-[#1])-[#7]4-[#6](-[#1])(-[#1])-[#1])-[#6](=[#6](-[#1])-[#1])-[#6@]24-[#1]	292.3749	C19H20N2O	Alkaloid
151	[#8](-[#6](-[#1])(-[#1])-[#1])-[#6@@](-[#1])(-[#6](-[#1])=[#6](-[#1])-[#6](=[#6](-[#1])-[#6]1(-[#1])-[#1])-[#6@@]2(-[c](:[c](-[#1]):[c](-[#6](=[#8])-[#8]-[#6](-[#1])(-[#1])-[#1]):[n]3):[c](:[c]3-[#1])-[#6](-[#1])(-[#1])-[#6]4(-[#1])-[#1])-[#7]14)-[#6]2(-[#1])-[#1]	312.363	C18H20N2O3	Alkaloid
152	[#8](-[#6](-[#1])(-[#1])-[#1])-[#6@@](-[#1])(-[#6](-[#1])=[#6](-[#1])-[#6](=[#6](-[#1])-[#6]1(-[#1])-[#1])-[#6@@]2(-[c]3:[c](:[c](-[#1]):[c](:[c]4:[c]3-[#1])-[#8]-[#6](-[#1])(-[#1])-[#8]4)-[#6](-[#1])(-[#1])-[#6]5(-[#1])-[#1])-[#7]15)-[#6]2(-[#1])-[#1]	297.34836	C18H19NO3	Alkaloid
153	[#8]=[#6]1-[c](:[c](-[#1]):[c](-[#1]):[c](-[#1]):[c]2-[#1]):[c]2-[#7](-[#6](-[#1])(-[#1])-[#1])-[#6@](-[#1])(-[c]3:[c](:[c]4:[c](:[c](-[#1]):[c](-[#1]):[c](-[#1]):[c]4-[#1]):[n]3-[#1])-[#6](-[#1])(-[#1])-[#6]5(-[#1])-[#1])-[#7]15	303.35778	C19H17N3O	Alkaloid
154	[#8]1-[#6](-[#1])(-[#1])-[#8]-[c](:[c](-[#1]):[c](-[#1]):[c](\-[#6](-[#1])=[#6](-[#1])\-[#6](-[#7](-[#1])-[#6](-[#1])(-[#1])-[#6](-[#1])(-[#6](-[#1])(-[#1])-[#1])-[#6](-[#1])(-[#1])-[#1])=[#8]):[c]2-[#1]):[c]12	247.28967	C14H17NO3	Alkaloid
155	[#8](-[#6](-[#1])(-[#1])-[#1])-[c](:[c](:[c](-[#1]):[c](-[#1]):[c]1\-[#6](-[#1])=[#6](-[#1])\-[#6](-[#7](-[#1])-[#6](-[#1])(-[#1])-[#6](-[#1])(-[#1])-[#6](-[#1])(-[#1])-[#6](-[#1])(-[#1])-[#7](-[#1])-[#1])=[#8])-[#8]-[#1]):[c]1-[#1]	264.32019	C14H20N2O3	Alkaloid
156	[#8]1-[#6](-[c]2:[c](-[#1]):[c](-[#1]):[c](-[#1]):[c](-[#1]):[c]2-[#1])=[#6](-[#1])-[#6](-[c](:[c](:[c](-[#1]):[c](:[c]3-[#6]4(-[#1])-[#6](-[#1])(-[#1])-[#6](-[#1])(-[#1])-[#6](-[#1])(-[#1])-[#7]4-[#6](-[#1])(-[#1])-[#1])-[#8]-[#1])-[#8]-[#1]):[c]13)=[#8]	337.36916	C20H19NO4	Alkaloid
157	[#8]1-[#6](-[c]2:[c]3:[c](-[#1]):[c](-[#1]):[c](-[#1]):[c]2-[#1])=[#6](-[#6](-[#7]3-[#1])=[#8])-[#6](-[#1])=[#6](-[#1])-[#6]1(-[#6](-[#1])(-[#1])-[#1])-[#6](-[#1])(-[#1])-[#1]	227.25851	C14H13NO2	Alkaloid
158	[#8]1-[#6](-[#1])=[#6](-[#1])-[#6@](-[#1])(-[#6@@](-[#1])(-[#6]1(-[#1])-[#1])-[#6]2(-[#1])-[#1])-[#6](-[#1])(-[#1])-[#6@@](-[#1])(-[#6@@](-[c]3:[c](:[c](-[#1]):[c](-[#1]):[c](-[#1]):[c]3-[#1])-[#7]4-[#1])(-[#6]4(-[#1])-[#1])-[#6](-[#1])(-[#1])-[#6]5(-[#1])-[#1])-[#7]25	282.38008	C18H22N2O	Alkaloid
159	[#8]1-[c]2:[c](-[#1]):[c](-[#1]):[c](\-[#6](-[#1])=[#6](-[#1])/-[#7](-[#1])-[#6](-[#6@](-[#1])(-[#6](-[#1])(-[#1])-[#6](-[#1])(-[#6](-[#1])(-[#1])-[#1])-[#6](-[#1])(-[#1])-[#1])-[#7](-[#1])-[#6](-[#6@](-[#1])(-[#6@]1(-[#1])-[#6](-[#1])(-[#6](-[#1])(-[#1])-[#1])-[#6](-[#1])(-[#1])-[#1])-[#7](-[#1])-[#6](-[#6@](-[#1])(-[#6@@](-[#1])(-[#6](-[#1])(-[#1])-[#1])-[#6](-[#1])(-[#1])-[#6](-[#1])(-[#1])-[#…	500.67336	C28H44N4O4	Alkaloid
160	[#8]1-[c]2:[c](:[c](:[c](-[#1]):[c](-[#1]):[c]2-[#8]-[#6](-[#1])(-[#1])-[#1])-[#6](-[#1])(-[#1])-[#7]3-[#6](-[#1])(-[#1])-[#1])-[#6@@]4(-[#6](-[#1])(-[#1])-[#6]3(-[#1])-[#1])-[#6@]1(-[#1])-[#6](-[#1])(-[#1])-[#6@](-[#1])(-[#6](-[#1])=[#6]4-[#1])-[#8]-[#1]	287.35354	C17H21NO3	Alkaloid
161	[#8]1-[#6](-[#6]2(-[c]3:[c]4:[c](:[c](-[#1]):[c](:[c]3-[#8]-[#6](-[#1])(-[#1])-[#1])-[#8]-[#6](-[#1])(-[#1])-[#1])-[#8]-[#6](-[#1])(-[#1])-[#1])-[#6](-[#1])(-[#1])-[#6@@](-[#1])(-[#6@@]5(-[#1])-[#6]1(-[#1])-[#1])-[#7]6-[#6]2(-[#1])-[#6](-[#1])(-[#1])-[#6@]5(-[#1])\-[#6](=[#6](-[#1])\-[#6](-[#1])(-[#1])-[#8]-[#6](-[#1])(-[#1])-[#1])\-[#6]6(-[#1])-[#1])=[#7]4	412.47882	C23H28N2O5	Alkaloid
162	[#8](-[#6](-[#1])(-[#1])-[#6](-[#1])(-[#6]12-[#1])-[#6]3(-[#1])-[#6](-[#1])(-[#6](-[#1])(-[#1])-[#6](-[#1])(-[#1])-[#1])-[#7]1-[#1])-[#6](-[#1])(-[#6]3(-[#1])-[#1])-[#6](-[#6]4=[#8])(-[c]5:[c](:[c](-[#1]):[c](-[#1]):[c](-[#1]):[c]5-[#1])-[#7]4-[#8]-[#6](-[#1])(-[#1])-[#1])-[#6]2(-[#1])-[#1]	328.40546	C19H24N2O3	Alkaloid
163	[#8]1-[#6](-[#6](=[#6](-[#1])-[#7]2-[#1])-[#6](-[#6](-[#1])(-[#1])-[#6]1(-[#1])-[#1])=[#6](-[#6](-[#1])=[#8])-[#6]2(-[#1])-[#6](-[#1])(-[#1])-[#1])=[#8]	193.19923	C10H11NO3	Alkaloid
164	[#8](-[#6](-[#1])(-[#1])-[#1])-[c](:[c](:[c]1-[#1])-[#8]-[#6](-[#1])(-[#1])-[#1]):[c](-[c](:[c](-[#1]):[c](:[c](:[c]2-[#1])-[#8]-[#6](-[#1])(-[#1])-[#1])-[#8]-[#6](-[#1])(-[#1])-[#1]):[c]2-[#6]3(-[#1])-[#1]):[c](:[c]1-[#6](-[#1])(-[#1])-[#6](-[#1])(-[#1])-[#7]4-[#6](-[#1])(-[#1])-[#1])-[#6@]34-[#1]	355.4275	C21H25NO4	Alkaloid
165	[#8](-[#6](-[#1])(-[#1])-[#1])-[c](:[c](-[#1]):[c](-[#1]):[c](:[c]1:[c]2:[c]3:[c](-[#1]):[c](-[#1]):[c](-[#6](-[#1])(-[#1])-[#1]):[c]2-[#1]):[n]3-[#1]):[c]1-[#1]	211.25911	C14H13NO	Alkaloid
166	[#8](-[#1])-[#6](-[#1])(-[#1])-[#6](-[#1])(-[#1])-[c](:[c](:[c](-[#1]):[c](-[#1]):[c](-[#1]):[c]1-[#1]):[c]12):[c](-[#6](-[#1])(-[#1])-[#6](-[#1])(-[#1])-[#6@@](-[#6](-[#1])(-[#1])-[#6](-[#1])(-[#1])-[#1])(-[#6](-[#1])(-[#1])-[#6](-[#1])(-[#1])-[#6](-[#1])(-[#1])-[#7]3-[#1])-[#6@@]34-[#1]):[n]24	298.42254	C19H26N2O	Alkaloid
167	[#8](-[#1])-[#6@@](-[#1])(-[#6]1(-[#1])-[#1])-[#6@@]2(-[c]3:[c](:[c](-[#1]):[c](:[c]4:[c]3-[#1])-[#8]-[#6](-[#1])(-[#1])-[#8]4)-[#6]5(-[#1])-[#8]-[#1])-[#6@](-[#1])(-[#6](-[#1])(-[#1])-[#6@@](-[#1])(-[#6](-[#1])=[#6]2-[#1])-[#8]-[#6](-[#1])(-[#1])-[#1])-[#7]15	317.33646	C17H19NO5	Alkaloid
168	[o]1:[c](-[c](:[c]2-[#1]):[c](-[#1]):[c](-[#1]):[c](-[#1]):[n]2):[n]:[c](-[#1]):[c]1-[c]3:[c](-[#1]):[c](-[#1]):[c](:[c](-[#1]):[c]3-[#1])-[#8]-[#1]	238.24139	C14H10N2O2	Alkaloid
169	[n]1(-[#1]):[c](:[c](-[#1]):[c](-[#1]):[c](-[#1]):[c]2-[#1]):[c]2:[c](:[c](-[#1]):[c](-[#1]):[n]3):[c]1:[c]3-[#6](-[#1])(-[#1])-[#1]	182.22119	C12H10N2	Alkaloid
170	[#8](-[#6](-[#6@](-[#6](-[#1])(-[#1])-[#6](=[#8])-[#8]-[#6](-[#1])(-[#1])-[#1])(-[#6](-[#1])(-[#1])-[#6](-[#1])(-[#1])-[#6](-[#6](-[#1])(-[#1])-[#1])(-[#6](-[#1])(-[#1])-[#1])-[#8]-[#1])-[#8]-[#1])=[#8])-[#6@](-[#1])(-[#6](=[#6]1-[#1])-[#8]-[#6](-[#1])(-[#1])-[#1])-[#6@@](-[#1])(-[c]2:[c](:[c](-[#1]):[c](:[c]3:[c]2-[#1])-[#8]-[#6](-[#1])(-[#1])-[#8]3)-[#6](-[#1])(-[#1])-[#6]4(-[#1])-[#1])-[#6@@]1…	531.59467	C28H37NO9	Alkaloid
171	[#8](-[#6](-[#1])(-[#1])-[#1])-[#6](=[#6](-[#6](-[#6]1(-[#1])-[#1])=[#8])-[#8]-[#6](-[#1])(-[#1])-[#1])-[#6@]2(-[#6](-[#1])(-[#1])-[#6](-[#1])(-[#1])-[c](:[c](-[#1]):[c](-[#1]):[c](:[c]3-[#8]-[#6](-[#1])(-[#1])-[#1])-[#8]-[#6](-[#1])(-[#1])-[#1]):[c]34)-[#6@@]14-[#6](-[#1])(-[#1])-[#6](-[#1])(-[#1])-[#7]2-[#6](-[#1])(-[#1])-[#1]	373.44278	C21H27NO5	Alkaloid
172	[#8](-[#6](-[#1])(-[#1])-[#1])-[c](:[c](-[#1]):[c](-[#1]):[c]1-[#6](-[#1])(-[#1])-[#6](-[#1])(-[#1])-[#7](-[#6](\-[#6](-[#1])=[#6](-[#1])\-[c]2:[c](-[#1]):[c](-[#1]):[c](-[#1]):[c](-[#1]):[c]2-[#1])=[#8])-[#6](-[#1])(-[#1])-[#1]):[c](-[#1]):[c]1-[#1]	295.37554	C19H21NO2	Alkaloid
173	[#8](-[#6](-[#1])(-[#1])-[#6@](-[#1])(-[#6@@]1(-[#1])-[#6@@](-[#1])(-[#6]2(-[#1])-[#1])-[#6@]3(-[#1])-[#6@]45-[#6@@]2(-[#1])-[#6@@](-[#1])(-[#6](-[#1])(-[#1])-[#6](-[#1])(-[#1])-[#6]4(-[#1])-[#1])-[#6](-[#1])(-[#1])-[#7]3-[#1])-[#6@]56-[#1])-[#6](-[#1])(-[#6](-[#1])(-[#1])-[#6]1(-[#1])-[#1])-[#6]6(-[#1])-[#1]	273.41308	C18H27NO	Alkaloid
174	[#7]12-[#6@@](-[#1])(-[#6]3(-[#1])-[#1])-[#6@](-[#1])(-[#6@@](-[#6](-[#1])(-[#1])-[#1])(-[#6](-[#1])(-[#1])-[#6](-[#1])(-[#1])-[#6]4(-[#1])-[#1])-[#6]1(-[#1])-[#1])-[#6@@]4(-[#6@](-[#1])(-[#6](-[#1])(-[#1])-[#6@@](-[#1])(-[#6](=[#6](-[#1])-[#1])-[#6]5(-[#1])-[#1])-[#6]6(-[#1])-[#1])-[#6@]35-[#6]67-[#1])-[#6]27-[#1]	281.43508	C20H27N	Alkaloid
175	[#8]1-[#6](-[#6@@](-[#1])(-[#6](-[#1])(-[#1])-[#6@@](-[#1])(-[#6](-[#1])(-[#1])-[#6](-[#1])(-[#1])-[#6](-[#1])(-[#1])-[#6]2(-[#1])-[#1])-[#6@]23-[#1])-[#6@](-[#1])(-[#6@]1(-[#1])-[#6](-[#1])(-[#1])-[#1])-[#6@]3(-[#1])\-[#6](-[#1])=[#6](-[#1])\-[#6@@]4(-[#1])-[#6](-[#1])(-[#1])-[#6](-[#1])(-[#1])-[#6](-[#1])(-[#1])-[#6@](-[#1])(-[#6](-[#1])(-[#1])-[#1])-[#7]4-[#6](-[#1])(-[#1])-[#1])=[#8]	345.5188	C22H35NO2	Alkaloid
176	[#7]1(-[#6](-[#1])(-[#1])-[#1])-[#6](-[#1])(-[#1])-[#6](-[#1])(-[#1])-[#6@](-[c]2:[c](:[c](:[c](-[#1]):[c](-[#1]):[c]2-[#1])-[#6@](-[c]3:[c](:[c](-[#1]):[c](-[#1]):[c](-[#1]):[c]3-[#1])-[#7]4-[#1])(-[#6](-[#1])(-[#1])-[#6](-[#1])(-[#1])-[#7]5-[#6](-[#1])(-[#1])-[#1])-[#6@]45-[#1])-[#7]6-[#1])(-[#6@@]16-[#1])-[#6@@](-[c]7:[c](:[c](-[#1]):[c](-[#1]):[c](-[#1]):[c]7-[#1])-[#7]8-[#1])(-[#6](-[#1])(-[…	518.69502	C33H38N6	Alkaloid
177	[#8]=[#6](-[#6](-[#1])(-[#1])-[#6@@](-[#1])(-[c]1:[c](-[#1]):[c](-[#1]):[c](-[#1]):[c](-[#1]):[c]1-[#1])-[#7](-[#6](-[#1])(-[#1])-[#1])-[#6](-[#1])(-[#1])-[#6](-[#1])(-[#1])-[#6]2(-[#1])-[#1])-[#7]2-[#6](-[#1])(-[#1])-[#6](-[#1])(-[#1])-[#6](-[#1])(-[#1])-[#6](-[#1])(-[#1])-[#7]3-[#6](-[#6](-[#1])(-[#1])-[#6@@](-[#1])(-[c]4:[c](-[#1]):[c](-[#1]):[c](-[#1]):[c](-[#1]):[c]4-[#1])-[#7](-[#6](-[#1])(…	490.68008	C30H42N4O2	Alkaloid
178	[#8]1-[c](:[c](-[#1]):[c](-[#1]):[c](\-[#6](-[#1])=[#6](-[#1])\-[#6](-[#7](-[#1])-[#6](-[#1])(-[#1])-[#6](-[#1])(-[#1])-[#6](-[#1])(-[#1])-[#6](-[#1])(-[#1])\-[#7]=[#6](/-[#7](-[#1])-[#1])\-[#7](-[#1])-[#1])=[#8]):[c]2-[#1]):[c]2-[#6@](-[#1])(-[#6](-[#7](-[#1])-[#6](-[#1])(-[#1])-[#6](-[#1])(-[#1])-[#6](-[#1])(-[#1])-[#6](-[#1])(-[#1])\-[#7]=[#6](/-[#7](-[#1])-[#1])\-[#7](-[#1])-[#1])=[#8])-[#6@@…	550.65251	C28H38N8O4	Alkaloid
179	[#8]=[#6](-[c](:[c](-[#1]):[c](-[#1]):[c](-[#1]):[c]1-[#1]):[c]1-[#7]2-[#6](-[#1])(-[#1])-[#1])-[c]3:[c]2:[c]4:[c](:[c](-[#1]):[c](-[#1]):[c](-[#1]):[c]4-[#1]):[n]3-[#1]	248.27927	C16H12N2O	Alkaloid
180	[#7]1(-[#6](-[#1])(-[#1])-[#6@](-[#1])(-[#6](-[#1])(-[#1])-[#6@]2(-[#1])-[#6](-[#1])(-[#1])-[#6](-[#1])(-[#1])-[#1])-[#6]3(-[#1])-[#1])-[#6@]2(-[#1])-[#6@]3(-[#1])-[c]4:[c](:[c]5:[c](:[c](-[#1]):[c](-[#1]):[c](-[#1]):[c]5-[#1]):[n]4-[#1])-[#6](-[#1])(-[#1])-[#6]1(-[#1])-[#1]	280.40726	C19H24N2	Alkaloid
181	[#8-]-[#6](-[#6@@]1(-[#1])\-[#7+](=[#6](-[#1])/-[#6](-[#1])=[#6](/-[#6](-[#1])=[#6](-[#6](=[#8])-[#8]-[#1])-[#7]2-[#1])\-[#6](-[#1])(-[#1])-[#6@@]2(-[#1])-[#6](=[#8])-[#8]-[#1])\-[#6](-[#1])(-[#1])-[#6](-[#1])(-[#1])-[#6]1(-[#1])-[#1])=[#8]	308.28664	C14H16N2O6	Alkaloid
182	[#8]=[#6](-[#6@]1(-[#1])-[#6](-[#1])(-[#6](-[#1])(-[#1])-[#1])-[#6](-[#1])(-[#1])-[#1])-[#7](-[#1])-[#6@](-[#1])(-[#6](-[#1])(-[#1])-[#8]-[#1])-[#6](-[#1])(-[#1])-[c](:[c](-[#1]):[n]2-[#1]):[c](:[c]2:[c](-[#1]):[c](-[#1]):[c]3-[#1]):[c]3-[#7]1-[#6](-[#1])(-[#1])-[#1]	301.38342	C17H23N3O2	Alkaloid
183	[#7](-[#1])(-[#1])-[#6@@](-[#1])(-[#6](-[#1])(-[#1])-[#1])-[#6@@]1(-[#1])-[#6](-[#1])(-[#1])-[#6](-[#1])(-[#1])-[#6@@](-[#1])(-[#6@@]2(-[#1])-[#6@](-[#1])(-[#6](-[#1])(-[#1])-[#6]3(-[#1])-[#1])-[#6@]4(-[#6](-[#1])(-[#1])-[#1])-[#6](-[#6](-[#1])(-[#1])-[#6@](-[#1])(-[#6](-[#1])(-[#1])-[#6]4(-[#1])-[#1])-[#7](-[#1])-[#1])=[#6](-[#1])-[#6]2(-[#1])-[#1])-[#6@@]13-[#6](-[#1])(-[#1])-[#1]	316.52394	C21H36N2	Alkaloid
184	[n]1(-[#6](-[#1])(-[#1])-[#1]):[c](-[#1]):[c](:[c]2:[c](:[c](-[#1]):[c](-[#1]):[c](-[#1]):[c]2-[#1]):[n]3):[c]3:[c]4:[c]1:[c](-[#1]):[c](-[#1]):[c](-[#1]):[c]4-[#1]	232.27987	C16H12N2	Alkaloid
185	[#8](-[c]1:[c](:[c](:[c](-[#1]):[c](-[#6](-[#1])(-[#1])-[#6](-[#1])(-[#1])-[#7]2-[#6](-[#1])(-[#1])-[#1]):[c]1-[#6]2(-[#1])-[#1])-[#8]-[#6](-[#1])(-[#1])-[#1])-[#8]-[#1])-[c](:[c](:[c](-[#1]):[c](-[#6](-[#1])(-[#1])-[#6](-[#1])(-[#1])-[#7]3-[#6](-[#1])(-[#1])-[#1]):[c]4-[#6@]3(-[#1])-[#6](-[#1])(-[#1])-[c]5:[c](-[#1]):[c](-[#1]):[c](:[c](-[#1]):[c]5-[#1])-[#8]-[c]6:[c](-[#1]):[c](-[#6](-[#1])=[#8…	610.69611	C36H38N2O7	Alkaloid
186	[#8]=[#6](-[#6](-[#1])=[#6](-[#1])-[#6@@]1(-[c]2:[c](-[#1]):[c](-[#1]):[c](:[c](-[#1]):[c]2-[#1])-[#8]-[#1])-[#6](-[#1])(-[#1])-[#6](-[#1])(-[#1])-[#7](-[#6](-[#1])(-[#1])-[#1])-[#6](-[#1])(-[#1])-[#1])-[#6](-[#1])(-[#1])-[#6]1(-[#1])-[#1]	259.34343	C16H21NO2	Alkaloid
187	[#8](-[#1])-[#6]1(-[#6]2(-[#1])-[#1])-[#6]34-[#6](-[c]5:[c](:[c](-[#1]):[c](-[#1]):[c](-[#1]):[c]5-[#1])-[#7]3-[#6](=[#8])-[#8]-[#6](-[#1])(-[#1])-[#1])(-[#6](-[#1])(-[#6]6(-[#1])-[#1])-[#6]1=[#8])-[#6](-[#1])(-[#6]2(-[#6](-[#1])(-[#1])-[#6](-[#1])(-[#1])-[#6]7(-[#1])-[#1])-[#6](-[#1])(-[#1])-[#6]4(-[#1])-[#1])-[#7]67	380.43696	C22H24N2O4	Alkaloid
188	[#8]1-[#6](-[#1])(-[#1])-[#6@@]2(-[#1])-[#6@@](-[#1])(-[#6](-[#1])(-[#1])-[#6@@]13-[#1])-[#6@](-[#6](-[#1])=[#6](-[#1])-[#1])(-[#6](-[#1])(-[#1])-[#7]4-[#6](-[#1])(-[#1])-[#1])-[#6@](-[c]5:[c]6:[c](-[#1]):[c](-[#1]):[c](-[#1]):[c]5-[#1])(-[#6]3=[#7]6)-[#6](-[#1])(-[#1])-[#6@@]24-[#1]	306.40148	C20H22N2O	Alkaloid
189	[#8](-[#1])-[c](:[c](:[c]1-[#1])-[#8]-[#6](-[#1])(-[#1])-[#1]):[c](-[c]2:[c](:[c](-[#1]):[c](:[c](:[c]2-[#8]-[#6](-[#1])(-[#1])-[#1])-[#8]-[#6](-[#1])(-[#1])-[#1])-[#8]-[#6](-[#1])(-[#1])-[#1])-[#6](-[#1])(-[#1])-[#6]3(-[#1])-[#1]):[c](:[c]1-[#6](-[#1])(-[#1])-[#6](-[#1])(-[#1])-[#7]4-[#6](-[#1])(-[#1])-[#1])-[#6]34-[#1]	385.45348	C22H27NO5	Alkaloid
190	[#8]1-[#6](-[#1])(-[#1])-[#8]-[c](:[c](-[#1]):[c](-[#1]):[c](:[c](-[#1]):[c](:[c]2:[c](:[c](-[#1]):[c](:[c]3:[c]2-[#1])-[#8]-[#6](-[#1])(-[#1])-[#8]3):[c](-[#1]):[c](-[#1]):[n+]4-[#6](-[#1])(-[#1])-[#1]):[c]45):[c]56):[c]16	332.32946	C20H14NO4	Alkaloid
191	[#8](-[#6](-[#6@](-[#1])(-[#6](-[#1])(-[#6](-[#1])(-[#1])-[#1])-[#6](-[#1])(-[#1])-[#1])-[#7](-[#1])-[#6](-[#1])(-[#1])-[#1])=[#8])-[#6@@](-[#1])(-[c]1:[c](-[#1]):[c](-[#1]):[c](-[#1]):[c](-[#1]):[c]1-[#1])-[#6@](-[#1])(-[#6](-[#7](-[#1])\-[#6](-[#1])=[#6](-[#1])/-[c]2:[c](-[#1]):[c](-[#1]):[c](:[c](-[#1]):[c]2-[#1])-[#8]-[#1])=[#8])-[#7](-[#1])-[#6](\-[#6](=[#6](/-[#6](-[#1])(-[#1])-[#1])\-[#6](…	699.83565	C39H49N5O7	Alkaloid
192	[#8]=[#6](-[c]1:[c](-[#1]):[c](-[#1]):[c](-[#1]):[c](-[#1]):[c]1-[#1])-[#6](-[#1])(-[#1])-[#6@]2(-[#1])-[#6](-[#1])(-[#1])-[#6](-[#1])(-[#1])-[#6](-[#1])(-[#1])-[#6@](-[#1])(-[#6](-[#1])(-[#1])-[#6](-[c]3:[c](-[#1]):[c](-[#1]):[c](-[#1]):[c](-[#1]):[c]3-[#1])=[#8])-[#7]2-[#6](-[#1])(-[#1])-[#1]	335.4394	C22H25NO2	Alkaloid
193	[#8]1-[c]2:[c](:[c](-[#1]):[c](\-[#6](-[#1])=[#6](-[#1])/-[#6](-[#7](-[#1])-[#6](-[#1])(-[#1])-[#6](-[#1])(-[#1])-[#6](-[#1])(-[#1])-[#6](-[#1])(-[#1])-[#7](-[#1])-[#6](-[#1])(-[#1])-[#6](-[#1])(-[#1])-[#6](-[#1])(-[#1])-[#7]3-[#1])=[#8]):[c](-[#1]):[c]2-[#1])-[#6]4(\-[#6](-[#1])=[#6](-[#1])/-[#6]3=[#8])-[#6]1(-[#1])-[#6](-[#1])(-[#1])-[#6](-[#6](-[#1])(-[#1])-[#6]4(-[#1])-[#1])=[#8]	437.53134	C25H31N3O4	Alkaloid
194	[#8](-[#1])-[#6](-[#1])(-[#1])-[#6@](-[#1])(-[#6](-[#1])(-[#1])-[#6](-[#1])(-[#1])-[#6]1(-[#1])-[#1])-[#6@@](-[#1])(-[#6](-[#1])(-[#1])-[#6](-[#1])(-[#1])-[#6](-[#1])(-[#1])-[#6]2(-[#1])-[#1])-[#7]12	169.26395	C10H19NO	Alkaloid
195	[#8]=[#6](-[#6]1(-[#1])-[#1])-[#6@@](-[#1])(-[#6](-[#1])(-[#1])-[#6](-[#1])(-[#1])-[#6]2(-[#1])-[#1])-[#6@]3(-[#6@](-[#1])(-[#6](-[#1])(-[#1])-[#6](-[#1])(-[#1])-[#6]4(-[#1])-[#1])-[#6@]1(-[#1])-[#6](-[#1])(-[#1])-[#6@@](-[#1])(-[#6](-[#1])(-[#1])-[#1])-[#6]3(-[#1])-[#1])-[#7]24	247.37579	C16H25NO	Alkaloid
196	[#8](-[#1])-[#6@]1(-[#1])-[#6@@](-[#1])(-[#6](-[#1])(-[#1])-[#6@](-[#1])(-[c]2:[c](-[#1]):[c](-[c](:[c](:[c](-[#1]):[c]3-[#1])-[#8]-[#6](-[#1])(-[#1])-[#1]):[c](-[#1]):[c]3-[#6](-[#1])(-[#1])-[#6](-[#1])(-[#1])-[#6@](-[#1])(-[#6]4(-[#1])-[#1])-[#8]-[#1]):[c](:[c](-[#1]):[c]2-[#1])-[#8]-[#6](-[#1])(-[#1])-[#1])-[#7](-[#6@@]4(-[#1])-[#6](-[#1])(-[#1])-[#6](-[#1])(-[#1])-[#6]5(-[#1])-[#1])-[#6@]15-[…	453.5705	C27H35NO5	Alkaloid
197	[#8](-[#1])-[#6](-[#1])(-[#6](-[#1])(-[#1])-[#6](-[#1])(-[#1])-[c]1:[c](-[#1]):[c](:[c](:[c](-[#1]):[c]1-[#1])-[#8]-[#6](-[#1])(-[#1])-[#1])-[c](:[c](:[c](-[#1]):[c]2-[#1])-[#8]-[#1]):[c](-[#1]):[c]2-[#6](-[#1])(-[#1])-[#6](-[#1])(-[#1])-[#6](-[#1])(-[#6](-[#1])(-[#1])-[#6](-[#1])(-[#6](-[#1])(-[#1])-[#6](-[#1])(-[#1])-[#6]3(-[#1])-[#1])-[#7](-[#1])-[#6]34-[#1])-[#8]-[#1])-[#6]4(-[#1])-[#1]	425.5604	C26H35NO4	Alkaloid
198	[#8](-[#6](-[#1])(-[#1])-[#1])-[c]1:[c]2:[c](:[c](-[#1]):[c](-[#6](-[#1])(-[#1])-[#6](-[#1])(-[#1])-[#7]3-[#6](-[#1])(-[#1])-[#1]):[c]1-[#6@]3(-[#1])-[#6](-[#1])(-[#1])-[c]4:[c](-[#1]):[c](-[#1]):[c](:[c](:[c]4-[#6](-[#1])(-[#1])-[#8]-[#1])-[#8]-[#6](-[#1])(-[#1])-[#1])-[#8]-[#6](-[#1])(-[#1])-[#1])-[#8]-[#6](-[#1])(-[#1])-[#8]2	401.45288	C22H27NO6	Alkaloid
199	[#8](-[#1])-[#6](-[#1])(-[#1])-[#6@]1(-[#1])-[#6@](-[#1])(-[#6](=[#6](-[#1])-[#1])-[#6](-[#6](-[#1])(-[#1])-[#1])=[#8])-[#6](-[#1])(-[#1])-[#6@@](-[#1])(-[c]2:[c](:[c]3:[c](:[c](-[#1]):[c](-[#1]):[c](-[#1]):[c]3-[#1]):[n]2-[#6](-[#1])(-[#1])-[#1])-[#6]4(-[#1])-[#1])-[#7](-[#6](-[#1])(-[#1])-[#1])-[#6@]14-[#1]	338.44334	C21H26N2O2	Alkaloid
200	[n]1(-[#6](-[#1])(-[#1])-[#1]):[c](-[#1]):[n]:[c](:[c]1-[#1])-[c]2:[c](-[#1]):[c](-[#1]):[c]3:[c](:[c](-[#1]):[c](-[#1]):[c](-[#1]):[c]3-[#1]):[n]2	209.24653	C13H11N3	Alkaloid
201	[#8](-[#6](-[#1])(-[#1])-[#1])-[c](:[c](:[c](-[#1]):[c](:[c](-[#6](-[#1])(-[#1])-[c]1:[c](-[#1]):[c](-[#1]):[c](:[c]2:[c]1-[#1])-[#8]-[#6](-[#1])(-[#1])-[#8]2):[n]3):[c]4:[c](:[c]3-[#1])-[#6@]5(-[#1])-[#6](-[#1])(-[#1])-[#6](-[#1])(-[#1])-[#6](-[#1])(-[#1])-[#7]5-[#6](-[#1])(-[#1])-[#1])-[#8]-[#6](-[#1])(-[#1])-[#1]):[c]4-[#1]	406.47424	C24H26N2O4	Alkaloid
202	[#8]1-[c](:[c](-[#6](-[#1])(-[#1])-[#1]):[c](-[#1]):[c](:[c]2:[c](:[c](-[#1]):[c](-[#1]):[c](-[#1]):[c]2-[#1]):[n]3-[#1]):[c]34):[c]4-[#6](-[#1])=[#6](-[#1])-[#6]1(-[#6](-[#1])(-[#1])-[#1])-[#6](-[#1])(-[#1])-[#6](-[#1])(-[#1])\-[#6](-[#1])=[#6](/-[#6](-[#1])(-[#1])-[#1])\-[#6](-[#1])(-[#1])-[#1]	331.4507	C23H25NO	Alkaloid
203	[#8](-[c]1:[c](-[#1]):[c](:[c](:[c](-[#1]):[c]1-[#6](-[#1])(-[#1])-[#6]2(-[#1])-[c]3:[c](:[c](-[#1]):[c](:[c](:[c]3-[#1])-[#8]-[#1])-[#8]-[#6](-[#1])(-[#1])-[#1])-[#6](-[#1])(-[#1])-[#6](-[#1])(-[#1])-[#7]2-[#6](-[#1])(-[#1])-[#1])-[#8]-[#6](-[#1])(-[#1])-[#1])-[#8]-[#6](-[#1])(-[#1])-[#1])-[c](:[c](:[c](-[#1]):[c](-[#6](-[#1])(-[#1])-[#6](-[#1])(-[#1])-[#7]4-[#6](-[#1])(-[#1])-[#1]):[c]5-[#6@]4(…	670.79113	C39H46N2O8	Alkaloid
204	[#8]1-[#6](-[#1])(-[#1])-[#8]-[c](:[c]1:[c]2-[#8]-[#6](-[#1])(-[#1])-[#1]):[c](:[c](-[#6](-[c](:[c](-[#1]):[c](-[#1]):[c](-[#1]):[c]3-[#1]):[c]3-[#7]4-[#6](-[#1])(-[#1])-[#1])=[#8]):[c]24)-[#8]-[#6](-[#1])(-[#1])-[#1]	313.3047	C17H15NO5	Alkaloid
205	[#8]=[#6]1-[#6@@](-[#1])(-[#6]2(-[#1])-[#1])-[#6@@](-[c]3:[c](:[c](-[#1]):[c](-[#1]):[c](-[#1]):[c]3-[#1])-[#7]1-[#1])(-[#6](-[#1])(-[#1])-[#6]4(-[#1])-[#1])-[#6@](-[#1])(-[#6@@]2(-[#6](-[#1])=[#6](-[#1])-[#1])-[#6](-[#1])=[#6](-[#1])-[#6]5(-[#1])-[#1])-[#7]45	292.3749	C19H20N2O	Alkaloid
206	[#8](-[#6](-[#1])(-[#1])-[#1])-[#6](-[#6]1=[#8])=[#6](-[#6](-[#1])(-[#1])-[#1])-[#6](-[#6](=[#6](-[#1])-[#6](-[#7]2-[#6](-[#1])(-[#1])-[#1])=[#8])-[#6]1=[#6]2-[#1])=[#8]	233.22003	C12H11NO4	Alkaloid
207	[#8]1-[#6](-[#6@](-[#1])(-[#6](-[#1])(-[#1])-[#1])-[#6@](-[#6](-[#1])(-[#1])-[#1])(-[#6@](-[#6](-[#1])(-[#1])-[#1])(-[#6](=[#8])-[#8]-[#6](-[#1])(-[#1])-[#6](=[#6](-[#1])-[#6]2(-[#1])-[#1])-[#6@](-[#1])(-[#6@@]1(-[#1])-[#6](-[#1])(-[#1])-[#6]3(-[#1])-[#1])-[#7]23)-[#8]-[#1])-[#8]-[#1])=[#8]	325.35692	C16H23NO6	Alkaloid
208	[#8](-[#6](-[#1])(-[#1])-[#1])-[#6](-[#6]1(-[#6]2(-[#6](-[c]3:[c](:[c](-[#1]):[c](-[#1]):[c](:[c]3-[#1])-[#8]-[#6](-[#1])(-[#1])-[#1])-[#7]2-[#1])=[#8])-[#6](-[#1])(-[#1])-[#6]4(-[#1])-[#1])-[#6]5(-[#1])-[#7]4-[#6](-[#1])(-[#1])-[#6](-[#1])(-[#6](-[#1])(-[#1])-[#6]5(-[#1])-[#6](-[#1])(-[#6](-[#1])(-[#1])-[#1])-[#8]-[#1])-[#6]1(-[#1])-[#1])=[#8]	400.46812	C22H28N2O5	Alkaloid
209	[#8]1-[c](:[c](-[#6](-[#1])(-[#1])-[#1]):[c](-[#1]):[c](:[c]2:[c](:[c](-[#1]):[c](-[#1]):[c](-[#1]):[c]2-[#1]):[n]3-[#1]):[c]34):[c]4-[#6](-[#1])(-[c]5:[c](-[#1]):[c](-[#1]):[c](-[#1]):[c](:[c](:[c](-[#1]):[c](-[#6](-[#1])(-[#1])-[#1]):[c](:[c]6-[#6](-[#1])(-[#1])-[#6](-[#1])(-[#1])-[#6]7(-[#6](-[#1])(-[#1])-[#1])-[#6](-[#1])(-[#1])-[#1])-[#8]7):[c]6:[n]8-[#1]):[c]58)-[#6](-[#1])(-[#1])-[#6]1(-[#…	528.68323	C36H36N2O2	Alkaloid
210	[#8]1-[#6](-[#1])(-[#1])-[#8]-[c](:[c]1:[c](:[c]2-[#6](-[#1])(-[#1])-[#6](-[c]3:[c](-[#1]):[c](-[#1]):[c](:[c](:[c]3-[#6](=[#8])-[#8]-[#1])-[#8]-[#6](-[#1])(-[#1])-[#1])-[#8]-[#6](-[#1])(-[#1])-[#1])=[#8])-[#8]-[#6](-[#1])(-[#1])-[#1]):[c](-[#1]):[c]2-[#6](-[#1])(-[#1])-[#6](-[#1])(-[#1])-[#7](-[#6](-[#1])(-[#1])-[#1])-[#6](-[#1])(-[#1])-[#1]	445.46238	C23H27NO8	Alkaloid
211	[#8](-[#1])-[#6@]1(-[#1])-[#6@@](-[#1])(-[#6@](-[#1])(-[#6](-[#1])=[#6](-[c]2:[c](:[c](:[c](:[c]3:[c]2-[#1])-[#8]-[#6](-[#1])(-[#1])-[#8]3)-[#8]-[#1])-[#6](-[#7]4-[#1])=[#8])-[#6@]14-[#1])-[#8]-[#1])-[#8]-[#1]	307.25552	C14H13NO7	Alkaloid
212	[#8](-[c](:[c](:[c](-[#1]):[c](-[#1]):[c]1-[#6](-[#1])(-[#1])-[#6@]2(-[#1])-[c]3:[c](:[c](-[#1]):[c](:[c](:[c]3-[#1])-[#8]-[#6](-[#1])(-[#1])-[#1])-[#8]-[#6](-[#1])(-[#1])-[#1])-[#6](-[#1])(-[#1])-[#6](-[#1])(-[#1])-[#7]2-[#6](-[#1])(-[#1])-[#1])-[#8]-[#1]):[c]1-[#1])-[c](:[c](:[c](-[#1]):[c](-[#6](-[#1])(-[#1])-[#6](-[#1])(-[#1])-[#7]4-[#6](-[#1])(-[#1])-[#1]):[c]5-[#6@@]4(-[#1])-[#6](-[#1])(-[#…	624.76575	C38H44N2O6	Alkaloid
213	[n]1(-[#6](-[#1])(-[#1])-[#1]):[c]2:[c](:[c](-[#1]):[c](-[#1]):[c](-[#1]):[c]2-[#1]):[c](-[#1]):[c](:[c]3:[c](:[c](-[#1]):[c](-[#1]):[c](-[#1]):[c]3-[#1]):[n]4):[c]14	232.27987	C16H12N2	Alkaloid
214	[#16]1-[#6](-[#1])(-[#1])-[#6@@](-[#6](-[#1])(-[#1])-[#6](-[#1])(-[#1])-[#6@@](-[#1])(-[#6@](-[#1])(-[#6](-[#1])(-[#1])-[#1])-[#6](-[#1])(-[#1])-[#6](-[#1])(-[#1])-[#6@@]2(-[#1])-[c](:[c]3-[#1]):[c](-[#1]):[c](-[#1]):[o]3)-[#7]24)(-[#6]4(-[#1])-[#1])-[#6](-[#1])(-[#1])-[#6@]1(-[#6](-[#1])(-[#1])-[#6](-[#1])(-[#1])-[#6@@](-[#1])(-[#6@](-[#1])(-[#6](-[#1])(-[#1])-[#1])-[#6](-[#1])(-[#1])-[#6](-[#1]…	494.73168	C30H42N2O2S	Alkaloid
215	[#7]12-[#6@@](-[#1])(-[#6](=[#6](-[#1])-[#1])-[c]3:[c](:[c]4:[c](:[c](-[#1]):[c](-[#1]):[c](-[#1]):[c]4-[#1]):[n]3-[#1])-[#6](-[#1])(-[#1])-[#6]1(-[#1])-[#1])-[#6](-[#1])(-[#1])-[#6](-[#1])(-[#1])-[#6@@](-[#1])(-[#6](-[#1])(-[#1])-[#6](-[#1])(-[#1])-[#1])-[#6]2(-[#1])-[#1]	280.40726	C19H24N2	Alkaloid
216	[#7]1(-[#6](-[#1])(-[#1])-[#1])-[#6](-[#1])(-[#1])-[#6](-[#1])(-[#1])-[#6](-[#1])(-[#1])-[#6@@]1(-[#1])-[c](:[c]2-[#1]):[c](-[#1]):[c](-[#1]):[c](-[#1]):[n]2	162.23155	C10H14N2	Alkaloid
217	[#7]1=[#6](\-[#6](-[#1])=[#6](-[#1])\-[#6](-[#1])=[#6](-[#1])\-[#6](-[#1])=[#6](-[#1])\-[#6](-[#1])(-[#1])-[#1])-[#6](-[#1])(-[#1])-[#6](-[#1])(-[#1])-[#6](-[#1])(-[#1])-[#6]1(-[#1])-[#1]	175.27007	C12H17N	Alkaloid
218	[#8]1-[#6](-[#6](-[#1])(-[#1])-[#1])=[#6](-[#1])-[#6](-[c]2:[c]1:[c](-[#1]):[c](:[c](-[#1]):[c]2-[#8]-[#1])-[#8]-[#1])=[#8]	192.16811	C10H8O4	Alkaloid
219	[#8]1-[#6](-[#6](-[#1])=[#6](-[#6](-[#1])=[#6]2-[#1])-[#6]1(-[#6](-[#1])(-[#1])-[#6@@]23-[#1])-[#6@@](-[#1])(-[#6](-[#1])(-[#1])-[#6](-[#1])(-[#1])-[#6]4(-[#1])-[#1])-[#7]34)=[#8]	203.23711	C12H13NO2	Alkaloid
220	[o]1:[c](-[#1]):[c](-[#1]):[c](:[c]1-[#1])-[#6@](-[#1])(-[#6](-[#1])(-[#1])-[#6](-[#1])(-[#1])-[#6@@](-[#1])(-[#6](-[#1])(-[#1])-[#1])-[#6@]2(-[#1])-[#6](-[#1])(-[#1])\-[#6](-[#1])=[#6](/-[#6](-[#1])(-[#1])-[#1])\-[#6](-[#1])(-[#1])-[#8]-[#1])-[#7]2-[#1]	249.34861	C15H23NO2	Alkaloid
221	[#8](-[#6](-[#1])(-[#1])-[#1])-[c]1:[c](:[c](:[c](-[#1]):[c](-[#6](-[#1])(-[#1])-[#6](-[#1])(-[#1])-[#6@]2(-[#1])-[#6](=[#6](-[#1])-[#6](-[#6](=[#6]3-[#1])-[#8]-[#6](-[#1])(-[#1])-[#1])=[#8])-[#6@]34-[#6](-[#1])(-[#1])-[#6](-[#1])(-[#1])-[#7]2-[#6](-[#1])(-[#1])-[#1]):[c]14)-[#8]-[#6](-[#1])(-[#1])-[#1])-[#8]-[#6](-[#1])(-[#1])-[#1]	385.45348	C22H27NO5	Alkaloid
222	[#8]1-[#6](-[#6](-[#1])(-[#1])-[#6](-[#6](-[#1])=[#6](-[#1])-[#6]2(-[#1])-[#1])(-[#6]1(-[#1])-[#6]3(-[#1])-[#1])-[#6](-[#1])(-[#6](-[c]4:[c](:[c]5:[c](:[c](:[c]4-[#1])-[#8]-[#6](-[#1])(-[#1])-[#1])-[#8]-[#6](-[#1])(-[#1])-[#1])-[#7]6-[#6](-[#1])(-[#6](-[#1])(-[#1])-[#1])-[#6](-[#1])(-[#1])-[#8]5)(-[#6](-[#1])(-[#1])-[#6]7(-[#1])-[#1])-[#6]36-[#1])-[#7]27)=[#8]	424.48952	C24H28N2O5	Alkaloid
223	[#7]12-[#6@](-[#1])(-[c]3:[c](:[c]4:[c](:[c](-[#1]):[c](-[#1]):[c](-[#1]):[c]4-[#1]):[n]3-[#1])-[#6](-[#1])(-[#1])-[#6]1(-[#1])-[#1])-[#6](-[#1])(-[#1])-[#6@](-[#1])(-[#6](-[#1])(-[#1])-[#6@]5(-[#1])-[c]6:[c](:[c]7:[c](:[c](-[#1]):[c](-[#1]):[c](-[#1]):[c]7-[#1]):[n]6-[#1])-[#6](-[#1])(-[#1])-[#6](-[#1])(-[#1])-[#7]5-[#1])-[#6@@](-[#1])(-[#6](-[#1])(-[#1])-[#6](-[#1])(-[#1])-[#1])-[#6]2(-[#1])-[#…	438.60706	C29H34N4	Alkaloid
224	[#7]1=[#6]2-[#6](=[#6](-[#1])-[#6](=[#6]3-[#6](-[#1])(-[#1])-[#1])-[#6](-[#6](-[#1])=[#6](-[#1])-[#7]3-[#1])=[#6]2-[#6](-[#1])(-[#1])-[#1])-[c]4:[c]1:[c](-[#1]):[c](-[#1]):[c](-[#1]):[c]4-[#1]	246.30645	C17H14N2	Alkaloid
225	[#8]=[#6](-[#6@](-[#1])(-[#6](-[#1])(-[#6](-[#1])(-[#1])-[#1])-[#6](-[#1])(-[#1])-[#1])-[#7]1-[#6](-[#1])(-[#1])-[#1])-[#7](-[#1])-[#6@](-[#1])(-[#6](-[#1])(-[#1])-[#8]-[#1])-[#6](-[#1])(-[#1])-[c](:[c](-[#1]):[n]2-[#1]):[c](:[c]1:[c]3-[#1]):[c]2:[c](:[c]3-[#6@@]4(-[#6](-[#1])(-[#1])-[#1])-[#6](-[#1])(-[#6](-[#1])(-[#1])-[#1])-[#6](-[#1])(-[#1])-[#1])-[#6@](-[#6](-[#1])=[#6](-[#1])-[#1])(-[#6](-[…	451.64404	C28H41N3O2	Alkaloid
226	[#8](-[#1])-[c]1:[c](:[c](-[#1]):[c](-[#6](-[#1])(-[#1])-[#6](-[#1])(-[#1])-[#7]2-[#6](-[#1])(-[#1])-[#1]):[c](:[c]1-[#6]3(-[#6](-[#1])=[#6](-[#1])-[#6](-[#6](=[#6]3-[#1])-[#8]-[#6](-[#1])(-[#1])-[#1])=[#8])-[#6]4(-[#1])-[#1])-[#6]24-[#1])-[#8]-[#6](-[#1])(-[#1])-[#1]	327.37434	C19H21NO4	Alkaloid
227	[#7]12-[#6@](-[#1])(-[#6](-[#1])(-[#1])-[#6](-[#1])(-[#1])-[#6](-[#1])(-[#1])-[#6]1(-[#1])-[#1])-[#6@@](-[#1])(-[#6](-[#1])(-[#1])-[#6@](-[#1])(-[#6](-[#1])(-[#1])-[#6](-[#1])(-[#1])-[#6](-[#1])(-[#1])-[#7]3-[#1])-[#6@@]34-[#1])-[#6](-[#1])(-[#1])-[#6@]4(-[#6@@]5(-[#1])-[#6](-[#1])(-[#1])-[#6](-[#1])(-[#1])-[#6](-[#1])(-[#1])-[#6](-[#1])(-[#1])-[#7]5-[#1])-[#6]2(-[#1])-[#1]	317.512	C20H35N3	Alkaloid
228	[#8](-[#6](-[#1])(-[#1])-[#1])-[#7]1-[c](:[c](-[#1]):[c](-[#1]):[c](-[#1]):[c]2-[#1]):[c]2-[#6@@](-[#6](-[#1])=[#6](-[#6]3=[#8])-[#8]-[#6](-[#1])(-[#1])-[#1])(-[#6](-[#6](-[#1])=[#6](-[#1])-[#1])(-[#6](-[#1])(-[#1])-[#1])-[#6](-[#1])(-[#1])-[#1])-[#6@]14-[#7]3\-[#6](=[#6](-[#1])\-[c]5:[c](-[#1]):[n]:[c](-[#1]):[n]5-[#1])\-[#6](-[#7]4-[#1])=[#8]	447.4864	C24H25N5O4	Alkaloid
229	[#8]1-[#6](-[#1])(-[#1])-[#6](-[#1])(-[#1])-[#6@@](-[#1])(-[#6](-[#1])(-[#1])-[#6@@](-[#1])(-[c]2:[c](:[c]3:[c](:[c](-[#1]):[c](-[#1]):[c](-[#1]):[c]3-[#1]):[n]2-[#1])-[#6](-[#1])(-[#1])-[#6]4(-[#1])-[#1])-[#7]45)-[#6@@](-[#1])(-[#6]1(-[#1])-[#1])-[#6]5(-[#1])-[#1]	282.38008	C18H22N2O	Alkaloid
230	[#8]1-[c](:[c](-[#1]):[c](:[c](:[c]2-[#1])-[#8]-[#6](-[#1])(-[#1])-[#1])-[#8]-[#6](-[#1])(-[#1])-[#1]):[c]2-[#6](-[c]3:[c](:[c](:[c](-[#1]):[c](-[#1]):[n]3):[c](-[#1]):[c](-[#1]):[c]4-[#8]-[#6](-[#1])(-[#1])-[#1]):[c]14)=[#8]	337.3261	C19H15NO5	Alkaloid
231	[#8]1-[c](:[c](:[c]2-[#1])-[#8]-[#6](-[#1])(-[#1])-[#1]):[c](-[#1]):[c](:[c]2-[#6](-[#1])(-[#1])-[#6](-[#1])(-[#1])-[#7]3-[#6](-[#1])(-[#1])-[#1])-[#6@@]3(-[#1])-[#6](-[#1])(-[#1])-[c]4:[c](-[#1]):[c](:[c](:[c](-[#1]):[c]4-[#1])-[#8]-[#1])-[#8]-[c](:[c](-[#1]):[c](-[#1]):[c]5-[#6](-[#1])(-[#1])-[#6@@]6(-[#1])-[c](:[c]1:[c](:[c](:[c]7-[#1])-[#8]-[#6](-[#1])(-[#1])-[#1])-[#8]-[#6](-[#1])(-[#1])-[#1…	608.72329	C37H40N2O6	Alkaloid
232	[#8](-[#6](-[#1])(-[#1])-[#1])-[c]1:[c](:[c](-[#1]):[c](-[#6](-[#1])(-[#1])-[#6](-[#1])(-[#1])-[#7]2-[#6](-[#1])(-[#1])-[#1]):[c](:[c]1-[#6]3(-[#6](-[#1])=[#6](-[#1])-[#6](-[#6](=[#6]3-[#1])-[#8]-[c]4:[c](-[#1]):[c](-[#1]):[c](:[c](-[#1]):[c]4-[#1])-[#6](-[#1])(-[#1])-[#6]5(-[#1])-[c]6:[c](:[c](-[#1]):[c](:[c](:[c]6-[#1])-[#8]-[#6](-[#1])(-[#1])-[#1])-[#8]-[#6](-[#1])(-[#1])-[#1])-[#6](-[#1])(-[#…	622.74987	C38H42N2O6	Alkaloid
233	[#8](-[#1])-[#6@](-[#1])(-[#6@](-[#1])(-[#6](-[#1])=[#6](-[#6@](-[#1])(-[c]1:[c](:[c](-[#1]):[c](:[c]2:[c]1-[#1])-[#8]-[#6](-[#1])(-[#1])-[#8]2)-[#6]3(-[#1])-[#1])-[#6](-[#1])(-[#1])-[#7]34)-[#6@@]45-[#1])-[#8]-[#1])-[#6]5(-[#1])-[#1]	287.31048	C16H17NO4	Alkaloid
234	[#8](-[#1])-[#6@@](-[#6](-[#1])(-[#1])-[#6](-[#1])(-[#1])-[#1])(-[#6]1(-[#1])-[#1])-[#6](-[#1])(-[#1])-[#6@@]2(-[#1])-[#6@](-[#1])(-[#6@](-[c]3:[c](:[c](-[#1]):[c](-[#1]):[c](-[#1]):[c]3-[#1])-[#7]4-[#1])(-[#6]4=[#6](-[#6](=[#8])-[#8]-[#6](-[#1])(-[#1])-[#1])-[#6]2(-[#1])-[#1])-[#6](-[#1])(-[#1])-[#6]5(-[#1])-[#1])-[#7]15	354.44274	C21H26N2O3	Alkaloid
235	[#8](-[#6](-[#1])(-[#1])-[#1])-[c](:[c](:[c](-[#1]):[c](:[c](-[#1]):[c](-[#1]):[n]1):[c]2:[c]1-[#6](-[#1])(-[#1])-[c]3:[c](-[#1]):[c](-[#1]):[c](:[c](:[c]3-[#1])-[#8]-[#6](-[#1])(-[#1])-[#1])-[#8]-[#6](-[#1])(-[#1])-[#1])-[#8]-[#6](-[#1])(-[#1])-[#1]):[c]2-[#1]	339.38504	C20H21NO4	Alkaloid
236	[#8](-[#1])-[#6@@](-[#6](=[#6](-[#1])-[#6]1=[#8])-[#6@@]2(-[#6](-[#1])(-[#1])-[#6]3(-[#1])-[#1])-[#8]-[#6@]1(-[#1])-[#6](-[#6](-[#1])(-[#1])-[#1])(-[#6](-[#1])(-[#1])-[#1])-[#8]2)(-[#6](-[#1])(-[#1])-[#6](-[#1])(-[#1])-[#6@@](-[#1])(-[#6](-[#1])(-[#1])-[c](:[c]4:[c](:[c](-[#1]):[c](-[#1]):[c](-[#1]):[c]4-[#1]):[n]5-[#1]):[c]56)-[#6@]67-[#6](-[#1])(-[#1])-[#1])-[#6@]37-[#6](-[#1])(-[#1])-[#1]	433.53934	C27H31NO4	Alkaloid
237	[#17]-[c](:[c]1-[#1]):[c]2:[c](:[c](:[c]1:[n]3-[#1]):[c](:[c]34)-[#6@]5(-[#1])-[#6@](-[#1])(-[#6](-[#1])(-[#1])-[#6](-[#1])(-[#1])-[#6@@](-[#6@]6(-[#6@]7(-[#1])-[#6](-[#1])(-[#1])-[#6]8(-[#1])-[#1])-[#6@@](-[#1])(-[#6@](-[#1])(-[#6@@](-[#1])(-[#6](=[#6](-[#1])-[#1])-[#6](-[#1])(-[#1])-[#1])-[#8]7)-[#8]-[#1])-[#8]6)(-[#6@]89-[#6](-[#1])(-[#1])-[#1])-[#8]-[#1])-[#6@]49-[#6](-[#1])(-[#1])-[#1])-[#6@…	634.20135	C37H44ClNO6	Alkaloid
238	[#8](-[c](:[c](:[c](-[#1]):[c](:[c]1-[#6]2(-[#1])-[#1])-[c](:[c](:[c](:[c]3-[#1])-[#8]-[#6](-[#1])(-[#1])-[#1])-[#8]-[#6](-[#1])(-[#1])-[#1]):[c](:[c]3-[#6](-[#1])(-[#1])-[#6](-[#1])(-[#1])-[#7]4-[#6](-[#1])(-[#1])-[#1])-[#6@]24-[#1])-[#8]-[#6](-[#1])(-[#1])-[#1]):[c]1-[#1])-[c](:[c](-[#1]):[c](:[c]5-[#8]-[#1])-[#8]-[#6](-[#1])(-[#1])-[#1]):[c](:[c]56)-[#6](-[#1])(-[#1])-[#6@](-[#1])(-[c]7:[c](:[…	680.78595	C40H44N2O8	Alkaloid
239	[#8](-[#6](-[#6](-[#1])(-[#1])-[#1])=[#8])-[#6]1(-[#1])-[#6@](-[c]2:[c]3:[c](-[#1]):[c](-[#1]):[c](-[#1]):[c]2-[#1])(-[#6]4=[#7]3)-[#6](-[#1])(-[#1])-[#6@@](-[#1])(-[#6]1(-[#1])-[#6@]5(-[#1])-[#6@@](-[#1])(-[#6](-[#1])=[#8])-[#6@]6(-[#1])-[#6](-[#1])(-[#1])-[#1])-[#7]6-[#6@@]4(-[#1])-[#6]5(-[#1])-[#1]	350.41098	C21H22N2O3	Alkaloid
240	[#16](-[c]1:[c](:[c]2:[c](:[c](-[#1]):[c](-[#1]):[c](-[#1]):[c]2-[#1]):[n]1-[#1])-[#6](-[#1])(-[#1])-[#6](-[#1])(-[#6](-[#7](-[#1])-[#6](-[#1])(-[#6](-[#7](-[#1])-[#6](-[#1])(-[#6](-[#1])(-[#1])-[#1])-[#6](-[#7](-[#1])-[#6](-[#1])(-[#6](-[#1])(-[#6](-[#1])(-[#1])-[#1])-[#8]-[#1])-[#6](-[#7]3-[#1])=[#8])=[#8])=[#8])-[#6](-[#1])(-[#1])-[#6](-[#6](-[#1])(-[#1])-[#1])(-[#6](-[#1])(-[#1])-[#8]-[#1])-[…	788.86761	C35H48N8O11S	Alkaloid
241	[#8](-[#6](-[#7](-[#1])-[#6](-[#1])(-[#1])-[#1])=[#8])-[c](:[c](-[#1]):[c](-[#1]):[c](:[c]1-[#6@](-[#6](-[#1])(-[#1])-[#1])(-[#6](-[#1])(-[#1])-[#6](-[#1])(-[#1])-[#7]2-[#6](-[#1])(-[#1])-[#1])-[#6@]23-[#1])-[#7]3-[#6](-[#1])(-[#1])-[#1]):[c]1-[#1]	275.34614	C15H21N3O2	Alkaloid
242	[#8]1-[#6](-[#6@@](-[#1])(-[#6](-[#1])(-[#1])-[#6](-[#1])(-[#1])-[#1])-[#6@](-[#1])(-[#6]1(-[#1])-[#1])-[#6](-[#1])(-[#1])-[c]2:[c](-[#1]):[n]:[c](-[#1]):[n]2-[#6](-[#1])(-[#1])-[#1])=[#8]	208.25693	C11H16N2O2	Alkaloid
243	[o]1:[c](-[#6](-[#1])(-[#1])-[c]2:[c](-[#1]):[c](-[#1]):[c](-[#1]):[c](-[#1]):[c]2-[#1]):[n]:[c](-[#1]):[c]1-[c](:[c](-[#1]):[n]3-[#1]):[c]4:[c]3:[c](-[#1]):[c](-[#1]):[c](-[#1]):[c]4-[#1]	274.31656	C18H14N2O	Alkaloid
244	[o]1:[c](-[#6](-[#1])(-[#1])-[#6](-[#1])(-[#1])-[#1]):[n]:[c](-[#1]):[c]1-[c](:[c](-[#1]):[n]2-[#1]):[c]3:[c]2:[c](-[#1]):[c](-[#1]):[c](-[#1]):[c]3-[#1]	212.24717	C13H12N2O	Alkaloid
245	[o]1:[c](-[#6](-[#1])(-[#1])-[#1]):[n]:[c](-[#1]):[c]1-[c](:[c](-[#1]):[n]2-[#1]):[c]3:[c]2:[c](-[#1]):[c](-[#1]):[c](-[#1]):[c]3-[#1]	198.22059	C12H10N2O	Alkaloid
246	[#7]1(-[#1])-[#6@@](-[#1])(\-[#6](-[#1])=[#6](-[#1])\-[#6](-[#1])(-[#1])-[#1])-[#6](-[#1])(-[#1])-[#6](-[#1])(-[#1])-[#6](-[#1])(-[#1])-[#6@@]1(-[#1])-[#6](-[#1])(-[#1])-[#1]	139.23797	C9H17N	Alkaloid
247	[#8]=[#6](\-[#6](-[#1])=[#6](-[#1])\-[#6](-[#1])=[#6](-[#1])\-[c](:[c](-[#1]):[c](-[#1]):[c](:[c]12)-[#8]-[#6](-[#1])(-[#1])-[#8]1):[c]2-[#1])-[#7]3-[#6](-[#1])(-[#1])-[#6](-[#1])(-[#1])-[#6](-[#1])(-[#1])-[#6](-[#1])(-[#1])-[#6]3(-[#1])-[#1]	285.33766	C17H19NO3	Alkaloid
248	[#8](-[#6](-[#1])(-[#1])-[#1])-[c](:[c](:[c](-[#1]):[c](-[#6](-[#1])(-[#1])-[#6](-[#1])(-[#1])-[#7]1-[#6](-[#1])(-[#1])-[#1]):[c]2-[#6@@]1(-[#1])-[#6](-[#1])(-[#1])-[c]3:[c](-[#1]):[c](-[#1]):[c](:[c](-[c](:[c](:[c](-[#1]):[c](-[#1]):[c]4-[#6](-[#1])(-[#1])-[#6@]5(-[#1])-[c]6:[c](:[c](-[#1]):[c](:[c](:[c]6-[#1])-[#8]-[#6](-[#1])(-[#1])-[#1])-[#8]-[#6](-[#1])(-[#1])-[#1])-[#6](-[#1])(-[#1])-[#6](-…	624.76575	C38H44N2O6	Alkaloid
249	[#8](-[#6](-[#1])(-[#1])-[#1])-[c](:[c](:[c](-[#1]):[c](-[#6](-[#1])(-[#1])-[#6](-[#1])(-[#1])-[#7]1-[#6](-[#1])(-[#1])-[#1]):[c]2-[#6@@]1(-[#1])-[#6](-[#1])(-[#1])-[c]3:[c](-[#1]):[c](-[#1]):[c](:[c](-[c](:[c](:[c](-[#1]):[c](-[#1]):[c]4-[#6](-[#1])(-[#1])-[#6@]5(-[#1])-[c]6:[c](:[c](-[#1]):[c](:[c](:[c]6-[#1])-[#8]-[#6](-[#1])(-[#1])-[#1])-[#8]-[#1])-[#6](-[#1])(-[#1])-[#6](-[#1])(-[#1])-[#7]5-…	610.73917	C37H42N2O6	Alkaloid
250	[#8]=[#6](-[#6](-[#1])(-[#1])-[#6]1(-[#1])-[#6](-[#1])(-[#1])-[#6](-[#1])(-[#1])-[#6](-[#1])(-[#1])-[#6](-[#1])(-[#1])-[#6](-[#1])(-[#1])-[#6](-[#1])(-[#1])-[#6](-[#1])(-[#1])-[#6](-[#1])(-[#1])-[#6](-[#1])(-[#1])-[#1])-[#7](-[#1])-[#6](-[#1])(-[#1])-[#6](-[#1])(-[#1])-[#6](-[#1])(-[#1])-[#7](-[#1])-[#6](-[#1])(-[#1])-[#6](-[#1])(-[#1])-[#6](-[#1])(-[#1])-[#6](-[#1])(-[#1])-[#7](-[#1])-[#6](-[#1]…	382.62684	C22H46N4O	Alkaloid
251	[#8]1-[c]2:[c](:[c](:[c]3:[c](:[c](-[#1]):[c](-[#1]):[c](-[#1]):[c]3-[#1]):[n]2)-[#8]-[#6](-[#1])(-[#1])-[#1])-[#6](-[#1])(-[#1])-[#6@]1(-[#1])-[#6](-[#6](-[#1])(-[#1])-[#1])(-[#6](-[#1])(-[#1])-[#1])-[#8]-[#1]	259.30037	C15H17NO3	Alkaloid
252	[#8](-[#6](-[#1])(-[#1])-[#1])-[#6](-[#6@]1(-[#1])-[#6@](-[#1])(\-[#6](=[#6](-[#1])/-[#6](-[#1])(-[#1])-[#1])\-[#6]2(-[#1])-[#1])-[#6](-[#1])(-[#1])-[#6@@](-[#1])(-[c](:[c](:[c](:[c](-[#1]):[c](-[#1]):[c](-[#1]):[c]3-[#1]):[c]34)-[#6](-[#1])(-[#1])-[#6]5(-[#1])-[#1]):[n]14)-[#7]25)=[#8]	322.40088	C20H22N2O2	Alkaloid
253	[#8](-[#6](-[#1])(-[#1])-[#1])-[c](:[c](:[c](-[#1]):[c](\-[#6](=[#6](-[#1])\-[c]1:[c](-[#1]):[c](-[#1]):[c](:[c](:[c]1-[#8]-[#1])-[#8]-[#6](-[#1])(-[#1])-[#1])-[#8]-[#6](-[#1])(-[#1])-[#1])\-[#7]2-[#6](-[#1])=[#8]):[c]3-[#6](-[#1])(-[#1])-[#6]2(-[#1])-[#1])-[#8]-[#6](-[#1])(-[#1])-[#1]):[c]3-[#1]	385.41042	C21H23NO6	Alkaloid
254	[#7](-[#6@](-[#1])(-[#6](-[#1])=[#6]1-[#1])-[#6](-[#1])(-[#1])-[#6](-[#1])(-[#1])-[#6]2(-[#1])-[#1])(-[#6@@](-[#6](-[#1])(-[#1])-[#1])(-[#6](-[#1])(-[#1])-[#6](-[#1])(-[#1])-[#6]3(-[#1])-[#1])-[#6@]1(-[#1])-[#6](-[#1])(-[#1])-[#6]4(-[#1])-[#1])-[#6@]234	217.34981	C15H23N	Alkaloid
255	[#8](-[#1])-[#6@@](-[#1])(-[#6](-[#1])(-[#1])-[#6]1(-[#1])-[#1])-[#6](-[#1])(-[#1])-[#6](=[#6](-[#1])-[#6]2(-[#1])-[#1])-[#6@@]1(-[#6](-[#1])(-[#1])-[#1])-[#6@@](-[#1])(-[#6](-[#1])(-[#1])-[#6]3(-[#1])-[#1])-[#6@]2(-[#1])-[#6@@]4(-[#1])-[#6@@]3(-[#6]5(-[#1])-[#1])-[#6@@](-[#1])(-[#6@](-[#1])(-[#6](-[#1])(-[#1])-[#1])-[#6@@](-[#1])(-[#6](-[#1])(-[#1])-[#6](-[#1])(-[#1])-[#6@](-[#1])(-[#6](-[#1])(-…	397.63642	C27H43NO	Alkaloid
256	[#8]1-[#6](-[#1])(-[#1])-[#8]-[c](:[c](-[#1]):[c](-[#1]):[c](-[#6](-[#1])(-[#1])-[#6](-[c](:[c](-[#1]):[c](:[c]2:[c]3-[#1])-[#8]-[#6](-[#1])(-[#1])-[#8]2):[c]3-[#6](-[#1])(-[#1])-[#6](-[#1])(-[#1])-[#7]4-[#6](-[#1])(-[#1])-[#1])=[#8]):[c]5-[#6]4(-[#1])-[#1]):[c]15	353.36856	C20H19NO5	Alkaloid
257	[#8](-[#6](-[#1])(-[#1])-[#1])-[c]1:[c](-[#1]):[c](:[c](-[#1]):[c](-[c](:[c](-[#1]):[c](:[c](:[c]2-[#1])-[#8]-[#6](-[#1])(-[#1])-[#1])-[#8]-[#6](-[#1])(-[#1])-[#1]):[c]2-[#6](-[#1])(-[#1])-[#6](-[#1])(-[#1])-[#7]3-[#6](-[#1])(-[#1])-[#1]):[c]1-[#6](-[#1])(-[#1])-[#6]3(-[#1])-[#1])-[#8]-[#6](-[#1])(-[#1])-[#1]	357.44338	C21H27NO4	Alkaloid
258	[#8]=[#6](-[#6](-[#1])(-[#1])-[#6](-[#1])(-[#6](-[#1])(-[#1])-[#6](-[#1])(-[#1])-[#6]1(-[#1])-[#1])-[#7](-[#6](-[#1])(-[#1])-[#1])-[#6]12-[#1])-[#6]2(-[#1])-[#1]	153.22149	C9H15NO	Alkaloid
259	[#7]1(-[#6](-[#1])(-[#1])-[#1])-[#6](-[#1])(-[#1])-[#6](-[#1])(-[#1])-[#6](-[c]2:[c](:[c](:[c](-[#1]):[c](-[#1]):[c]2-[#1])-[#6](-[c]3:[c](:[c](:[c](-[#1]):[c](-[#1]):[c]3-[#1])-[#6](-[c]4:[c](:[c](-[#1]):[c](-[#1]):[c](-[#1]):[c]4-[#1])-[#7]5-[#1])(-[#6](-[#1])(-[#1])-[#6](-[#1])(-[#1])-[#7]6-[#6](-[#1])(-[#1])-[#1])-[#6]56-[#1])-[#7]7-[#1])(-[#6](-[#1])(-[#1])-[#6](-[#1])(-[#1])-[#7]8-[#6](-[#1…	863.14777	C55H62N10	Alkaloid
260	[#8]1-[c]2:[c](:[c](-[#1]):[c](-[#6](-[#1])(-[#1])-[#6]3(-[#1])-[#1]):[c](-[#6](-[#7]3-[#6](-[#1])(-[#1])-[#1])=[#8]):[c]2-[#1])-[#8]-[c](:[c](:[c](-[#1]):[c](-[#6](-[#1])(-[#1])-[#6](-[#1])(-[#1])-[#7]4-[#6](-[#1])(-[#1])-[#1]):[c]5-[#6@]4(-[#1])-[#6](-[#1])(-[#1])-[c]6:[c](-[#1]):[c](-[#1]):[c](:[c](-[#1]):[c]6-[#1])-[#8]-[c]7:[c](-[#1]):[c](-[#6](-[#1])=[#8]):[c](-[#1]):[c](-[#1]):[c]7-[#8]-[#…	592.63777	C35H32N2O7	Alkaloid
261	[#7]12-[#6](-[#1])(-[#1])-[#6@@](-[#6](-[#1])(-[#1])-[#6](-[#1])(-[#1])-[#1])(-[#6](-[#1])(-[#1])-[#6](-[#1])(-[#1])-[c]3:[c](:[c]4:[c](:[c](-[#1]):[c](-[#1]):[c](-[#1]):[c]4-[#1]):[n]3-[#1])-[#6](-[#1])(-[#1])-[#6]1(-[#1])-[#1])-[#6](-[#1])(-[#1])-[#6](-[#1])(-[#1])-[#6]2(-[#1])-[#1]	282.42314	C19H26N2	Alkaloid
262	[#53-].[#8]1-[c](:[c](:[c](-[#1]):[c]2-[#1])-[#8]-[#6](-[#1])(-[#1])-[#1]):[c](:[c]2-[#6](-[#1])(-[#1])-[#6](-[#1])(-[#1])-[#7+]3(-[#6](-[#1])(-[#1])-[#1])-[#6](-[#1])(-[#1])-[#1])-[#6@@]3(-[#1])-[#6@@]1(-[#1])-[c]4:[c](-[#1]):[c](-[#1]):[c](:[c](-[#1]):[c]4-[#1])-[#8]-[#1]	439.28735	C19H22INO3	Alkaloid
263	[#8](-[#1])-[#6@](-[#1])(-[c](:[c](-[#1]):[c](-[#1]):[n]1):[c]2:[c]1:[c](-[#1]):[c](-[#1]):[c](:[c]2-[#1])-[#8]-[#6](-[#1])(-[#1])-[#1])-[#6@]3(-[#1])-[#6](-[#1])(-[#1])-[#6@](-[#1])(-[#6](-[#1])(-[#1])-[#6](-[#1])(-[#1])-[#7]34)-[#6@@](-[#1])(-[#6](-[#1])=[#6](-[#1])-[#1])-[#6]4(-[#1])-[#1]	324.41676	C20H24N2O2	Alkaloid
264	[#8](-[#6](-[#6](-[#1])(-[#1])-[#1])=[#8])-[#6]1(-[#1])-[#6@](-[c]2:[c]3:[c](-[#1]):[c](-[#1]):[c](-[#1]):[c]2-[#1])(-[#6]4=[#7]3)-[#6](-[#1])(-[#1])-[#6@@](-[#1])(-[#6]1(-[#1])-[#6@]5(-[#1])-[#6@@](-[#1])(-[#6](-[#1])(-[#1])-[#8]-[#1])-[#6@]6(-[#1])-[#6](-[#1])(-[#1])-[#1])-[#7]6-[#6@@]4(-[#1])-[#6]5(-[#1])-[#1]	352.42686	C21H24N2O3	Alkaloid
265	[#8](-[#6](-[#1])(-[#1])-[#1])-[#6](-[#6]1=[#8])=[#6](-[#6](-[#1])(-[#1])-[#1])-[#6](-[c](:[c](-[#1]):[c](-[#1]):[n]2):[c]1:[c]2-[#6](-[#1])(-[#1])-[#8]-[#6](\-[#6](=[#6](-[#1])/-[#6](-[#1])(-[#1])-[#1])\-[#6](-[#1])(-[#1])-[#1])=[#8])=[#8]	315.32058	C17H17NO5	Alkaloid
266	[#8](-[c](:[c](-[#1]):[c](:[c]1-[#6](-[#1])(-[#1])-[#6](-[#1])(-[#1])-[#7]2-[#6](-[#1])(-[#1])-[#1])-[#6@]2(-[#1])-[#6](-[#1])(-[#1])-[c]3:[c](-[#1]):[c](-[#1]):[c](:[c](-[#1]):[c]3-[#1])-[#8]4):[c](:[c]1-[#1])-[#8]5)-[#6]6(-[#6]5(-[#1])-[#1])-[#6](=[#6](-[#6](-[#1])=[#6](-[#6]6=[#8])-[#8]-[#6](-[#1])(-[#1])-[#1])-[#6](-[#1])(-[#1])-[#6](-[#1])(-[#1])-[#7]7-[#6](-[#1])(-[#1])-[#1])-[#6@]7(-[#1])-…	620.69093	C37H36N2O7	Alkaloid
267	[#8](-[#6](-[#1])(-[#1])-[#1])-[#6@@](-[#1])(-[#6@@](-[#1])(-[#6](-[#1])(-[#1])-[#6@](-[#1])(-[#6]1(-[#1])-[#1])-[#6@]2(-[#1])-[#6](-[#1])(-[#1])-[#6@](-[#1])(-[c]3:[c](:[c]4:[c](:[c](-[#1]):[c](:[c](-[#1]):[c]4-[#1])-[#8]-[#6](-[#1])(-[#1])-[#1]):[n]3-[#1])-[#6](-[#1])(-[#1])-[#6]5(-[#1])-[#1])-[#7]15)-[#8]-[#6](-[c]6:[c](-[#1]):[c](:[c](:[c](:[c]6-[#1])-[#8]-[#6](-[#1])(-[#1])-[#1])-[#8]-[#6](-…	608.67869	C33H40N2O9	Alkaloid
268	[#8](-[#6](-[#1])(-[#1])-[#1])-[c](:[c](:[c]1-[#1])-[#8]-[#1]):[c](-[#1]):[c](-[#6](-[#1])(-[#1])-[#6](-[#1])(-[#1])-[#7]2-[#6](-[#1])(-[#1])-[#1]):[c]1-[#6@]2(-[#1])-[#6](-[#1])(-[#1])-[c]3:[c](-[#1]):[c](-[#1]):[c](:[c](:[c]3-[#1])-[#8]-[#1])-[#8]-[#6](-[#1])(-[#1])-[#1]	329.39022	C19H23NO4	Alkaloid
269	[#8](-[#1])-[#6@](-[#1])(-[#6](-[#1])(-[#1])-[#6]1(-[#1])-[#1])-[#6@@](-[#1])(-[#6](-[#6](-[#1])(-[#1])-[#8]-[#1])=[#6](-[#1])-[#6]2(-[#1])-[#1])-[#7]12	155.19431	C8H13NO2	Alkaloid
270	[#8]=[#6]1-[#6](-[#1])(-[#1])-[#6](-[#1])(-[#1])-[#6](-[#6](-[#1])(-[#1])-[#6](-[#1])(-[#1])-[#1])(-[c](:[c](-[c]2:[c](:[c](-[#1]):[c](-[#1]):[c](-[#1]):[c]2-[#1])-[#7]1-[#1]):[c](-[#1]):[c]3-[#1]):[n]34)-[#6](-[#1])(-[#1])-[#6](-[#1])(-[#1])-[#6]4(-[#1])-[#1]	294.39078	C19H22N2O	Alkaloid
271	[#8]1-[#6@@](-[#1])(-[c](:[c]2:[c](:[c](-[#1]):[c]3-[#1])-[#8]-[#6](-[#1])(-[#1])-[#8]2):[c]3-[#6@]4(-[#1])-[#6@@]1(-[#1])-[c]5:[c](:[c](-[#1]):[c](:[c]6:[c]5-[#1])-[#8]-[#6](-[#1])(-[#1])-[#8]6)-[#6](-[#1])(-[#1])-[#6](-[#1])(-[#1])-[#7]4-[#6](-[#1])(-[#1])-[#1])-[#8]-[#6](-[#1])(-[#1])-[#1]	383.39454	C21H21NO6	Alkaloid
272	[#8]=[#6]1-[#6@@](-[c]2:[c](:[c](-[#1]):[c](-[#1]):[c](-[#1]):[c]2-[#1])-[#7]1-[#1])(-[#6](-[#1])(-[#1])-[#6]3(-[#1])-[#1])-[#6@](-[#1])(-[#6](-[#1])(-[#1])-[#6@](-[#1])(\-[#6](=[#6](-[#1])/-[#8]-[#6](-[#1])(-[#1])-[#1])\-[#6](=[#8])-[#8]-[#6](-[#1])(-[#1])-[#1])-[#6@@](-[#1])(-[#6](-[#1])(-[#1])-[#6](-[#1])(-[#1])-[#1])-[#6]4(-[#1])-[#1])-[#7]34	384.46872	C22H28N2O4	Alkaloid
273	[#8](-[#6](-[#1])(-[#1])-[#1])-[#6](-[#6](-[#1])=[#6](-[#1])-[#7]1-[#6](-[#1])(-[#1])-[#1])=[#6](-[#6]#[#7])-[#6]1=[#8]	164.16131	C8H8N2O2	Alkaloid
274	[#8](-[#6](-[#1])(-[#1])-[#1])-[#6@](-[#1])(-[#6]1(-[#1])-[#1])-[#6@]2(-[c]3:[c](:[c]4:[c](:[c](-[#1]):[c](:[c](:[c]4-[#1])-[#8]-[#6](-[#1])(-[#1])-[#1])-[#8]-[#6](-[#1])(-[#1])-[#1]):[n]3-[#1])-[#6](-[#1])(-[#1])-[#6](-[#1])(-[#1])-[#7]2-[#1])-[#6](-[#1])(-[#1])-[#6](-[#1])(-[#1])-[#6@@]15-[c]6:[c](:[c](:[c](-[#1]):[c](:[c]6-[#8]-[#1])-[#8]-[#6](-[#1])(-[#1])-[#1])-[#6](-[#1])(-[#1])-[#6](-[#1])…	533.65845	C31H39N3O5	Alkaloid
275	[#8](-[#1])-[#6@](-[#1])(-[#6]1(-[#1])-[#1])-[#6@@](-[#1])(-[c]2:[c](:[c](-[#1]):[c](:[c](-[#6](-[#6](-[#1])=[#6](-[#6](-[#1])(-[#1])-[#1])-[#8]3)=[#8]):[c]23)-[#8]-[#1])-[#8]-[#1])-[#6](-[#1])(-[#1])-[#6](-[#1])(-[#1])-[#7]1-[#6](-[#1])(-[#1])-[#1]	305.32576	C16H19NO5	Alkaloid
276	[#8]=[#6](-[#6](-[#1])(-[#6](-[#1])(-[#1])-[#6](-[c]1:[c](:[c](-[#1]):[c](-[#1]):[c](-[#1]):[c]1-[#1])-[#7]2-[#1])(-[#6](-[#6](-[#1])=[#6](-[#1])-[#1])(-[#6](-[#1])(-[#1])-[#1])-[#6](-[#1])(-[#1])-[#1])-[#6]23-[#1])-[#7]34)-[#7](-[#1])\-[#6](=[#6](-[#1])/-[c]5:[c](-[#1]):[n]:[c](-[#1]):[n]5-[#1])\-[#6]4=[#8]	389.45032	C22H23N5O2	Alkaloid
277	[#8]=[#6]1-[c]2:[c](:[c](-[#1]):[c](-[#1]):[c](-[#1]):[c]2-[#1])-[#7]=[#6](-[c]3:[c](:[c]4:[c](:[c](-[#1]):[c](-[#1]):[c](-[#1]):[c]4-[#1]):[n]3-[#1])-[#6](-[#1])(-[#1])-[#6]5(-[#1])-[#1])-[#7]15	287.31532	C18H13N3O	Alkaloid
278	[#8]1-[#6@@](-[#6]2(-[#1])-[#1])(-[#6@@]3(-[#6](-[#1])(-[#1])-[#1])-[#6@](-[#6@@]14-[#6@@]5(-[#6](-[#1])(-[#1])-[#6](-[#1])(-[#1])-[#6@](-[#1])(-[#6](-[#1])(-[#1])-[#1])-[#6@@]4(-[#1])-[#8]-[#1])-[#8]-[#1])(-[#6@@](-[#6@@](-[#1])(-[#6@@]3(-[#6](-[#1])(-[#6](-[#1])(-[#1])-[#1])-[#6](-[#1])(-[#1])-[#1])-[#8]-[#1])-[#8]-[#6](-[c]6:[c](-[#1]):[c](-[#1]):[c](-[#1]):[n]6-[#1])=[#8])(-[#6@@]25-[#6](-[#1…	493.5467	C25H35NO9	Alkaloid
279	[#8](-[#6](-[#1])(-[#1])-[#1])-[c](:[c](:[c](-[#1]):[c](-[#6](-[#1])(-[#1])-[#6](-[#1])(-[#1])-[#7]1-[#1]):[c]2-[#6]1(-[#1])-[#6](-[#1])(-[#1])-[#1])-[#8]-[#1]):[c]2-[#1]	193.24229	C11H15NO2	Alkaloid
280	[#8](-[#6@@]1(-[#1])-[#6](-[#1])(-[#1])-[#6@@](-[#1])(-[#6](-[#1])(-[#1])-[#6](-[#1])(-[#1])-[#6@@](-[#1])(-[#6@@]2(-[#1])-[#6@@](-[#6](-[#1])(-[#1])-[#1])(-[#6](-[#1])(-[#1])-[#6@](-[#1])(-[#6]2(-[#1])-[#1])-[#8]-[#1])-[#6](-[#1])(-[#1])-[#6]3(-[#1])-[#1])-[#6@]34-[#1])-[#6@@]45-[#6](-[#1])(-[#1])-[#1])-[#6@@]5(-[#1])-[#6](-[#1])(-[#1])-[#7]1-[#1]	305.45494	C19H31NO2	Alkaloid
281	[#8]1-[#6](-[#1])(-[#1])-[#8]-[c](:[c](-[#1]):[c]2-[#1]):[c]1:[c](:[c](-[#1]):[n+]3-[#6](-[#1])(-[#1])-[#1]):[c]2:[c](:[c](-[#1]):[c](-[#1]):[c](:[c](-[#1]):[c](:[c]4:[c]5-[#1])-[#8]-[#6](-[#1])(-[#1])-[#8]4):[c]56):[c]36	332.32946	C20H14NO4	Alkaloid
282	[#8](-[#6](-[#1])(-[#1])-[#1])-[#6@](-[#1])(-[#6](-[#1])=[#6](-[#1])-[#6](=[#6](-[#1])-[#6]1(-[#1])-[#1])-[#6@@]2(-[c]3:[c](:[c](-[#1]):[c](:[c]4:[c]3-[#1])-[#8]-[#6](-[#1])(-[#1])-[#8]4)-[#6](-[#1])(-[#1])-[#6](-[#1])(-[#1])-[#6]5(-[#1])-[#1])-[#7]15)-[#6]2(-[#1])-[#1]	311.37494	C19H21NO3	Alkaloid
283	[#8]1-[#6](-[#1])(-[#6](-[#1])(-[#1])-[#6](-[#1])(-[#1])-[#7]2-[#1])-[#6](-[#1])(-[#6]2(-[#1])-[#8]-[#1])-[#6](-[c]3:[c]1:[c](-[#1]):[c]4:[c](-[#6](-[#6](-[#1])=[#6](-[#6](-[#1])(-[#1])-[#1])-[#8]4)=[#8]):[c]3-[#8]-[#1])=[#8]	317.2934	C16H15NO6	Alkaloid
284	[#8]1-[c]2:[c](-[#1]):[c](-[#1]):[c](\-[#6](-[#1])=[#6](-[#1])/-[#7](-[#1])-[#6](-[#6@@](-[#1])(-[#6@](-[#1])(-[c]3:[c](-[#1]):[c](-[#1]):[c](-[#1]):[c](-[#1]):[c]3-[#1])-[#8]-[#1])-[#7](-[#1])-[#6](-[#6@@](-[#1])(-[#6@@]1(-[#1])-[#6](-[#1])(-[#6](-[#1])(-[#1])-[#1])-[#6](-[#1])(-[#1])-[#1])-[#7](-[#1])-[#6](-[#6@](-[#1])(-[#6](-[#1])(-[#1])-[c]4:[c](-[#1]):[c](-[#1]):[c](-[#1]):[c](-[#1]):[c]4-[…	584.70519	C34H40N4O5	Alkaloid
285	[#8](-[c]1:[c](:[c](-[#1]):[c](-[#6](-[#1])(-[#1])-[#6]2(-[#1])-[#1]):[c](-[#6](-[#7]2-[#6](-[#1])(-[#1])-[#1])=[#8]):[c]1-[#1])-[#8]-[#6](-[#1])(-[#1])-[#1])-[c]3:[c](:[c](:[c](-[#1]):[c](-[#6](-[#1])(-[#1])-[#6](-[#1])(-[#1])-[#7]4-[#6](-[#1])(-[#1])-[#1]):[c]3-[#6@]4(-[#1])-[#6](-[#1])(-[#1])-[c]5:[c](-[#1]):[c](-[#1]):[c](:[c](-[c]6:[c](-[#1]):[c](-[#6](-[#1])=[#8]):[c](-[#1]):[c](-[#1]):[c]6…	638.70621	C37H38N2O8	Alkaloid
286	[#8]1-[c](:[c](-[#1]):[c](:[c](:[c]2-[#1])-[#8]-[#6](-[#1])(-[#1])-[#1])-[#8]-[#6](-[#1])(-[#1])-[#1]):[c]2-[#6](-[#1])=[#6](-[#1])-[c]3:[c]1:[c](:[c](-[#1]):[c](-[#1]):[c]3-[#6](-[#1])(-[#1])-[#6](-[#1])(-[#1])-[#7](-[#6](-[#1])(-[#1])-[#1])-[#6](-[#1])(-[#1])-[#1])-[#8]-[#1]	341.40092	C20H23NO4	Alkaloid
287	[#8]1-[c]2:[c](:[c](-[#1]):[c](-[#6](-[#1])(-[#1])-[#6]3(-[#1])-[#1]):[c](-[#6](-[#7]3-[#6](-[#1])(-[#1])-[#1])=[#8]):[c]2-[#1])-[#8]-[c](:[c](:[c](-[#1]):[c](-[#6](-[#1])(-[#1])-[#6](-[#1])(-[#1])-[#7]4-[#6](-[#1])(-[#1])-[#1]):[c]5-[#6@]4(-[#1])-[#6](-[#1])(-[#1])-[c]6:[c](-[#1]):[c](-[#1]):[c](:[c](-[c]7:[c](-[#1]):[c](-[#6](-[#1])=[#8]):[c](-[#1]):[c](-[#1]):[c]7-[#8]-[#1]):[c]6-[#1])-[#8]-[#…	606.66435	C36H34N2O7	Alkaloid
288	[#8](-[#1])-[c]1:[c](:[c](-[#1]):[c](-[#1]):[c](-[#6](-[#1])(-[#1])-[#6@]2(-[#1])-[#6](=[#6](-[#1])-[#6](-[#6](=[#6]3-[#1])-[#8]-[#6](-[#1])(-[#1])-[#1])=[#8])-[#6@]34-[#6](-[#1])(-[#1])-[#6](-[#1])(-[#1])-[#7]2-[#6](-[#1])(-[#1])-[#1]):[c]14)-[#8]-[#6](-[#1])(-[#1])-[#1]	327.37434	C19H21NO4	Alkaloid
289	[#8](-[#1])-[#6](-[#1])(-[#1])-[#6@](-[#1])(-[#6](=[#8])-[#8]-[#6](-[#1])(-[#1])-[#1])-[#6@](-[#1])(-[#6@@](-[#1])(-[#6](-[#1])=[#6](-[#1])-[#1])-[#6]1(-[#1])-[#1])-[#6](-[#1])(-[#1])-[#6@@](-[#1])(-[c]2:[c](:[c]3:[c](:[c](-[#1]):[c](-[#1]):[c](-[#1]):[c]3-[#1]):[n]2-[#1])-[#6](-[#1])(-[#1])-[#6]4(-[#1])-[#1])-[#7]14	354.44274	C21H26N2O3	Alkaloid
290	[#7]12-[#6@](-[#1])(-[#6](-[#1])(-[#1])-[#6](-[#1])(-[#1])-[#6@](-[#1])(-[#6](-[#1])(-[#1])-[#1])-[#6]1(-[#1])-[#1])-[#6@@](-[#1])(-[#6](-[#1])(-[#1])-[#1])-[#6@@]3(-[#1])-[#6@]2(-[#1])-[#6](-[#1])(-[#1])-[#6@@](-[#1])(-[#6@@]4(-[#1])-[#6@](-[#1])(-[#6](-[#1])(-[#1])-[#6]5(-[#1])-[#1])-[#6@]6(-[#6](-[#1])(-[#1])-[#1])-[#6](-[#1])(-[#6](-[#1])(-[#1])-[#6](-[#1])(-[#1])-[#6](-[#1])(-[#1])-[#6]6(-[#…	383.6529	C27H45N	Alkaloid
291	[#7]12-[#6@](-[#1])(-[#6](-[#1])(-[#1])-[#6](-[#1])(-[#1])-[#6](-[#1])(-[#1])-[#6]1(-[#1])-[#1])-[#6@](-[#1])(-[#6]3(-[#1])-[#1])-[#6](-[#1])(-[#1])-[#6@@](-[#1])(-[#6]2(-[#1])-[#1])-[#6@](-[#1])(-[#6](-[#1])(-[#1])-[#6](-[#1])(-[#1])-[#6](-[#1])(-[#1])-[#6]4(-[#1])-[#1])-[#7]34	234.38033	C15H26N2	Alkaloid
292	[#8]1-[#6]2(-[#6](-[#1])(-[#1])-[#6](-[#1])(-[#1])-[#6](-[#1])(-[#6](-[#1])(-[#1])-[#1])-[#6](-[#1])(-[#1])-[#7]2-[#1])-[#6@@](-[#1])(-[#6](-[#1])(-[#1])-[#1])-[#6@@]3(-[#1])-[#6@]1(-[#1])-[#6](-[#1])(-[#1])-[#6@@](-[#1])(-[#6@@]4(-[#1])-[#6@](-[#1])(-[#6](-[#1])(-[#1])-[#6]5(-[#1])-[#1])-[#6@]6(-[#6](-[#1])(-[#1])-[#1])-[#6](-[#1])(-[#6](-[#1])(-[#1])-[#6](-[#1])(-[#1])-[#6](-[#1])(-[#1])-[#6]6(…	399.6523	C27H45NO	Alkaloid
293	[#8](-[#6@](-[#1])(-[#6](-[#1])(-[#1])-[#6@](-[#1])(-[#6@@]1(-[#1])-[#8]-[#6](-[#1])(-[#1])-[#1])-[#7](-[#1])-[#6](-[#1])(-[#1])-[#1])-[n]2:[c](:[c](:[c](:[c](-[#1]):[c](-[#1]):[c](-[#1]):[c]3-[#1]):[c]23):[c](-[#6](-[#7]4-[#1])=[#8]):[c]5-[#6]4(-[#1])-[#1]):[c](:[c]5:[c](:[c](-[#1]):[c](-[#1]):[c](-[#1]):[c]6-[#1]):[c]67):[n]78)-[#6@@]18-[#6](-[#1])(-[#1])-[#1]	466.53104	C28H26N4O3	Alkaloid
294	[#7]12-[#6@@](-[#1])(-[c](:[c](:[c]3:[c]4:[c](-[#1]):[c](-[#1]):[c](-[#1]):[c]3-[#1])-[#6](-[#1])(-[#1])-[#6]1(-[#1])-[#1]):[n]45)-[#6@](-[#6](-[#1])=[#6]5-[#1])(-[#6](-[#1])(-[#1])-[#6](-[#1])(-[#1])-[#1])-[#6](-[#1])(-[#1])-[#6](-[#1])(-[#1])-[#6]2(-[#1])-[#1]	278.39138	C19H22N2	Alkaloid
295	[#8]1-[#6](-[#1])(-[#1])-[#6](-[#1])=[#6](-[#6]2(-[#1])-[#1])-[#6@](-[#1])(-[#6](-[#1])(-[#1])-[#6@@](-[#1])(-[#6@]3(-[c]4:[c]5:[c](-[#1]):[c](-[#1]):[c](-[#1]):[c]4-[#1])-[#6](-[#1])(-[#1])-[#6]6(-[#1])-[#1])-[#7]26)-[#6@@](-[#1])(-[#6@]1(-[#1])-[#6](-[#1])(-[#1])-[#6]7(-[#1])-[#1])-[#6@]3(-[#1])-[#7]57	320.42806	C21H24N2O	Alkaloid
296	[#8](-[#6](-[#1])(-[#1])-[#1])-[c](:[c](:[c](-[#1]):[c](-[#1]):[c]1\-[#6](-[#1])=[#6](-[#1])\-[#6](-[#7](-[#1])-[#6](-[#1])(-[#1])-[#6](-[#1])(-[#1])-[#6](-[#1])(-[#1])-[#6](-[#1])(-[#1])-[#7](-[#1])-[#1])=[#8])-[#8]-[#1]):[c]1-[#1]	264.32019	C14H20N2O3	Alkaloid
297	[#8](-[#6](-[#1])(-[#1])-[#1])-[#6](-[#6@](-[#1])(-[#6@]1(-[#1])-[#6](-[#1])(-[#1])-[c](:[c]2:[c](:[c](-[#1]):[c](-[#1]):[c](-[#1]):[c]2-[#1]):[n]3-[#1]):[c]3-[#6](-[#6]4(-[#1])-[#1])=[#8])-[#6@]4(-[#1])-[#6@](-[#1])(-[#6](-[#1])(-[#1])-[#6](-[#1])(-[#1])-[#1])-[#6](-[#1])(-[#1])-[#7]1-[#6](-[#1])(-[#1])-[#1])=[#8]	354.44274	C21H26N2O3	Alkaloid
298	[#8](-[c]1:[c](:[c](-[#1]):[c](-[#6](-[#1])(-[#1])-[#6]2(-[#1])-[#1]):[c](-[#6](-[#7]2-[#6](-[#1])(-[#1])-[#1])=[#8]):[c]1-[#1])-[#8]-[#6](-[#1])(-[#1])-[#1])-[c]3:[c](:[c](:[c](-[#1]):[c](-[#6](-[#1])(-[#1])-[#6](-[#1])(-[#1])-[#7]4-[#6](-[#1])(-[#1])-[#1]):[c]3-[#6@]4(-[#1])-[#6](-[#1])(-[#1])-[c]5:[c](-[#1]):[c](-[#1]):[c](:[c](:[c]5-[#8]-[#6](-[#1])(-[#1])-[#1])-[#8]-[c]6:[c](-[#1]):[c](-[#1]…	712.78475	C40H44N2O10	Alkaloid
299	[#8](-[#6](-[#6](-[#1])(-[#1])-[#1])=[#8])-[#6@](-[#1])(-[#6@]1(-[#6](-[#6](-[#1])(-[#1])-[#1])(-[#6](-[#1])(-[#1])-[#1])-[#6](=[#6](-[#6](-[#1])(-[#1])-[#1])-[#6](-[#6]1(-[#1])-[#1])=[#8])-[#6@](-[#1])(-[#6@]2(-[#1])-[#8]-[#6](-[#6](-[#1])(-[#1])-[#1])=[#8])-[#8]-[#6](-[#6](-[#1])(-[#1])-[#1])=[#8])-[#8]-[#1])-[#6@](-[#1])(-[#6](=[#6](-[#1])-[#1])-[#6@](-[#1])(-[#6](-[#1])(-[#1])-[#6]3(-[#1])-[#…	667.78565	C37H49NO10	Alkaloid
300	[#8]1-[#6](-[#1])(-[#1])-[c](:[c](-[#1]):[c](:[c]2:[c]3-[#1])-[#8]-[#6](-[#1])(-[#1])-[#8]2):[c]3-[#6]4(-[#6]1(-[#6](-[#1])(-[#1])-[#7]5-[#6](-[#1])(-[#1])-[#1])-[#8]-[#1])-[#6]5(-[#1])-[#6](-[#1])(-[#1])-[#6](-[#1])(-[#6](-[#1])=[#6]4-[#1])-[#8]-[#6](-[#1])(-[#1])-[#1]	331.36304	C18H21NO5	Alkaloid
301	[#8](-[#6](-[#1])(-[#1])-[#1])-[c](:[c](:[c](-[#1]):[c]1-[#1])-[#8]-[#6](-[#1])(-[#1])-[#1]):[c](:[c]1-[#6](-[#1])(-[#1])-[#6](-[#1])(-[c]2:[c](:[c](-[#1]):[c](:[c](:[c]2-[#1])-[#8]-[#6](-[#1])(-[#1])-[#1])-[#8]-[#6](-[#1])(-[#1])-[#1])-[#6](-[#1])(-[#1])-[#6]3(-[#1])-[#1])-[#7]34)-[#6]4(-[#1])-[#1]	355.4275	C21H25NO4	Alkaloid
302	[#8](-[#6](-[#1])(-[#1])-[#1])-[c](:[c](:[c]1-[#1])-[#8]-[#6](-[#1])(-[#1])-[#1]):[c](-[c](:[c](-[#1]):[c](:[c](:[c]2-[#1])-[#8]-[c]3:[c](-[#1]):[c](:[c](:[c](-[#1]):[c]3-[#6](-[#1])(-[#1])-[#6@@]4(-[#1])-[c]5:[c](:[c](-[#1]):[c](:[c](:[c]5-[#1])-[#8]-[#6](-[#1])(-[#1])-[#1])-[#8]-[#6](-[#1])(-[#1])-[#1])-[#6](-[#1])(-[#1])-[#6](-[#1])(-[#1])-[#7]4-[#6](-[#1])(-[#1])-[#1])-[#8]-[#6](-[#1])(-[#1])…	696.82841	C41H48N2O8	Alkaloid
303	[#8]1-[c](:[c](-[#1]):[c](-[#1]):[c](:[c]2-[#6](-[#1])(-[#1])-[#6](-[#1])(-[#1])-[#7]3-[#1])-[#6@]3(-[#1])-[#6](-[#1])(-[#1])-[c]4:[c](-[#1]):[c](-[#1]):[c](:[c](-[#1]):[c]4-[#1])-[#8]-[c](:[c](-[#1]):[c](-[#1]):[c]5-[#1]):[c](-[#1]):[c]5-[#6](-[#1])(-[#1])-[#6@@]6(-[#1])-[c](:[c]1:[c](-[#1]):[c](-[#1]):[c]7-[#1]):[c]7-[#6](-[#1])(-[#1])-[#6](-[#1])(-[#1])-[#7]6-[#1]):[c]2-[#1]	474.5928	C32H30N2O2	Alkaloid
304	[#8]1-[c](:[c](-[#1]):[c](-[#1]):[c]2-[#1]):[c](-[#6](-[#1])(-[#1])-[#6](-[#1])(-[#1])-[#7]3-[#1]):[c]2-[#6@]3(-[#1])-[#6](-[#1])(-[#1])-[c]4:[c](-[#1]):[c](-[#1]):[c](:[c](-[#1]):[c]4-[#1])-[#8]-[c](:[c](-[#1]):[c](-[#1]):[c]5-[#1]):[c](-[#1]):[c]5-[#6](-[#1])(-[#1])-[#6@@]6(-[#1])-[c](:[c]1:[c](-[#1]):[c](-[#1]):[c]7-[#1]):[c]7-[#6](-[#1])(-[#1])-[#6](-[#1])(-[#1])-[#7]6-[#1]	474.5928	C32H30N2O2	Alkaloid
305	[#8](-[#6](-[#1])(-[#1])-[#1])-[c]1:[c](:[c](:[c](-[c](:[c](-[#1]):[c](:[c](:[c]2-[#8]-[c](:[c](-[#1]):[c](-[#1]):[c]3-[#6](-[#1])(-[#1])-[#6@@]4(-[#1])-[c]5:[c](:[c](-[#1]):[c](:[c](:[c]5-[#1])-[#8]-[#6](-[#1])(-[#1])-[#1])-[#8]-[#6](-[#1])(-[#1])-[#1])-[#6](-[#1])(-[#1])-[#6](-[#1])(-[#1])-[#7]4-[#6](-[#1])(-[#1])-[#1]):[c](-[#1]):[c]3-[#1])-[#8]-[#6](-[#1])(-[#1])-[#1])-[#8]-[#6](-[#1])(-[#1])…	696.82841	C41H48N2O8	Alkaloid
306	[#8]1-[c](:[c](-[#1]):[c]2-[#1]):[c](-[#1]):[c](:[c]2-[#6](-[#1])(-[#1])-[#6](-[#1])(-[#1])-[#7]3-[#1])-[#6@]3(-[#1])-[#6](-[#1])(-[#1])-[c]4:[c](-[#1]):[c](:[c](-[#1]):[c](-[#1]):[c]4-[#1])-[#8]-[c](:[c](-[#1]):[c](-[#1]):[c]5-[#6](-[#1])(-[#1])-[#6@@]6(-[#1])-[c]7:[c](:[c]1:[c](-[#1]):[c](-[#1]):[c]7-[#1])-[#6](-[#1])(-[#1])-[#6](-[#1])(-[#1])-[#7]6-[#1]):[c](-[#1]):[c]5-[#1]	474.5928	C32H30N2O2	Alkaloid
307	[#8](-[c](:[c](:[c]1-[#1])-[#8]2):[c](-[#1]):[c](:[c]1-[#6](-[#1])(-[#1])-[#6](-[#1])(-[#1])-[#7]3-[#6](-[#1])(-[#1])-[#1])-[#6@]3(-[#1])-[#6](-[#1])(-[#1])-[c]4:[c](-[#1]):[c](:[c](:[c](-[#1]):[c]4-[#1])-[#8]-[#1])-[c](:[c](:[c](-[#1]):[c]5-[#1])-[#8]-[#6](-[#1])(-[#1])-[#1]):[c](-[#1]):[c]5-[#6]6(-[#1])-[#1])-[c](:[c]2:[c](:[c]7-[#1])-[#8]-[#6](-[#1])(-[#1])-[#1]):[c](:[c]7-[#6](-[#1])(-[#1])-[…	576.68143	C36H36N2O5	Alkaloid
308	[#8](-[#6](-[#1])(-[#1])-[#1])-[c](:[c](:[c](-[#1]):[c](-[#1]):[c]1-[#6@]2(-[#6](-[#1])(-[#1])-[#6](-[#1])(-[#1])-[#7](-[#1])-[#6](-[#1])(-[#1])-[#1])-[#6](-[#1])(-[#1])-[c](:[c](-[#1]):[c](-[#1]):[c](-[#1]):[n]3):[c]3-[#6](-[#1])(-[#1])-[#6]2(-[#1])-[#1])-[#8]-[#6](-[#1])(-[#1])-[#1]):[c]1-[#1]	326.43264	C20H26N2O2	Alkaloid
309	[#8]=[#6](-[#6@@](-[c]1:[c]2:[c](-[#1]):[c](-[#1]):[c](-[#1]):[c]1-[#1])(\-[#6](=[#6](\-[#6](=[#8])-[#8]-[#6](-[#1])(-[#1])-[#1])/-[#6](-[#1])(-[#1])-[#6@](-[#6](-[#1])=[#8])(-[#6](-[#1])(-[#1])-[#1])\-[#6](-[#1])=[#6](-[#1])/-[#6]3(-[#1])-[#1])\-[#7]2-[#1])-[#6](-[#1])(-[#1])-[#6]4(-[#1])-[#1])-[#7]34	366.41038	C21H22N2O4	Alkaloid
310	[#8](-[c](:[c]1:[c]2-[#1]):[c](-[#1]):[c](:[c]2-[#6](-[#1])(-[#1])-[#6](-[#1])(-[#1])-[#7]3-[#6](-[#1])(-[#1])-[#1])-[#6@]3(-[#1])-[#6](-[#1])(-[#1])-[c]4:[c](-[#1]):[c]5:[c](:[c](-[#1]):[c]4-[#1])-[#8]-[#6](-[#1])(-[#1])-[#1])-[c](:[c](:[c](:[c]6-[#1])-[#8]-[#6](-[#1])(-[#1])-[#1])-[#8]1):[c](:[c]6-[#6](-[#1])(-[#1])-[#6](-[#1])(-[#1])-[#7]7-[#1])-[#6@]7(-[#1])-[#6](-[#1])(-[#1])-[c]8:[c](-[#1])…	562.65485	C35H34N2O5	Alkaloid
311	[#8]1-[#6](-[#6@@](-[#1])(-[#6](-[#1])(-[#1])-[#6@]1(-[c]2:[c]3:[c](-[#1]):[c](-[#1]):[c](-[#1]):[c]2-[#1])-[#6@](-[#1])(-[#7](-[#6](-[#6](-[#1])(-[#1])-[#1])(-[#6](-[#1])(-[#1])-[#1])-[#6]4=[#8])-[#8]-[#1])-[#7]34)-[#7]5-[#6](-[c]6:[c](:[c](-[#1]):[c](-[#1]):[c](-[#1]):[c]6-[#1])-[#7]=[#6]5-[#6@](-[#1])(-[#6](-[#1])(-[#6](-[#1])(-[#1])-[#1])-[#6](-[#1])(-[#1])-[#1])-[#8]-[#6](-[#6](-[#1])(-[#1])…	546.57109	C29H30N4O7	Alkaloid
312	[#8]1-[#6](-[#6@@](-[#1])(-[#6](-[#1])(-[#1])-[#1])-[#6@@]2(-[#1])-[#6@]1(-[#1])-[#6@](-[#1])(-[#6](-[#1])(-[#1])-[#6](-[#1])(-[#1])-[#1])-[#6@@](-[#1])(-[#6](-[#1])(-[#1])-[#6](-[#1])(-[#1])-[#6](-[#1])(-[#1])-[#6]3(-[#1])-[#1])-[#6@](-[#1])(-[#6@]2(-[#1])-[#6](-[#1])(-[#1])-[#6@@]4(-[#1])-[#6@]5(-[#1])-[#6](-[#1])(-[#1])-[#6@](-[#1])(-[#6](-[#1])(-[#1])-[#1])-[#6](=[#8])-[#8]5)-[#7]34)=[#8]	375.50172	C22H33NO4	Alkaloid
313	[#8]1-[c](:[c](-[#1]):[c](-[#1]):[c]2-[#6](-[#1])(-[#1])-[#6@@]3(-[#1])-[c](:[c](-[#1]):[c](:[c](-[#1]):[c]4-[#1])-[#8]-[c](:[c](-[#1]):[c](-[#1]):[c]5-[#1]):[c](-[#1]):[c]5-[#6](-[#1])(-[#1])-[#6@]6(-[#1])-[c](:[c]1:[c](-[#1]):[c](-[#1]):[c]7-[#1]):[c]7-[#6](-[#1])(-[#1])-[#6](-[#1])(-[#1])-[#7]6-[#1]):[c]4-[#6](-[#1])(-[#1])-[#6](-[#1])(-[#1])-[#7]3-[#1]):[c](-[#1]):[c]2-[#1]	474.5928	C32H30N2O2	Alkaloid
314	[#8](-[#6](-[#1])(-[#1])-[#1])-[c](:[c](:[c](-[#1]):[c](:[c](:[c](-[#1]):[c](:[c](:[c]1-[#1])-[#8]-[#6](-[#1])(-[#1])-[#1])-[#8]-[#6](-[#1])(-[#1])-[#1]):[c]1:[c](:[c]2-[#6](-[#1])(-[#1])-[#6@](-[#1])(-[#6](-[#1])(-[#1])-[#6](-[#1])(-[#1])-[#6]3(-[#1])-[#1])-[#7]34)-[#6]4(-[#1])-[#1]):[c]25)-[#8]-[#6](-[#1])(-[#1])-[#1]):[c]5-[#1]	393.47548	C24H27NO4	Alkaloid
315	[#16]1-[#6](-[#1])(-[#1])-[#6@@](-[#1])(-[#6](-[#7](-[#1])-[#6@](-[#1])(-[#6](-[#1])(-[#1])-[#1])-[c]2:[n]:[c](:[c](-[#1]):[s]2)-[#6](-[#7](-[#1])-[#6@@](-[#1])(-[#6](-[#1])(-[#1])-[c]3:[c](-[#1]):[c](-[#1]):[c](-[#1]):[c](-[#1]):[c]3-[#1])-[#6]4=[#8])=[#8])=[#8])-[#7]=[#6]1-[#6@@](-[#1])(-[#6@@](-[#1])(-[#6](-[#1])(-[#1])-[#1])-[#6](-[#1])(-[#1])-[#6](-[#1])(-[#1])-[#1])-[#7](-[#1])-[#6](-[#6@](…	679.85253	C33H41N7O5S2	Alkaloid
316	[s]1:[c](-[#1]):[c](-[#6](-[#7](-[#1])-[#6](-[#1])(-[#6](-[#1])(-[#1])-[#16]-[#16]-[#6](-[#1])(-[#1])-[#6](-[#1])(-[#6](=[#7]-[#6](-[#1])(-[#6](-[#7]2-[#1])=[#8])-[#6]3(-[#1])-[#6](-[#1])(-[#1])-[#1])-[#8]3)-[#7](-[#1])-[#6](-[c](:[c](-[#1]):[s]4):[n]:[c]4-[#6]5(-[#1])-[#6](-[#1])(-[#1])-[#6](-[#1])(-[#6](-[#1])(-[#1])-[#1])-[#6](-[#1])(-[#1])-[#1])=[#8])-[#6](=[#7]-[#6](-[#1])(-[#6](-[#7]5-[#1])…	762.98587	C32H42N8O6S4	Alkaloid
317	[#8](-[#6](-[#1])(-[#1])-[#1])-[c]1:[c](:[c](-[#1]):[c](-[#6](-[#1])(-[#1])-[#6](-[#1])(-[#1])-[#7]2-[#1]):[c](:[c]1:[c](:[c](-[#1]):[c](-[#1]):[c](-[#1]):[c]3-[#1]):[c]3:[c]4-[c]5:[c]6:[c](:[c](-[#1]):[c](-[#1]):[c](-[#1]):[c]6-[#1]):[c]7:[c](:[c](:[c](-[#1]):[c](:[c]7-[#8]-[#6](-[#1])(-[#1])-[#1])-[#8]-[#6](-[#1])(-[#1])-[#1])-[#6](-[#1])(-[#1])-[#6](-[#1])(-[#1])-[#7]8-[#1]):[c]58):[c]24)-[#8]…	556.65027	C36H32N2O4	Alkaloid
318	[#7]12-[#6@](-[#1])(-[c]3:[c](:[c]4:[c](:[c](-[#1]):[c](-[#1]):[c](-[#1]):[c]4-[#1]):[n]3-[#1])-[#6](-[#1])(-[#1])-[#6]1(-[#1])-[#1])-[#6](-[#1])(-[#1])-[#6@](-[#1])(-[#6](-[#1])(-[#1])-[#6@@]5(-[#1])-[c]6:[c](:[c]7:[c](:[c](-[#1]):[c](-[#1]):[c](-[#1]):[c]7-[#1]):[n]6-[#1])-[#6](-[#1])(-[#1])-[#6](-[#1])(-[#1])-[#7]5-[#6](-[#1])(-[#1])-[#1])-[#6@@](-[#1])(-[#6](-[#1])=[#6](-[#1])-[#1])-[#6]2(-[#…	450.61776	C30H34N4	Alkaloid
319	[#8](-[c](:[c](:[c](-[#1]):[c](-[#1]):[c]1-[#6](-[#1])(-[#1])-[#6@@]2(-[#1])-[c]3:[c](:[c](-[#1]):[c](:[c](:[c]3-[#1])-[#8]-[#1])-[#8]-[#6](-[#1])(-[#1])-[#1])-[#6](-[#1])(-[#1])-[#6](-[#1])(-[#1])-[#7]2-[#6](-[#1])(-[#1])-[#1])-[#8]-[#6](-[#1])(-[#1])-[#1]):[c]1-[#1])-[c]4:[c](-[#1]):[c](:[c](:[c](-[#1]):[c]4-[#6](-[#1])(-[#1])-[#6@@]5(-[#1])-[c]6:[c](:[c](-[#1]):[c](:[c](:[c]6-[#1])-[#8]-[#1])-…	670.79113	C39H46N2O8	Alkaloid
320	[#8](-[#1])-[#6@](-[#1])(-[#6](=[#7]-[c](:[c](-[#1]):[c](-[#1]):[c](-[#1]):[c]1-[#1]):[c]1-[#6]2(-[#1])-[#1])-[#7]23)-[#6](-[#1])(-[#1])-[#6]3(-[#1])-[#1]	188.22577	C11H12N2O	Alkaloid
321	[#8](-[#6](-[#1])(-[#1])-[#1])-[#6](-[#6@]1(-[#1])-[#6](-[#1])(-[#1])-[#6@@](-[#6](-[#1])=[#6](-[#1])-[#6]2(-[#1])-[#1])(-[#6](-[#1])(-[#1])-[#6](-[#1])(-[#1])-[#6@@]134)-[#6@@](-[#1])(-[#6@]3(-[c]5:[c](:[c](-[#1]):[c](-[#1]):[c](-[#1]):[c]5-[#1])-[#7]4-[#1])-[#6](-[#1])(-[#1])-[#6]6(-[#1])-[#1])-[#7]26)=[#8]	336.42746	C21H24N2O2	Alkaloid
322	[#7]1(-[#1])-[#6](-[#1])(-[#1])-[#6@@](-[#1])(-[#6](-[#1])(-[#1])-[#1])-[#6](-[#1])(-[#1])-[#6](-[#1])(-[#1])-[#6@]1(-[#1])-[#6@@](-[#1])(-[#6](-[#1])(-[#1])-[#1])-[#6@](-[#1])(-[#6](-[#1])(-[#1])-[#6]2(-[#1])-[#1])-[#6](-[#6](-[#1])(-[#1])-[#1])=[#6](-[#6]3(-[#1])-[#1])-[#6@]2(-[#1])-[#6@](-[#1])(-[#6](-[#1])(-[#1])-[#6](-[#1])=[#6](-[#6](-[#1])(-[#1])-[#6](-[#1])(-[#1])-[#6](-[#1])(-[#1])-[#6]4…	381.63702	C27H43N	Alkaloid
323	[#8](-[#1])-[#6@@](-[#6](-[#7]1-[#6@@](-[#1])(-[#6](-[#1])(-[#1])-[#6](-[#1])(-[#1])-[#6]1(-[#1])-[#1])-[#6]2=[#8])=[#8])(-[#6@](-[#1])(-[c](:[c]3:[c]4:[c](-[#1]):[c](:[c](-[#1]):[c]3-[#1])-[#8]-[#6](-[#1])(-[#1])-[#1]):[c](-[#6@]5(-[#1])-[#6](-[#1])(-[#1])-[#6](-[#6](-[#1])(-[#1])-[#1])(-[#6](-[#1])(-[#1])-[#1])-[#8]6):[n]4-[#6@@](-[#1])(\-[#6](-[#1])=[#6](/-[#6](-[#1])(-[#1])-[#1])\-[#6](-[#1])…	511.56682	C27H33N3O7	Alkaloid
324	[#8](-[#6](-[#1])(-[#1])-[#1])-[#6](-[#6@@](-[#1])(-[c]1:[c](:[c]2:[c](:[c](-[#1]):[c](-[#1]):[c](-[#1]):[c]2-[#1]):[n]1-[#1])-[#6](-[#1])(-[#1])-[#6]3(-[#1])-[#1])-[#6](-[#1])(-[#1])-[#6@](-[#6](-[#1])(-[#1])-[#6](-[#1])(-[#1])-[#1])(-[#6](-[#1])(-[#1])-[#6](-[#1])(-[#1])-[#6]4(-[#1])-[#1])-[#6](-[#1])(-[#1])-[#7]34)=[#8]	340.45922	C21H28N2O2	Alkaloid
325	[#8](-[#1])-[#6@]1(-[#6](=[#8])-[#8]-[#6](-[#1])(-[#1])-[#1])-[#6](-[#1])(-[#1])-[#6@](-[#6](-[#1])(-[#1])-[#6](-[#1])(-[#1])-[#1])(-[#6](-[#1])(-[#1])-[#6](-[#1])(-[#1])-[#6]2(-[#1])-[#1])-[#6@@](-[#1])(-[c](:[c](:[c](:[c](-[#1]):[c](-[#1]):[c](-[#1]):[c]3-[#1]):[c]34)-[#6](-[#1])(-[#1])-[#6]5(-[#1])-[#1]):[n]14)-[#7]25	354.44274	C21H26N2O3	Alkaloid
326	[#8](-[#6](-[#1])(-[#1])-[#1])-[#6](-[#6@]1(-[#1])-[#6](-[#1])(-[#1])-[#6@@](-[#6](-[#1])=[#6](-[#1])-[#6]2(-[#1])-[#1])(-[#6@@](-[#1])(-[#6](-[#1])(-[#1])-[#1])-[#6@@]134)-[#6@@](-[#1])(-[#6@]3(-[c]5:[c](:[c](-[#1]):[c](-[#1]):[c](-[#1]):[c]5-[#1])-[#7]4-[#1])-[#6](-[#1])(-[#1])-[#6]6(-[#1])-[#1])-[#7]26)=[#8]	336.42746	C21H24N2O2	Alkaloid
327	[#8](-[#1])-[#6](-[#6](-[#7]1-[#1])=[#8])=[#6](-[c]2:[c](-[#1]):[c](-[#1]):[c](-[#1]):[c](-[#1]):[c]2-[#1])-[c]3:[c]1:[c](-[#1]):[c](-[#1]):[c](-[#1]):[c]3-[#1]	237.25333	C15H11NO2	Alkaloid
328	[#16](-[#6](-[#1])(-[#1])-[#1])(-[c]1:[c](:[c]2:[c](:[c](-[#1]):[c](-[#1]):[c](-[#1]):[c]2-[#1]):[n]1-[#1])-[#6](-[#1])(-[#1])-[#6](-[#1])(-[#6](-[#7](-[#1])-[#6](-[#1])(-[#6](-[#7](-[#1])-[#6](-[#1])(-[#6](-[#7](-[#1])-[#6](-[#1])(-[#6](-[#1])(-[#6](-[#1])(-[#1])-[#1])-[#8]-[#1])-[#6](-[#7](-[#1])-[#6](-[#1])(-[#6](-[#1])(-[#1])-[#8]-[#1])-[#6]3=[#8])=[#8])=[#8])-[#6](-[#1])(-[#6](-[#1])(-[#1])-…	896.96083	C38H56N8O15S	Alkaloid
329	[#8](-[#6](-[#1])(-[#1])-[#1])-[#6](-[#6](-[#1])(-[#6](-[#1])(-[#6](-[#1])(-[#1])-[#6](-[c]1:[c](:[c]2:[c](:[c](-[#1]):[c](-[#1]):[c](-[#1]):[c]2-[#1]):[n]1-[#1])-[#6]3(-[#1])-[#1])=[#8])-[#6](=[#6](-[#1])-[#6](-[#1])(-[#1])-[#1])-[#6](-[#1])(-[#1])-[#7]4-[#6](-[#1])(-[#1])-[#1])-[#6]34-[#1])=[#8]	352.42686	C21H24N2O3	Alkaloid
330	[#8]1-[#6](-[#1])(-[c]2:[c](-[#1]):[c](-[#1]):[c](:[c](-[#1]):[c]2-[#1])-[#8]-[#1])-[#6](-[#1])(-[#1])-[#6](-[#1])(-[#1])-[c](:[c](:[c](-[#1]):[c](:[c]3-[#6]4(-[#1])-[#6](-[#1])(-[#1])-[#6](-[#1])(-[#1])-[#6](-[#1])(-[#1])-[#7]4-[#1])-[#8]-[#6](-[#1])(-[#1])-[#1])-[#8]-[#1]):[c]13	341.40092	C20H23NO4	Alkaloid
331	[#8]1-[c](:[c](:[c](:[c](-[#1]):[c]2-[#1])-[#8]-[#6](-[#1])(-[#1])-[#1])-[#8]-[#6](-[#1])(-[#1])-[#1]):[c]2-[#6](-[#1])=[#6]3-[c](:[c]1:[c](:[c](-[#1]):[c]4-[#1])-[#8]-[#6](-[#1])(-[#1])-[#1]):[c]4-[#6](-[#6](-[#7]3-[#6](-[#1])(-[#1])-[#1])=[#8])=[#8]	367.35208	C20H17NO6	Alkaloid
332	[#7]12-[#6@](-[#1])(-[c]3:[c](:[c]4:[c](:[c](-[#1]):[c](-[#1]):[c](-[#1]):[c]4-[#1]):[n]3-[#1])-[#6](-[#1])(-[#1])-[#6]1(-[#1])-[#1])-[#6](-[#1])(-[#1])-[#6@@]5(-[#1])-[#6@@](-[#1])(-[#6](-[#1])(-[#1])-[#6](-[#1])(-[#1])-[#6](-[#1])(-[#1])-[#6]5(-[#1])-[#1])-[#6]2(-[#1])-[#1]	280.40726	C19H24N2	Alkaloid
333	[#8](-[#1])-[#6](-[#1])(-[#1])\-[#6](\-[#6](-[#1])(-[#1])-[#1])=[#6](-[#1])\-[#6](-[#1])(-[#1])-[#7](-[#1])-[c]1:[c]2:[c](:[n]:[c](-[#1]):[n]1):[n]:[c](-[#1]):[n]2-[#1]	219.24311	C10H13N5O	Alkaloid
334	[#8]1-[c]2:[c](-[#1]):[c](-[#1]):[c](\-[#6](-[#1])=[#6](-[#1])/-[#7](-[#1])-[#6](-[#6@](-[#1])(-[#6](-[#1])(-[#1])-[#6](-[#1])(-[#1])-[#6]3(-[#1])-[#1])-[#7]3-[#6](-[#6@]4(-[#1])-[#6@]1(-[#1])-[#6](-[#1])(-[#1])-[#6](-[#1])(-[#1])-[#7]4-[#6](-[#6@](-[#1])(-[#6@@](-[#1])(-[#6](-[#1])(-[#1])-[#1])-[#6](-[#1])(-[#1])-[#6](-[#1])(-[#1])-[#1])-[#7](-[#1])-[#6](-[#6@](-[#1])(-[#6@@](-[#1])(-[#6](-[#1])…	611.77205	C33H49N5O6	Alkaloid
335	[#8]=[#6](-[#6@@](-[#1])(-[#6](-[#1])(-[#6](-[#1])(-[#1])-[#1])-[#6](-[#1])(-[#1])-[#1])-[#7](-[#1])-[#6](-[#6@](-[#1])(-[#6@@]1(-[#1])-[#6](-[#1])(-[#1])-[#1])-[#7](-[#1])-[#6](-[#6]2=[#6](-[#6](-[#6](-[#6](-[#1])(-[#1])-[#1])=[#6]3-[#6]2=[#7]-[c]4:[c](:[c](-[#6](-[#1])(-[#1])-[#1]):[c](-[#1]):[c](-[#1]):[c]4-[#6](-[#7](-[#1])-[#6@@](-[#1])(-[#6@@]5(-[#1])-[#6](-[#1])(-[#1])-[#1])-[#6](-[#7](-[#…	1255.41703	C62H86N12O16	Aminoacids_and_peptides
336	[#8]1-[#6](-[#1])(-[#1])-[#6](-[#1])(-[#1])-[#6](=[#6](-[#1])-[#1])-[#6@@](-[#6](-[#7]2-[#1])=[#8])(-[#7](-[#1])-[#6](-[#6@]12-[#6@](-[#1])(-[#6@](-[#6](-[#1])(-[#1])-[#1])(-[#6](-[#1])(-[#1])-[#8]-[#1])-[#8]-[#1])-[#8]-[#1])=[#8])-[#8]-[#1]	302.28052	C12H18N2O7	Aminoacids_and_peptides
337	[#8]=[#6]1-[#6](-[#1])(-[#1])-[#6@@](-[#1])(-[#6](-[#1])(-[#1])-[#6](-[#1])=[#6]2-[#1])-[#7]12	109.12588	C6H7NO	Aminoacids_and_peptides
338	[R1]-[#6@](-[#1])(-[#6]1=[#8])-[#6@]2(-[#1])-[#7]1-[#6](-[#6](-[#8]-[#1])=[#8])=[#6](-[#6](-[#1])(-[#1])-[#16]2)-[R2]	183.18449	C7H5NO3"R#"2S	Aminoacids_and_peptides
339	[#8]1\-[#6](=[#6](-[#1])/-[#6](-[#1])(-[#1])-[#8]-[#1])\-[#6@](-[#1])(-[#6](=[#8])-[#8]-[#1])-[#7]2-[#6@@]1(-[#1])-[#6](-[#1])(-[#1])-[#6]2=[#8]	199.16075	C8H9NO5	Aminoacids_and_peptides
340	[#8](-[#1])-[#6@](-[#1])(-[#6@](-[#1])(-[#6](-[#1])(-[#1])-[#1])-[#6](-[#1])(-[#1])\-[#6](-[#1])=[#6](-[#1])\-[#6](-[#1])(-[#1])-[#1])-[#6@@](-[#1])(-[#6](-[#7](-[#1])-[#6@](-[#1])(-[#6](-[#7](-[#6](-[#1])(-[#1])-[#1])-[#6](-[#1])(-[#1])-[#6](-[#7](-[#6](-[#1])(-[#1])-[#1])-[#6@](-[#1])(-[#6](-[#7](-[#1])-[#6@](-[#1])(-[#6](-[#7](-[#6](-[#1])(-[#1])-[#1])-[#6@](-[#1])(-[#6](-[#7](-[#1])-[#6@@](-[…	1202.61123	C62H111N11O12	Aminoacids_and_peptides
341	[#8]=[#6](-[#6@@](-[#1])(-[#6](-[#1])(-[#1])-[#6](-[#1])(-[#6](-[#1])(-[#1])-[#1])-[#6](-[#1])(-[#1])-[#1])-[#7](-[#1])-[#6](-[#6@](-[#1])(-[#6](-[#1])(-[#1])-[c](:[c]1-[#1]):[c]2:[c](:[c](-[#1]):[c](-[#1]):[c](-[#1]):[c]2-[#1]):[n]1-[#1])-[#7](-[#1])-[#6](-[#6@](-[#1])(-[#6](-[#1])(-[#6](-[#1])(-[#1])-[#1])-[#6](-[#1])(-[#1])-[#1])-[#7](-[#1])-[#6](-[#6@](-[#1])(-[#6](-[#1])(-[#6](-[#1])(-[#1])-…	1882.29469	C99H140N20O17	Aminoacids_and_peptides
342	[#8]=[#6](-[#6@](-[#1])(-[#6]1(-[#1])-[#1])-[#7](-[#1])-[#6](\-[#6](\-[c]2:[c](-[#1]):[c](-[#1]):[c](:[c](-[#1]):[c]2-[#1])-[#8]-[#6](-[#1])(-[#1])-[#6](-[#1])(-[#1])-[#6@](-[#1])(-[#6](=[#8])-[#8]-[#1])-[#7](-[#1])-[#1])=[#7]/-[#8]-[#1])=[#8])-[#7]1-[#6@@](-[#1])(-[#6](=[#8])-[#8]-[#1])-[c]3:[c](-[#1]):[c](-[#1]):[c](:[c](-[#1]):[c]3-[#1])-[#8]-[#1]	500.45806	C23H24N4O9	Aminoacids_and_peptides
343	[#16]1-[#6](-[#6](-[#1])(-[#1])-[#1])(-[#6](-[#1])(-[#1])-[#1])-[#6](-[#1])(-[#6](=[#8])-[#8-])-[#7]2-[#6]1(-[#1])-[#6](-[#1])(-[#6]2=[#8])-[#7](-[#1])-[#6](-[#6](-[#1])(-[#1])-[c]3:[c](-[#1]):[c](-[#1]):[c](-[#1]):[c](-[#1]):[c]3-[#1])=[#8].[#11+]	356.37195	C16H17N2NaO4S	Aminoacids_and_peptides
344	[#17]-[c](:[c](:[c](:[c](:[c]1-[#6@@](-[#6@](-[#1])(-[#6@@](-[#6](-[#7]2-[#6](-[#1])(-[#1])-[#1])=[#8])(-[#7]34)-[#16]-[#16]-[#6@]2(-[#6](-[#1])(-[#1])-[#1])-[#6]3=[#8])-[#8]-[#1])(-[#6@@]45-[#1])-[#8]-[#1])-[#7]5-[#6](-[#1])(-[#1])-[#1])-[#8]-[#6](-[#1])(-[#1])-[#1])-[#8]-[#6](-[#1])(-[#1])-[#1]):[c]1-[#1]	473.9509	C18H20ClN3O6S2	Aminoacids_and_peptides
345	[#8]=[#6]1-[#6@@](-[#1])(-[#6](-[#1])(-[#1])-[c]2:[c](-[#1]):[c](-[#1]):[c](-[#1]):[c](-[#1]):[c]2-[#1])-[#7](-[#1])-[#6](-[#6@](-[#1])(-[#6](-[#1])(-[#1])-[#6](-[#1])(-[#6](-[#1])(-[#1])-[#1])-[#6](-[#1])(-[#1])-[#1])-[#7](-[#1])-[#6](-[#6@](-[#1])(-[#6](-[#1])(-[#1])-[#6](-[#1])(-[#1])-[#6](-[#1])(-[#1])-[#7](-[#1])-[#1])-[#7](-[#1])-[#6](-[#6@](-[#1])(-[#6](-[#1])(-[#6](-[#1])(-[#1])-[#1])-[#6…	1270.47627	C66H87N13O13	Aminoacids_and_peptides
346	[#8]1-[#6](-[#6@](-[#1])(-[#6](-[#1])(-[#6](-[#1])(-[#1])-[#1])-[#6](-[#1])(-[#1])-[#1])-[#7](-[#1])-[#6](-[#6@](-[#1])(-[#6](-[#1])(-[#1])-[#1])-[#8]-[#6](-[#6@@](-[#1])(-[#6](-[#1])(-[#6](-[#1])(-[#1])-[#1])-[#6](-[#1])(-[#1])-[#1])-[#7](-[#1])-[#6](-[#6@@](-[#1])(-[#6](-[#1])(-[#6](-[#1])(-[#1])-[#1])-[#6](-[#1])(-[#1])-[#1])-[#8]-[#6](-[#6@](-[#1])(-[#6](-[#1])(-[#6](-[#1])(-[#1])-[#1])-[#6](…	1111.32179	C54H90N6O18	Aminoacids_and_peptides
347	[#17]-[c]1:[c](-[#1]):[c](:[c](-[#1]):[c](-[#1]):[c]1-[#8]2)-[#6@](-[#1])(-[#6@](-[#1])(-[#6](-[#7](-[#1])-[#6@@](-[#1])(-[#6](-[#1])(-[#1])-[#6](-[#7](-[#1])-[#1])=[#8])-[#6](-[#7](-[#1])-[#6@@](-[#1])(-[#6](-[#7](-[#1])-[#6@@](-[#1])(-[#6](-[#7](-[#1])-[#6@](-[#1])(-[#6]3=[#8])-[#6@@](-[#1])(-[c](:[c](-[#1]):[c](-[#1]):[c]4-[#8]5):[c](-[#1]):[c]4-[#17])-[#8]-[#1])=[#8])-[c]6:[c](-[#1]):[c](:[c]…	1449.2536	C66H75Cl2N9O24	Aminoacids_and_peptides
348	[#8]1-[c](:[c](-[#6](-[#6](-[#1])(-[#1])-[#1])=[#8]):[c](:[c](-[#6](-[#1])(-[#1])-[#1]):[c]2-[#8]-[#1])-[#8]-[#1]):[c]2-[#6@@]3(-[#6](-[#1])(-[#1])-[#1])-[#6]1=[#6](-[#1])-[#6](=[#6](-[#6](-[#6](-[#1])(-[#1])-[#1])=[#8])-[#6]3=[#8])-[#8]-[#1]	344.31544	C18H16O7	Benzofuranoid
349	[#8]1-[c](:[c](-[#1]):[c](:[c](-[#6](-[#6](-[#1])(-[#1])-[#1])=[#8]):[c]2-[#1])-[#8]-[#1]):[c]2-[#6@](-[#1])(-[#6@]1(-[#1])-[#6](=[#6](-[#1])-[#1])-[#6](-[#1])(-[#1])-[#1])-[#8]-[#6](-[#1])(-[#1])-[#1]	248.27443	C14H16O4	Benzofuranoid
350	[#8]1-[c](:[c](-[#1]):[c](:[c](-[#6](-[#6](-[#1])(-[#1])-[#1])=[#8]):[c]2-[#1])-[#8]-[#6](-[#1])(-[#1])-[#1]):[c]2-[#6](-[#1])(-[#1])-[#6@]1(-[#1])-[#6](=[#6](-[#1])-[#1])-[#6](-[#1])(-[#1])-[#1]	232.27503	C14H16O3	Benzofuranoid
351	[#8]1-[#6](-[#6](-[#6](-[#1])=[#6](-[#1])-[#6](-[#1])(-[#1])-[#6]2(-[#1])-[#1])=[#6]2-[#6]1(-[#6@@](-[#1])(-[#6](-[#1])(-[#1])-[#6](-[#1])(-[#1])-[#6](-[#1])(-[#1])-[#1])-[#6@]3(-[#1])-[#6](-[#1])(-[#1])-[#6]4(-[#1])-[#1])-[#6@]4(\-[#6](=[#6](-[#1])/-[#6](-[#1])(-[#1])-[#6](-[#1])(-[#1])-[#6](-[#1])(-[#1])-[#1])\-[#8]5)-[#6](-[#6]5=[#8])=[#6]3-[#1])=[#8]	380.47672	C24H28O4	Benzofuranoid
352	[c]1(-[#1]):[c](:[c](-[#1]):[c](-[#1]):[o]2):[c]2:[c](-[#1]):[c](:[o]:[c](-[#1]):[c]3-[#1]):[c]13	158.15343	C10H6O2	Benzofuranoid
353	[c]1(-[#1]):[c](:[c](-[#1]):[c](-[#1]):[o]2):[c]2:[c](-[#1]):[c](-[#1]):[c]1-[#1]	118.13264	C8H6O	Benzofuranoid
354	[o]1:[c](-[#6](=[#6](-[#1])-[#1])-[#6](-[#1])(-[#1])-[#1]):[c](-[#1]):[c]2:[c]1:[c](-[#1]):[c](:[c](-[#6](-[#6](-[#1])(-[#1])-[#1])=[#8]):[c]2-[#1])-[#8]-[#1]	216.23257	C13H12O3	Benzofuranoid
355	[c]1(-[#1]):[c](-[#6](-[#1])(-[#1])-[#8]-[#6]2=[#8]):[c]2:[c](-[#1]):[c](-[#1]):[c]1-[#1]	134.13203	C8H6O2	Benzofuranoid
356	[o]1:[c](-[c]2:[c](-[#1]):[c](:[c](-[#1]):[c](:[c]2-[#1])-[#8]-[#1])-[#8]-[#1]):[c](-[#1]):[c](:[c](-[#1]):[c](-[#1]):[c](:[c]3-[#6](-[#1])(-[#1])\-[#6](-[#1])=[#6](/-[#6](-[#1])(-[#1])-[#1])\-[#6](-[#1])(-[#1])-[#6](-[#1])(-[#1])\-[#6](-[#1])=[#6](/-[#6](-[#1])(-[#1])-[#1])\-[#6](-[#1])(-[#1])-[#1])-[#8]-[#6](-[#1])(-[#1])-[#1]):[c]13	392.48742	C25H28O4	Benzofuranoid
357	[#8]1-[c](:[c](-[#1]):[c](:[c](-[#1]):[c]2-[#8]-[#6](-[#1])(-[#1])-[#1])-[#8]-[#6](-[#1])(-[#1])-[#1]):[c]2-[#6@@](-[#6@@](-[#1])(-[#6@@]13-[c]4:[c](-[#1]):[c](-[#1]):[c](:[c](-[#1]):[c]4-[#1])-[#8]-[#6](-[#1])(-[#1])-[#1])-[#8]-[#1])(-[#6@](-[#1])(-[#6](-[#7]5-[#6](-[#1])(-[#1])-[#6](-[#1])(-[#1])-[#6](-[#1])(-[#1])-[#6@]5(-[#1])-[#8]-[#6](-[#1])(-[#1])-[#1])=[#8])-[#6@@]3(-[#1])-[c]6:[c](-[#1])…	561.62219	C32H35NO8	Benzofuranoid
358	[#8]1-[c](:[c](-[#1]):[c](:[c](-[#1]):[c]2-[#8]-[#6](-[#1])(-[#1])-[#1])-[#8]-[#6](-[#1])(-[#1])-[#1]):[c]2-[#6@](-[#6@@](-[#1])(-[#6@](-[#1])(-[#6](-[#7](-[#6](-[#1])(-[#1])-[#1])-[#6](-[#1])(-[#1])-[#1])=[#8])-[#6@@]3(-[#1])-[c]4:[c](-[#1]):[c](-[#1]):[c](-[#1]):[c](-[#1]):[c]4-[#1])-[#8]-[#1])(-[#6@@]13-[c]5:[c](-[#1]):[c](-[#1]):[c](:[c](-[#1]):[c]5-[#1])-[#8]-[#6](-[#1])(-[#1])-[#1])-[#8]-[#…	505.55894	C29H31NO7	Benzofuranoid
359	[c]1(-[#1]):[c](-[#6](-[#1])(-[#1])-[#6](-[#1])=[#6](-[#1])-[#8]2):[c]2:[c](-[#1]):[c](-[#1]):[c]1-[#1]	132.15921	C9H8O	Benzopyranoid
360	[c]1(-[#1]):[c](-[#6](-[#1])=[#6](-[#1])-[#6](-[#1])(-[#1])-[#8]2):[c]2:[c](-[#1]):[c](-[#1]):[c]1-[#1]	132.15921	C9H8O	Benzopyranoid
361	[#8](-[c]1:[c](-[#1]):[c](-[#1]):[c](-[#6](-[#1])=[#6](-[#1])-[#6](=[#8])-[#8]2):[c]2:[c]1-[#1])-[#6](-[#1])(-[#1])\-[#6](-[#1])=[#6](/-[#6](-[#1])(-[#1])-[#1])\-[#6](-[#1])(-[#1])-[#6](-[#1])(-[#1])\-[#6](-[#1])=[#6](/-[#6](-[#1])(-[#1])-[#1])\-[#6](-[#1])(-[#1])-[#1]	298.37618	C19H22O3	Benzopyranoid
362	[c]1(-[#1]):[c](-[#6](-[#1])(-[#1])-[#6](-[#1])(-[#1])-[#6](-[#1])(-[#1])-[#8]2):[c]2:[c](-[#1]):[c](-[#1]):[c]1-[#1]	134.17509	C9H10O	Benzopyranoid
363	[c]1(-[#1]):[c](-[#6](=[#8])-[#6](-[#1])(-[#1])-[#6](-[#1])(-[#1])-[#8]2):[c]2:[c](-[#1]):[c](-[#1]):[c]1-[#1]	148.15861	C9H8O2	Benzopyranoid
364	[c]1(-[#1]):[c](-[#6](=[#8])-[#6](-[#1])=[#6](-[#1])-[#8]2):[c]2:[c](-[#1]):[c](-[#1]):[c]1-[#1]	146.14273	C9H6O2	Benzopyranoid
365	[c]1(-[#1]):[c](-[#6](-[#1])=[#6](-[#1])-[#6](=[#8])-[#8]2):[c]2:[c](-[#1]):[c](-[#1]):[c]1-[#1]	146.14273	C9H6O2	Benzopyranoid
366	[#8]1-[c]2:[c](:[c](-[#1]):[c](-[#6](-[#6](-[#1])(-[#1])-[#1])=[#8]):[c](:[c]2-[#1])-[#8]-[#1])-[#6](-[#1])=[#6](-[#1])-[#6]1(-[#6](-[#1])(-[#1])-[#1])-[#6](-[#1])(-[#1])-[#1]	218.24845	C13H14O3	Benzopyranoid
367	[#8]1-[#6](-[c]2:[c](:[c]3:[c](:[c](:[c]2-[#1])-[#8]-[#1])-[#8]-[#1])-[c](:[c]1:[c](:[c](:[c]4-[#1])-[#8]-[#1])-[#8]-[#1]):[c]4-[#6](=[#8])-[#8]3)=[#8]	302.19263	C14H6O8	Benzopyranoid
368	[c]1(-[#1]):[c](-[#6](-[#1])=[#6](-[#1])-[#8]-[#6]2(-[#1])-[#1]):[c]2:[c](-[#1]):[c](-[#1]):[c]1-[#1]	132.15921	C9H8O	Benzopyranoid
369	[c]1(-[#1]):[c](-[#6](-[#1])=[#6](-[#1])-[#8]-[#6]2=[#8]):[c]2:[c](-[#1]):[c](-[#1]):[c]1-[#1]	146.14273	C9H6O2	Benzopyranoid
370	[#8]1-[c](:[c](-[#1]):[c](:[c](-[#6](\-[#6](-[#1])=[#6](\-[c]2:[c](-[#1]):[c](-[#1]):[c](:[c]3:[c]2-[#1])-[#8]-[#6](-[#1])(-[#1])-[#8]3)/-[#8]-[#1])=[#8]):[c]4-[#8]-[#6](-[#1])(-[#1])-[#1])-[#8]-[#6](-[#1])(-[#1])-[#1]):[c]4-[#6](-[#1])=[#6](-[#1])-[#6]1(-[#6](-[#1])(-[#1])-[#1])-[#6](-[#1])(-[#1])-[#1]	410.41658	C23H22O7	Benzopyranoid
371	[#8]1-[#6](-[#6](-[#1])=[#6](-[#1])-[c]2:[c]1:[c](-[#1]):[c](:[c](-[#1]):[c]2-[#1])-[#8]-[#1])=[#8]	162.14213	C9H6O3	Benzopyranoid
372	[#8]1-[#6](=[#6](-[#6](=[#8])-[#8]2)-[#6](-[#1])=[#6](-[#1])-[#6]1(-[#6](-[#1])(-[#1])-[#1])-[#6](-[#1])(-[#1])-[#1])-[c]3:[c]2:[c]4:[c](:[c](-[#1]):[c](:[c](-[#1]):[c]4-[#8]-[#1])-[#8]-[#6](-[#1])(-[#1])-[#1]):[c](-[#1]):[c]3-[#6](-[#1])(-[#1])-[#1]	338.35392	C20H18O5	Benzopyranoid
373	[o]1:[c](:[c](-[#1]):[c](:[c](:[c]2-[#1])-[#8]-[#1])-[#8]-[#1]):[c]2:[c](-[#6](=[#8])-[#8]3):[c]1-[c]4:[c]3:[c](-[#1]):[c](:[c](-[#1]):[c]4-[#8]-[#1])-[#8]-[#6](-[#1])(-[#1])-[#1]	314.2464	C16H10O7	Benzopyranoid
374	[#8]1-[#6@](-[#1])(-[#6](-[#1])(-[#1])-[#8]-[#1])-[#6@](-[#1])(-[#6@](-[#1])(-[#6@]1(-[#1])-[n]2:[c](-[#1]):[n]:[c](:[c](-[#7](-[#1])-[#1]):[n]:[c](-[#1]):[n]3):[c]23)-[#8]-[#1])-[#8]-[#1]	267.24132	C10H13N5O4	Carbohydrates
375	[#15](-[#7](-[#1])-[c](:[c](:[c]12):[n]:[c](-[#1]):[n]1-[#6]3(-[#1])-[#6@](-[#1])(-[#6](-[#1])(-[#1])-[#6@@](-[#1])(-[#6](-[#1])(-[#1])-[#8]-[#15](-[#7](-[#1])-[#6](-[#6@](-[#1])(-[#6@@](-[#1])(-[#6](-[#1])(-[#6](-[#1])(-[#1])-[#1])-[#6](-[#1])(-[#1])-[#1])-[#8]-[#1])-[#8]-[#1])=[#8])(=[#8])-[#8]-[#1])-[#8]3)-[#8]-[#1]):[n]:[c](-[#1]):[n]2)(=[#8])(-[#8]-[#1])-[#8]-[#6](-[#1])(-[#6@@](-[#1])(-[#6@…	702.49936	C22H36N6O16P2	Carbohydrates
376	[#53]-[c](:[c]1-[#6](-[#1])(-[#1])-[#1]):[c](:[c](:[c](:[c]1-[#6](=[#8])-[#16]-[#6@](-[#1])(-[#6@@](-[#1])(-[#6](-[#1])(-[#1])-[#1])-[#8]2)-[#6@](-[#1])(-[#6](-[#1])(-[#1])-[#6@]2(-[#1])-[#8]-[#7](-[#1])-[#6@](-[#1])(-[#6@@]3(-[#1])-[#6](-[#1])(-[#1])-[#1])-[#6@@](-[#1])(-[#6@](-[#1])(-[#6@](-[#1])(-[#8]-[#6@@]4(-[#1])-[#6]#[#6]\-[#6](-[#1])=[#6](-[#1])/-[#6]#[#6]-[#6@]5(\-[#6](=[#6](-[#1])/-[#6]…	1368.34802	C55H74IN3O21S4	Carbohydrates
377	[#8]1-[#6@](-[#1])(-[#6@@](-[#1])(-[#6@](-[#1])(-[#6@@](-[#1])(-[#6@@]1(-[#1])-[#6](-[#1])(-[#1])-[#8]-[#1])-[#8]-[#6@@]2(-[#1])-[#6@@](-[#1])(-[#6@](-[#1])(-[#6@@](-[#1])(-[#6@@](-[#1])(-[#6](-[#1])(-[#1])-[#8]-[#1])-[#8]2)-[#8]-[#1])-[#8]-[#1])-[#8]-[#1])-[#8]-[#1])-[#8]-[#1])-[#8]-[#6@](-[#1])(-[#6@@]3(-[#1])-[#6](-[#1])(-[#1])-[#8]-[#1])-[#6@@](-[#1])(-[#6@](-[#1])(-[#6](-[#1])(-[#8]-[#1])-[#…	504.43708	C18H32O16	Carbohydrates
378	[#8](-[#6@@]1(-[#1])-[#6](-[#1])(-[#6](-[#1])(-[#6](-[#1])(-[#6](-[#1])(-[#6](-[#1])(-[#1])-[#8]-[#1])-[#8]1)-[#8]-[#1])-[#8]-[#1])-[#8]-[#1])-[#6@](-[#1])(-[#6]2(-[#1])-[#6](-[#1])(-[#1])-[#8]-[#1])-[#6](-[#1])(-[#6](-[#1])(-[#6](-[#1])(-[#8]-[#1])-[#8]2)-[#8]-[#1])-[#8]-[#1]	342.29648	C12H22O11	Carbohydrates
379	[#8]1-[#6@](-[#1])(-[#6](-[#1])(-[#6](-[#1])(-[#6](-[#1])(-[#6]1(-[#1])-[#6](-[#1])(-[#1])-[#8]-[#1])-[#8]-[#1])-[#8]-[#1])-[#7](-[#1])-[#6](-[#6](-[#1])(-[#1])-[#1])=[#8])-[#8]-[#1]	221.20779	C8H15NO6	Carbohydrates
380	[#8]1-[#6@](-[#1])(-[#6@](-[#1])(-[#6@](-[#1])(-[#6@](-[#1])(-[#6@@]1(-[#1])-[#6](-[#1])(-[#1])-[#8]-[#1])-[#8]-[#1])-[#8]-[#6]2(-[#1])-[#6@@](-[#1])(-[#6@@](-[#1])(-[#6](-[#1])=[#6](-[#6](=[#8])-[#8]-[#1])-[#8]2)-[#8]-[#1])-[#8]-[#1])-[#7](-[#1])-[#6](-[#6](-[#1])(-[#1])-[#1])=[#8])-[#8]-[#1]	379.31664	C14H21NO11	Carbohydrates
381	[#8]=[#6](-[#7]=[#6](-[#1])-[#6](-[#1])=[#6]1-[#7](-[#1])-[#1])-[#7]1-[#1]	111.102	C4H5N3O	Carbohydrates
382	[#8](-[#6@@]1(-[#1])-[#6](-[#1])(-[#1])-[#6@@](-[#1])(-[#6@@](-[#1])(-[#6@](-[#1])(-[#6](-[#1])(-[#1])-[#1])-[#8]1)-[#8]-[#1])-[#7](-[#1])-[#1])-[#6@]2(-[#1])-[c]3:[c](:[c](:[c](-[#6](-[c](:[c](-[#1]):[c](-[#1]):[c](-[#1]):[c]4-[#8]-[#6](-[#1])(-[#1])-[#1]):[c]4-[#6]5=[#8])=[#8]):[c]5:[c]3-[#8]-[#1])-[#8]-[#1])-[#6](-[#1])(-[#1])-[#6@@](-[#6](-[#6](-[#1])(-[#1])-[#1])=[#8])(-[#6]2(-[#1])-[#1])-[#…	527.51985	C27H29NO10	Carbohydrates
383	[#8]1-[#6@]2(-[#6](-[#1])(-[#1])-[#6](-[#1])(-[#1])-[#6@@](-[#1])(-[#6](-[#1])(-[#1])-[#1])-[#6](-[#1])(-[#1])-[#8]2)-[#6@@](-[#1])(-[#6](-[#1])(-[#1])-[#1])-[#6@@]3(-[#1])-[#6@]1(-[#1])-[#6@](-[#1])(-[#6@@](-[#1])(-[#6@@]4(-[#1])-[#6@](-[#1])(-[#6](-[#1])(-[#1])-[#6]5(-[#1])-[#1])-[#6@]6(-[#6](-[#1])(-[#1])-[#1])-[#6@](-[#1])(-[#6](-[#1])(-[#1])-[#6@](-[#1])(-[#6@@](-[#1])(-[#6]6(-[#1])-[#1])-[#…	1229.31227	C56H92O29	Carbohydrates
384	[#8](-[#1])-[#6@@]12-[#6@@](-[#6](-[#1])(-[#1])-[#1])(-[#6@@](-[#1])(-[#6](=[#6](-[#1])-[#6](=[#8])-[#8]3)-[#6]3(-[#1])-[#1])-[#6](-[#1])(-[#1])-[#6]1(-[#1])-[#1])-[#6](-[#1])(-[#1])-[#6](-[#1])(-[#1])-[#6@](-[#1])(-[#6@]4(-[#6](-[#1])(-[#1])-[#1])-[#6@@](-[#1])(-[#6](-[#1])(-[#1])-[#6@](-[#1])(-[#6](-[#1])(-[#1])-[#6]4(-[#1])-[#1])-[#8]-[#6@@]5(-[#1])-[#6](-[#1])(-[#1])-[#6@@](-[#1])(-[#6@@](-[#…	764.93905	C41H64O13	Carbohydrates
385	[#8]1-[#6@@](-[#1])(-[#6@@](-[#1])(-[#6@](-[#1])(-[#6@@](-[#1])(-[#6@@]1(-[#1])-[#6](-[#1])(-[#1])-[#8]-[#6@]2(-[#1])-[#6@@](-[#1])(-[#6@](-[#1])(-[#6@@](-[#1])(-[#6@@](-[#1])(-[#6](-[#1])(-[#1])-[#8]-[#1])-[#8]2)-[#8]-[#1])-[#8]-[#1])-[#8]-[#1])-[#8]-[#6@]3(-[#1])-[#6@@](-[#1])(-[#6@](-[#1])(-[#6@@](-[#1])(-[#6@@](-[#1])(-[#6](-[#1])(-[#1])-[#8]-[#1])-[#8]3)-[#8]-[#1])-[#8]-[#1])-[#8]-[#1])-[#8]…	666.57767	C24H42O21	Carbohydrates
386	[#8]1-[#6@](-[#1])(-[#6](-[#1])(-[#1])-[#8]-[#1])-[#6@](-[#1])(-[#6@](-[#1])(-[#6@]1(-[#1])-[n]2:[c](-[#1]):[n]:[c](-[#6](-[#7](-[#1])-[#6](-[#7](-[#1])-[#1])=[#7]3)=[#8]):[c]23)-[#8]-[#1])-[#8]-[#1]	283.24072	C10H13N5O5	Carbohydrates
387	[#16](-[#7](-[#1])-[#6](-[#1])(-[#6]1(-[#1])-[#8]-[#6](-[#1])(-[#6](-[#1])(-[#6](=[#8])-[#8]-[#1])-[#8]2)-[#6](-[#1])(-[#6](-[#1])(-[#6]2(-[#1])-[#8]-[#6](-[#1])(-[#6]3(-[#1])-[#6](-[#1])(-[#1])-[#8]-[#16](=[#8])(=[#8])-[#8]-[#1])-[#6](-[#1])(-[#6](-[#1])(-[#6](-[#1])(-[#8]-[#1])-[#8]3)-[#7](-[#1])-[#6](-[#6](-[#1])(-[#1])-[#1])=[#8])-[#8]-[#1])-[#8]-[#16](=[#8])(=[#8])-[#8]-[#1])-[#8]-[#1])-[#6]…	1134.92787	C26H42N2O37S5	Carbohydrates
388	[#8](-[#6@](-[#1])(-[#6@@](-[#1])(-[#6](=[#8])-[#8]-[#1])-[#8]1)-[#6@@](-[#1])(-[#6@](-[#1])(-[#6@]1(-[#1])-[#8]-[#6@@](-[#1])(-[#6@@](-[#1])(-[#6@@]2(-[#1])-[#6](-[#1])(-[#1])-[#8]-[#1])-[#8]-[#1])-[#6@](-[#1])(-[#6](-[#1])(-[#8]-[#1])-[#8]2)-[#7](-[#1])-[#6](-[#6](-[#1])(-[#1])-[#1])=[#8])-[#8]-[#1])-[#8]-[#1])-[#6@@]3(-[#1])-[#6@@](-[#1])(-[#6@](-[#1])(-[#6@@](-[#1])(-[#6@@](-[#1])(-[#6](-[#1]…	776.64855	C28H44N2O23	Carbohydrates
389	[#8](-[#6@]1(-[#1])-[#6@@](-[#1])(-[#6@](-[#1])(-[#6@@](-[#1])(-[#6@@](-[#1])(-[#6](-[#1])(-[#1])-[#8]-[#1])-[#8]1)-[#8]-[#1])-[#7](-[#1])-[#1])-[#8]-[#1])-[#6@@]2(-[#1])-[#6@@](-[#1])(-[#6](-[#1])(-[#1])-[#6@@](-[#1])(-[#6@](-[#1])(-[#6@]2(-[#1])-[#8]-[#1])-[#8]-[#6@]3(-[#1])-[#6@@](-[#1])(-[#6@](-[#1])(-[#6@@](-[#1])(-[#6@@](-[#1])(-[#6](-[#1])(-[#1])-[#7](-[#1])-[#1])-[#8]3)-[#8]-[#1])-[#8]-[#…	484.49864	C18H36N4O11	Carbohydrates
390	[#16](=[#8])(=[#8])(-[#8]-[#1])-[#8]-[#6](-[#1])(-[#1])-[#6@]1(-[#1])-[#6@](-[#1])(-[#6@@](-[#1])(-[#6@](-[#1])(-[#6@](-[#1])(-[#8]-[#6@](-[#1])(-[#6@](-[#1])(-[#6@](-[#1])(-[#8]-[#1])-[#8]2)-[#8]-[#1])-[#6@](-[#1])(-[#6@@]2(-[#1])-[#6](-[#1])(-[#1])-[#8]-[#16](=[#8])(=[#8])-[#8]-[#1])-[#8]-[#1])-[#8]1)-[#7](-[#1])-[#6](-[#6](-[#1])(-[#1])-[#1])=[#8])-[#8]-[#1])-[#8]-[#6@@]3(-[#1])-[#6@@](-[#1])(…	1052.93491	C28H48N2O32S4	Carbohydrates
391	[#8](-[#6@@]1(-[#1])-[#6@@](-[#1])(-[#6@](-[#1])(-[#6@](-[#1])(-[#6@@](-[#1])(-[#6](-[#1])(-[#1])-[#8]-[#1])-[#8]1)-[#8]-[#1])-[#8]-[#1])-[#8]-[#1])-[#6@](-[#1])(-[#6@@]2(-[#1])-[#6](-[#1])(-[#1])-[#8]-[#1])-[#6@@](-[#1])(-[#6@](-[#1])(-[#6@@](-[#1])(-[#8]-[#1])-[#8]2)-[#8]-[#1])-[#8]-[#1]	342.29648	C12H22O11	Carbohydrates
392	[#8](-[#6@]1(-[#1])-[#6@@](-[#1])(-[#6@](-[#1])(-[#6@@](-[#1])(-[#6@@](-[#1])(-[#6](-[#1])(-[#1])-[#8]-[#1])-[#8]1)-[#8]-[#1])-[#8]-[#1])-[#8]-[#1])-[#6@](-[#1])(-[#6@@]2(-[#1])-[#6](-[#1])(-[#1])-[#8]-[#1])-[#6@@](-[#1])(-[#6@](-[#1])(-[#6@](-[#1])(-[#8]-[#1])-[#8]2)-[#8]-[#1])-[#8]-[#1]	342.29648	C12H22O11	Carbohydrates
393	[#8]1-[#6](-[#1])(-[#6@@](-[#1])(-[#6@](-[#1])(-[#6@@](-[#1])(-[#6@@]1(-[#1])-[#6](-[#1])(-[#1])-[#8]-[#1])-[#8]-[#1])-[#8]-[#6@@](-[#1])(-[#6](=[#8])-[#8]-[#1])-[#6](-[#1])(-[#1])-[#1])-[#7](-[#1])-[#1])-[#8]-[#1]	251.23377	C9H17NO7	Carbohydrates
394	[#8]1-[#6@](-[#1])(-[#6@@](-[#1])(-[#6@](-[#1])(-[#6@@](-[#1])(-[#6@@]1(-[#1])-[#6](-[#1])(-[#1])-[#8]-[#1])-[#8]-[#1])-[#8]-[#1])-[#7](-[#1])-[#6](-[#6](-[#1])(-[#1])-[#1])=[#8])-[#8]-[#1]	221.20779	C8H15NO6	Carbohydrates
395	[#8](-[#6@@]1(-[#1])-[#6@@](-[#1])(-[#6@@](-[#1])(-[#6@@](-[#1])(-[#6](-[#1])(-[#1])-[#8]-[#1])-[#8]1)-[#8]-[#6@]2(-[#1])-[#6@@](-[#1])(-[#6@](-[#1])(-[#6@@](-[#1])(-[#6@](-[#1])(-[#6](-[#1])(-[#1])-[#7](-[#1])-[#1])-[#8]2)-[#8]-[#1])-[#8]-[#1])-[#7](-[#1])-[#1])-[#8]-[#1])-[#6@]3(-[#1])-[#6@](-[#1])(-[#6@@](-[#1])(-[#6](-[#1])(-[#1])-[#6@@](-[#1])(-[#6@@]3(-[#1])-[#8]-[#6@]4(-[#1])-[#6@@](-[#1])…	614.64373	C23H46N6O13	Carbohydrates
396	[#8](-[#1])-[#6@@](-[#1])(-[#6@@](-[#1])(-[#6@](-[#1])(-[#6](-[#1])(-[#7]1-[#1])-[#8]-[#1])-[#8]-[#1])-[#8]-[#1])-[#6@@]1(-[#1])-[#6](-[#1])(-[#1])-[#8]-[#1]	179.17111	C6H13NO5	Carbohydrates
397	[#8](-[#6@@]1(-[#1])-[#6@@](-[#1])(-[#6@@](-[#1])(-[#6@@](-[#1])(-[#6](-[#1])(-[#1])-[#8]-[#1])-[#8]1)-[#8]-[#6@]2(-[#1])-[#6@@](-[#1])(-[#6@](-[#1])(-[#6@@](-[#1])(-[#6@](-[#1])(-[#6](-[#1])(-[#1])-[#7](-[#1])-[#1])-[#8]2)-[#8]-[#1])-[#8]-[#1])-[#7](-[#1])-[#1])-[#8]-[#1])-[#6@]3(-[#1])-[#6@](-[#1])(-[#6@@](-[#1])(-[#6](-[#1])(-[#1])-[#6@@](-[#1])(-[#6@@]3(-[#1])-[#8]-[#6@]4(-[#1])-[#6@@](-[#1])…	615.62849	C23H45N5O14	Carbohydrates
398	[#8](-[#6@@]1(-[#1])-[#6@@](-[#1])(-[#6@@](-[#6](-[#1])=[#8])(-[#6@](-[#1])(-[#6](-[#1])(-[#1])-[#1])-[#8]1)-[#8]-[#1])-[#8]-[#6@@]2(-[#1])-[#6@](-[#1])(-[#6@@](-[#1])(-[#6@](-[#1])(-[#6@](-[#1])(-[#6](-[#1])(-[#1])-[#8]-[#1])-[#8]2)-[#8]-[#1])-[#8]-[#1])-[#7](-[#1])-[#6](-[#1])(-[#1])-[#1])-[#6@@]3(-[#1])-[#6@@](-[#1])(-[#6@](-[#1])(-[#6@@](-[#1])(-[#6@](-[#1])(-[#6@]3(-[#1])\-[#7]=[#6](/-[#7](-…	581.57405	C21H39N7O12	Carbohydrates
399	[#8]1-[#6@](-[#1])(-[#6](-[#1])(-[#1])-[#8]-[#1])-[#6@](-[#1])(-[#6@@](-[#1])(-[#6@]1(-[#6](-[#1])(-[#1])-[#8]-[#1])-[#8]-[#6@]2(-[#1])-[#6@@](-[#1])(-[#6@](-[#1])(-[#6@@](-[#1])(-[#6@@](-[#1])(-[#6](-[#1])(-[#1])-[#8]-[#1])-[#8]2)-[#8]-[#1])-[#8]-[#1])-[#8]-[#1])-[#8]-[#1])-[#8]-[#1]	342.29648	C12H22O11	Carbohydrates
400	[#8]1-[#6@](-[#1])(-[#6](-[#1])(-[#1])-[#8]-[#1])-[#6@](-[#1])(-[#6](-[#1])(-[#1])-[#6@]1(-[#1])-[#7]2-[#6](-[#7](-[#1])-[#6](-[#6](-[#6](-[#1])(-[#1])-[#1])=[#6]2-[#1])=[#8])=[#8])-[#8]-[#1]	242.22855	C10H14N2O5	Carbohydrates
401	[#8](-[#6@]1(-[#1])-[#6@@](-[#1])(-[#6@](-[#1])(-[#6@@](-[#1])(-[#6@@](-[#1])(-[#6](-[#1])(-[#1])-[#8]-[#1])-[#8]1)-[#8]-[#1])-[#8]-[#1])-[#8]-[#1])-[#6@]2(-[#1])-[#6@@](-[#1])(-[#6@](-[#1])(-[#6@@](-[#1])(-[#6@@](-[#1])(-[#6](-[#1])(-[#1])-[#8]-[#1])-[#8]2)-[#8]-[#1])-[#8]-[#1])-[#8]-[#1]	342.29648	C12H22O11	Carbohydrates
402	[#15](=[#8])(-[#8]-[#1])(-[#8]-[#15](=[#8])(-[#8]-[#1])-[#8]-[#6](-[#1])(-[#1])-[#6@]1(-[#1])-[#6@](-[#1])(-[#6@](-[#1])(-[#6@](-[#1])(-[#7]2-[#6](-[#1])=[#6](-[#1])-[#6](-[#7](-[#1])-[#6]2=[#8])=[#8])-[#8]1)-[#8]-[#1])-[#8]-[#1])-[#8]-[#6@](-[#1])(-[#6@@](-[#1])(-[#6@](-[#1])(-[#6@@](-[#1])(-[#6@@]3(-[#1])-[#6](-[#1])(-[#1])-[#8]-[#1])-[#8]-[#1])-[#8]-[#1])-[#8]-[#1])-[#8]3	566.30178	C15H24N2O17P2	Carbohydrates
403	[#8]1-[#6@](-[#1])(-[#6](-[#1])(-[#1])-[#8]-[#1])-[#6@](-[#1])(-[#6@](-[#1])(-[#6@]1(-[#1])-[n]2:[c](-[#1]):[n]:[c](-[#6](-[n]3:[c](:[n]:[c](-[#6](-[#1])(-[#1])-[#1]):[c]3-[#6](-[#1])(-[#1])-[#6](-[#1])(-[#1])-[#6@@](-[#1])(-[#6](=[#8])-[#8]-[#6](-[#1])(-[#1])-[#1])-[#7](-[#1])-[#6](=[#8])-[#8]-[#6](-[#1])(-[#1])-[#1])-[#7]4-[#6](-[#1])(-[#1])-[#1])=[#8]):[c]24)-[#8]-[#1])-[#8]-[#1]	508.48182	C21H28N6O9	Carbohydrates
404	[c]1(-[#1]):[c](:[o+]:[c](-[c]2:[c](-[#1]):[c](-[#1]):[c](-[#1]):[c](-[#1]):[c]2-[#1]):[c](-[#1]):[c]3-[#1]):[c]3:[c](-[#1]):[c](-[#1]):[c]1-[#1]	207.24723	C15H11O	Flavonoid
405	[#8]1\-[#6](=[#6](-[#1])/-[c]2:[c](-[#1]):[c](-[#1]):[c](-[#1]):[c](-[#1]):[c]2-[#1])\-[#6](-[c]3:[c]1:[c](-[#1]):[c](-[#1]):[c](-[#1]):[c]3-[#1])=[#8]	222.23869	C15H10O2	Flavonoid
406	[#8]=[#6](\-[#6](-[#1])=[#6](-[#1])\-[c]1:[c](-[#1]):[c](-[#1]):[c](-[#1]):[c](-[#1]):[c]1-[#1])-[c]2:[c](-[#1]):[c](-[#1]):[c](-[#1]):[c](-[#1]):[c]2-[#1]	208.25517	C15H12O	Flavonoid
407	[o]1:[c](:[c](-[#1]):[c](-[#1]):[c](-[#1]):[c]2-[#1]):[c]2:[c](-[#6](=[#8])-[#8]3):[c]1-[c]4:[c]3:[c](-[#1]):[c](-[#1]):[c](-[#1]):[c]4-[#1]	236.22221	C15H8O3	Flavonoid
408	[c]1(-[#1]):[c](-[#1]):[c](-[#6](-[#6](-[#1])(-[#1])-[#6](-[#1])(-[#1])-[c]2:[c](-[#1]):[c](-[#1]):[c](-[#1]):[c](-[#1]):[c]2-[#1])=[#8]):[c](-[#1]):[c](-[#1]):[c]1-[#1]	210.27105	C15H14O	Flavonoid
409	[c]1(-[#1]):[c](-[#8]-[#6](-[#1])(-[c]2:[c](-[#1]):[c](-[#1]):[c](-[#1]):[c](-[#1]):[c]2-[#1])-[#6](-[#1])(-[#1])-[#6]3(-[#1])-[#8]-[#1]):[c]3:[c](-[#1]):[c](-[#1]):[c]1-[#1]	226.27045	C15H14O2	Flavonoid
410	[c]1(-[#1]):[c](-[#8]-[#6](-[#1])(-[c]2:[c](-[#1]):[c](-[#1]):[c](-[#1]):[c](-[#1]):[c]2-[#1])-[#6](-[#1])(-[#1])-[#6]3(-[#1])-[#1]):[c]3:[c](-[#1]):[c](-[#1]):[c]1-[#1]	210.27105	C15H14O	Flavonoid
411	[c]1(-[#1]):[c]2:[c](-[#8]-[#6](-[#1])(-[c]3:[c](-[#1]):[c](-[#1]):[c](-[#1]):[c](-[#1]):[c]3-[#1])-[#6](-[#1])(-[#8]-[#1])-[#6]2(-[#1])-[#1]):[c](-[#1]):[c](-[#1]):[c]1-[#1]	226.27045	C15H14O2	Flavonoid
412	[c]1(-[#1]):[c]2:[c](-[#8]-[#6](-[#1])(-[c]3:[c](-[#1]):[c](-[#1]):[c](-[#1]):[c](-[#1]):[c]3-[#1])-[#6](-[#1])(-[#1])-[#6]2=[#8]):[c](-[#1]):[c](-[#1]):[c]1-[#1]	224.25457	C15H12O2	Flavonoid
413	[#8]1-[c](:[c](-[#1]):[c](-[#1]):[c](-[#1]):[c]2-[#1]):[c]2-[#6](-[#6](-[#1])(-[#8]-[#1])-[#6]1(-[#1])-[c]3:[c](-[#1]):[c](-[#1]):[c](-[#1]):[c](-[#1]):[c]3-[#1])=[#8]	240.25397	C15H12O3	Flavonoid
414	[c]1(-[#1]):[c]2:[c](-[#8]-[#6](-[c]3:[c](-[#1]):[c](-[#1]):[c](-[#1]):[c](-[#1]):[c]3-[#1])=[#6](-[#1])-[#6]2=[#8]):[c](-[#1]):[c](-[#1]):[c]1-[#1]	222.23869	C15H10O2	Flavonoid
415	[c]1(-[#1]):[c]2:[c](-[#8]-[#6](-[c]3:[c](-[#1]):[c](-[#1]):[c](-[#1]):[c](-[#1]):[c]3-[#1])=[#6](-[#8]-[#1])-[#6]2=[#8]):[c](-[#1]):[c](-[#1]):[c]1-[#1]	238.23809	C15H10O3	Flavonoid
416	[c]1(-[#1]):[c](-[#8]-[#6](-[#1])(-[#1])-[#6](-[#1])(-[c]2:[c](-[#1]):[c](-[#1]):[c](-[#1]):[c](-[#1]):[c]2-[#1])-[#6]3(-[#1])-[#1]):[c]3:[c](-[#1]):[c](-[#1]):[c]1-[#1]	210.27105	C15H14O	Flavonoid
417	[#8]1-[c](:[c](-[#1]):[c](-[#1]):[c](-[#1]):[c]2-[#1]):[c]2-[#6](-[#1])(-[#1])-[#6](-[#1])(-[c]3:[c](-[#1]):[c](-[#1]):[c](-[#1]):[c](-[#1]):[c]3-[#1])-[#6]1(-[#8]-[#1])-[#8]-[#1]	242.26985	C15H14O3	Flavonoid
418	[c]1(-[#1]):[c](-[#8]-[#6](-[#1])(-[#1])-[#6](-[c]2:[c](-[#1]):[c](-[#1]):[c](-[#1]):[c](-[#1]):[c]2-[#1])=[#6]3-[#1]):[c]3:[c](-[#1]):[c](-[#1]):[c]1-[#8]-[#1]	224.25457	C15H12O2	Flavonoid
419	[c]1(-[#1]):[c](-[#8]-[#6](-[#1])=[#6](-[c]2:[c](-[#1]):[c](-[#1]):[c](-[#1]):[c](-[#1]):[c]2-[#1])-[#6]3=[#8]):[c]3:[c](-[#1]):[c](-[#1]):[c]1-[#1]	222.23869	C15H10O2	Flavonoid
420	[c]1(-[#1]):[c](-[#8]-[#6](-[#1])(-[c]2:[c](-[#1]):[c](-[#1]):[c](-[#1]):[c](-[#1]):[c]2-[#1])-[#6](-[#1])(-[#8]-[#1])-[#6]3(-[#1])-[#8]-[#1]):[c]3:[c](-[#1]):[c](-[#1]):[c]1-[#1]	242.26985	C15H14O3	Flavonoid
421	[c]1(-[#1]):[c](-[#8]-[#6](-[#1])(-[#1])-[#6](-[#1])(-[#1])-[#6@]2(-[#1])-[c]3:[c](-[#1]):[c](-[#1]):[c](-[#1]):[c](-[#1]):[c]3-[#1]):[c]2:[c](-[#1]):[c](-[#1]):[c]1-[#1]	210.27105	C15H14O	Flavonoid
422	[c]1(-[#1]):[c]2:[c](-[#6]3(-[#1])-[#6](-[#1])(-[c](:[c](-[#1]):[c](-[#1]):[c](-[#1]):[c]4-[#1]):[c]4-[#8]3)-[#6](-[#1])(-[#1])-[#8]2):[c](-[#1]):[c](-[#1]):[c]1-[#1]	224.25457	C15H12O2	Flavonoid
423	[#6]1(-[#1])(-[#1])-[#6](-[#1])(-[#6](-[#1])(-[#1])-[#1])-[#6](-[#1])(-[#6](-[#1])(-[#1])-[#1])-[#6](-[#1])(-[c]2:[c](-[#1]):[c](-[#1]):[c](-[#1]):[c](-[#1]):[c]2-[#1])-[c](:[c](-[#1]):[c](-[#1]):[c](-[#1]):[c]3-[#1]):[c]13	236.35139	C18H20	Lignan
424	[c]1(:[c](-[#1]):[c](-[#1]):[c](-[#1]):[c]2-[#1]):[c]2-[#6](-[#1])(-[#1])-[#6](-[#1])(-[#6](-[#1])(-[#1])-[#1])-[#6](-[#1])(-[#6](-[#1])(-[#1])-[#1])-[#6](-[#1])(-[#1])-[c]3:[c]1:[c](-[#1]):[c](-[#1]):[c](-[#1]):[c]3-[#1]	236.35139	C18H20	Lignan
425	[c]1(-[#1]):[c](-[#6](-[#1])(-[#1])-[#6](-[#1])(-[#6](-[#1])(-[#6](-[#1])(-[#1])-[c]2:[c](-[#1]):[c](-[#1]):[c](-[#1]):[c](-[#1]):[c]2-[#1])-[#6](-[#1])(-[#1])-[#1])-[#6](-[#1])(-[#1])-[#1]):[c](-[#1]):[c](-[#1]):[c](-[#1]):[c]1-[#1]	238.36727	C18H22	Lignan
426	[c]1(-[#1]):[c](-[#6](-[#1])(-[#1])-[#6]2(-[#1])-[#6](-[#1])(-[#6](-[#1])(-[#1])-[c]3:[c](-[#1]):[c](-[#1]):[c](-[#1]):[c](-[#1]):[c]3-[#1])-[#6](=[#8])-[#8]-[#6]2(-[#1])-[#1]):[c](-[#1]):[c](-[#1]):[c](-[#1]):[c]1-[#1]	266.33432	C18H18O2	Lignan
427	[c]1(-[#6]2(-[#1])-[#8]-[#6](-[#1])(-[c]3:[c](-[#1]):[c](-[#1]):[c](-[#1]):[c](-[#1]):[c]3-[#1])-[#6](-[#1])(-[#6](-[#1])(-[#1])-[#1])-[#6]2(-[#1])-[#6](-[#1])(-[#1])-[#1]):[c](-[#1]):[c](-[#1]):[c](-[#1]):[c](-[#1]):[c]1-[#1]	252.35079	C18H20O	Lignan
428	[#8]1-[#6](-[#1])(-[#6](-[#1])(-[#1])-[c]2:[c](-[#1]):[c](-[#1]):[c](-[#1]):[c](-[#1]):[c]2-[#1])-[#6](-[#1])(-[#1])-[#6](-[#1])(-[#6](-[#1])(-[#1])-[#1])-[#6]1(-[#1])-[c]3:[c](-[#1]):[c](-[#1]):[c](-[#1]):[c](-[#1]):[c]3-[#1]	252.35079	C18H20O	Lignan
429	[c]1(-[#1]):[c](-[#6]2(-[#1])-[#8]-[#6](-[#1])(-[#6](-[#1])(-[#1])-[#1])-[#6](-[#1])(-[c]3:[c](-[#1]):[c](-[#1]):[c](-[#1]):[c](-[#1]):[c]3-[#1])-[#6]2(-[#1])-[#6](-[#1])(-[#1])-[#1]):[c](-[#1]):[c](-[#1]):[c](-[#1]):[c]1-[#1]	252.35079	C18H20O	Lignan
430	[#8]1-[#6](-[#1])(-[c]2:[c](-[#1]):[c](-[#1]):[c](-[#1]):[c](-[#1]):[c]2-[#1])-[#6](-[#1])(-[#6](-[#1])(-[#1])-[#1])-[#6](-[#1])(-[#6](-[#1])(-[#1])-[c]3:[c](-[#1]):[c](-[#1]):[c](-[#1]):[c](-[#1]):[c]3-[#1])-[#6]1(-[#1])-[#1]	252.35079	C18H20O	Lignan
431	[#8]1-[#6](-[#1])(-[c]2:[c](-[#1]):[c](-[#1]):[c](-[#1]):[c](-[#1]):[c]2-[#1])-[#6](-[#1])(-[#6](-[#1])(-[#1])-[#8]-[#6]3(-[#1])-[c]4:[c](-[#1]):[c](-[#1]):[c](-[#1]):[c](-[#1]):[c]4-[#1])-[#6]3(-[#1])-[#6]1(-[#1])-[#1]	266.33432	C18H18O2	Lignan
432	[c]1(-[#6](-[#1])(-[#1])-[#6](-[#1])(-[#1])-[#6](-[#1])(-[#1])-[#1]):[c](-[#1]):[c](-[c]2:[c](-[#1]):[c](-[#6](-[#1])(-[#1])-[#6](-[#1])(-[#1])-[#6](-[#1])(-[#1])-[#1]):[c](-[#1]):[c](-[#1]):[c]2-[#1]):[c](-[#1]):[c](-[#1]):[c]1-[#1]	238.36727	C18H22	Lignan
433	[c]1(-[#1]):[c](-[#6](-[#1])(-[#1])-[#6](-[#1])(-[#1])-[#6](-[#1])(-[#1])-[#1]):[c](-[#1]):[c](-[#1]):[c](-[#8]-[#6](-[#1])(-[c]2:[c](-[#1]):[c](-[#1]):[c](-[#1]):[c](-[#1]):[c]2-[#1])-[#6]3(-[#1])-[#6](-[#1])(-[#1])-[#1]):[c]13	252.35079	C18H20O	Lignan
434	[#8]1-[c](:[c](-[#1]):[c](-[#1]):[c](-[#6](-[#1])(-[#1])-[#6](-[#1])(-[#1])-[#6](-[#1])(-[#1])-[#1]):[c]2-[#1]):[c]2-[#8]-[#6](-[#1])(-[#6](-[#1])(-[#1])-[#1])-[#6]1(-[#1])-[#6](-[#1])(-[#1])-[#1]	206.28081	C13H18O2	Lignan
435	[#6]1(-[#1])(-[#6](-[#1])(-[#1])-[#6](-[#1])(-[#1])-[#6](-[#1])(-[#1])-[#1])-[#6](-[#1])(-[#1])-[#6](-[#1])(-[#1])-[#6](-[#1])(-[#1])-[#6](-[#1])(-[#6](-[#1])(-[#6](-[#1])(-[#1])-[#1])-[#6](-[#1])(-[#1])-[#6](-[#1])(-[#1])-[#1])-[#6]1(-[#1])-[#1]	182.34553	C13H26	Lignan
436	[#6]1(-[#6](-[#1])(-[#1])-[#6](-[#1])(-[#1])-[#6](-[#1])(-[#1])-[#1])(-[#6](-[#1])(-[#6](-[#1])(-[#1])-[#6](-[#1])(-[#1])-[#1])-[#6](-[#1])(-[#1])-[#1])-[#6](-[#1])(-[#1])-[#6](-[#1])(-[#1])-[#6](-[#1])(-[#1])-[#6](-[#1])(-[#1])-[#6]1(-[#1])-[#1]	182.34553	C13H26	Lignan
437	[c]1(-[#1]):[c](-[#1]):[c](-[#6](-[#1])(-[#1])-[#6](-[#1])(-[#1])-[#6](-[#1])(-[#1])-[#1]):[c](-[#1]):[c](-[#1]):[c]1-[#6](-[#1])(-[#6](-[#1])(-[#1])-[#6](-[#1])(-[#1])-[#1])-[#6](-[#1])(-[#1])-[#1]	176.29789	C13H20	Lignan
438	[c]1(-[#1]):[c]2:[c](-[#6](-[#1])(-[#6](-[#1])(-[#1])-[#1])-[#6](-[#1])(-[#6](-[#1])(-[#1])-[#1])-[#8]-[#6](-[#1])(-[#1])-[#6](-[#1])(-[#1])-[#6]2(-[#1])-[#1]):[c](-[#1]):[c](-[#1]):[c]1-[#1]	190.28141	C13H18O	Lignan
439	[#6]1(-[#1])(-[#1])-[#6](-[#1])(-[#6](-[#1])(-[#1])-[#6](-[#1])(-[#1])-[#6](-[#1])(-[#1])-[#1])-[#6](-[#1])(-[#1])-[#6](-[#1])(-[#6](-[#1])(-[#6](-[#1])(-[#1])-[#6](-[#1])(-[#1])-[#1])-[#6](-[#1])(-[#1])-[#1])-[#6](-[#1])(-[#1])-[#6]1(-[#1])-[#1]	182.34553	C13H26	Lignan
440	[c]1(-[#8]-[#6](-[#1])(-[#6](-[#1])(-[#1])-[#1])-[#6](-[#1])(-[#1])-[#6](-[#1])(-[#1])-[#1]):[c](-[#1]):[c](-[#1]):[c](-[#6](-[#1])(-[#1])-[#6](-[#1])(-[#1])-[#6](-[#1])(-[#1])-[#1]):[c](-[#1]):[c]1-[#1]	192.29729	C13H20O	Lignan
441	[c]1(-[#8]-[c]2:[c](-[#1]):[c](-[#1]):[c](-[#6](-[#1])(-[#1])-[#6](-[#1])(-[#1])-[#6](-[#1])(-[#1])-[#1]):[c](-[#1]):[c]2-[#1]):[c](-[#1]):[c](-[#6](-[#1])(-[#1])-[#6](-[#1])(-[#1])-[#6](-[#1])(-[#1])-[#1]):[c](-[#1]):[c](-[#1]):[c]1-[#1]	254.36667	C18H22O	Lignan
442	[#6]1(-[#1])(-[#1])-[#6](-[#1])(-[#1])-[#6](-[#1])(-[#1])-[#6](-[#1])(-[#1])-[#6](-[#1])(-[#1])-[#6]1(-[#6](-[#1])(-[#1])-[#6](-[#1])(-[#1])-[#6](-[#1])(-[#1])-[#1])-[#6](-[#1])(-[#6](-[#1])(-[#1])-[#6](-[#1])(-[#1])-[#1])-[#6](-[#1])(-[#1])-[#1]	182.34553	C13H26	Lignan
443	[#8]1-[#6](-[#1])(-[#1])-[#6](-[#1])(-[#1])-[#6](-[#1])(-[#1])-[#6](-[#1])(-[#1])-[#6]12-[#6](-[#1])(-[#1])-[#6](-[#1])(-[#1])-[#6](-[#1])(-[#1])-[#6](-[#1])(-[#1])-[#8]2	156.22213	C9H16O2	Oxygen_heterocycles
444	[#8]1-[#6@@](-[#1])(\-[#6](-[#1])=[#6](-[#1])\-[#6@](-[#1])(-[#6@](-[#1])(-[#6](-[#1])(-[#1])-[#1])-[#8]-[#6](-[#6](-[#1])(-[#1])-[#1])=[#8])-[#8]-[#6](-[#6](-[#1])(-[#1])-[#1])=[#8])-[#6@@]1(-[#1])-[#6@@]2(-[#1])-[#6@](-[#1])(-[#6](-[#1])=[#6](-[#1])-[#6](=[#8])-[#8]2)-[#8]-[#6](-[#6](-[#1])(-[#1])-[#1])=[#8]	382.36188	C18H22O9	Oxygen_heterocycles
445	[#8]1-[#6](-[#1])=[#6](-[#1])-[#6](-[#6](=[#6]1-[#6](-[#1])(-[#1])-[#1])-[#8]-[#1])=[#8]	126.11004	C6H6O3	Oxygen_heterocycles
446	[#8]1-[#6](-[#6](-[#1])=[#6](-[#6](-[#1])=[#6]1\-[#6](-[#1])=[#6](-[#1])\-[c]2:[c](-[#1]):[c](-[#1]):[c](-[#1]):[c](-[#1]):[c]2-[#1])-[#8]-[#6](-[#1])(-[#1])-[#1])=[#8]	228.24327	C14H12O3	Oxygen_heterocycles
447	[#8]1-[#6]2(-[#6](-[#1])=[#6](-[#1])-[#6](-[#6](-[#1])=[#6]2-[#1])=[#8])-[#6](-[#1])(-[#1])-[#6](-[#1])(-[#1])-[#6@@]13-[#6](-[#1])(-[#1])-[#6@](-[#1])(-[#6](-[#1])(-[#1])-[#6@@](-[#1])(-[#6](-[#1])(-[#1])-[#6](-[#1])(-[#1])-[#6](-[#1])(-[#1])-[#6](-[#1])(-[#1])-[#6](-[#1])(-[#1])-[#6](-[#1])(-[#1])-[#6](-[#1])(-[#1])-[#6](-[#1])(-[#1])-[#6](-[#1])(-[#1])-[#6](-[#1])(-[#1])-[#6](-[#1])(-[#1])-[#1…	390.55612	C24H38O4	Oxygen_heterocycles
448	[#8]1-[#6]2(-[#6](-[#1])=[#6](-[#1])-[#6](-[#6](-[#1])=[#6]2-[#1])=[#8])-[#6](-[#1])(-[#1])-[#6](-[#1])(-[#1])-[#6]1(-[#6](-[#1])(-[#1])-[#6@@](-[#1])(-[#6](-[#1])(-[#1])-[#6](-[#1])(-[#1])-[#6](-[#1])(-[#1])-[#6](-[#1])(-[#1])-[#6](-[#1])(-[#1])-[#6](-[#1])(-[#1])-[#6](-[#1])(-[#1])-[#6](-[#1])(-[#1])-[#6](-[#1])(-[#1])-[#6](-[#1])(-[#1])-[#6](-[#1])(-[#1])-[#6](-[#1])(-[#1])-[#6](-[#1])(-[#1])-…	434.65174	C27H46O4	Oxygen_heterocycles
449	[#8]1-[#6](-[#6]2(-[#1])-[#6](-[#1])(-[#6](=[#6](-[#1])-[#1])-[#6](=[#8])-[#8]2)-[#6]1(-[#1])-[#6](-[#1])(-[#1])-[#6](-[#1])(-[#1])-[#6](-[#1])(-[#1])-[#6](-[#1])(-[#1])-[#6](-[#1])(-[#1])-[#6](-[#1])(-[#1])-[#6](-[#1])(-[#1])-[#6](-[#1])(-[#1])-[#1])=[#8]	266.33277	C15H22O4	Oxygen_heterocycles
450	[#8]1-[#6](-[#6](-[#1])(-[#1])-[#1])=[#6](-[#6](-[#6]1(-[#1])-[#6](-[#1])(-[#1])-[#1])=[#8])-[#8]-[#1]	128.12592	C6H8O3	Oxygen_heterocycles
451	[#8](-[#1])-[#6@](-[#1])(-[#6](-[#6]1=[#8])=[#6](-[#6](=[#8])-[#8]1)-[#6](-[#1])(-[#1])-[#6@](-[#6]2=[#8])(-[#6](-[#1])(-[#1])-[#1])\-[#6](\-[#6](=[#8])-[#8]2)=[#6](-[#1])/-[#6@@]3(-[#1])-[#6](-[#1])(-[#1])-[#6](-[#1])(-[#1])-[#1])-[#6@]3(-[#1])-[#6](-[#1])(-[#1])-[#6](-[#1])(-[#1])-[#1]	348.3472	C18H20O7	Oxygen_heterocycles
452	[#8]1-[#6](-[#1])=[#6](-[#6](-[#6](-[#1])=[#6]1-[#6](-[#1])(-[#1])-[#8]-[#1])=[#8])-[#8]-[#1]	142.10943	C6H6O4	Oxygen_heterocycles
453	[#8]1-[#6](-[c](:[c](-[#6](-[#1])(-[#1])-[#1]):[c](-[#1]):[o]2):[c]2-[c]3:[c]1:[c]4:[c](:[c](-[#6](-[#1])(-[#1])-[#1]):[c](-[#1]):[c](-[#1]):[c]4-[#1]):[c](-[#1]):[c]3-[#1])=[#8]	264.27538	C17H12O3	Oxygen_heterocycles
454	[#8]1-[#6](-[#6](-[#1])=[#6](-[#6](-[#1])=[#6]1-[#6](-[#1])(-[#1])-[#1])-[#8]-[#1])=[#8]	126.11004	C6H6O3	Oxygen_heterocycles
455	[c]1(-[#1]):[c]2:[c](:[c](-[#1]):[c](:[c](-[#1]):[c](-[#1]):[c](-[#1]):[c]3-[#1]):[c]3:[c]2-[#1]):[c](-[#1]):[c](-[#1]):[c]1-[#1]	178.22919	C14H10	Polycyclic_aromatic_NP
456	[#6]1(-[#1])(-[#1])-[#6@]2(-[#1])-[#6@](-[#1])(-[#6](=[#8])-[#6@](-[#1])(-[#6](-[#1])(-[#1])-[#6@](-[#1])(-[#6@@](-[#1])(-[#8]-[#6](-[#1])(-[#1])-[#1])-[#6](-[#1])(-[#1])-[#6](-[#1])(-[#1])-[#6]3(-[#1])-[#1])-[#6@]3(-[#1])-[#6]4(-[#1])-[#1])-[#6@]4(-[#1])-[#6]2=[#8])-[#6](-[#1])(-[#1])-[#6](-[#1])(-[#1])-[#6]1(-[#1])-[#1]	304.42382	C19H28O3	Polycyclic_aromatic_NP
457	[c]1(-[#1]):[c]2:[c](-[#6](=[#8])-[#6](-[#6](-[#1])(-[#1])-[#8]-[#6](-[#1])(-[#1])-[#6]3(-[#1])-[#1])=[#6]3-[#6]2=[#8]):[c](-[#1]):[c](-[#1]):[c]1-[#1]	214.21669	C13H10O3	Polycyclic_aromatic_NP
458	[c]1(-[#1]):[c]2:[c](:[c](-[c]3:[c](-[#1]):[c](-[#1]):[c](-[#1]):[c]4:[c]3:[c](-[#1]):[c](-[#1]):[c](-[#1]):[c]4-[#1]):[c](-[#1]):[c](-[#1]):[c]2-[#1]):[c](-[#1]):[c](-[#1]):[c]1-[#1]	254.32515	C20H14	Polycyclic_aromatic_NP
459	[#6]1(=[#8])-[#6](-[#1])=[#6](-[#1])\-[#6](=[#6](/-[#6](-[#1])=[#6](-[#1])-[#6]2=[#8])\-[#6](-[#1])=[#6]2-[#1])\-[#6](-[#1])=[#6]1-[#1]	184.19071	C12H8O2	Polycyclic_aromatic_NP
460	[c]1(-[#1]):[c](-[#6](-[#1])(-[#1])-[c](:[c](-[#1]):[c](-[#1]):[c](-[#1]):[c]2-[#1]):[c]23):[c]3:[c](-[#1]):[c](-[#1]):[c]1-[#1]	166.21849	C13H10	Polycyclic_aromatic_NP
461	[c]1(-[#1]):[c](-[#6]2(-[#6](-[#1])(-[#1])-[#6](-[#1])(-[#1])-[#6](-[#1])(-[#1])-[#6](-[#1])(-[#1])-[#6]2(-[#1])-[#1])-[#6](-[#1])(-[#1])-[#6]3(-[#1])-[#1]):[c]3:[c](-[#1]):[c](-[#1]):[c]1-[#1]	186.29271	C14H18	Polycyclic_aromatic_NP
462	[c]1(-[#1]):[c](-[#6](-[#1])(-[#1])-[#6](-[#1])=[#6]2-[#1]):[c]2:[c](-[#1]):[c](-[#1]):[c]1-[#1]	116.15982	C9H8	Polycyclic_aromatic_NP
463	[c]1(-[#1]):[c]2:[c](:[c](-[#1]):[c](-[#1]):[c](-[#1]):[c]2-[#1]):[c](-[#1]):[c](-[#1]):[c]1-[#1]	128.17052	C10H8	Polycyclic_aromatic_NP
464	[c]1(-[#1]):[c]2:[c](-[#6](=[#8])-[#6](-[#1])=[#6](-[#1])-[#6]2=[#8]):[c](-[#1]):[c](-[#1]):[c]1-[#1]	158.15343	C10H6O2	Polycyclic_aromatic_NP
465	[c]1(-[#1]):[c]2:[c](:[c]3:[c](-[#1]):[c](-[#1]):[c]2-[#1]):[c](:[c]4:[c](:[c](:[c](-[#1]):[c](-[#1]):[c]5-[#1]):[c](-[#1]):[c](-[#1]):[c]4-[#1]):[c]35):[c](-[#1]):[c]1-[#1]	252.30927	C20H12	Polycyclic_aromatic_NP
466	[c]1(:[c](:[c]2:[c](-[#1]):[c](-[#1]):[c]3-[#1]):[c]3:[c](-[#1]):[c](-[#1]):[c]1-[#1])-[#6](-[#1])(-[#1])-[#6](-[#1])=[#6]2-[#1]	166.21849	C13H10	Polycyclic_aromatic_NP
467	[c]1(:[c](-[#1]):[c](-[#1]):[c]2:[c]3:[c](-[#1]):[c](-[#1]):[c](-[#1]):[c]2-[#1]):[c]3:[c](-[#1]):[c](-[#1]):[c](-[#1]):[c]1-[#1]	178.22919	C14H10	Polycyclic_aromatic_NP
468	[#8]1-[c](:[c](-[#1]):[c](:[c](-[#6]2=[#6](-[#6](=[#8])-[#8]3)-[#6](-[#6](-[#1])(-[#1])-[#6]2(-[#1])-[#1])=[#8]):[c]34)-[#8]-[#6](-[#1])(-[#1])-[#1]):[c]4-[#6@](-[#1])(-[#6](-[#1])=[#6](-[#1])-[#8]5)-[#6@@]15-[#1]	312.27358	C17H12O6	Polyketides
469	[#8]1-[#6](-[#1])(-[#1])\-[#6](=[#6](-[#1])/-[#6](-[#1])=[#6](-[#1])/-[#6@](-[#1])(-[#6](-[#1])(-[#1])-[#1])-[#6@@](-[#1])(\-[#6](\-[#6](-[#1])(-[#1])-[#1])=[#6](-[#1])\-[#6](-[#1])(-[#1])-[#6@](-[#1])(-[#6](-[#1])(-[#1])-[#6@@]2(-[#1])-[#6](-[#1])(-[#1])-[#6@@]34-[#6](-[#1])=[#6](-[#1])-[#6@](-[#1])(-[#6](-[#1])(-[#1])-[#1])-[#6@@](-[#1])(-[#6](-[#1])(-[#6](-[#1])(-[#1])-[#1])-[#6](-[#1])(-[#1])…	887.10345	C49H74O14	Polyketides
470	[#35]-[#6@@](-[#1])(-[#6](-[#1])(-[#1])\-[#6](=[#6](-[#1])/-[#6](-[#1])(-[#1])-[#6@]1(-[#1])-[#6@@](-[#1])(-[#6@](-[#1])(\-[#6](-[#1])=[#6](-[#1])/-[#6]#[#6]-[#1])-[#17])-[#8]-[#1])\-[#17])-[#6@@](-[#1])(-[#6](-[#1])(-[#1])-[#6](-[#1])(-[#1])-[#1])-[#8]1	382.12016	C15H19BrCl2O2	Polyketides
471	[#8](-[#6@@]1(-[#1])-[#6@@](-[#1])(-[#6@](-[#1])(-[#6](-[#1])(-[#1])-[#6@@](-[#1])(-[#6](-[#1])(-[#1])-[#1])-[#8]1)-[#7](-[#6](-[#1])(-[#1])-[#1])-[#6](-[#1])(-[#1])-[#1])-[#8]-[#1])-[#6@@](-[#1])(-[#6@@](-[#6](-[#1])(-[#1])-[#1])(-[#6](-[#1])(-[#1])-[#6@@](-[#1])(-[#6](-[#1])(-[#1])-[#1])-[#6](-[#6@](-[#1])(-[#6](-[#1])(-[#1])-[#1])-[#6@](-[#1])(-[#6@@](-[#6](-[#1])(-[#1])-[#1])(-[#6@@]2(-[#1])-…	733.92677	C37H67NO13	Polyketides
472	[#17]-[c]1:[c](:[c](-[#1]):[c](-[#6](-[#1])(-[#1])\-[#6](\-[#6](-[#1])(-[#1])-[#1])=[#6](-[#1])\-[#6](-[#1])=[#6](-[#1])\-[#6@](-[#1])(-[#6@@](-[#6](-[#1])(-[#1])-[#6@@]2(-[#1])-[#6@@](-[#1])(-[#6](-[#1])(-[#1])-[#1])-[#6@@](-[#1])(-[#6@]3(-[#6](-[#1])(-[#1])-[#1])-[#6@](-[#1])(-[#6](-[#1])(-[#1])-[#6]4=[#8])-[#8]-[#6](-[#6@](-[#1])(-[#6](-[#1])(-[#1])-[#1])-[#7](-[#6](-[#6](-[#1])(-[#1])-[#1])=[…	692.19613	C34H46ClN3O10	Polyketides
473	[#8]1-[#6](-[#1])(-[#1])\-[#6](=[#6](-[#1])/-[#6](-[#1])=[#6](-[#1])/-[#6@](-[#1])(-[#6](-[#1])(-[#1])-[#1])-[#6](-[#1])(-[#1])\-[#6](\-[#6](-[#1])(-[#1])-[#1])=[#6](-[#1])\-[#6](-[#1])(-[#1])-[#6@](-[#1])(-[#6](-[#1])(-[#1])-[#6@@](-[#1])(-[#6](-[#1])(-[#1])-[#6@@]23-[#6](-[#1])(-[#1])-[#6](-[#1])(-[#1])-[#6@](-[#1])(-[#6](-[#1])(-[#1])-[#1])-[#6@@](-[#1])(-[#6](-[#1])(-[#6](-[#1])(-[#1])-[#1])-…	556.73001	C33H48O7	Polyketides
474	[#8]1-[#6@](-[#1])(-[#6](-[#1])(-[#1])-[#6](-[#1])(-[#1])-[#6@@]1(-[#6](-[#1])(-[#1])-[#6](-[#1])(-[#1])-[#1])-[#6@@]2(-[#1])-[#6@@](-[#1])(-[#6](-[#1])(-[#1])-[#1])-[#6](-[#1])(-[#1])-[#6@](-[#1])(-[#6@]3(-[#1])-[#6@@](-[#1])(-[#6](-[#1])(-[#1])-[#1])-[#6](-[#1])(-[#1])-[#6@@](-[#1])(-[#6](-[#1])(-[#1])-[#1])-[#6@@](-[#6](-[#1])(-[#1])-[#8]-[#1])(-[#8]-[#1])-[#8]3)-[#8]2)-[#6@]4(-[#6](-[#1])(-[#…	670.87087	C36H62O11	Polyketides
475	[#8](-[#6@@](-[#1])(-[#6](-[#1])(-[#1])-[#6@](-[#1])(\-[#6](-[#1])=[#6](-[#1])\-[#6](-[#1])=[#6](-[#1])\-[#6](-[#1])=[#6](-[#1])\-[#6](-[#1])=[#6](-[#1])\-[#6](-[#1])(-[#1])-[#6](-[#1])(-[#1])\-[#6](-[#1])=[#6](-[#1])\-[#6](-[#1])=[#6](-[#1])\-[#6@](-[#1])(-[#6](-[#1])(-[#1])-[#1])-[#6@](-[#1])(-[#6@@](-[#1])(-[#6](-[#1])(-[#1])-[#1])-[#6@]1(-[#1])-[#6](-[#1])(-[#1])-[#1])-[#8]-[#1])-[#8]-[#6@@]2…	926.09489	C47H75NO17	Polyketides
476	[#8](-[#6](-[#6](-[#1])(-[#1])-[#1])=[#8])-[#6@](-[#1])(-[#6@](-[#1])(-[#6](-[#1])(-[#1])-[#1])-[#6@](-[#1])(\-[#6](-[#1])=[#6](-[#1])\-[#8]1)-[#8]-[#6](-[#1])(-[#1])-[#1])-[#6@](-[#1])(-[#6](-[#1])(-[#1])-[#1])-[#6@@](-[#1])(-[#6@](-[#1])(-[#6](-[#1])(-[#1])-[#1])-[#6@](-[#1])(-[#6@](-[#1])(\-[#6](-[#1])=[#6](-[#1])\-[#6](-[#1])=[#6](\-[#6](-[#1])(-[#1])-[#1])/-[#6](-[#7](-[#1])-[c](:[c](-[#1]):…	697.76857	C37H47NO12	Polyketides
477	[#8](-[#1])-[#6@](-[#6](=[#6](-[#6](-[#7](-[#1])-[#1])=[#8])-[#6](-[#6@@]1(-[#1])-[#7](-[#6](-[#1])(-[#1])-[#1])-[#6](-[#1])(-[#1])-[#1])=[#8])-[#8]-[#1])(-[#6](-[#6](=[#6](-[c](:[c](:[c](-[#1]):[c](-[#1]):[c]2-[#1])-[#8]-[#1]):[c]2-[#6@@]3(-[#6](-[#1])(-[#1])-[#1])-[#8]-[#1])-[#8]-[#1])-[#6@]3(-[#1])-[#6]4(-[#1])-[#1])=[#8])-[#6@]14-[#1]	444.43456	C22H24N2O8	Polyketides
478	[#8](-[#6@@]1(-[#1])-[#6](-[#1])(-[#1])-[#6](-[#1])(-[#1])-[#6@@](-[#1])(-[#6@](-[#1])(-[#6](-[#1])(-[#1])-[#1])-[#8]1)-[#8]-[#1])-[#6@]23-[#6@](-[#6](-[#1])=[#6](-[#1])-[#6](-[#6](-[c](:[c](:[c](:[c](-[#1]):[c]4-[#1])-[#6@@]5(-[#1])-[#6](-[#1])(-[#1])-[#6@](-[#1])(-[#6@@](-[#1])(-[#6@@](-[#1])(-[#6](-[#1])(-[#1])-[#1])-[#8]5)-[#8]-[#1])-[#8]-[#6@@]6(-[#1])-[#6](-[#1])(-[#1])-[#6](-[#1])(-[#1])-[…	844.89453	C43H56O17	Polyketides
479	[#8]1-[#6@@](-[#1])(-[#6@](-[#1])(-[#6](-[#1])(-[#1])-[#6](-[#1])(-[#1])-[#6](-[#1])(-[#1])-[#6](-[#1])(-[#1])-[#6](-[#1])(-[#1])-[#6](-[#1])(-[#1])-[#6](-[#1])(-[#1])-[#6](-[#1])(-[#1])-[#6](-[#1])(-[#1])-[#6](-[#1])(-[#1])-[#1])-[#8]-[#6](-[#6](-[#1])(-[#1])-[#1])=[#8])-[#6](-[#1])(-[#1])-[#6](-[#1])(-[#1])-[#6@]1(-[#1])-[#6@@]2(-[#1])-[#6](-[#1])(-[#1])-[#6](-[#1])(-[#1])-[#6@](-[#1])(-[#6@@](…	648.95301	C39H68O7	Polyketides
480	[#8]=[#6]1-[c]2:[c]3\-[#6](\-[#6]1(-[#1])-[#6](=[#8])-[#8]-[#6](-[#1])(-[#1])-[#1])=[#6](\-[#6]4(-[#1])-[#6](-[#1])(-[#1])-[#6](-[#1])(-[#1])-[#6](=[#8])-[#8]-[#6](-[#1])(-[#1])\-[#6](-[#1])=[#6](/-[#6](-[#1])(-[#1])-[#1])\-[#6](-[#1])(-[#1])-[#6](-[#1])(-[#1])-[#6](-[#1])(-[#1])-[#6](-[#1])(-[#6](-[#1])(-[#1])-[#1])-[#6](-[#1])(-[#1])-[#6](-[#1])(-[#1])-[#6](-[#1])(-[#1])-[#6](-[#1])(-[#6](-[#1]…	887.19925	C55H74N4O6	Polypyrrole
481	[n]1(-[#1]):[c](\-[#6](-[#1])=[#6](/-[#6](-[#1])=[#6]2-[#1])\-[#7]=[#6]2-[#1]):[c](-[#1]):[c](-[#1]):[c]1\-[#6](-[#1])=[#6](/-[#6](-[#1])=[#6]3-[#1])\-[#7]=[#6]3\-[#6](-[#1])=[#6](/-[#6](-[#1])=[#6]4-[#1])\-[#7]=[#6]4-[#1]	298.34126	C19H14N4	Polypyrrole
482	[#8-]-[#6](=[#6]1-[#6](=[#6]23)-[#7-]-[#6](\-[#6](-[#1])=[#6](\-[#6](-[#6](-[#1])(-[#1])-[#6](-[#1])(-[#1])-[#1])=[#6]4-[#6](-[#1])(-[#1])-[#1])/-[#7]=[#6]4\-[#6](-[#1])=[#6](\-[#6](-[#6](-[#1])=[#6](-[#1])-[#1])=[#6]5-[#6](-[#1])(-[#1])-[#1])/-[#7]=[#6]5\-[#6](-[#1])=[#6](\-[#6]6(-[#1])-[#6](-[#1])(-[#1])-[#1])/-[#7]=[#6]2-[#6]6(-[#1])-[#6](-[#1])(-[#1])-[#6](-[#1])(-[#1])-[#6](=[#8])-[#8]-[#6](…	869.18397	C55H72N4O5	Polypyrrole
483	[n]1(-[#1]):[c](:[c](-[#1]):[c]2:[n]:[c](:[c](-[#1]):[c]2-[#1]):[c](-[#1]):[c]3:[n]:[c](:[c](-[#1]):[c]3-[#1]):[c](-[#1]):[c](:[c](-[#1]):[c]4-[#1]):[n](-[#1]):[c]4:[c]5-[#1])-[#6](-[#1])=[#6](-[#1])-[c]15	310.35196	C20H14N4	Polypyrrole
484	[n](-[#1])(:[c](:[c](-[#1]):[c]1-[#1])-[#6](-[#1])(-[#1])-[c]2:[n](-[#1]):[c](:[c](-[#1]):[c]2-[#1])-[#6]3(-[#1])-[#1]):[c]1-[#6](-[#1])(-[#1])-[c]4:[n](-[#1]):[c](:[c](-[#1]):[c]4-[#1])-[#6](-[#1])(-[#1])-[c](:[c](-[#1]):[c]5-[#1]):[n](-[#1]):[c]35	316.3996	C20H20N4	Polypyrrole
485	[#15](=[#8])(-[#8-])(-[#8]-[#6](-[#1])(-[#6]1(-[#1])-[#6](-[#1])(-[#1])-[#8]-[#1])-[#6](-[#1])(-[#6](-[#1])(-[n]2:[c](-[#1]):[n]:[c](:[c](-[#1]):[c](-[#6](-[#1])(-[#1])-[#1]):[c](-[#6](-[#1])(-[#1])-[#1]):[c]3-[#1]):[c]23)-[#8]1)-[#8]-[#1])-[#8]-[#6](-[#1])(-[#6](-[#1])(-[#1])-[#1])-[#6](-[#1])(-[#1])-[#7](-[#1])-[#6](-[#6](-[#1])(-[#1])-[#6](-[#1])(-[#1])-[#6](-[#6](-[#1])(-[#1])-[#1])(-[#6](\-[…	1270.41458	C62H88N13O14P	Polypyrrole
486	[#8]=[#6](-[c]1:[c](-[#1]):[c](-[#1]):[c](-[#1]):[c](-[#1]):[c]1-[#1])-[c]2:[c](-[#1]):[c](-[#1]):[c](-[#1]):[c](-[#1]):[c]2-[#1]	182.21789	C13H10O	Simple_aromatic_natural_products
487	[c]1(:[c](-[#1]):[c](-[#1]):[c](-[#1]):[c](-[#1]):[c]1-[#1])-[c]2:[c](-[#1]):[c](-[#1]):[c](-[#1]):[c](-[#1]):[c]2-[#1]	154.20779	C12H10	Simple_aromatic_natural_products
488	[#8]1-[c](:[c](-[#1]):[c](:[c](-[#1]):[c]2-[#6](-[#1])(-[#1])-[#6](-[#1])(-[#1])-[#6](-[#1])(-[#1])-[#6](-[#1])(-[#1])-[#6](-[#1])(-[#1])-[#1])-[#8]-[#6](-[#1])(-[#1])-[#1]):[c]2-[#6](=[#8])-[#8]-[c](:[c](-[#1]):[c](:[c](-[#6](=[#8])-[#8]-[#1]):[c]3-[#6](-[#1])(-[#1])-[#6](-[#1])(-[#1])-[#6](-[#1])(-[#1])-[#6](-[#1])(-[#1])-[#6](-[#1])(-[#1])-[#1])-[#8]-[#1]):[c]13	442.5015	C25H30O7	Simple_aromatic_natural_products
489	[#8]1-[#6](-[#1])=[#6](-[#6](-[#1])=[#6](-[#1])-[#6](-[#1])=[#6]2-[#1])-[#6]2=[#6](-[#6](-[#1])=[#6](-[#1])-[#6](-[#1])=[#6]3-[#1])-[#6]13-[#1]	182.21789	C13H10O	Simple_aromatic_natural_products
490	[#8]1-[c](:[c](-[#1]):[c](-[#1]):[c](-[#1]):[c]2-[#1]):[c]2-[#6](-[#1])=[#6](-[#6](-[#1])=[#6](-[#1])-[#6](-[#1])=[#6]3-[#1])-[#6]13-[#1]	182.21789	C13H10O	Simple_aromatic_natural_products
491	[o]1:[c](:[c](-[#1]):[c](-[#1]):[c](-[#1]):[c]2-[#1]):[c]2:[c]3:[c]1:[c](-[#1]):[c](-[#1]):[c](-[#1]):[c]3-[#1]	168.19131	C12H8O	Simple_aromatic_natural_products
492	[#6](-[#1])(-[#1])(-[c]1:[c](-[#1]):[c](-[#1]):[c](-[#1]):[c](-[#1]):[c]1-[#1])-[#6](-[#1])(-[#1])-[c]2:[c](-[#1]):[c](-[#1]):[c](-[#1]):[c](-[#1]):[c]2-[#1]	182.26095	C14H14	Simple_aromatic_natural_products
493	[#8](-[c]1:[c](-[#1]):[c](-[#1]):[c](-[#1]):[c](-[#1]):[c]1-[#1])-[c]2:[c](-[#1]):[c](-[#1]):[c](-[#1]):[c](-[#1]):[c]2-[#1]	170.20719	C12H10O	Simple_aromatic_natural_products
494	[#6](-[#1])(-[#1])(-[c]1:[c](-[#1]):[c](-[#1]):[c](-[#1]):[c](-[#1]):[c]1-[#1])-[c]2:[c](-[#1]):[c](-[#1]):[c](-[#1]):[c](-[#1]):[c]2-[#1]	168.23437	C13H12	Simple_aromatic_natural_products
495	[#17]-[c](:[c](:[c](-[#1]):[c]1-[#8]-[#6](-[#1])(-[#1])-[#1])-[#8]-[#6](-[#1])(-[#1])-[#1]):[c](:[c]1-[#6](-[#6@@]23-[#6](=[#6](-[#1])-[#6](-[#6](-[#1])(-[#1])-[#6@@]2(-[#1])-[#6](-[#1])(-[#1])-[#1])=[#8])-[#8]-[#6](-[#1])(-[#1])-[#1])=[#8])-[#8]3	352.76628	C17H17ClO6	Simple_aromatic_natural_products
496	[#8](-[#6](-[c]1:[c](:[c](-[#1]):[c](:[c](-[#1]):[c]1-[#6](-[#1])(-[#1])-[#1])-[#8]-[#1])-[#8]-[#1])=[#8])-[c](:[c](-[#1]):[c](:[c]2-[#6](=[#8])-[#8]-[#1])-[#8]-[#1]):[c](-[#1]):[c]2-[#6](-[#1])(-[#1])-[#1]	318.27816	C16H14O7	Simple_aromatic_natural_products
497	[#8](-[#1])-[#6](-[#6@](-[#1])(-[#6](-[#1])(-[#1])-[c]1:[c](-[#1]):[c](-[#1]):[c](-[#1]):[c](-[#1]):[c]1-[#1])-[#7](-[#1])-[#1])=[#8]	165.18913	C9H11NO2	Simple_aromatic_natural_products
498	[#8]1\-[#6](=[#6](\-[#6](=[#8])-[#8]-[#1])/-[c]2:[c](-[#1]):[c](-[#1]):[c](-[#1]):[c](-[#1]):[c]2-[#1])\-[#6](=[#6](-[#6]1=[#8])-[c]3:[c](-[#1]):[c](-[#1]):[c](-[#1]):[c](-[#1]):[c]3-[#1])-[#8]-[#1]	308.28488	C18H12O5	Simple_aromatic_natural_products
499	[#8](-[#1])-[#6@]1(-[#1])-[#6@@](-[#1])(-[#6](-[#1])=[#6](-[#6](=[#8])-[#8]-[#1])-[#6](-[#1])(-[#1])-[#6@@]1(-[#1])-[#8]-[#1])-[#8]-[#1]	174.15129	C7H10O5	Simple_aromatic_natural_products
500	[c]1(:[c](-[#1]):[c](-[#1]):[c](-[#1]):[c](-[#1]):[c]1-[#1])\-[#6](-[#1])=[#6](-[#1])\-[c]2:[c](-[#1]):[c](-[#1]):[c](-[#1]):[c](-[#1]):[c]2-[#1]	180.24507	C14H12	Simple_aromatic_natural_products
501	[#8](-[#1])-[#6](-[#6@](-[#1])(-[#6](-[#1])(-[#1])-[c](:[c](-[#1]):[n]1-[#1]):[c]2:[c]1:[c](-[#1]):[c](-[#1]):[c](-[#1]):[c]2-[#1])-[#7](-[#1])-[#1])=[#8]	204.22517	C11H12N2O2	Simple_aromatic_natural_products
502	[#8](-[#1])-[#6](-[#6@](-[#1])(-[#6](-[#1])(-[#1])-[c]1:[c](-[#1]):[c](-[#1]):[c](:[c](-[#1]):[c]1-[#1])-[#8]-[#1])-[#7](-[#1])-[#1])=[#8]	181.18853	C9H11NO3	Simple_aromatic_natural_products
503	[#8]1-[c](:[c](-[#1]):[c](-[#1]):[c](-[#1]):[c]2-[#1]):[c]2-[#6](-[c]3:[c]1:[c](-[#1]):[c](-[#1]):[c](-[#1]):[c]3-[#1])=[#8]	196.20141	C13H8O2	Simple_aromatic_natural_products
504	[#6]1(-[#1])(-[#1])-[#6@](-[#6](-[#1])(-[#1])-[#1])(-[#6](-[#1])(-[#6](-[#1])(-[#1])-[#6](-[#1])(-[#1])-[#6@@]2(-[#6](-[#1])(-[#1])-[#1])-[#6]3(-[#1])-[#6](-[#1])(-[#1])-[#6](-[#1])(-[#1])-[#6@]2(-[#1])-[#6@@](-[#1])(-[#6](-[#1])(-[#1])-[#6](-[#1])(-[#1])-[#6](=[#8])-[#8]-[#1])-[#6](-[#1])(-[#1])-[#1])-[#6]3(-[#1])-[#6](-[#1])(-[#1])-[#6]4(-[#1])-[#1])-[#6]4(-[#1])-[#6](-[#1])(-[#1])-[#6](-[#1])(…	360.5732	C24H40O2	Steroid
505	[#8]1-[#6](-[#6@@](-[#1])(-[#6](-[#1])(-[#1])-[#6@@](-[#1])(-[#6@@](-[#1])(-[#6]2(-[#1])-[#1])-[#8]-[#1])-[#8]-[#1])-[#6@@]2(-[#6](-[#1])(-[#1])-[#1])-[#6@@](-[#1])(-[#6](-[#1])(-[#1])-[#6]3(-[#1])-[#1])-[#6@@](-[#1])(-[#6]1(-[#1])-[#1])-[#6@](-[#1])(-[#6](-[#1])(-[#1])-[#6](-[#1])(-[#1])-[#6@]4(-[#1])-[#6@](-[#1])(-[#6](-[#1])(-[#1])-[#1])-[#6@](-[#1])(-[#6@@](-[#1])(-[#6@@](-[#1])(-[#6](-[#1])(…	480.67712	C28H48O6	Steroid
506	[#8]1-[#6](-[#6](-[#1])(-[#1])-[#6](-[#1])(-[#1])-[#6@@](-[#1])(-[#6]1(-[#1])-[#1])-[#6@@]2(-[#1])-[#6](-[#1])(-[#1])-[#6](-[#1])(-[#1])-[#6@](-[#1])(-[#6@@]3(-[#1])-[#6@](-[#1])(-[#6](-[#1])(-[#1])-[#6]4(-[#1])-[#1])-[#6@]5(-[#6](-[#1])(-[#1])-[#1])-[#6@@](-[#1])(-[#6](-[#1])(-[#1])-[#6](-[#1])(-[#1])-[#6](-[#1])(-[#1])-[#6]5(-[#1])-[#1])-[#6](-[#1])(-[#1])-[#6]3(-[#1])-[#1])-[#6@@]24-[#6](-[#1]…	358.55732	C24H38O2	Steroid
507	[#8]1-[#6](-[#6](-[#1])(-[#1])-[#6@@](-[#1])(-[#6]1(-[#1])-[#1])-[#6@@]2(-[#1])-[#6](-[#1])(-[#1])-[#6](-[#1])(-[#1])-[#6@](-[#1])(-[#6@@]3(-[#1])-[#6@](-[#1])(-[#6](-[#1])(-[#1])-[#6]4(-[#1])-[#1])-[#6@]5(-[#6](-[#1])(-[#1])-[#1])-[#6@@](-[#1])(-[#6](-[#1])(-[#1])-[#6](-[#1])(-[#1])-[#6](-[#1])(-[#1])-[#6]5(-[#1])-[#1])-[#6](-[#1])(-[#1])-[#6]3(-[#1])-[#1])-[#6@@]24-[#6](-[#1])(-[#1])-[#1])=[#8]	344.53074	C23H36O2	Steroid
508	[#6@@]12(-[#6](-[#1])(-[#1])-[#1])-[#6@@](-[#1])(-[#6](-[#1])(-[#1])-[#6](-[#1])(-[#1])-[#6@@]1(-[#1])-[#6@](-[#1])(-[#6](-[#1])(-[#1])-[#1])-[#6](-[#1])(-[#1])-[#6](-[#1])(-[#1])-[#6](-[#1])(-[#1])-[#6](-[#1])(-[#6](-[#1])(-[#1])-[#1])-[#6](-[#1])(-[#1])-[#1])-[#6@@]3(-[#1])-[#6@@](-[#1])(-[#6](-[#1])(-[#1])-[#6]2(-[#1])-[#1])-[#6@@]4(-[#6](-[#1])(-[#1])-[#1])-[#6@](-[#1])(-[#6](-[#1])(-[#1])-[#…	372.67002	C27H48	Steroid
509	[#6]1(-[#1])(-[#1])-[#6@](-[#6](-[#1])(-[#1])-[#1])(-[#6@]2(-[#1])-[#6](-[#6@@]3(-[#8]-[#1])-[#6@@](-[#6](-[#1])(-[#1])-[#1])(-[#6@@](-[#1])(-[#6@](-[#1])(-[#6](-[#1])(-[#1])-[#1])-[#6@](-[#1])(-[#8]-[#1])-[#6](-[#1])(-[#1])-[#6](-[#1])(-[#1])-[#6](-[#6](-[#1])(-[#1])-[#1])(-[#8]-[#1])-[#6](-[#1])(-[#1])-[#1])-[#6](-[#1])(-[#1])-[#6]3(-[#1])-[#1])-[#6](-[#1])(-[#1])-[#6]2(-[#1])-[#1])=[#6](-[#1])…	464.63466	C27H44O6	Steroid
510	[#6@]12(-[#6](-[#1])(-[#1])-[#1])-[#6@@](-[#1])(-[#6](-[#1])(-[#1])-[#6](-[#1])(-[#1])-[#6@]1(-[#1])-[#6@](-[#1])(-[#6](-[#1])(-[#1])-[#1])-[#6](-[#1])(-[#1])-[#6](-[#1])(-[#1])-[#6@](-[#1])(-[#6](-[#1])(-[#1])-[#1])-[#6](-[#1])(-[#6](-[#1])(-[#1])-[#1])-[#6](-[#1])(-[#1])-[#1])-[#6@@]3(-[#1])-[#6@](-[#1])(-[#6](-[#1])(-[#1])-[#6]2(-[#1])-[#1])-[#6@]4(-[#6](-[#1])(-[#1])-[#1])-[#6@@](-[#1])(-[#6]…	386.6966	C28H50	Steroid
511	[#8]1-[#6@](-[#1])(-[#6](-[#1])(-[#1])-[#6](-[#1])(-[#1])-[#6](-[#1])(-[#6](-[#1])(-[#1])-[#1])-[#6](-[#1])(-[#1])-[#1])-[#6@@](-[#1])(-[#6](-[#1])(-[#1])-[#1])-[#6@@]2(-[#1])-[#6@]1(-[#1])-[#6](-[#1])(-[#1])-[#6@@](-[#1])(-[#6@@]3(-[#1])-[#6@](-[#1])(-[#6](-[#1])(-[#1])-[#6]4(-[#1])-[#1])-[#6@]5(-[#6](-[#1])(-[#1])-[#1])-[#6@@](-[#1])(-[#6](-[#1])(-[#1])-[#6](-[#1])(-[#1])-[#6](-[#1])(-[#1])-[#6…	386.65354	C27H46O	Steroid
512	[#6@]12(-[#6](-[#1])(-[#1])-[#1])-[#6@@](-[#1])(-[#6](-[#1])(-[#1])-[#6](-[#1])(-[#1])-[#6@]1(-[#1])-[#6@](-[#1])(-[#6](-[#1])(-[#1])-[#1])-[#6@@]3(-[#1])-[#6](-[#1])(-[#1])-[#6@]3(-[#6](-[#1])(-[#1])-[#1])-[#6@](-[#1])(-[#6](-[#1])(-[#1])-[#1])-[#6](-[#1])(-[#6](-[#1])(-[#1])-[#1])-[#6](-[#1])(-[#1])-[#1])-[#6@@]4(-[#1])-[#6@](-[#1])(-[#6](-[#1])(-[#1])-[#6]2(-[#1])-[#1])-[#6@]5(-[#6](-[#1])(-[#…	412.73388	C30H52	Steroid
513	[#8]1-[#6@@]2(-[#6](-[#1])(-[#1])-[#6](-[#1])(-[#1])-[#6@@](-[#1])(-[#6](-[#1])(-[#1])-[#1])-[#6](-[#1])(-[#1])-[#8]2)-[#6@@](-[#1])(-[#6](-[#1])(-[#1])-[#1])-[#6@@]3(-[#1])-[#6@]1(-[#1])-[#6](-[#1])(-[#1])-[#6@@](-[#1])(-[#6@@]4(-[#1])-[#6@](-[#1])(-[#6](-[#1])(-[#1])-[#6]5(-[#1])-[#1])-[#6@]6(-[#6](-[#1])(-[#1])-[#1])-[#6@@](-[#1])(-[#6](-[#1])(-[#1])-[#6](-[#1])(-[#1])-[#6](-[#1])(-[#1])-[#6]6…	400.63706	C27H44O2	Steroid
514	[#6@]12(-[#6](-[#1])(-[#1])-[#1])-[#6@@](-[#1])(-[#6](-[#1])(-[#1])-[#6](-[#1])(-[#1])-[#6@]1(-[#1])-[#6@](-[#1])(-[#6](-[#1])(-[#1])-[#1])-[#6](-[#1])(-[#1])-[#6](-[#1])(-[#1])-[#6@@](-[#1])(-[#6](-[#1])(-[#1])-[#6](-[#1])(-[#1])-[#1])-[#6](-[#1])(-[#6](-[#1])(-[#1])-[#1])-[#6](-[#1])(-[#1])-[#1])-[#6@@]3(-[#1])-[#6@](-[#1])(-[#6](-[#1])(-[#1])-[#6]2(-[#1])-[#1])-[#6@]4(-[#6](-[#1])(-[#1])-[#1])…	400.72318	C29H52	Steroid
515	[#6@]12(-[#1])-[#6@@](-[#1])(-[#6](-[#1])(-[#1])-[#6](-[#1])(-[#1])-[#6@@](-[#1])(-[#6](-[#1])(-[#1])-[#6](-[#1])(-[#1])-[#6](-[#1])(-[#1])-[#6]3(-[#1])-[#1])-[#6@@]13-[#6](-[#1])(-[#1])-[#1])-[#6@@]4(-[#1])-[#6@@](-[#6](-[#1])(-[#1])-[#1])(-[#6](-[#1])(-[#1])-[#6](-[#1])(-[#1])-[#6]4(-[#1])-[#1])-[#6](-[#1])(-[#1])-[#6]2(-[#1])-[#1]	260.45737	C19H32	Steroid
516	[#6]1(-[#1])(-[#1])-[#6@]2(-[#1])-[#6@](-[#1])(-[#6](-[#1])(-[#1])-[#6](-[#1])(-[#1])-[#6@]3(-[#1])-[#6@@]2(-[#1])-[#6](-[#1])(-[#1])-[#6](-[#1])(-[#1])-[#6@](-[#1])(-[#6](-[#1])(-[#1])-[#6](-[#1])(-[#1])-[#6]4(-[#1])-[#1])-[#6@]34-[#1])-[#6](-[#1])(-[#1])-[#6](-[#1])(-[#1])-[#6]1(-[#1])-[#1]	232.40421	C17H28	Steroid
517	[#6]1(-[#1])(-[#1])-[#6@]2(-[#1])-[#6@](-[#1])(-[#6](-[#1])(-[#1])-[#6](-[#1])(-[#1])-[#6@](-[#1])(-[#6@@]3(-[#1])-[#6@@](-[#6](-[#1])(-[#1])-[#1])(-[#6@@](-[#1])(-[#6](-[#1])(-[#1])-[#6](-[#1])(-[#1])-[#1])-[#6](-[#1])(-[#1])-[#6]3(-[#1])-[#1])-[#6](-[#1])(-[#1])-[#6]4(-[#1])-[#1])-[#6@]24-[#1])-[#6](-[#1])(-[#1])-[#6](-[#1])(-[#1])-[#6]1(-[#1])-[#1]	274.48396	C20H34	Steroid
518	[#6@@]12(-[#1])-[#6@](-[#1])(-[#6](-[#1])(-[#1])-[#6](-[#1])(-[#1])-[#6@](-[#6](-[#1])(-[#1])-[#1])(-[#6](-[#1])(-[#1])-[#6](-[#1])(-[#1])-[#6]3(-[#1])-[#1])-[#6@]13-[#1])-[#6@]4(-[#1])-[#6](-[#1])(-[#6](-[#1])(-[#1])-[#6](-[#1])(-[#1])-[#6](-[#1])(-[#1])-[#6]4(-[#1])-[#1])-[#6](-[#1])(-[#1])-[#6]2(-[#1])-[#1]	246.43079	C18H30	Steroid
519	[#6@@]12(-[#1])-[#6@](-[#1])(-[#6](-[#1])(-[#1])-[#6](-[#1])(-[#1])-[#6@](-[#6](-[#1])(-[#1])-[#1])(-[#6@@](-[#1])(-[#6](-[#1])(-[#1])-[#6](-[#1])(-[#1])-[#1])-[#6](-[#1])(-[#1])-[#6]3(-[#1])-[#1])-[#6@]13-[#1])-[#6@]4(-[#6](-[#1])(-[#1])-[#1])-[#6@](-[#1])(-[#6](-[#1])(-[#1])-[#6](-[#1])(-[#1])-[#6](-[#1])(-[#1])-[#6]4(-[#1])-[#1])-[#6](-[#1])(-[#1])-[#6]2(-[#1])-[#1]	288.51054	C21H36	Steroid
520	[#8]1-[#6@](-[#1])(-[#6]2(-[#1])-[#1])-[#6]13-[#6@@](-[#6](-[#6](-[#1])=[#6](-[#1])-[#6@]3(-[#1])-[#8]-[#1])=[#8])(-[#6](-[#1])(-[#1])-[#1])-[#6@@](-[#1])(-[#6](-[#1])(-[#1])-[#6](-[#1])(-[#1])-[#6@](-[#6](-[#1])(-[#1])-[#1])(-[#6@@](-[#1])(-[#6@](-[#6](-[#1])(-[#1])-[#1])(-[#6@@]4(-[#1])-[#6](-[#1])(-[#1])-[#6](-[#6](-[#1])(-[#1])-[#1])=[#6](-[#6](-[#1])(-[#1])-[#1])-[#6](=[#8])-[#8]4)-[#8]-[#1]…	470.59772	C28H38O6	Steroid
521	[#6]1(-[#1])(-[#6](-[#8]-[#6](-[#1])(-[#1])-[#1])=[#8])-[#6](-[#1])(-[c]2:[c](-[#8]-[#1]):[c](-[#8]-[#1]):[c](-[#8]-[#1]):[c](-[#1]):[c]2-[#6](=[#8])-[#8]-[#6](-[#1])(-[#1])-[#1])-[#6](=[#8])-[#6](=[#8])-[#6]1(-[#1])-[#1]	338.26626	C15H14O9	Tannins
522	[c]1(-[#1]):[c](-[#8]-[#1]):[c](-[#8]-[#1]):[c](-[#8]-[#6](=[#8])-[#6](-[#1])(-[#8]-[#1])-[#6]2(-[#1])-[#6](-[#1])(-[#6](-[#8]-[#6](-[#1])(-[#1])-[#1])=[#8])-[#6](-[#1])(-[#1])-[#6](=[#8])-[#8]-[#1]):[c]2:[c]1-[#6](=[#8])-[#8]-[#6](-[#1])(-[#1])-[#1]	384.29164	C16H16O11	Tannins
523	[c]12:[c](-[#6](-[#8]-[#6](-[#1])(-[#6](-[#1])(-[#6](-[#1])(-[#1])-[#8]-[#6](=[#8])-[c](:[c](-[#1]):[c](-[#8]-[#1]):[c](-[#8]-[#1]):[c]3-[#8]-[#1]):[c]13)-[#8]-[R])-[#6](-[#1])(-[#6](-[#1])(-[#8]-[R])-[#6](-[#1])(-[#1])-[c]4:[c](-[#8]-[#1]):[c](-[#1]):[c](-[#8]-[#1]):[c]5:[c]4-[#8]-[#6](-[#1])(-[c]6:[c](-[#1]):[c](-[#8]-[#1]):[c](-[#8]-[#1]):[c](-[#1]):[c]6-[#1])-[#6](-[#1])(-[#8]-[#1])-[#6]5(-[#…	753.59335	C35H29O19R3	Tannins
524	[c]1(-[R]):[c](-[#8]-[#6](-[#1])(-[c]2:[c](-[#1]):[c](-[#8]-[#1]):[c](-[#8]-[#1]):[c](-[#1]):[c]2-[#1])-[#6](-[#1])(-[#8]-[#1])-[#6]3(-[#1])-[c]4:[c](-[#8]-[#6](-[#1])(-[c]5:[c](-[#1]):[c](-[#8]-[#1]):[c](-[#8]-[#1]):[c](-[#1]):[c]5-[#1])-[#6](-[#1])(-[#8]-[#1])-[#6]6(-[#1])-[R]):[c]6:[c](-[#8]-[#1]):[c](-[#1]):[c]4-[#8]-[#1]):[c]3:[c](-[#8]-[#1]):[c](-[#1]):[c]1-[#8]-[#1]	576.50435	C30H24O12R2	Tannins
525	[c]1(-[#1]):[c](-[#8]-[#1]):[c](-[#8]-[#1]):[c](-[#8]-[#6](=[#8])-[#6](-[#1])(-[#8]-[#1])-[#6]2(-[#1])\-[#6](\-[#6](-[#8]-[#6](-[#1])(-[#1])-[#1])=[#8])=[#6](-[#1])\-[#6](=[#8])-[#8]-[#1]):[c]2:[c]1-[#6](=[#8])-[#8]-[#6](-[#1])(-[#1])-[#1]	382.27576	C16H14O11	Tannins
526	[c]1(-[#8]-[#1]):[c](-[#8]-[c]2:[c](-[#8]-[#1]):[c](-[#8]-[#1]):[c](-[#8]-[#1]):[c](-[#1]):[c]2-[#6](=[#8])-[#6](-[#1])(-[#1])-[#1]):[c](-[#1]):[c](-[#6](=[#8])-[#6](-[#1])(-[#1])-[#1]):[c](-[#1]):[c]1-[#8]-[#1]	334.27756	C16H14O8	Tannins
527	[#6]1(-[#6](-[#8]-[#6](-[#1])(-[#1])-[#1])=[#8])=[#6](-[#1])-[#6](=[#8])-[#6](=[#8])-[#6](-[#8]-[#1])=[#6]1-[c]2:[c](-[#6](=[#8])-[#8]-[#6](-[#1])(-[#1])-[#1]):[c](-[#1]):[c](-[#8]-[#1]):[c](-[#8]-[#1]):[c]2-[#8]-[#1]	364.26048	C16H12O10	Tannins
528	[#8]1-[#6](-[#8]-[#1])(-[#6](-[#6]2(-[#6](-[#8]-[#6](-[#1])(-[#1])-[#1])=[#8])-[#6]3(-[#1])-[#6]4(-[#1])-[#8]-[c]5:[c]3:[c](-[#6](-[#8]-[#6](-[#1])(-[#1])-[#1])=[#8]):[c](-[#1]):[c](-[#8]-[#1]):[c]5-[#8]-[#1])(-[#8]-[#6]4(-[#6](=[#8])-[#6]2(-[#1])-[#1])-[#8]-[#1])-[#6](=[#8])-[#8]6)-[#6]6(-[#1])-[#6](-[#1])(-[#8]-[#1])-[#6]1(-[#1])-[#1]	524.38519	C22H20O15	Tannins
529	[c]12:[c](-[#6](-[#8]-[#6]3(-[#1])-[#6](-[#1])(-[#8]-[#6](-[#1])(-[#8]-[R])-[#6](-[#1])(-[#8]-[R])-[#6]3(-[#1])-[#8]-[R])-[#6](-[#1])(-[#1])-[#8]-[#6](=[#8])-[c](:[c](-[#1]):[c](-[#8]-[#1]):[c](-[#8]-[#1]):[c]4-[#8]-[#1]):[c]14)=[#6](-[#1])-[#1]):[c](-[#1]):[c](-[#8]-[#1]):[c](-[#8]-[#1]):[c]2-[#8]-[#1]	477.35188	C21H17O13R3	Tannins
530	[c]1(-[#6](=[#8])-[#6](-[#1])(-[#1])-[#1]):[c](-[#8]-[c]2:[c](-[#1]):[c](-[#6](=[#8])-[#6](-[#1])(-[#1])-[#1]):[c](-[c]3:[c](-[#6](=[#8])-[#6](-[#1])(-[#1])-[#1]):[c](-[#1]):[c](-[#8]-[#1]):[c](-[#8]-[#1]):[c]3-[#8]-[#1]):[c](-[#8]-[#1]):[c]2-[#8]-[c]4:[c](-[#8]-[#1]):[c](-[#8]-[#1]):[c](-[#8]-[#1]):[c](-[#1]):[c]4-[#6](=[#8])-[#6](-[#1])(-[#1])-[#1]):[c](-[#8]-[#1]):[c](-[#8]-[#1]):[c](-[#8]-[#1…	666.53923	C32H26O16	Tannins
531	[c]1(-[#8]-[#1]):[c](-[c]2:[c](-[#6](-[#6](-[#1])(-[#1])-[#1])=[#8]):[c](-[c]3:[c](-[#6](=[#8])-[#6](-[#1])(-[#1])-[#1]):[c](-[#1]):[c](-[#8]-[#1]):[c](-[#8]-[#1]):[c]3-[#8]-[#1]):[c](-[#8]-[#1]):[c](-[#8]-[#1]):[c]2-[#8]-[#1]):[c](-[#6](=[#8])-[#6](-[#1])(-[#1])-[#1]):[c](-[#1]):[c](-[#8]-[#1]):[c]1-[#8]-[#1]	500.4084	C24H20O12	Tannins
532	[c]1(-[c]2:[c]3:[c](:[c]4:[c](-[#8]-[#1]):[c]2-[#8]-[#1])-[c](:[c]5-[#8]-[#6]3=[#8]):[c](:[c](-[c]6:[c](-[#6](=[#8])-[#6](-[#1])(-[#1])-[#1]):[c](-[#1]):[c](-[#8]-[#1]):[c](-[#8]-[#1]):[c]6-[#8]-[#1]):[c](-[#8]-[#1]):[c]5-[#8]-[#1])-[#6](=[#8])-[#8]4):[c](-[#6](=[#8])-[#6](-[#1])(-[#1])-[#1]):[c](-[#1]):[c](-[#1]):[c](-[#8]-[#1]):[c]1-[#8]-[#1]	618.45491	C30H18O15	Tannins
533	[c]1(-[#6](-[#8]-[#6]2(-[#1])-[#6](-[#1])(-[#8]-[R])-[#6](-[#1])(-[#8]-[R])-[#6](-[#1])(-[#8]-[R])-[#8]-[#6]2(-[#1])-[#6](-[#1])(-[#1])-[#8]-[R])=[#8]):[c](-[#1]):[c](-[#8]-[#1]):[c](-[#8]-[#1]):[c](-[#8]-[#1]):[c]1-[#1]	328.22838	C13H12O10R4	Tannins
534	[c]1(-[#8]-[#1]):[c](-[#8]-[#1]):[c](-[#1]):[c](-[#6](-[#8]-[#6](-[#1])(-[#1])-[#1])=[#8]):[c](-[#1]):[c]1-[#8]-[#1]	184.14611	C8H8O5	Tannins
535	[c]1(-[#8]-[#1]):[c](-[c]2:[c](-[#6](-[#1])(-[#8]-[#1])-[#6](-[#1])(-[#1])-[#1]):[c](-[#1]):[c](-[#8]-[#1]):[c](-[#8]-[#1]):[c]2-[#8]-[#1]):[c](-[#6](-[#1])(-[#8]-[#1])-[#6](-[#1])(-[#1])-[#1]):[c](-[#1]):[c](-[#8]-[#1]):[c]1-[#8]-[#1]	338.30932	C16H18O8	Tannins
536	[c]1(-[#8]-[#1]):[c](-[#8]-[#1]):[c](-[c]2:[c](-[#8]-[#1]):[c](-[#8]-[#1]):[c](-[#8]-[#1]):[c](-[#1]):[c]2-[#6](-[#8]-[#6](-[#1])(-[#1])-[#1])=[#8]):[c](-[#6](-[#8]-[#6](-[#1])(-[#1])-[#1])=[#8]):[c](-[#1]):[c]1-[#8]-[#1]	366.27636	C16H14O10	Tannins
537	[c]1(-[c]2:[c](-[#6](-[#6](-[#1])(-[#1])-[#1])=[#8]):[c](-[#1]):[c](-[#8]-[#1]):[c](-[#8]-[#1]):[c]2-[#8]-[c]3:[c](-[#8]-[#1]):[c](-[#8]-[#1]):[c](-[#8]-[#1]):[c](-[#1]):[c]3-[#6](=[#8])-[#6](-[#1])(-[#1])-[#1]):[c](-[#6](=[#8])-[#6](-[#1])(-[#1])-[#1]):[c](-[#1]):[c](-[#8]-[#1]):[c](-[#8]-[#1]):[c]1-[#8]-[#1]	500.4084	C24H20O12	Tannins
538	[c]1(-[#8]-[#1]):[c](-[c]2:[c](-[#8]-[#1]):[c](-[#8]-[#1]):[c](-[#8]-[#1]):[c](-[#1]):[c]2-[#6](=[#8])-[#6](-[#1])(-[#1])-[#1]):[c](-[#6](=[#8])-[#6](-[#1])(-[#1])-[#1]):[c](-[#1]):[c](-[#8]-[#1]):[c]1-[#8]-[#1]	334.27756	C16H14O8	Tannins
539	[c]1(-[#8]-[#1]):[c](-[#8]-[#1]):[c](-[c]2:[c](-[#6](-[#6](-[#1])(-[#1])-[#1])=[#8]):[c](-[#1]):[c](-[#8]-[#1]):[c](-[#8]-[c]3:[c](-[#8]-[#1]):[c](-[#8]-[#1]):[c](-[#8]-[#1]):[c](-[#1]):[c]3-[#6](=[#8])-[#6](-[#1])(-[#1])-[#1]):[c]2-[#8]-[#1]):[c](-[#6](=[#8])-[#8]-[#1]):[c](-[#1]):[c]1-[#8]-[#1]	502.38122	C23H18O13	Tannins
540	[c]1(:[c](-[#6](-[#6](-[#1])(-[#1])-[#1])=[#8]):[c](-[c]2:[c](-[#8]-[#1]):[c](-[#8]-[#1]):[c](-[#8]-[#1]):[c](-[#1]):[c]2-[#6](=[#8])-[#6](-[#1])(-[#1])-[#1]):[c](-[#8]-[#1]):[c]3-[#8]-[#1]):[c]3-[#8]-[#6](=[#8])-[#6](-[#1])(-[#8]-[#1])-[#6]1(-[#1])-[#6](-[#1])(-[#6](-[#1])(-[#1])-[#6](=[#8])-[#8]-[#1])-[#6](=[#8])-[#6](-[#1])(-[#1])-[#1]	518.42367	C24H22O13	Tannins
541	[c]1(-[#8]-[#1]):[c](-[c]2:[c](-[#6](-[#6](-[#1])(-[#1])-[#1])=[#8]):[c](-[#1]):[c](-[#8]-[c]3:[c](-[#6](-[#6](-[#1])(-[#1])-[#1])=[#8]):[c](-[#1]):[c](-[#8]-[#1]):[c](-[#8]-[#1]):[c]3-[#8]-[#1]):[c](-[#8]-[#1]):[c]2-[#8]-[#1]):[c](-[#6](=[#8])-[#6](-[#1])(-[#1])-[#1]):[c](-[#1]):[c](-[#8]-[#1]):[c]1-[#8]-[#1]	500.4084	C24H20O12	Tannins
542	[#6]1(-[#1])(-[#1])-[#6@@](-[#6](-[#1])(-[#1])-[#6](-[#1])(-[#1])-[#1])(-[#6](-[#1])(-[#1])-[#1])-[#6](-[#1])(-[#1])-[#6](-[#1])(-[#1])-[#6](-[#1])(-[#1])-[#6@@]1(-[#1])-[#6](-[#1])(-[#1])-[#1]	140.26579	C10H20	Terpenoid
543	[#6]1(-[#1])(-[#1])-[#6@@](-[#1])(-[#6](-[#1])(-[#1])-[#1])-[#6@](-[#1])(-[#6](-[#1])(-[#1])-[#6](-[#1])(-[#1])-[#1])-[#6](-[#1])(-[#1])-[#6](-[#1])(-[#1])-[#6@@]1(-[#1])-[#6](-[#1])(-[#1])-[#1]	140.26579	C10H20	Terpenoid
544	[#6@]12(-[#6](-[#1])(-[#1])-[#1])-[#6@@](-[#1])(-[#6](-[#1])(-[#1])-[#6](-[#1])(-[#1])-[#6@@](-[#1])(-[#6](-[#1])(-[#1])-[#6@@](-[#1])(-[#6](-[#1])(-[#6](-[#1])(-[#1])-[#1])-[#6](-[#1])(-[#1])-[#1])-[#6](-[#1])(-[#1])-[#6]3(-[#1])-[#1])-[#6@@]13-[#1])-[#6](-[#6](-[#1])(-[#1])-[#1])(-[#6](-[#1])(-[#1])-[#1])-[#6](-[#1])(-[#1])-[#6](-[#1])(-[#1])-[#6]2(-[#1])-[#1]	276.49984	C20H36	Terpenoid
545	[#6](-[#1])(-[#1])(-[#1])-[#6](-[#1])(-[#6@@]1(-[#1])-[#6@@]2(-[#6](-[#1])(-[#1])-[#1])-[#6](-[#1])(-[#6@](-[#6](-[#1])(-[#1])-[#1])(-[#6@@]3(-[#6](-[#1])(-[#1])-[#1])-[#6](-[#1])(-[#1])-[#6]2(-[#1])-[#1])-[#6](-[#1])(-[#1])-[#6](-[#1])(-[#1])-[#6](-[#1])(-[#6@]34-[#1])-[#6@](-[#6](-[#1])(-[#1])-[#1])(-[#6]5(-[#1])-[#6](-[#1])(-[#1])-[#6]4(-[#1])-[#1])-[#6](-[#1])(-[#1])-[#6](-[#1])(-[#1])-[#6](-…	412.73388	C30H52	Terpenoid
546	[#6](-[#1])(-[#1])(-[#1])-[#6](-[#1])(-[#6](-[#1])(-[#1])-[#6](-[#1])(-[#1])-[#6](-[#1])(-[#1])-[#6@@](-[#1])(-[#6](-[#1])(-[#1])-[#6](-[#1])(-[#1])-[#1])-[#6](-[#1])(-[#1])-[#1])-[#6](-[#1])(-[#1])-[#1]	142.28167	C10H22	Terpenoid
547	[#8](-[#1])-[#6]1(-[#6](=[#8])-[#6](-[#1])(-[#6](-[#1])(-[#1])\-[#6](-[#1])=[#6](\-[#6](-[#1])(-[#1])-[#1])/-[#6](-[#1])(-[#1])-[#1])-[#6](-[#8]-[#1])=[#6](-[#6](-[#6](-[#1])(-[#6](-[#1])(-[#1])-[#6](-[#1])(-[#1])-[#1])-[#6](-[#1])(-[#1])-[#1])=[#8])-[#6]1=[#8])-[#6](-[#1])(-[#1])\-[#6](-[#1])=[#6](\-[#6](-[#1])(-[#1])-[#1])/-[#6](-[#1])(-[#1])-[#1]	362.4599	C21H30O5	Terpenoid
548	[#6](-[#1])(-[#1])(-[#1])-[#6](-[#1])(-[#6@]1(-[#1])-[#6@]2(-[#6](-[#1])(-[#1])-[#1])-[#6@](-[#1])(-[#6@@](-[#6](-[#1])(-[#1])-[#1])(-[#6@]3(-[#6](-[#1])(-[#1])-[#1])-[#6](-[#1])(-[#1])-[#6]2(-[#1])-[#1])-[#6](-[#1])(-[#1])-[#6](-[#1])(-[#1])-[#6@](-[#6](-[#1])(-[#1])-[#1])(-[#6]34-[#1])-[#6]5(-[#1])-[#6](-[#1])(-[#6](-[#6](-[#1])(-[#1])-[#1])(-[#6](-[#1])(-[#1])-[#1])-[#6](-[#1])(-[#1])-[#6](-[#…	412.73388	C30H52	Terpenoid
549	[#6]12(-[#6](-[#1])(-[#1])-[#1])-[#6](-[#1])(-[#6](-[#1])(-[#1])-[#6](-[#6](-[#1])(-[#1])-[#1])(-[#6](-[#1])(-[#1])-[#1])-[#6](-[#1])(-[#1])-[#6](-[#1])(-[#6](-[#1])(-[#6](-[#1])(-[#1])-[#1])-[#6](-[#1])(-[#1])-[#6]3(-[#1])-[#1])-[#6]13-[#1])-[#6]2(-[#1])-[#1]	206.36693	C15H26	Terpenoid
550	[#6]1(-[#1])(-[#6](-[#1])(-[#1])-[#1])-[#6](-[#1])(-[#6](-[#1])(-[#1])-[#6](-[#6](-[#1])(-[#1])-[#1])(-[#6](-[#1])(-[#1])-[#1])-[#6]2(-[#1])-[#1])-[#6]2(-[#1])-[#6](-[#1])(-[#6](-[#1])(-[#6](-[#1])(-[#1])-[#1])-[#6](-[#1])(-[#1])-[#1])-[#6](-[#1])(-[#1])-[#6]1(-[#1])-[#1]	208.38281	C15H28	Terpenoid
551	[#6](-[#1])(-[#1])(-[#1])-[c]1:[c](-[#8]-[#1]):[c](-[#6](-[#1])(-[#1])-[#1]):[c]2:[c](-[#8]-[#6@@](-[#6](-[#1])(-[#1])-[#6](-[#1])(-[#1])-[#6](-[#1])(-[#1])-[#6@@](-[#1])(-[#6](-[#1])(-[#1])-[#6](-[#1])(-[#1])-[#6](-[#1])(-[#1])-[#6@@](-[#1])(-[#6](-[#1])(-[#1])-[#6](-[#1])(-[#1])-[#6](-[#1])(-[#1])-[#6](-[#1])(-[#6](-[#1])(-[#1])-[#1])-[#6](-[#1])(-[#1])-[#1])-[#6](-[#1])(-[#1])-[#1])-[#6](-[#1]…	430.7061	C29H50O2	Terpenoid
552	[#6](-[#1])(-[#6](-[#1])(-[#6](-[#1])(-[#1])-[#6](-[#1])(-[#1])-[#6]1(-[#1])-[#6](-[#1])(-[#1])-[#1])-[#6](-[#1])(-[#6](-[#1])(-[#1])-[#1])-[#6](-[#1])(-[#1])-[#6]2(-[#1])-[#1])(-[#6]2(-[#1])-[#6](-[#1])(-[#6](-[#1])(-[#1])-[#1])-[#6](-[#1])(-[#1])-[#6]3(-[#1])-[#6](-[#1])(-[#1])-[#6](-[#1])(-[#6](-[#1])(-[#1])-[#1])-[#6](-[#1])(-[#1])-[#1])-[#6]13-[#1]	276.49984	C20H36	Terpenoid
553	[#6](-[#1])(-[#1])(-[#1])-[#6](-[#1])(-[#6](-[#1])(-[#1])-[#6](-[#1])(-[#1])-[#6](-[#1])(-[#1])-[#6@](-[#1])(-[#6@@]1(-[#1])-[#6@@](-[#6](-[#1])(-[#1])-[#1])(-[#6@]2(-[#6](-[#1])(-[#1])-[#1])-[#6](-[#1])(-[#1])-[#6]1(-[#1])-[#1])-[#6](-[#1])(-[#1])-[#6](-[#1])(-[#1])-[#6@@](-[#1])(-[#6@]23-[#1])-[#6@](-[#6](-[#1])(-[#1])-[#1])(-[#6@@]4(-[#1])-[#6](-[#1])(-[#1])-[#6]3(-[#1])-[#1])-[#6](-[#1])(-[#1…	414.74976	C30H54	Terpenoid
554	[#6@@]12(-[#1])-[#6@@](-[#1])(-[#6](-[#1])(-[#1])-[#6](-[#1])(-[#1])-[#6@@](-[#1])(-[#6](-[#1])(-[#1])-[#6](-[#1])(-[#1])-[#6](-[#1])(-[#1])-[#6@@]3(-[#1])-[#6](-[#1])(-[#1])-[#1])-[#6@@]13-[#6](-[#1])(-[#1])-[#1])-[#6]2(-[#6](-[#1])(-[#1])-[#1])-[#6](-[#1])(-[#1])-[#1]	206.36693	C15H26	Terpenoid
555	[#6@@]12(-[#1])-[#6@](-[#1])(-[#6@@]3(-[#1])-[#6@](-[#1])(-[#6]3(-[#6](-[#1])(-[#1])-[#1])-[#6](-[#1])(-[#1])-[#1])-[#6](-[#1])(-[#1])-[#6](-[#1])(-[#1])-[#6@@]1(-[#1])-[#6](-[#1])(-[#1])-[#1])-[#6@](-[#1])(-[#6](-[#1])(-[#1])-[#1])-[#6](-[#1])(-[#1])-[#6]2(-[#1])-[#1]	206.36693	C15H26	Terpenoid
556	[#6](-[#1])(-[#1])(-[#1])-[#6@]1(-[#1])-[#8]-[#6](=[#8])-[#6](-[#6](=[#6](-[#1])-[#1])-[#6]2(-[#6](-[#1])(-[#1])-[#1])-[#8]-[#6]3=[#8])(-[#6@]13-[#8]-[#1])-[#6@@](-[#6](-[#1])(-[#1])-[#1])(-[#6](=[#6]4-[#6](-[#1])(-[#1])-[#1])-[#6@@]2(-[#1])-[#8]-[#6](-[#6](-[#1])(-[#1])-[#1])=[#8])-[#6](-[#1])(-[#1])-[#6](-[#1])(-[#1])-[#6@@]45-[#6](-[#6](-[#1])(-[#1])-[#1])(-[#6](-[#1])(-[#1])-[#1])-[#8]-[#6](=…	500.53758	C27H32O9	Terpenoid
557	[#6](-[#1])(-[#1])(-[#1])-[#6](-[#1])(-[#6](-[#1])(-[#1])-[#6](-[#1])(-[#1])-[#6](-[#1])(-[#1])-[#6]1(-[#6](-[#1])(-[#1])-[#1])-[#6](-[#1])(-[#1])-[#6]2(-[#1])-[#6](-[#6](-[#1])(-[#1])-[#1])(-[#6]3(-[#6](-[#1])(-[#1])-[#1])-[#6](-[#1])(-[#6]4(-[#6](-[#1])(-[#1])-[#1])-[#6](-[#1])(-[#6](-[#6](-[#1])(-[#1])-[#1])(-[#6](-[#1])(-[#1])-[#1])-[#6](-[#1])(-[#1])-[#6](-[#1])(-[#1])-[#6]4(-[#1])-[#1])-[#6…	414.74976	C30H54	Terpenoid
558	[#6](-[#1])(-[#1])(-[#1])-[#6@@]1(-[#1])-[#6@](-[#1])(-[#6](-[#1])(-[#1])-[#1])-[#6@](-[#1])(-[#6@]2(-[#6](-[#1])(-[#1])-[#1])-[#6](-[#1])(-[#1])-[#6]1(-[#1])-[#1])-[#6@@](-[#6](-[#1])(-[#1])-[#1])(-[#6@]3(-[#6](-[#1])(-[#1])-[#1])-[#6](-[#1])(-[#1])-[#6]2(-[#1])-[#1])-[#6](-[#1])(-[#1])-[#6](-[#1])(-[#1])-[#6](-[#1])(-[#6]34-[#1])-[#6@](-[#6](-[#1])(-[#1])-[#1])(-[#6]5(-[#1])-[#6](-[#1])(-[#1])-…	412.73388	C30H52	Terpenoid
559	[#6]1(-[#1])(-[#1])-[#6](-[#1])(-[#1])-[#6](-[#1])(-[#6](-[#1])(-[#1])-[#1])-[#6](-[#1])(-[#1])-[#6](-[#1])(-[#1])-[#6]1(-[#1])-[#6](-[#1])(-[#6](-[#1])(-[#1])-[#1])-[#6](-[#1])(-[#1])-[#6](-[#1])(-[#1])-[#6](-[#1])(-[#1])-[#6](-[#1])(-[#6](-[#1])(-[#1])-[#1])-[#6](-[#1])(-[#1])-[#1]	210.39869	C15H30	Terpenoid
560	[#6]1(-[#1])(-[#1])-[#6](-[#6](-[#1])(-[#1])-[#1])(-[#6](-[#1])(-[#1])-[#1])-[#6](-[#1])(-[#1])-[#6](-[#1])(-[#6](-[#1])(-[#6](-[#1])(-[#1])-[#1])-[#6](-[#1])(-[#1])-[#1])-[#6](-[#1])(-[#6](-[#1])(-[#1])-[#6](-[#1])(-[#1])-[#6]2(-[#1])-[#6](-[#1])(-[#1])-[#1])-[#6]12-[#1]	208.38281	C15H28	Terpenoid
561	[#6](-[#1])(-[#1])(-[#1])-[#6](-[#1])(-[#1])-[#6@@]1(-[#6@@](-[#6](-[#1])(-[#1])-[#1])(-[#6]2(-[#1])-[#6](-[#1])(-[#1])-[#6](-[#1])(-[#1])-[#6@]1(-[#6](-[#1])(-[#1])-[#6](-[#1])(-[#6](-[#1])(-[#1])-[#1])-[#6](-[#1])(-[#1])-[#1])-[#6](-[#1])(-[#1])-[#1])-[#6](-[#1])(-[#1])-[#6](-[#1])(-[#1])-[#6](-[#1])(-[#6@@]23-[#6](-[#1])(-[#1])-[#1])-[#6@](-[#1])(-[#6](-[#1])(-[#1])-[#1])-[#6](-[#1])(-[#1])-[#…	346.63274	C25H46	Terpenoid
562	[#6](-[#1])(-[#1])(-[#1])-[#6](-[#1])(-[#1])-[#6](-[#6](-[#1])(-[#1])-[#6](-[#1])(-[#1])-[#6](-[#1])(-[#6](-[#1])(-[#1])-[#6](-[#1])(-[#1])-[#6](-[#1])(-[#1])-[#6](-[#1])(-[#6](-[#1])(-[#1])-[#6](-[#1])(-[#1])-[#6](-[#1])(-[#1])-[#6](-[#1])(-[#6](-[#1])(-[#1])-[#1])-[#6](-[#1])(-[#1])-[#1])-[#6](-[#1])(-[#1])-[#1])-[#6](-[#1])(-[#1])-[#1])(-[#6](-[#1])(-[#1])-[#6](-[#1])(-[#1])-[#6](-[#1])(-[#1])…	422.81328	C30H62	Terpenoid
563	[#6]1(-[#1])(-[#1])-[c]2:[c](:[c](-[#6](-[#1])(-[#1])-[#1]):[c](-[#6](-[#1])(-[#6](-[#1])(-[#1])-[#1])-[#6](-[#1])(-[#1])-[#1]):[c](-[#1]):[c]2-[#1])-[#6](-[#1])(-[#6](-[#1])(-[#1])-[#1])-[#6](-[#1])(-[#1])-[#6]1(-[#1])-[#1]	202.33517	C15H22	Terpenoid
564	[#6@]12(-[#1])-[#6@@](-[#1])(-[#6](-[#1])(-[#1])-[#6](-[#1])(-[#1])-[#6@](-[#1])(-[#6](-[#1])(-[#1])-[#1])-[#6]1(-[#1])-[#1])-[#6@@](-[#1])(-[#6](-[#1])(-[#1])-[#1])-[#6](-[#1])(-[#1])-[#6](-[#1])(-[#1])-[#6@@]2(-[#1])-[#6](-[#1])(-[#6](-[#1])(-[#1])-[#1])-[#6](-[#1])(-[#1])-[#1]	208.38281	C15H28	Terpenoid
565	[#6@@]1(-[#1])(-[#6](-[#1])(-[#1])-[#6](-[#1])(-[#1])-[#6](-[#1])(-[#1])-[#6](-[#1])(-[#1])-[#1])-[#6@](-[#1])(-[#6@@]12-[#6](-[#1])(-[#1])-[#1])-[#6](-[#1])(-[#1])-[#6@@](-[#1])(-[#6@](-[#1])(-[#6](-[#1])(-[#1])-[#1])-[#6](-[#1])(-[#1])-[#1])-[#6](-[#1])(-[#1])-[#6]2(-[#1])-[#1]	208.38281	C15H28	Terpenoid
566	[#6]12(-[#1])-[#6](-[#1])(-[#6](-[#1])(-[#6](-[#1])(-[#1])-[#1])-[#6](-[#1])(-[#1])-[#6](-[#1])(-[#1])-[#6](-[#1])(-[#1])-[#6](-[#1])(-[#6](-[#1])(-[#1])-[#1])-[#6](-[#1])(-[#1])-[#6]1(-[#1])-[#1])-[#6](-[#1])(-[#1])-[#6]2(-[#6](-[#1])(-[#1])-[#1])-[#6](-[#1])(-[#1])-[#1]	208.38281	C15H28	Terpenoid
567	[#6]12(-[#1])-[#6](-[#1])(-[#6](-[#1])(-[#6](-[#1])(-[#1])-[#1])-[#6](-[#1])(-[#1])-[#6](-[#1])(-[#1])-[#6](-[#1])(-[#1])-[#6](-[#1])(-[#6](-[#1])(-[#1])-[#1])-[#6](-[#1])(-[#1])-[#6]1(-[#1])-[#1])-[#6](-[#1])(-[#1])-[#6]2(-[#6](-[#1])(-[#1])-[#1])-[#6](-[#1])(-[#1])-[#1]	208.38281	C15H28	Terpenoid
568	[#6]1(-[#6](-[#1])(-[#1])-[#1])(-[#6](-[#1])(-[#1])-[#1])-[#6](-[#1])(-[#6](-[#1])(-[#1])-[#6](-[#1])(-[#1])-[#6](-[#1])(-[#6](-[#1])(-[#1])-[#1])-[#6](-[#1])(-[#1])-[#6](-[#1])(-[#1])-[#6](-[#1])(-[#1])-[#6](-[#1])(-[#6](-[#1])(-[#1])-[#1])-[#6](-[#1])(-[#1])-[#6](-[#1])(-[#1])-[#6](-[#1])(-[#1])-[#6](-[#1])(-[#6](-[#1])(-[#1])-[#1])-[#6]2(-[#1])-[#1])-[#6]12-[#1]	278.51572	C20H38	Terpenoid
569	[#6@@]12(-[#6](-[#1])(-[#1])-[#1])-[#6@](-[#1])(-[#6](-[#1])(-[#1])-[#6](-[#1])(-[#1])-[#6@](-[#1])(-[#6@](-[#1])(-[#6](-[#1])(-[#1])-[#1])-[#6@@](-[#1])(-[#6](-[#1])(-[#1])-[#6](-[#1])(-[#1])-[#1])-[#6](-[#1])(-[#1])-[#6]3(-[#1])-[#1])-[#6@@]13-[#1])-[#6](-[#6](-[#1])(-[#1])-[#1])(-[#6](-[#1])(-[#1])-[#1])-[#6](-[#1])(-[#1])-[#6](-[#1])(-[#1])-[#6]2(-[#1])-[#1]	276.49984	C20H36	Terpenoid
570	[#6]1(-[#1])(-[#6](-[#1])(-[#6](-[#1])(-[#1])-[#1])-[#6](-[#1])(-[#1])-[#1])-[#6](-[#1])(-[#1])-[#6](-[#1])(-[#1])-[#6](-[#1])(-[#6](-[#1])(-[#1])-[#1])-[#6](-[#1])(-[#1])-[#6](-[#1])(-[#1])-[#6](-[#1])(-[#1])-[#6](-[#1])(-[#6](-[#1])(-[#1])-[#1])-[#6](-[#1])(-[#1])-[#6](-[#1])(-[#1])-[#6](-[#1])(-[#1])-[#6](-[#1])(-[#6](-[#1])(-[#1])-[#1])-[#6](-[#1])(-[#1])-[#6]1(-[#1])-[#1]	280.5316	C20H40	Terpenoid
571	[#6]1(-[#1])(-[#1])-[#6]2(-[#6](-[#1])(-[#1])-[#1])-[#6](-[#1])(-[#6](-[#1])(-[#1])-[#6](-[#1])(-[#1])-[#6](-[#1])(-[#6](-[#1])(-[#1])-[#1])-[#6]2(-[#1])-[#6](-[#1])(-[#1])-[#1])-[#6](-[#1])(-[#6](-[#1])(-[#1])-[#1])-[#6](-[#1])(-[#6](-[#1])(-[#1])-[#1])-[#6]1(-[#1])-[#1]	208.38281	C15H28	Terpenoid
572	[#6]1(-[#1])(-[#6](-[#1])(-[#6](-[#1])(-[#1])-[#1])-[#6](-[#1])(-[#1])-[#6]2(-[#1])-[#1])-[#6@@]23-[#6@]1(-[#1])-[#6@](-[#1])(-[#6](-[#1])(-[#6](-[#1])(-[#1])-[#1])-[#6](-[#1])(-[#1])-[#1])-[#6](-[#1])(-[#1])-[#6](-[#1])(-[#1])-[#6@@]3(-[#1])-[#6](-[#1])(-[#1])-[#1]	206.36693	C15H26	Terpenoid
573	[#6](-[#1])(-[#1])(-[#1])-[#6@@](-[#1])(-[#6@]1(-[#1])-[#6@]2(-[#6](-[#1])(-[#1])-[#1])-[#6@](-[#6](-[#1])(-[#1])-[#1])(-[#6@@]3(-[#1])-[#6@](-[#6](-[#1])(-[#1])-[#1])(-[#6@@]4(-[#1])-[#6@](-[#1])(-[#6](-[#6](-[#1])(-[#1])-[#1])(-[#6](-[#1])(-[#1])-[#1])-[#6](-[#1])(-[#1])-[#6](-[#1])(-[#1])-[#6]4(-[#1])-[#1])-[#6](-[#1])(-[#1])-[#6]3(-[#1])-[#1])-[#6](-[#1])(-[#1])-[#6]2(-[#1])-[#1])-[#6](-[#1])…	414.74976	C30H54	Terpenoid
574	[#6@]1(-[#6](-[#1])(-[#1])-[#1])(-[c]2:[c](-[#1]):[c](-[#1]):[c](-[#6](-[#1])(-[#1])-[#1]):[c](-[#1]):[c]2-[#1])-[#6](-[#1])(-[#1])-[#6](-[#1])(-[#1])-[#6](-[#1])(-[#1])-[#6]1(-[#6](-[#1])(-[#1])-[#1])-[#6](-[#1])(-[#1])-[#1]	202.33517	C15H22	Terpenoid
575	[#6](-[#1])(-[#1])(-[#1])-[#6@@](-[#1])(-[#6@]1(-[#1])-[#6@]2(-[#6](-[#1])(-[#1])-[#1])-[#6@](-[#6](-[#1])(-[#1])-[#1])(-[#6@@]3(-[#1])-[#6@](-[#6]4(-[#1])-[#1])(-[#6@@]45-[#6@](-[#1])(-[#6](-[#6](-[#1])(-[#1])-[#1])(-[#6](-[#1])(-[#1])-[#1])-[#6](-[#1])(-[#1])-[#6](-[#1])(-[#1])-[#6]5(-[#1])-[#1])-[#6](-[#1])(-[#1])-[#6]3(-[#1])-[#1])-[#6](-[#1])(-[#1])-[#6]2(-[#1])-[#1])-[#6](-[#1])(-[#1])-[#6]…	412.73388	C30H52	Terpenoid
576	[#6]1(-[#1])(-[#6](-[#1])(-[#1])-[#6](-[#1])(-[#6](-[#1])(-[#1])-[#1])-[#6](-[#1])(-[#1])-[#6]2(-[#1])-[#1])-[#6]2(-[#1])-[#6]1(-[#6](-[#1])(-[#1])-[#6](-[#1])(-[#1])-[#6](-[#1])(-[#1])-[#6](-[#1])(-[#6](-[#1])(-[#1])-[#1])-[#6](-[#1])(-[#1])-[#1])-[#6](-[#1])(-[#1])-[#1]	208.38281	C15H28	Terpenoid
577	[#6]1(-[#1])(-[#1])-[#6](-[#1])(-[#6]12-[#6](-[#1])(-[#6](-[#1])(-[#1])-[#6](-[#1])(-[#1])-[#6](-[#1])(-[#1])-[#6](-[#1])(-[#6](-[#1])(-[#1])-[#1])-[#6](-[#1])(-[#1])-[#1])-[#6](-[#1])(-[#1])-[#1])-[#6](-[#1])(-[#6](-[#1])(-[#1])-[#1])-[#6](-[#1])(-[#1])-[#6]2(-[#1])-[#1]	208.38281	C15H28	Terpenoid
578	[#6]1(-[#6](-[#1])(-[#1])-[#1])(-[#6](-[#1])(-[#1])-[#1])-[#6](-[#1])(-[#6](-[#1])(-[#1])-[#6](-[#1])(-[#1])-[#6](-[#1])(-[#6](-[#1])(-[#1])-[#6](-[#1])(-[#1])-[#1])-[#6](-[#1])(-[#1])-[#1])-[#6](-[#1])(-[#6](-[#1])(-[#1])-[#1])-[#6](-[#1])(-[#1])-[#6](-[#1])(-[#1])-[#6]1(-[#1])-[#1]	210.39869	C15H30	Terpenoid
579	[#6]1(-[#1])(-[#1])-[#6](-[#1])(-[#1])-[#6](-[#1])(-[#1])-[#6](-[#1])(-[#6](-[#1])(-[#6](-[#1])(-[#1])-[#1])-[#6](-[#1])(-[#1])-[#1])-[#6](-[#1])(-[#1])-[#6](-[#1])(-[#1])-[#6]1(-[#1])-[#1]	140.26579	C10H20	Terpenoid
580	[#6](-[#1])(-[#1])(-[#1])-[#6](-[#1])(-[#6]1(-[#1])-[#6](-[#1])(-[#6](-[#1])(-[#1])-[#1])-[#6](-[#1])(-[#6](-[#1])(-[#1])-[#1])-[#6](-[#1])(-[#1])-[#6]1(-[#1])-[#1])-[#6](-[#1])(-[#1])-[#6](-[#1])(-[#1])-[#6](-[#1])(-[#1])-[#6](-[#1])(-[#6](-[#1])(-[#1])-[#1])-[#6](-[#1])(-[#1])-[#1]	210.39869	C15H30	Terpenoid
581	[#6](-[#1])(-[#1])(-[#1])-[#6@@](-[#1])(-[#6@]1(-[#1])-[#6@]2(-[#1])-[#6@](-[#6](-[#1])(-[#1])-[#1])(-[#6@@]3(-[#6](-[#1])(-[#1])-[#1])-[#6@@](-[#1])(-[#6@]4(-[#6](-[#1])(-[#1])-[#1])-[#6@](-[#1])(-[#6](-[#6](-[#1])(-[#1])-[#1])(-[#6](-[#1])(-[#1])-[#1])-[#6](-[#1])(-[#1])-[#6](-[#1])(-[#1])-[#6]4(-[#1])-[#1])-[#6](-[#1])(-[#1])-[#6]3(-[#1])-[#1])-[#6](-[#1])(-[#1])-[#6]2(-[#1])-[#1])-[#6](-[#1])…	414.74976	C30H54	Terpenoid
582	[#7](-[#6](-[#1])(-[#1])-[#6@@]1(-[#1])-[#6](-[#1])(-[#1])-[#6]2(-[#1])-[#1])(-[#6@@](-[#1])(-[#6@@](-[#1])(-[#6](-[#1])(-[#6](-[#1])(-[#1])-[#1])-[#6](-[#1])(-[#1])-[#1])-[#6](-[#1])(-[#1])-[#6]3(-[#1])-[#1])-[#6@]4(-[#6](-[#1])(-[#1])-[#6](-[#1])(-[#1])-[#6](-[#1])(-[#1])-[#1])-[#6@]13-[#6](-[#1])(-[#1])-[#1])-[#6@@]25-[#6@@]4(-[#1])-[#6](-[#1])(-[#1])-[#6](-[#1])(-[#1])-[#6]5(-[#1])-[#1]	315.53588	C22H37N	Terpenoid
583	[#6@]12(-[#6](-[#1])(-[#1])-[#1])-[#6@@](-[#1])(-[#6](-[#1])(-[#1])-[#6](-[#1])(-[#1])-[#6@](-[#1])(-[#6](-[#1])(-[#1])-[#1])-[#6@]1(-[#1])-[#6](-[#1])(-[#1])-[#1])-[#6](-[#6](-[#1])(-[#1])-[#1])(-[#6](-[#1])(-[#1])-[#1])-[#6](-[#1])(-[#1])-[#6](-[#1])(-[#1])-[#6]2(-[#1])-[#1]	208.38281	C15H28	Terpenoid
584	[#6]1(-[#1])(-[#1])-[#6](-[#1])(-[#1])-[#6](-[#1])(-[#6](-[#1])(-[#6](-[#1])(-[#1])-[#1])-[#6](-[#1])(-[#1])-[#1])-[#6](-[#1])(-[#1])-[#6](-[#1])(-[#6](-[#1])(-[#6](-[#1])(-[#1])-[#1])-[#6](-[#1])(-[#1])-[#1])-[#6]1(-[#6](-[#1])(-[#1])-[#6](-[#1])(-[#1])-[#1])-[#6](-[#1])(-[#1])-[#1]	210.39869	C15H30	Terpenoid
585	[c]1(-[#6](-[#1])(-[#1])-[#1]):[c]2:[c](-[#6](-[#1])(-[#1])-[#6](-[#1])(-[#6](-[#1])(-[#6](-[#1])(-[#1])-[#1])-[#6](-[#1])(-[#1])-[#1])-[#6](-[#1])(-[#1])-[#6]2(-[#1])-[#1]):[c](-[#6](-[#1])(-[#1])-[#1]):[c](-[#1]):[c]1-[#1]	202.33517	C15H22	Terpenoid
586	[#6@]123-[#6](-[#1])(-[#1])-[#6](-[#1])(-[#1])-[#6@](-[#1])(-[#6@@](-[#1])(-[#6](-[#1])(-[#1])-[#1])-[#6]1(-[#1])-[#1])-[#6](-[#1])(-[#1])-[#6@@]2(-[#1])-[#6@@]4(-[#6](-[#1])(-[#1])-[#1])-[#6@@](-[#1])(-[#6](-[#6](-[#1])(-[#1])-[#1])(-[#6](-[#1])(-[#1])-[#1])-[#6](-[#1])(-[#1])-[#6](-[#1])(-[#1])-[#6]4(-[#1])-[#1])-[#6](-[#1])(-[#1])-[#6]3(-[#1])-[#1]	274.48396	C20H34	Terpenoid
587	[#6]12(-[#6](-[#1])(-[#1])-[#6](-[#6](-[#1])(-[#1])-[#1])(-[#6](-[#1])(-[#1])-[#6]3(-[#1])-[#1])-[#6](-[#1])(-[#1])-[#6]1(-[#1])-[#1])-[#6]3(-[#1])-[#6@@]4(-[#6](-[#1])(-[#1])-[#1])-[#6](-[#1])(-[#6](-[#6](-[#1])(-[#1])-[#1])(-[#6](-[#1])(-[#1])-[#1])-[#6](-[#1])(-[#1])-[#6](-[#1])(-[#1])-[#6]4(-[#1])-[#1])-[#6](-[#1])(-[#1])-[#6]2(-[#1])-[#1]	274.48396	C20H34	Terpenoid
588	[#6@]12(-[#6](-[#1])(-[#1])-[#6@@](-[#1])(-[#6](-[#1])(-[#1])-[#6]3(-[#1])-[#1])-[#6](-[#1])(-[#6](-[#1])(-[#1])-[#1])-[#6]1(-[#1])-[#1])-[#6@]3(-[#1])-[#6@@]4(-[#6](-[#1])(-[#1])-[#1])-[#6@@](-[#1])(-[#6](-[#6](-[#1])(-[#1])-[#1])(-[#6](-[#1])(-[#1])-[#1])-[#6](-[#1])(-[#1])-[#6](-[#1])(-[#1])-[#6]4(-[#1])-[#1])-[#6@]2(-[#1])-[#6](-[#1])(-[#1])-[#1]	274.48396	C20H34	Terpenoid
589	[#6](-[#6](-[#1])(-[#1])-[#1])(-[#6](-[#1])(-[#1])-[#6]1(-[#6]2(-[#1])-[#1])-[#6](-[#1])(-[#6@]3(-[#6](-[#1])(-[#1])-[#1])-[#6](-[#1])(-[#6](-[#6](-[#1])(-[#1])-[#1])(-[#6](-[#1])(-[#1])-[#1])-[#6](-[#1])(-[#1])-[#6](-[#1])(-[#1])-[#6]3(-[#1])-[#1])-[#6](-[#1])(-[#1])-[#6]1(-[#1])-[#1])-[#6]4(-[#1])-[#1])(-[#6@@]45-[#1])-[#6]25-[#1]	272.46808	C20H32	Terpenoid
590	[#6@]12(-[#6](-[#1])(-[#1])-[#1])-[#6@](-[#1])(-[#6](-[#1])(-[#1])-[#6](-[#1])(-[#1])-[#6](-[#1])(-[#1])-[#6@]1(-[#1])-[#6](-[#1])(-[#1])-[#1])-[#6](-[#1])(-[#1])-[#6](-[#1])(-[#1])-[#6@@](-[#1])(-[#6](-[#1])(-[#6](-[#1])(-[#1])-[#1])-[#6](-[#1])(-[#1])-[#1])-[#6]2(-[#1])-[#1]	208.38281	C15H28	Terpenoid
591	[#6@]12(-[#6](-[#1])(-[#1])-[#1])-[#6@@](-[#1])(-[#6](-[#1])(-[#1])-[#6@](-[#1])(-[#6](-[#1])(-[#6](-[#1])(-[#1])-[#1])-[#6](-[#1])(-[#1])-[#1])-[#6](-[#1])(-[#1])-[#6]1(-[#1])-[#1])-[#6@](-[#1])(-[#6](-[#1])(-[#1])-[#1])-[#6](-[#1])(-[#1])-[#6](-[#1])(-[#1])-[#6]2(-[#1])-[#1]	208.38281	C15H28	Terpenoid
592	[#6](-[#1])(-[#1])(-[#1])-[#6](-[#1])(-[#6](-[#1])(-[#1])-[#6](-[#1])(-[#1])-[#6](-[#1])(-[#1])-[#6@](-[#1])(-[#6@@]1(-[#1])-[#6@@](-[#6](-[#1])(-[#1])-[#1])(-[#6@]2(-[#6](-[#1])(-[#1])-[#1])-[#6](-[#1])(-[#1])-[#6]1(-[#1])-[#1])-[#6](-[#1])(-[#1])-[#6](-[#1])(-[#1])-[#6@@](-[#1])(-[#6@]23-[#1])-[#6@](-[#6](-[#1])(-[#1])-[#1])(-[#6@@]4(-[#1])-[#6](-[#1])(-[#1])-[#6]3(-[#1])-[#1])-[#6](-[#1])(-[#1…	414.74976	C30H54	Terpenoid
593	[#6]1(-[#1])(-[#1])-[c]2:[c](:[c](-[#1]):[c](-[#6](-[#1])(-[#6](-[#1])(-[#1])-[#1])-[#6](-[#1])(-[#1])-[#1]):[c](-[#1]):[c]2-[#6](-[#1])(-[#1])-[#1])-[#6](-[#1])(-[#6](-[#1])(-[#1])-[#1])-[#6](-[#1])(-[#1])-[#6]1(-[#1])-[#1]	202.33517	C15H22	Terpenoid
594	[#6](-[#1])(-[#1])(-[#1])-[#6](-[#1])(-[#6@]1(-[#1])-[#6@]2(-[#6](-[#1])(-[#1])-[#1])-[#6@](-[#1])(-[#6@@](-[#6](-[#1])(-[#1])-[#1])(-[#6@]3(-[#6](-[#1])(-[#1])-[#1])-[#6](-[#1])(-[#1])-[#6]2(-[#1])-[#1])-[#6](-[#1])(-[#1])-[#6](-[#1])(-[#1])-[#6](-[#1])(-[#6]34-[#1])-[#6@](-[#6](-[#1])(-[#1])-[#1])(-[#6]5(-[#1])-[#6](-[#1])(-[#1])-[#6]4(-[#1])-[#1])-[#6](-[#1])(-[#1])-[#6](-[#1])(-[#1])-[#6](-[#…	412.73388	C30H52	Terpenoid
595	[#6](-[#1])(-[#1])(-[#1])-[#6](-[#1])(-[#6@]1(-[#1])-[#6@]2(-[#6](-[#1])(-[#1])-[#1])-[#6@](-[#1])(-[#6@@](-[#6](-[#1])(-[#1])-[#1])(-[#6@]3(-[#6](-[#1])(-[#1])-[#1])-[#6](-[#1])(-[#1])-[#6]2(-[#1])-[#1])-[#6](-[#1])(-[#1])-[#6](-[#1])(-[#1])-[#6@](-[#6](-[#1])(-[#1])-[#1])(-[#6]34-[#1])-[#6](-[#1])(-[#6@]5(-[#6](-[#1])(-[#1])-[#1])-[#6](-[#1])(-[#1])-[#6]4(-[#1])-[#1])-[#6](-[#1])(-[#1])-[#6](-[…	412.73388	C30H52	Terpenoid
596	[#6](-[#1])(-[#1])(-[#1])-[#6@]1(-[#1])-[#6@]2(-[#6](-[#1])(-[#1])-[#1])-[#6](-[#1])(-[#6@@]3(-[#6](-[#1])(-[#1])-[#1])-[#6](-[#1])(-[#6@](-[#6](-[#1])(-[#1])-[#1])(-[#6@@]4(-[#6](-[#1])(-[#1])-[#1])-[#6](-[#1])(-[#1])-[#6]3(-[#1])-[#1])-[#6](-[#1])(-[#1])-[#6](-[#1])(-[#1])-[#6@](-[#6](-[#1])(-[#1])-[#1])(-[#6@]45-[#1])-[#6](-[#1])(-[#1])-[#6](-[#1])(-[#1])-[#6](-[#6](-[#1])(-[#1])-[#1])(-[#6](-…	412.73388	C30H52	Terpenoid
597	[#6@]12(-[#6](-[#1])(-[#1])-[#1])-[#6@@](-[#1])(-[#6](-[#1])(-[#1])-[#6](-[#1])(-[#1])-[#6@](-[#1])(-[#6](-[#1])(-[#1])-[#1])-[#6@@](-[#1])(-[#6](-[#1])(-[#1])-[#6](-[#1])(-[#1])-[#6@]3(-[#1])-[#6](-[#1])(-[#1])-[#1])-[#6@]3(-[#1])-[#6]1(-[#1])-[#1])-[#6@@](-[#1])(-[#6](-[#1])(-[#6](-[#1])(-[#1])-[#1])-[#6](-[#1])(-[#1])-[#1])-[#6](-[#1])(-[#1])-[#6]2(-[#1])-[#1]	276.49984	C20H36	Terpenoid
598	[#6](-[#1])(-[#1])(-[#1])-[#6](-[#1])(-[#6](-[#1])(-[#1])-[#6](-[#1])(-[#1])-[#6](-[#1])(-[#1])-[#6@](-[#1])(-[#6@]1(-[#1])-[#6@@]2(-[#1])-[#6@](-[#6@](-[#6](-[#1])(-[#1])-[#1])(-[#6@@]3(-[#1])-[#6](-[#1])(-[#1])-[#6]2(-[#1])-[#1])-[#6](-[#1])(-[#1])-[#6](-[#1])(-[#1])-[#6@](-[#1])(-[#6@@]34-[#6](-[#1])(-[#1])-[#1])-[#6@](-[#1])(-[#6](-[#1])(-[#1])-[#1])-[#6](-[#1])(-[#1])-[#6](-[#1])(-[#1])-[#6]…	400.72318	C29H52	Terpenoid
599	[#6](-[#1])(-[#1])(-[#1])-[#6]1(-[#6@@]2(-[#1])-[#6@@](-[#6@]3(-[#1])-[#6@@](-[#6@@](-[#6](-[#1])(-[#1])-[#1])(-[#6]4(-[#1])-[#6](-[#1])(-[#1])-[#6]3(-[#1])-[#1])-[#6](-[#1])(-[#1])-[#6](-[#1])(-[#1])-[#6](-[#1])(-[#6@@]45-[#6](-[#1])(-[#1])-[#1])-[#6](-[#6](-[#1])(-[#1])-[#1])(-[#6](-[#1])(-[#1])-[#1])-[#6](-[#1])(-[#1])-[#6](-[#1])(-[#1])-[#6]5(-[#1])-[#1])(-[#6](-[#1])(-[#1])-[#1])-[#6](-[#1])…	412.73388	C30H52	Terpenoid
600	[#6]1(-[#1])(-[#6](-[#1])(-[#1])-[#1])-[#6](-[#1])(-[#1])-[#6](-[#1])(-[#1])-[#6](-[#1])(-[#6](-[#1])(-[#1])-[#6](-[#1])(-[#1])-[#6](-[#1])(-[#6](-[#1])(-[#1])-[#1])-[#6](-[#1])(-[#1])-[#6](-[#1])(-[#1])-[#6]1(-[#1])-[#1])-[#6](-[#1])(-[#6](-[#1])(-[#1])-[#1])-[#6](-[#1])(-[#1])-[#1]	210.39869	C15H30	Terpenoid
601	[#6]1(-[#1])(-[#6](-[#1])(-[#6](-[#1])(-[#1])-[#1])-[#6](-[#1])(-[#1])-[#1])-[#6](-[#1])(-[#1])-[#6](-[#1])(-[#1])-[#6@@](-[#1])(-[#6](-[#1])(-[#1])-[#1])-[#6](-[#1])(-[#1])-[#6](-[#1])(-[#1])-[#6](-[#1])(-[#1])-[#6@@](-[#1])(-[#6](-[#1])(-[#1])-[#1])-[#6](-[#1])(-[#1])-[#6]1(-[#1])-[#1]	210.39869	C15H30	Terpenoid
602	[#6@]12(-[#6](-[#1])(-[#1])-[#6@@](-[#1])(-[#6](-[#1])(-[#1])-[#6]3(-[#1])-[#1])-[#6](-[#1])(-[#1])-[#6]1(-[#1])-[#1])-[#6]3(-[#1])-[#6]4(-[#1])-[#6@@](-[#1])(-[#6](-[#1])(-[#1])-[#6](-[#1])(-[#1])-[#6](-[#1])(-[#1])-[#6]4(-[#1])-[#1])-[#6]2(-[#1])-[#1]	204.35105	C15H24	Terpenoid
603	[#6](-[#1])(-[#1])(-[#1])-[#6]1(-[#6](-[#1])(-[#1])-[#6@](-[#1])(-[#6@]2(-[#6](-[#1])(-[#1])-[#1])-[#6](-[#1])(-[#1])-[#6]1(-[#1])-[#1])-[#6@@](-[#6](-[#1])(-[#1])-[#1])(-[#6@]3(-[#6](-[#1])(-[#1])-[#1])-[#6](-[#1])(-[#1])-[#6]2(-[#1])-[#1])-[#6](-[#1])(-[#1])-[#6](-[#1])(-[#1])-[#6@](-[#6](-[#1])(-[#1])-[#1])(-[#6]34-[#1])-[#6]5(-[#1])-[#6](-[#1])(-[#6](-[#6](-[#1])(-[#1])-[#1])(-[#6](-[#1])(-[#…	412.73388	C30H52	Terpenoid
604	[#6]1(-[#1])(-[#1])-[#6]2(-[#6](-[#1])(-[#1])-[#1])-[#6](-[#1])(-[#6](-[#1])(-[#6](-[#1])(-[#6](-[#1])(-[#1])-[#1])-[#6](-[#1])(-[#1])-[#1])-[#6](-[#1])(-[#1])-[#6](-[#1])(-[#1])-[#6]2(-[#1])-[#1])-[#6](-[#1])(-[#6](-[#1])(-[#1])-[#1])-[#6](-[#1])(-[#1])-[#6]1(-[#1])-[#1]	208.38281	C15H28	Terpenoid
605	[#6@]12(-[#6](-[#1])(-[#1])-[#6@@](-[#1])(-[#6](-[#1])(-[#1])-[#6]3(-[#1])-[#1])-[#6@@](-[#1])(-[#6](-[#1])(-[#1])-[#1])-[#6]1(-[#1])-[#1])-[#6@]3(-[#1])-[#6@](-[#1])(-[#6](-[#1])(-[#1])-[#1])-[#6@@]4(-[#1])-[#6@@](-[#1])(-[#6](-[#6](-[#1])(-[#1])-[#1])(-[#6](-[#1])(-[#1])-[#1])-[#6](-[#1])(-[#1])-[#6]4(-[#1])-[#1])-[#6](-[#1])(-[#1])-[#6]2(-[#1])-[#1]	274.48396	C20H34	Terpenoid
606	[#6@@]12(-[#1])-[#6@@](-[#1])(-[#6](-[#1])(-[#1])-[#6](-[#1])(-[#1])-[#6@]1(-[#1])-[#6](-[#1])(-[#1])-[#1])-[#6@@](-[#1])(-[#6](-[#1])(-[#1])-[#1])-[#6](-[#1])(-[#1])-[#6](-[#1])(-[#1])-[#6@@](-[#1])(-[#6](-[#1])(-[#6](-[#1])(-[#1])-[#1])-[#6](-[#1])(-[#1])-[#1])-[#6]2(-[#1])-[#1]	208.38281	C15H28	Terpenoid
607	[#8](-[#6](=[#6](-[#1])-[#6]1=[#8])\-[#6](\-[#6](-[#1])(-[#1])-[#1])=[#6](-[#1])/-[#6@@]2(-[#1])-[#6]3(-[#1])-[#6](=[#6](-[#1])-[#1])-[#6](=[#8])-[#8]2)-[#6@]1(-[#6](-[#1])(-[#1])-[#1])-[#6](-[#1])(-[#1])-[#6@@]3(-[#1])-[#8]-[#6](\-[#6](=[#6](-[#1])/-[#6](-[#1])(-[#1])-[#1])\-[#6](-[#1])(-[#1])-[#1])=[#8]	358.38508	C20H22O6	Terpenoid
608	[#6@@]1(-[#6](-[#1])(-[#1])-[#1])(-[c]2:[c](-[#1]):[c](-[#1]):[c](-[#1]):[c](-[#6](-[#1])(-[#1])-[#1]):[c]2-[#1])-[#6](-[#1])(-[#1])-[#6](-[#1])(-[#1])-[#6](-[#1])(-[#1])-[#6]1(-[#6](-[#1])(-[#1])-[#1])-[#6](-[#1])(-[#1])-[#1]	202.33517	C15H22	Terpenoid
609	[#6](-[#1])(-[#1])(-[#1])-[#6](-[#1])(-[#6@]1(-[#1])-[#6@@]2(-[#1])-[#6@](-[#6@]3(-[#1])-[#6@@](-[#6@@](-[#6](-[#1])(-[#1])-[#1])(-[#6]4(-[#1])-[#6](-[#1])(-[#1])-[#6]3(-[#1])-[#1])-[#6](-[#1])(-[#1])-[#6](-[#1])(-[#1])-[#6](-[#1])(-[#6@@]45-[#6](-[#1])(-[#1])-[#1])-[#6](-[#6](-[#1])(-[#1])-[#1])(-[#6](-[#1])(-[#1])-[#1])-[#6](-[#1])(-[#1])-[#6](-[#1])(-[#1])-[#6]5(-[#1])-[#1])(-[#6](-[#1])(-[#1]…	412.73388	C30H52	Terpenoid
610	[#6](-[#1])(-[#1])(-[#1])-[#6](-[#1])(-[#6](-[#1])(-[#1])-[#6](-[#6]1(-[#1])-[#6](=[#8])-[#6](-[#6](-[#1])(-[#1])-[#6](-[#1])=[#6](-[#6](-[#1])(-[#1])-[#1])-[#6](-[#1])(-[#1])-[#1])(-[#6](-[#1])(-[#1])-[#6](-[#1])=[#6](-[#6](-[#1])(-[#1])-[#1])-[#6](-[#1])(-[#1])-[#1])-[#6](=[#8])-[#6]1=[#8])=[#8])-[#6](-[#1])(-[#1])-[#1]	332.43392	C20H28O4	Terpenoid
611	[#6]1(-[#6](-[#1])(-[#1])-[#1])(-[#6](-[#1])(-[#1])-[#1])-[#6](-[#1])(-[#1])-[#6](-[#1])(-[#1])-[#6](-[#1])(-[#1])-[#6](-[#1])(-[#6](-[#1])(-[#1])-[#1])-[#6](-[#1])(-[#1])-[#6](-[#1])(-[#1])-[#6](-[#1])(-[#1])-[#6](-[#1])(-[#6](-[#1])(-[#1])-[#1])-[#6](-[#1])(-[#1])-[#6]1(-[#1])-[#1]	210.39869	C15H30	Terpenoid
612	[#6]1(-[#6](-[#1])(-[#1])-[#1])(-[#6](-[#1])(-[#1])-[#1])-[#6](-[#1])(-[#1])-[#6](-[#1])(-[#1])-[#6](-[#1])(-[#1])-[#6](-[#1])(-[#6](-[#1])(-[#1])-[#1])-[#6](-[#1])(-[#1])-[#6](-[#1])(-[#1])-[#6](-[#1])(-[#1])-[#6](-[#1])(-[#6](-[#1])(-[#1])-[#1])-[#6](-[#1])(-[#1])-[#6]1(-[#1])-[#1]	210.39869	C15H30	Terpenoid
613	[#6]12(-[#1])-[#6](-[#1])(-[#6](-[#1])(-[#1])-[#6](-[#1])(-[#6](-[#1])(-[#1])-[#1])-[#6]3(-[#6](-[#1])(-[#6](-[#1])(-[#1])-[#6](-[#1])(-[#6](-[#1])(-[#1])-[#1])-[#6]4(-[#1])-[#1])-[#6](-[#1])(-[#1])-[#6](-[#1])(-[#6](-[#1])(-[#1])-[#1])-[#6]3(-[#1])-[#1])-[#6](-[#1])(-[#1])-[#6]14-[#1])-[#6]2(-[#6](-[#1])(-[#1])-[#1])-[#6](-[#1])(-[#1])-[#1]	274.48396	C20H34	Terpenoid
614	[#6](-[#1])(-[#1])(-[#1])-[#6](-[#6](-[#1])(-[#1])-[#1])=[#6](-[#1])-[#6](-[#1])(-[#1])-[#6](-[#1])(-[#1])\-[#6](\-[#6](-[#1])(-[#1])-[#1])=[#6](-[#1])\-[#6](-[#1])(-[#1])-[#6](-[#1])(-[#1])\-[#6](\-[#6](-[#1])(-[#1])-[#1])=[#6](-[#1])\-[#6](-[#1])(-[#1])-[#6](-[#1])(-[#1])-[#6@]1(-[#6](-[#1])(-[#1])-[#1])-[#6@](-[#8]-[#1])(-[#6](-[#1])(-[#1])-[#1])-[#6](-[#1])(-[#1])-[#6](-[#1])(-[#1])\-[#6](=[#…	458.7162	C30H50O3	Terpenoid
615	[#6@]1(-[#1])(-[#6](-[#1])(-[#1])-[#1])-[#6](-[#1])(-[#1])-[#8]-[#6](-[#1])(-[#1])-[#6@](-[#1])(-[#6@@](-[#1])(-[#6](-[#1])(-[#1])-[#1])-[#6](-[#1])(-[#1])-[#6]2(-[#1])-[#1])-[#6@]12-[#1]	154.24931	C10H18O	Terpenoid
616	[#35]-[#6@@]1(-[#1])-[#6](-[#1])(-[#1])-[#6](-[#1])(-[#1])-[#6@](-[#6](-[#1])(-[#1])-[#1])(-[#6@@](-[#1])(-[#6@](-[#1])(\-[#6](-[#1])=[#6](/-[#6](-[#1])(-[#1])-[#6](-[#1])(-[#1])-[#6@@](-[#1])(-[#6]2(-[#6](-[#1])(-[#1])-[#1])-[#6](-[#1])(-[#1])-[#1])-[#35])\-[#6]2(-[#1])-[#1])-[#6](-[#1])(-[#1])-[#6]3(-[#1])-[#1])-[#6@@]13-[#6](-[#1])(-[#1])-[#1])-[#8]-[#1]	448.27548	C20H32Br2O	Terpenoid
617	[#6](-[#1])(-[#1])(-[#1])-[#6]1(-[#1])-[#6](-[#1])(-[#6](-[#1])(-[#1])-[#6](-[#1])(-[#1])-[#6](-[#6](-[#1])(-[#1])-[#1])=[#8])-[#6](-[#6](-[#1])(-[#1])-[#1])(-[#6](-[#1])(-[#1])-[#1])-[#6@](-[#1])(-[#6](-[#1])(-[#1])-[#1])-[#6](-[#1])(-[#1])-[#6]1(-[#1])-[#1]	210.35563	C14H26O	Terpenoid
618	[#6](-[#1])(-[#1])(-[#1])-[#6](-[#1])(-[#6](-[#1])(-[#1])-[#1])-[#6](-[#1])(-[#1])-[#6](-[#1])(-[#1])-[#6](-[#1])(-[#1])-[#6](-[#1])(-[#1])-[#6](-[#1])(-[#6](-[#1])(-[#1])-[#1])-[#6](-[#1])(-[#1])-[#1]	142.28167	C10H22	Terpenoid
619	[#6](-[#1])(-[#1])(-[#1])-[#6](-[#1])(-[#6](-[#1])(-[#1])-[#6](-[#1])(-[#1])-[#6](-[#1])(-[#6](-[#1])(-[#1])-[#6](-[#1])(-[#1])-[#6](-[#1])(-[#6](-[#1])(-[#1])-[#6](-[#1])(-[#1])-[#1])-[#6](-[#1])(-[#1])-[#1])-[#6](-[#1])(-[#6](-[#1])(-[#1])-[#1])-[#6](-[#1])(-[#1])-[#1])-[#6](-[#1])(-[#1])-[#1]	212.41457	C15H32	Terpenoid
620	[#6@]12(-[#6](-[#1])(-[#1])-[#1])-[#6@@](-[#1])(-[#6](-[#1])(-[#1])-[#6](-[#1])(-[#1])-[#6@@](-[#1])(-[#6](-[#1])(-[#1])-[#6@@](-[#6](-[#1])(-[#1])-[#1])(-[#6](-[#1])(-[#1])-[#6](-[#1])(-[#1])-[#1])-[#6](-[#1])(-[#1])-[#6]3(-[#1])-[#1])-[#6@@]13-[#1])-[#6](-[#6](-[#1])(-[#1])-[#1])(-[#6](-[#1])(-[#1])-[#1])-[#6](-[#1])(-[#1])-[#6](-[#1])(-[#1])-[#6]2(-[#1])-[#1]	276.49984	C20H36	Terpenoid
621	[#6]1(-[#1])(-[#1])-[#6@](-[#1])(-[#6@]12-[#1])-[#6@](-[#1])(-[#6](-[#1])(-[#1])-[#1])-[#6@]3(-[#1])-[#6@](-[#1])(-[#6@](-[#1])(-[#6](-[#1])(-[#1])-[#1])-[#6](-[#1])(-[#1])-[#6]3(-[#1])-[#1])-[#6@@]2(-[#1])-[#6](-[#1])(-[#6](-[#1])(-[#1])-[#1])-[#6](-[#1])(-[#1])-[#1]	206.36693	C15H26	Terpenoid
622	[#8](-[#1])-[#6@]12-[#6@@](-[#1])(-[#6@](-[#1])(-[#6](=[#6](-[#1])-[#1])-[#6@@](-[#1])(-[#6@](-[#1])(-[#6@](-[#1])(-[#6](-[#6](-[#1])(-[#1])-[#1])(-[#6](-[#1])(-[#1])-[#1])\-[#6](-[#1])=[#6](-[#1])\-[#6@](-[#1])(-[#6](-[#1])(-[#1])-[#1])-[#6@]1(-[#1])-[#8]-[#6](-[#6](-[#1])(-[#1])-[#1])=[#8])-[#8]-[#6](-[#6](-[#1])(-[#1])-[#1])=[#8])-[#8]-[#1])-[#8]-[#6](-[#6](-[#1])(-[#1])-[#1])=[#8])-[#8]-[#6](…	716.76861	C37H48O14	Terpenoid
623	[#6](-[#1])(-[#1])(-[#1])-[#6@@](-[#1])(-[#6@@]1(-[#6@](-[#6](-[#1])(-[#1])-[#1])(-[#6@@]2(-[#6](-[#1])(-[#1])-[#1])-[#6](-[#1])(-[#1])-[#6]1(-[#1])-[#1])-[#6](-[#1])(-[#1])-[#6](-[#1])(-[#1])-[#6@@](-[#1])(-[#6@]23-[#1])-[#6@](-[#6](-[#1])(-[#1])-[#1])(-[#6@@]4(-[#1])-[#6](-[#1])(-[#1])-[#6]3(-[#1])-[#1])-[#6](-[#1])(-[#1])-[#6](-[#1])(-[#1])-[#6](-[#1])(-[#1])-[#6]4(-[#6](-[#1])(-[#1])-[#1])-[#…	414.74976	C30H54	Terpenoid
624	[#8](-[#1])-[#6@@]1(-[#6](\-[#6](\-[#6](-[#1])(-[#1])-[#1])=[#6](-[#1])/-[#6@](-[#1])(-[#6@@]23-[#1])-[#6]2(-[#6](-[#1])(-[#1])-[#1])-[#6](-[#1])(-[#1])-[#1])=[#8])-[#6@](-[#1])(-[#6](-[#6@@](-[#1])(-[#6](-[#1])(-[#1])-[#1])-[#6]1(-[#1])-[#1])=[#8])\-[#6](-[#1])=[#6](\-[#6](-[#1])(-[#1])-[#1])/-[#6](-[#1])(-[#1])-[#6]3(-[#1])-[#1]	316.43452	C20H28O3	Terpenoid
625	[#6]1(-[#6](-[#1])(-[#1])-[#1])(-[#6](-[#1])(-[#1])-[#1])-[#6@@](-[#1])(\-[#6](-[#1])=[#6](\-[#6](-[#1])(-[#1])-[#1])/-[#6](-[#1])(-[#1])-[#6](-[#1])(-[#1])\-[#6](-[#1])=[#6](/-[#6](-[#1])(-[#1])-[#1])\-[#6](-[#1])(-[#1])-[#6]2(-[#1])-[#1])-[#6@]12-[#1]	204.35105	C15H24	Terpenoid
626	[#8](-[#1])-[#6@]1(-[#6@](-[#1])(-[#6](-[#1])(-[#1])-[#6@@](-[#1])(-[#6](-[#6](-[#1])(-[#1])-[#1])(-[#6](-[#1])(-[#1])-[#1])-[#6@]1(-[#1])-[#8]-[#1])-[#8]-[#1])-[#6](=[#6](-[#1])-[#1])-[#6@@]2(-[#1])-[#6@@]34-[#6@@](-[#1])(-[#6@](-[#1])(-[#6](-[#6](-[#1])(-[#1])-[#1])=[#6]3-[#1])-[#6](-[#1])(-[#1])-[#6]2(-[#1])-[#1])-[#8]-[#1])-[#6]4(-[#1])-[#1]	334.4498	C20H30O4	Terpenoid
627	[#6](-[#1])(-[#1])(-[#1])-[#6](-[#1])(-[#6@@]1(-[#1])-[#6@@]2(-[#1])-[#6@@](-[#6](-[#1])(-[#1])-[#1])(-[#6](-[#1])(-[#1])-[#6](-[#1])(-[#1])-[#6@](-[#6](-[#1])(-[#1])-[#1])(-[#6@@]23-[#1])-[#6@@](-[#6](-[#1])(-[#1])-[#1])(-[#6@]4(-[#1])-[#6](-[#1])(-[#1])-[#6]3(-[#1])-[#1])-[#6](-[#1])(-[#1])-[#6](-[#1])(-[#1])-[#6@](-[#1])(-[#6@@]45-[#6](-[#1])(-[#1])-[#1])-[#6](-[#6](-[#1])(-[#1])-[#1])(-[#6](-…	412.73388	C30H52	Terpenoid
628	[#6](-[#1])(-[#1])(-[#1])\-[#6](\-[#6](-[#1])=[#6](-[#1])\-[#6](-[#1])=[#6](/-[#6](-[#1])(-[#1])-[#1])\-[#6](-[#1])=[#6](-[#1])\-[#6](-[#1])=[#6](/-[#6](-[#1])(-[#1])-[#1])\-[#6](-[#1])(-[#1])-[#6](-[#1])(-[#1])-[#6](-[#1])=[#6](-[#6](-[#1])(-[#1])-[#1])-[#6](-[#1])(-[#1])-[#1])=[#6](-[#1])/-[#6](-[#1])=[#6](-[#1])/-[#6](-[#1])=[#6](\-[#6](-[#1])(-[#1])-[#1])/-[#6](-[#1])=[#6](-[#1])/-[#6](-[#1])…	536.87263	C40H56	Terpenoid
629	[#6@]1(-[#1])(-[#6](-[#1])(-[#1])-[#1])-[#6](-[#1])(-[#1])-[#6@](-[#1])(-[#6](-[#1])(-[#6](-[#1])(-[#1])-[#1])-[#6](-[#1])(-[#1])-[#1])-[#6](-[#1])(-[#1])-[#6](-[#1])(-[#1])-[#6]1(-[#1])-[#1]	140.26579	C10H20	Terpenoid
630	[#6](-[#1])(-[#1])(-[#1])-[#6](-[#1])(-[#6](-[#1])(-[#1])-[#6](-[#1])(-[#1])-[#6](-[#1])(-[#1])-[#6](-[#1])(-[#6](-[#1])(-[#1])-[#6](-[#1])(-[#1])-[#6](-[#1])(-[#1])-[#6](-[#1])(-[#6@]1(-[#1])-[#6@@]2(-[#6](-[#1])(-[#1])-[#1])-[#6](-[#1])(-[#6@](-[#6](-[#1])(-[#1])-[#1])(-[#6]3(-[#1])-[#6](-[#1])(-[#1])-[#6]2(-[#1])-[#1])-[#6](-[#1])(-[#1])-[#6](-[#1])(-[#1])-[#6](-[#1])(-[#1])-[#6]3(-[#6](-[#1])…	416.76564	C30H56	Terpenoid
631	[#6](-[#1])(-[#1])(-[#1])-[#6](-[#1])(-[#8]-[#1])-[#6](-[#1])=[#6](-[#1])-[#6]1(-[#8]-[#1])-[#6](-[#8]-[#1])(-[#6](-[#1])(-[#1])-[#1])-[#6](-[#1])(-[#1])-[#6](-[#1])(-[#8]-[#1])-[#6](-[#1])(-[#1])-[#6]1(-[#6](-[#1])(-[#1])-[#1])-[#6](-[#1])(-[#1])-[#1]	244.32725	C13H24O4	Terpenoid
632	[#8]1-[#6](-[#6](=[#6](-[#1])-[#1])-[#6@@]2(-[#1])-[#6@@]1(-[#1])\-[#6](-[#1])=[#6](/-[#6](-[#1])(-[#1])-[#1])\-[#6](-[#1])(-[#1])-[#6](-[#1])(-[#1])\-[#6](-[#1])=[#6](/-[#6](-[#1])(-[#1])-[#1])\-[#6](-[#1])(-[#1])-[#6]2(-[#1])-[#1])=[#8]	232.31809	C15H20O2	Terpenoid
633	[#6](-[#1])(-[#1])(-[#1])-[#6]1(-[#6](-[#1])(-[#1])-[#6@](-[#1])(-[#6@]2(-[#6](-[#1])(-[#1])-[#1])-[#6](-[#1])(-[#1])-[#6]1(-[#1])-[#1])-[#6@@](-[#6](-[#1])(-[#1])-[#1])(-[#6@]3(-[#6](-[#1])(-[#1])-[#1])-[#6](-[#1])(-[#1])-[#6]2(-[#1])-[#1])-[#6](-[#1])(-[#1])-[#6](-[#1])(-[#1])-[#6](-[#1])(-[#6]34-[#1])-[#6@](-[#6](-[#1])(-[#1])-[#1])(-[#6]5(-[#1])-[#6](-[#1])(-[#1])-[#6]4(-[#1])-[#1])-[#6](-[#1…	412.73388	C30H52	Terpenoid
634	[#6]1(-[#1])(-[#1])-[#6](-[#1])(-[#6](-[#1])(-[#6](-[#1])(-[#1])-[#1])-[#6](-[#1])(-[#1])-[#6]2(-[#1])-[#6](-[#1])(-[#1])-[#6](-[#1])(-[#6](-[#1])(-[#1])-[#1])-[#6](-[#1])(-[#1])-[#1])-[#6]2(-[#1])-[#6](-[#1])(-[#1])-[#6](-[#1])(-[#6](-[#1])(-[#1])-[#1])-[#6]1(-[#1])-[#1]	208.38281	C15H28	Terpenoid
635	[#8]1-[#6](-[#1])(-[#6](-[#1])(-[#6](-[#6](-[#1])(-[#1])-[#1])(-[#6](=[#8])-[#8]2)-[#6](-[#1])(-[#6]2(-[#1])-[#6](-[#1])(-[#6](=[#6]3-[#6](-[#1])(-[#6](-[#1])(-[#1])-[#1])-[#6](-[#1])(-[#1])-[#1])-[#6]4=[#6](-[#1])-[#6](=[#8])-[#8]3)-[#8]-[#1])-[#6]45-[#6](-[#1])(-[#1])-[#1])-[#8]-[#1])-[#6]15-[#1]	362.37378	C19H22O7	Terpenoid
636	[#6]1(-[#1])(-[#1])-[#6]2(-[#1])-[#6](-[#6](-[#1])(-[#1])-[#1])(-[#6](-[#1])(-[#6](-[#1])(-[#6](-[#1])(-[#1])-[#1])-[#6](-[#1])(-[#1])-[#1])-[#6](-[#1])(-[#1])-[#6](-[#1])(-[#1])-[#6]2(-[#1])-[#1])-[#6](-[#1])(-[#6](-[#1])(-[#1])-[#1])-[#6](-[#1])(-[#1])-[#6]1(-[#1])-[#1]	208.38281	C15H28	Terpenoid
637	[#6](-[#1])(-[#1])(-[#1])-[#6](-[#1])(-[#6@]1(-[#1])-[#6@](-[#6](-[#1])(-[#1])-[#1])(-[#6@@]2(-[#1])-[#6](-[#1])(-[#1])-[#6]1(-[#1])-[#1])-[#6](-[#1])(-[#1])-[#6](-[#1])(-[#1])-[#6@](-[#6](-[#1])(-[#1])-[#1])(-[#6]23-[#1])-[#6@@](-[#6](-[#1])(-[#1])-[#1])(-[#6]4(-[#1])-[#6](-[#1])(-[#1])-[#6]3(-[#1])-[#1])-[#6](-[#1])(-[#1])-[#6](-[#1])(-[#1])-[#6](-[#1])(-[#6@@]45-[#6](-[#1])(-[#1])-[#1])-[#6](-…	412.73388	C30H52	Terpenoid
638	[#6@@]1(-[#1])(-[#6](-[#1])(-[#1])-[#1])-[#6@](-[#1])(-[#6](-[#1])(-[#6](-[#1])(-[#1])-[#1])-[#6](-[#1])(-[#1])-[#1])-[#6](-[#1])(-[#1])-[#6](-[#1])(-[#1])-[#6](-[#1])(-[#1])-[#6]1(-[#1])-[#1]	140.26579	C10H20	Terpenoid
639	[#6]1(-[#1])(-[#1])-[#6@](-[#1])(-[#6](-[#1])(-[#1])-[#6](-[#1])(-[#1])-[#1])-[#6](-[#1])(-[#1])-[#6](-[#6](-[#1])(-[#1])-[#1])(-[#6](-[#1])(-[#1])-[#1])-[#6](-[#1])(-[#1])-[#6]1(-[#1])-[#1]	140.26579	C10H20	Terpenoid
640	[#6](-[#1])(-[#1])(-[#1])-[#6@]1(-[#6](-[#1])(-[#1])-[#6](-[#1])(-[#1])-[#6](-[#6](-[#1])(-[#1])-[#1])(-[#6](-[#1])(-[#1])-[#1])-[#6]2(-[#1])-[#1])-[#6@]2(-[#1])-[#6@]3(-[#1])-[#6@](-[#6](-[#1])(-[#1])-[#1])(-[#6@@]4(-[#6](-[#1])(-[#1])-[#1])-[#6@@](-[#1])(-[#6@]5(-[#6](-[#1])(-[#1])-[#1])-[#6@](-[#1])(-[#6](-[#6](-[#1])(-[#1])-[#1])(-[#6](-[#1])(-[#1])-[#1])-[#6](-[#1])(-[#1])-[#6](-[#1])(-[#1])…	412.73388	C30H52	Terpenoid
641	[#6](-[#1])(-[#1])(-[#1])-[#6]1(-[#1])-[#6](-[#1])(-[#6](-[#1])(-[#1])-[#6](-[#1])(-[#1])-[#6]2(-[#1])-[#6]3(-[#6](-[#1])(-[#1])-[#1])-[#6](-[#1])(-[#6](-[#6](-[#1])(-[#1])-[#1])(-[#6](-[#1])(-[#1])-[#1])-[#6](-[#1])(-[#1])-[#6](-[#1])(-[#1])-[#6]3(-[#1])-[#1])-[#6](-[#1])(-[#1])-[#6](-[#1])(-[#1])-[#6]2(-[#1])-[#6](-[#1])(-[#1])-[#1])-[#6](-[#6](-[#1])(-[#1])-[#1])(-[#6]4(-[#1])-[#6](-[#1])(-[#1…	414.74976	C30H54	Terpenoid
642	[#6@]12(-[#6](-[#1])(-[#1])-[#1])-[#6@@](-[#1])(-[#6](-[#1])(-[#1])-[#6](-[#1])(-[#1])-[#6@](-[#1])(-[#6](-[#1])(-[#1])-[#1])-[#6@@](-[#1])(-[#6](-[#1])(-[#1])-[#6](-[#1])(-[#1])-[#6@]3(-[#1])-[#6](-[#1])(-[#1])-[#1])-[#6@]3(-[#1])-[#6]1(-[#1])-[#1])-[#6@@](-[#1])(-[#6@@](-[#1])(-[#6](-[#1])(-[#1])-[#1])-[#6](-[#1])(-[#1])-[#6](-[#1])(-[#1])-[#6](-[#1])(-[#1])-[#6](-[#1])(-[#6](-[#1])(-[#1])-[#1]…	346.63274	C25H46	Terpenoid
643	[#6]1(-[#1])(-[#6](-[#1])(-[#1])-[#1])-[#6](-[#1])(-[#1])-[#6](-[#1])(-[#1])-[#6](-[#1])(-[#6](-[#1])(-[#6](-[#1])(-[#1])-[#1])-[#6](-[#1])(-[#1])-[#1])-[#6](-[#1])(-[#6](-[#1])(-[#6](-[#1])(-[#1])-[#6](-[#1])(-[#1])-[#1])-[#6](-[#1])(-[#1])-[#6]2(-[#1])-[#1])-[#6]12-[#1]	208.38281	C15H28	Terpenoid
644	[#6]1(-[#1])(-[#1])-[#6](-[#6](-[#1])(-[#1])-[#1])(-[#6](-[#1])(-[#1])-[#6](-[#1])(-[#1])-[#6]2(-[#1])-[#6](-[#1])(-[#1])-[#6](-[#1])(-[#6](-[#1])(-[#1])-[#1])-[#6](-[#1])(-[#1])-[#1])-[#6]2(-[#1])-[#6](-[#1])(-[#6](-[#1])(-[#1])-[#1])-[#6](-[#1])(-[#1])-[#6]1(-[#1])-[#1]	208.38281	C15H28	Terpenoid
645	[#6]1(-[#1])(-[#6](-[#1])(-[#1])-[#1])-[#6](-[#1])(-[#1])-[#6](-[#1])(-[#1])-[#6](-[#1])(-[#6](-[#1])(-[#6](-[#1])(-[#1])-[#1])-[#6](-[#1])(-[#1])-[#1])-[#6](-[#1])(-[#1])-[#6]1(-[#1])-[#1]	140.26579	C10H20	Terpenoid
646	[#6](-[#1])(-[#1])(-[#1])-[#6@]1(-[#1])-[#6](-[#1])(-[#6@]2(-[#1])-[#6@@](-[#6](-[#1])(-[#1])-[#1])(-[#6@]3(-[#6](-[#1])(-[#1])-[#1])-[#6]1(-[#1])-[#1])-[#6](-[#1])(-[#1])-[#6](-[#1])(-[#1])-[#6@](-[#6](-[#1])(-[#1])-[#1])(-[#6]34-[#1])-[#6](-[#1])(-[#6@]5(-[#6](-[#1])(-[#1])-[#1])-[#6](-[#1])(-[#1])-[#6]4(-[#1])-[#1])-[#6](-[#1])(-[#1])-[#6](-[#1])(-[#1])-[#6](-[#1])(-[#1])-[#6@]5(-[#1])-[#6](-[…	412.73388	C30H52	Terpenoid
647	[#6@@]12(-[#6@]3(-[#1])-[#6@](-[#1])(-[#6](-[#1])(-[#1])-[#1])-[#6](-[#1])(-[#1])-[#6]1(-[#1])-[#1])-[#6](-[#6](-[#1])(-[#1])-[#1])(-[#6](-[#1])(-[#1])-[#1])-[#6@@](-[#1])(-[#6](-[#1])(-[#1])-[#6](-[#1])(-[#1])-[#6@]2(-[#1])-[#6](-[#1])(-[#1])-[#1])-[#6]3(-[#1])-[#1]	206.36693	C15H26	Terpenoid
648	[#6@]12(-[#6](-[#1])(-[#1])-[#6@](-[#1])(-[#6](-[#1])(-[#1])-[#6]3(-[#1])-[#1])-[#6@@](-[#1])(-[#6](-[#1])(-[#1])-[#1])-[#6]1(-[#1])-[#1])-[#6@]3(-[#1])-[#6@]4(-[#6](-[#1])(-[#1])-[#1])-[#6@](-[#1])(-[#6](-[#6](-[#1])(-[#1])-[#1])(-[#6](-[#1])(-[#1])-[#1])-[#6](-[#1])(-[#1])-[#6](-[#1])(-[#1])-[#6]4(-[#1])-[#1])-[#6](-[#1])(-[#1])-[#6]2(-[#1])-[#1]	274.48396	C20H34	Terpenoid
649	[#6](-[#1])(-[#1])(-[#1])-[#6@@]1(-[#1])-[#6]2(-[#1])-[#6@](-[#6](-[#1])(-[#6@](-[#6](-[#1])(-[#1])-[#1])(-[#6@@]3(-[#1])-[#6](-[#1])(-[#1])-[#6](-[#1])(-[#1])-[#8]4)-[#6@@]4(-[#1])-[#6]2(-[#1])-[#1])-[#6](-[#1])(-[#1])-[#6](-[#1])(-[#1])-[#6@]3(-[#1])-[#6](-[#1])(-[#1])-[#1])(-[#6](-[#1])(-[#1])-[#1])-[#6](-[#1])(-[#1])-[#6](-[#1])(-[#1])-[#6]1(-[#1])-[#1]	290.48336	C20H34O	Terpenoid
650	[#6@]12(-[#6](-[#1])(-[#1])-[#1])-[#6@@](-[#1])(-[#6](-[#1])(-[#1])-[#6](-[#1])(-[#1])-[#6@@](-[#1])(-[#6](-[#1])(-[#1])-[#6@](-[#6](-[#1])(-[#1])-[#1])(-[#6](-[#1])(-[#1])-[#6](-[#1])(-[#1])-[#1])-[#6](-[#1])(-[#1])-[#6]3(-[#1])-[#1])-[#6@@]13-[#1])-[#6](-[#6](-[#1])(-[#1])-[#1])(-[#6](-[#1])(-[#1])-[#1])-[#6](-[#1])(-[#1])-[#6](-[#1])(-[#1])-[#6]2(-[#1])-[#1]	276.49984	C20H36	Terpenoid
651	[#6](-[#1])(-[#1])(-[#1])-[#6](-[#1])(-[#6](-[#1])(-[#1])-[#6](-[#1])(-[#1])-[#6](-[#1])(-[#1])-[#6](-[#1])(-[#6](-[#1])(-[#1])-[#6](-[#1])(-[#1])-[#6](-[#1])(-[#1])-[#6](-[#1])(-[#6@@]1(-[#6]2(-[#1])-[#6](-[#1])(-[#6@](-[#6](-[#1])(-[#1])-[#1])(-[#6]3(-[#1])-[#6](-[#1])(-[#1])-[#6]2(-[#1])-[#1])-[#6](-[#1])(-[#1])-[#6](-[#1])(-[#1])-[#6](-[#1])(-[#1])-[#6]3(-[#6](-[#1])(-[#1])-[#1])-[#6](-[#1])(…	416.76564	C30H56	Terpenoid
652	[#6](-[#1])(-[#1])(-[#1])-[#6](-[#1])(-[#6](-[#1])(-[#1])-[#6](-[#1])(-[#1])-[#6](-[#1])(-[#1])-[#6](-[#1])(-[#6](-[#1])(-[#1])-[#6](-[#1])(-[#1])-[#6](-[#1])(-[#1])-[#6](-[#1])(-[#6](-[#1])(-[#1])-[#6](-[#1])(-[#1])-[#6](-[#1])(-[#1])-[#6]1(-[#1])-[#6@](-[#6](-[#1])(-[#1])-[#1])(-[#6]2(-[#1])-[#6](-[#1])(-[#1])-[#6](-[#1])(-[#1])-[#6@]1(-[#1])-[#6](-[#1])(-[#1])-[#1])-[#6](-[#1])(-[#1])-[#6](-[#…	418.78152	C30H58	Terpenoid
653	[#6@]12(-[#1])-[#6@](-[#6](-[#1])(-[#1])-[#1])(-[#6](-[#1])(-[#1])-[#6](-[#1])(-[#1])-[#6](-[#1])(-[#1])-[#6@]1(-[#6](-[#1])(-[#1])-[#1])-[#6](-[#1])(-[#1])\-[#6](-[#1])=[#6](/-[#6](-[#1])(-[#1])-[#1])\-[#6](-[#1])(-[#1])-[#1])-[#6](-[#1])(-[#1])-[#6](-[#1])(-[#1])-[#6@@](-[#1])(-[#6](-[#1])(-[#6](-[#1])(-[#1])-[#1])-[#6](-[#1])(-[#1])-[#1])-[#6]2(-[#1])-[#1]	276.49984	C20H36	Terpenoid
654	[#6](-[#1])(-[#1])(-[#1])-[#6](-[#6](-[#1])(-[#1])-[#1])=[#6](-[#1])-[#6](-[#1])(-[#1])-[#6](-[#1])(-[#1])-[#6](-[#6](-[#1])(-[#1])-[#1])=[#6](-[#1])-[#6](-[#1])(-[#1])-[#6](-[#1])(-[#1])-[#6](-[#6](-[#1])(-[#1])-[#1])=[#6](-[#1])-[#6]1(-[#1])-[#6](-[#6](-[#1])(-[#1])-[#6](-[#1])(-[#1])-[#6](-[#1])=[#6](-[#6](-[#1])(-[#1])-[#6](-[#1])(-[#1])-[#6](-[#1])=[#6](-[#6](-[#1])(-[#1])-[#1])-[#6](-[#1])(…	586.6772	C30H52O7P2	Terpenoid
655	[#6](-[#1])(-[#1])(-[#1])-[#6@@](-[#1])(-[#6@]1(-[#1])-[#6@@]2(-[#1])-[#6@@](-[#6](-[#1])(-[#1])-[#1])(-[#6@]3(-[#6](-[#1])(-[#1])-[#1])-[#6@](-[#1])(-[#6@]4(-[#6](-[#1])(-[#1])-[#1])-[#6@](-[#1])(-[#6](-[#6](-[#1])(-[#1])-[#1])(-[#6](-[#1])(-[#1])-[#1])-[#6](-[#1])(-[#1])-[#6](-[#1])(-[#1])-[#6]4(-[#1])-[#1])-[#6](-[#1])(-[#1])-[#6]3(-[#1])-[#1])-[#6](-[#1])(-[#1])-[#6]2(-[#1])-[#1])-[#6](-[#1])…	414.74976	C30H54	Terpenoid
656	[#6@]12(-[#6](-[#1])(-[#1])-[#1])-[#6@@](-[#1])(-[#6](-[#1])(-[#1])-[#6](-[#1])(-[#1])-[#6]1(-[#1])-[#1])-[#6@@](-[#1])(-[#6](-[#1])(-[#1])-[#1])-[#6](-[#1])(-[#1])-[#6](-[#1])(-[#1])-[#6@@](-[#1])(-[#6](-[#1])(-[#6](-[#1])(-[#1])-[#1])-[#6](-[#1])(-[#1])-[#1])-[#6]2(-[#1])-[#1]	208.38281	C15H28	Terpenoid
657	[#6]1(-[#1])(-[#6](-[#1])(-[#1])-[#1])-[#6](-[#1])(-[#6](-[#1])(-[#1])-[#6](-[#1])(-[#1])-[#6](-[#1])(-[#6](-[#1])(-[#1])-[#6](-[#1])(-[#1])-[#1])-[#6](-[#1])(-[#1])-[#1])-[#6](-[#1])(-[#6](-[#1])(-[#1])-[#1])-[#6](-[#1])(-[#1])-[#6](-[#1])(-[#1])-[#6]1(-[#1])-[#6](-[#1])(-[#1])-[#1]	210.39869	C15H30	Terpenoid
658	[#6@]12(-[#6](-[#1])(-[#1])-[#1])-[#6@@](-[#1])(-[#6](-[#1])(-[#1])-[#6@](-[#6](-[#1])(-[#1])-[#1])(-[#6](-[#1])(-[#1])-[#6](-[#1])(-[#1])-[#1])-[#6](-[#1])(-[#1])-[#6]1(-[#1])-[#1])-[#6](-[#1])(-[#1])-[#6](-[#1])(-[#1])-[#6@@](-[#1])(-[#6](-[#6](-[#1])(-[#1])-[#1])(-[#6](-[#1])(-[#1])-[#1])-[#6](-[#1])(-[#1])-[#6](-[#1])(-[#1])-[#6]3(-[#1])-[#1])-[#6@]23-[#1]	276.49984	C20H36	Terpenoid
659	[#8]1-[#6](-[#1])(-[#1])-[#6](-[#1])(-[#6](=[#6](-[#1])-[#1])-[#6](-[#1])(-[#1])-[#6]2(-[#1])-[#1])-[#6@]3(-[#6@@]1(-[#1])-[#8]-[#1])-[#6@]2(-[#1])-[#6@](-[#6](-[#1])(-[#1])-[#1])(-[#6](-[#1])(-[#6](-[#1])(-[#1])\-[#6](-[#1])=[#6](/-[#6](-[#1])(-[#1])-[#1])\-[#6](-[#1])(-[#1])-[#1])-[#8]-[#1])-[#6](-[#1])(-[#1])-[#6](-[#1])(-[#1])-[#6]3(-[#1])-[#1]	320.46628	C20H32O3	Terpenoid
660	[#6@@]12(-[#6](-[#1])(-[#1])-[#1])-[#6](-[#1])(-[#6](-[#1])(-[#1])-[#6](-[#1])(-[#1])-[#6@](-[#6](-[#1])(-[#1])-[#1])(-[#6](-[#1])(-[#6](-[#1])(-[#1])-[#1])-[#6](-[#1])(-[#6](-[#1])(-[#1])-[#1])-[#6](-[#1])(-[#1])-[#6]3(-[#1])-[#1])-[#6]13-[#1])-[#6@]4(-[#6](-[#1])(-[#1])-[#1])-[#6](-[#1])(-[#6](-[#6](-[#1])(-[#1])-[#1])(-[#6](-[#1])(-[#1])-[#1])-[#6](-[#1])(-[#1])-[#6](-[#1])(-[#1])-[#6]4(-[#1])…	344.61686	C25H44	Terpenoid
661	[#6@]1(-[#1])(-[#6](-[#1])(-[#1])-[#1])-[#6](-[#1])(-[#1])-[#8]-[#6](-[#1])(-[#1])-[#6@](-[#1])(-[#6](-[#1])(-[#1])-[#6](-[#1])(-[#1])-[#1])-[#6@@]1(-[#1])-[#6](-[#1])(-[#1])-[#6](-[#1])(-[#1])-[#1]	156.26519	C10H20O	Terpenoid
662	[#6](-[#1])(-[#1])(-[#1])-[#6](-[#1])(-[#6](-[#1])(-[#1])-[#6](-[#1])(-[#1])-[#6](-[#1])(-[#1])-[#6](-[#1])(-[#6](-[#1])(-[#1])-[#6](-[#1])(-[#1])-[#6](-[#1])(-[#1])-[#6](-[#1])(-[#6](-[#1])(-[#1])-[#6](-[#1])(-[#1])-[#1])-[#6](-[#1])(-[#1])-[#1])-[#6](-[#1])(-[#1])-[#1])-[#6](-[#1])(-[#1])-[#1]	212.41457	C15H32	Terpenoid
663	[#6](-[#1])(-[#1])(-[#1])-[#6](-[#1])(-[#6](-[#1])(-[#1])-[#6](-[#1])(-[#1])-[#6](-[#1])(-[#1])-[#6](-[#1])(-[#6](-[#1])(-[#1])-[#6](-[#1])(-[#1])-[#6](-[#1])(-[#1])-[#6](-[#1])(-[#6](-[#1])(-[#1])-[#6](-[#1])(-[#1])-[#6](-[#1])(-[#1])-[#6](-[#1])(-[#1])-[#6](-[#1])(-[#6](-[#1])(-[#1])-[#6](-[#1])(-[#1])-[#6](-[#1])(-[#1])-[#6](-[#1])(-[#6](-[#1])(-[#1])-[#6](-[#1])(-[#1])-[#6](-[#1])(-[#1])-[#6]…	422.81328	C30H62	Terpenoid
664	[#6](-[#1])(-[#1])(-[#1])-[#6](-[#6](-[#1])(-[#1])-[#1])=[#6](-[#1])-[#6](-[#1])(-[#1])-[#6](-[#1])(-[#1])\-[#6](\-[#6](-[#1])(-[#1])-[#1])=[#6](-[#1])\-[#6](-[#1])(-[#1])-[#6](-[#1])(-[#1])\-[#6](\-[#6](-[#1])(-[#1])-[#1])=[#6](-[#1])\-[#6](-[#1])(-[#1])-[#6](-[#1])(-[#1])\-[#6](-[#1])=[#6](\-[#6](-[#1])(-[#1])-[#6](-[#1])(-[#1])\-[#6](-[#1])=[#6](\-[#6](-[#1])(-[#1])-[#6](-[#1])(-[#1])-[#6@]1(-…	426.7174	C30H50O	Terpenoid
665	[#6](-[#1])(-[#1])(-[#1])-[#6](-[#6](-[#1])(-[#1])-[#1])=[#6](-[#1])-[#6](-[#1])(-[#1])-[#6](-[#1])(-[#1])\-[#6](\-[#6](-[#1])(-[#1])-[#1])=[#6](-[#1])\-[#6](-[#1])(-[#1])-[#6](-[#1])(-[#1])\-[#6](\-[#6](-[#1])(-[#1])-[#1])=[#6](-[#1])\-[#6](-[#1])(-[#1])-[#6](-[#1])(-[#1])\-[#6](-[#1])=[#6](/-[#6](-[#1])(-[#1])-[#1])\-[#6](-[#1])(-[#1])-[#6](-[#1])(-[#1])\-[#6](-[#1])=[#6](/-[#6](-[#1])(-[#1])-[…	410.718	C30H50	Terpenoid
666	[#6](-[#1])(-[#1])(-[#1])-[#6](-[#1])(-[#6](-[#1])(-[#1])-[#6](-[#1])(-[#1])-[#6](-[#1])(-[#1])-[#6@](-[#1])(-[#6@]1(-[#1])-[#6@](-[#6](-[#1])(-[#1])-[#1])(-[#6]2(-[#1])-[#6](-[#1])(-[#1])-[#6]1(-[#1])-[#1])-[#6](-[#1])(-[#1])-[#6](-[#1])(-[#1])-[#6](-[#1])(-[#6@]23-[#1])-[#6@](-[#6](-[#1])(-[#1])-[#1])(-[#6]4(-[#1])-[#6](-[#1])(-[#1])-[#6]3(-[#1])-[#1])-[#6](-[#1])(-[#1])-[#6](-[#1])(-[#1])-[#6]…	372.67002	C27H48	Terpenoid
667	[#6](-[#1])(-[#1])(-[#1])-[#6]1(-[#6](-[#1])(-[#1])-[#6]2(-[#1])-[#6@@](-[#6]3(-[#1])-[#6@](-[#6@](-[#6](-[#1])(-[#1])-[#1])(-[#6@@]4(-[#1])-[#6](-[#1])(-[#1])-[#6]3(-[#1])-[#1])-[#6](-[#1])(-[#1])-[#6](-[#1])(-[#1])-[#6](-[#1])(-[#6@@]45-[#6](-[#1])(-[#1])-[#1])-[#6](-[#6](-[#1])(-[#1])-[#1])(-[#6](-[#1])(-[#1])-[#1])-[#6](-[#1])(-[#1])-[#6](-[#1])(-[#1])-[#6]5(-[#1])-[#1])(-[#6](-[#1])(-[#1])-[…	412.73388	C30H52	Terpenoid
668	[#6](-[#1])(-[#1])(-[#1])-[#6]1(-[#1])-[#6@@](-[#1])(-[#6](-[#1])(-[#1])-[#1])-[#6@@](-[#1])(-[#6@]2(-[#6](-[#1])(-[#1])-[#1])-[#6](-[#1])(-[#1])-[#6]1(-[#1])-[#1])-[#6@]3(-[#1])-[#6@@](-[#6@@](-[#6](-[#1])(-[#1])-[#1])(-[#6]4(-[#1])-[#6](-[#1])(-[#1])-[#6]3(-[#1])-[#1])-[#6](-[#1])(-[#1])-[#6](-[#1])(-[#1])-[#6](-[#1])(-[#6@@]45-[#6](-[#1])(-[#1])-[#1])-[#6](-[#6](-[#1])(-[#1])-[#1])(-[#6](-[#1]…	412.73388	C30H52	Terpenoid
669	[#6](-[#1])(-[#1])(-[#1])-[#6]1(-[#6](-[#1])(-[#1])-[#6@](-[#1])(-[#6@]2(-[#6](-[#1])(-[#1])-[#1])-[#6](-[#1])(-[#1])-[#6]1(-[#1])-[#1])-[#6@@](-[#6](-[#1])(-[#1])-[#1])(-[#6]3(-[#1])-[#6](-[#1])(-[#1])-[#6]2(-[#1])-[#1])-[#6](-[#1])(-[#1])-[#6](-[#1])(-[#1])-[#6](-[#1])(-[#6@]34-[#6](-[#1])(-[#1])-[#1])-[#6@](-[#6](-[#1])(-[#1])-[#1])(-[#6]5(-[#1])-[#6](-[#1])(-[#1])-[#6]4(-[#1])-[#1])-[#6](-[#1…	412.73388	C30H52	Terpenoid
670	[#6](-[#6](-[#1])(-[#1])-[#1])(-[#6](-[#1])(-[#1])-[#1])(-[#6@@](-[#1])(-[#6](-[#1])(-[#1])-[#6]1(-[#1])-[#1])-[#6@](-[#1])(-[#6](-[#1])(-[#1])-[#1])-[#6](-[#1])(-[#1])-[#6]2(-[#1])-[#1])-[#6@]2(-[#1])-[#6](-[#1])(-[#1])-[#6@](-[#1])(-[#6@](-[#1])(-[#6](-[#1])(-[#1])-[#1])-[#6](-[#1])(-[#1])-[#6](-[#1])(-[#1])-[#6]3(-[#1])-[#1])-[#6@]13-[#6](-[#1])(-[#1])-[#1]	276.49984	C20H36	Terpenoid
671	[#6](-[#1])(-[#1])(-[#1])-[#6]1(-[#6]2(-[#1])-[#6@](-[#6](-[#1])(-[#6@@]3(-[#6](-[#1])(-[#1])-[#1])-[#6](-[#1])(-[#1])-[#6]2(-[#1])-[#1])-[#6](-[#1])(-[#1])-[#6](-[#1])(-[#1])-[#6@](-[#6](-[#1])(-[#1])-[#1])(-[#6]34-[#1])-[#6@](-[#1])(-[c]5:[c](-[#1]):[c](-[#1]):[o]:[c]5-[#1])-[#6](-[#1])(-[#1])-[#6]4(-[#1])-[#1])(-[#6](-[#1])(-[#1])-[#1])-[#6](-[#1])(-[#1])-[#6](-[#1])(-[#1])-[#6]1(-[#1])-[#1])-…	368.5952	C26H40O	Terpenoid
672	[#6@@]12(-[#1])-[#6@@](-[#1])(-[#6](-[#1])(-[#1])-[#6@@](-[#1])(-[#6](-[#1])(-[#1])-[#1])-[#6@](-[#1])(-[#6@@]3(-[#1])-[#6@@](-[#1])(-[#6](-[#1])(-[#1])-[#6@@](-[#1])(-[#6](-[#1])(-[#1])-[#1])-[#6]3(-[#1])-[#1])-[#6](-[#1])(-[#1])-[#6@](-[#1])(-[#6](-[#1])(-[#1])-[#1])-[#6]4(-[#1])-[#1])-[#6@]14-[#1])-[#6]2(-[#6](-[#1])(-[#1])-[#1])-[#6](-[#1])(-[#1])-[#1]	274.48396	C20H34	Terpenoid
673	[#6](-[#1])(-[#1])(-[#1])-[#6@](-[#1])(-[#6@@]1(-[#1])-[#6@@]2(-[#6](-[#1])(-[#1])-[#1])-[#6@@](-[#6](-[#1])(-[#1])-[#1])(-[#6@@]3(-[#1])-[#6@@](-[#1])(-[#6@]4(-[#6](-[#1])(-[#1])-[#1])-[#6@](-[#1])(-[#6](-[#6](-[#1])(-[#1])-[#1])(-[#6](-[#1])(-[#1])-[#1])-[#6](-[#1])(-[#1])-[#6](-[#1])(-[#1])-[#6]4(-[#1])-[#1])-[#6](-[#1])(-[#1])-[#6]3(-[#1])-[#1])-[#6](-[#1])(-[#1])-[#6]2(-[#1])-[#1])-[#6](-[#1…	414.74976	C30H54	Terpenoid
674	[#6@]12(-[#6](-[#1])(-[#1])-[#1])-[#6@@](-[#1])(-[#6](-[#1])(-[#1])-[#6](-[#1])(-[#1])-[#6@@](-[#1])(-[#6@@](-[#1])(-[#6](-[#1])(-[#6](-[#1])(-[#1])-[#1])-[#6](-[#1])(-[#1])-[#1])-[#6](-[#1])(-[#1])-[#6](-[#1])(-[#1])-[#6]3(-[#1])-[#1])-[#6@@]13-[#1])-[#6](-[#6](-[#1])(-[#1])-[#1])(-[#6](-[#1])(-[#1])-[#1])-[#6](-[#1])(-[#1])-[#6](-[#1])(-[#1])-[#6]2(-[#1])-[#1]	276.49984	C20H36	Terpenoid
675	[#6]1(-[#1])(-[#1])-[#6@]2(-[#1])-[#6@@](-[#6](-[#1])(-[#1])-[#1])(-[#6@](-[#6](-[#1])(-[#1])-[#1])(-[#6@](-[#1])(-[#6](-[#1])(-[#1])-[#1])-[#6@]3(-[#1])-[#8]2)-[#6](-[#1])(-[#1])-[#6]3(-[#1])-[#1])-[#6](-[#1])(-[#1])-[#6](-[#1])(-[#1])-[#6]1(-[#1])-[#6](-[#1])(-[#1])-[#1]	222.36633	C15H26O	Terpenoid
676	[#6](-[#1])(-[#1])(-[#1])-[#6](-[#6](=[#8])-[#6](-[#8]-[#6](-[#1])(-[#1])-[#1])=[#6](-[#8]-[#6](-[#1])(-[#1])-[#1])-[#6]1=[#8])=[#6]1-[#6](-[#1])(-[#1])\-[#6](-[#1])=[#6](\-[#6](-[#1])(-[#1])-[#6](-[#1])(-[#1])\-[#6](-[#1])=[#6](\-[#6](-[#1])(-[#1])-[#6](-[#1])(-[#1])\-[#6](-[#1])=[#6](\-[#6](-[#1])(-[#1])-[#6](-[#1])(-[#1])\-[#6](-[#1])=[#6](\-[#6](-[#1])(-[#1])-[#6](-[#1])(-[#1])\-[#6](-[#1])=[…	863.34349	C59H90O4	Terpenoid
677	[#6](-[#1])(-[#1])(-[#1])-[#6@@]1(-[#1])-[#6@](-[#1])(-[#6](-[#1])(-[#1])-[#1])-[#6@](-[#1])(-[#6@]2(-[#6](-[#1])(-[#1])-[#1])-[#6](-[#1])(-[#1])-[#6]1(-[#1])-[#1])-[#6]3(-[#1])-[#6@@](-[#6@@](-[#6](-[#1])(-[#1])-[#1])(-[#6]4(-[#1])-[#6](-[#1])(-[#1])-[#6]3(-[#1])-[#1])-[#6](-[#1])(-[#1])-[#6](-[#1])(-[#1])-[#6](-[#1])(-[#6@@]45-[#6](-[#1])(-[#1])-[#1])-[#6](-[#6](-[#1])(-[#1])-[#1])(-[#6](-[#1])…	412.73388	C30H52	Terpenoid
678	[#6@@]12(-[#6](-[#1])(-[#1])-[#1])-[#6@@](-[#6](-[#1])(-[#1])-[#1])(-[#6](-[#1])(-[#1])-[#6](-[#1])(-[#1])-[#6](-[#1])(-[#1])-[#6]1(-[#1])-[#1])-[#6](-[#1])(-[#1])-[#6](-[#1])(-[#1])-[#6@@](-[#1])(-[#6](-[#1])(-[#6](-[#1])(-[#1])-[#1])-[#6](-[#1])(-[#1])-[#1])-[#6]2(-[#1])-[#1]	208.38281	C15H28	Terpenoid
679	[#6]1(-[#1])(-[#6](-[#1])(-[#1])-[#1])-[#6](-[#1])(-[#1])-[#6](-[#1])(-[#1])-[#6](-[#1])(-[#6](-[#1])(-[#1])-[#6](-[#1])(-[#6](-[#1])(-[#1])-[#1])-[#6](-[#1])(-[#1])-[#1])-[#6](-[#1])(-[#6](-[#1])(-[#6](-[#1])(-[#1])-[#1])-[#6](-[#1])(-[#1])-[#6]2(-[#1])-[#1])-[#6]12-[#1]	208.38281	C15H28	Terpenoid
680	[#6@@]1(-[#1])(-[#6](-[#1])(-[#1])-[#6](-[#1])(-[#1])-[#6](-[#1])(-[#1])-[#6](-[#1])(-[#1])-[#1])-[#6](-[#1])(-[#1])-[#6](-[#1])(-[#1])-[#6@@](-[#1])(-[#6](-[#1])(-[#6](-[#1])(-[#1])-[#1])-[#6](-[#1])(-[#1])-[#1])-[#6](-[#1])(-[#1])-[#6](-[#1])(-[#1])-[#6@]1(-[#1])-[#6](-[#1])(-[#1])-[#1]	210.39869	C15H30	Terpenoid
681	[#6]1(-[#6](-[#1])(-[#1])-[#1])(-[#6](-[#1])(-[#1])-[#6](-[#1])(-[#1])\-[#6](-[#1])=[#6](/-[#6](-[#1])(-[#1])-[#1])\-[#6](-[#1])(-[#1])-[#1])-[#6](-[#1])(-[#1])-[#6](-[#1])(-[#6](=[#6](-[#1])-[#1])-[#6](-[#1])(-[#1])-[#6](-[#1])(-[#1])\-[#6](-[#1])=[#6](/-[#6](-[#1])(-[#1])-[#1])\-[#6](-[#1])(-[#1])-[#6]2(-[#1])-[#1])-[#6]12-[#1]	272.46808	C20H32	Terpenoid
682	[#8]1-[#6@](-[#1])(\-[#6](=[#6](-[#1])\-[#6](-[#1])(-[#1])\-[#6](-[#1])=[#6](/-[#6](-[#1])(-[#1])-[#1])\-[#6](-[#1])(-[#1])-[#6@](-[#1])(-[#6@@]2(-[#1])-[#6](-[#1])(-[#6](-[#1])(-[#1])-[#1])-[#6](-[#1])(-[#1])-[#6](-[#1])(-[#1])\-[#6](-[#1])=[#6](/-[#6](-[#1])(-[#1])-[#1])\-[#6](-[#1])(-[#1])-[#1])-[#8]-[#1])\-[#6@@]2(-[#1])-[#6]1(-[#1])-[#1])-[#8]-[#6](-[#1])(-[#1])-[#1]	334.49286	C21H34O3	Terpenoid
