# Supplementary material for: Development of Natural Compound Molecular Fingerprint (NC-MFP) with the Dictionary of Natural Products (DNP) for natural product-based drug development
Source: J Cheminform. 2020 Jan 22;12:6. doi: 10.1186/s13321-020-0410-3 (PMC6977316; doi:10.1186/s13321-020-0410-3)
Supplement: Supplementary file 10 — Additional file 10. Y-randomization results of the binary classification task I. [file 13321_2020_410_MOESM10_ESM.xlsx]

## Sheet: Total_results_table
	Performance of each molecular fingerprint obtained by averaging ten external validation tasks
	Protein targets		NC-MFP			MACCS			PubChem			GraphFP			APFP			ECFP 6
			ACC	F1	MCC	ACC	F1	MCC	ACC	F1	MCC	ACC	F1	MCC	ACC	F1	MCC	ACC	F1	MCC
	NPT 178	Protein-tyrosine phosphatase 1B	0.7898	0.8065	0.57	0.669	0.7256	0.32	0.6966	0.744	0.36	0.6724	0.7188	0.33	0.6103	0.5807	0.29	0.7172	0.7761	0.43
	NPT 204	Acetylcholinesterase	0.7342	0.7642	0.49	0.7079	0.7575	0.42	0.7	0.7615	0.41	0.6658	0.7205	0.3	0.5974	0.6394	0.18	0.6921	0.7559	0.35
	NPT 68	Aldose reductase	0.832	0.8351	0.76	0.76	0.7735	0.56	0.756	0.7503	0.59	0.696	0.7101	0.41	0.592	0.4703	0.24	0.7871	0.7701	0.65
	NPT 740	Beta-secretase	0.872	0.8864	0.83	0.772	0.8048	0.55	0.732	0.7746	0.45	0.772	0.8144	0.53	0.712	0.7478	0.48	0.716	0.7788	0.43
	NPT 31	Cyclooxygenase-2	0.8476	0.8637	0.78	0.7428	0.793	0.56	0.6952	0.7469	0.45	0.7333	0.7736	0.45	0.6381	0.6026	0.35	0.809	0.8414	0.67
	NPT 439	Butyrylcholinesterase	0.8789	0.8882	0.88	0.7895	0.8153	0.64	0.7105	0.7505	0.51	0.7474	0.7713	0.55	0.7735	0.7857	0.56	0.6579	0.6952	0.32
	NPT 324	Cyclooxygenase-1	0.8833	0.8942	0.76	0.7945	0.8293	0.63	0.7889	0.8332	0.65	0.7778	0.8239	0.65	0.7389	0.7373	0.52	0.8333	0.8634	0.76
	Average (seven protein targets)		0.833971	0.848329	0.724286	0.747957	0.785571	0.525714	0.7256	0.765857	0.488571	0.723529	0.7618	0.46	0.666029	0.651971	0.374286	0.744657	0.782986	0.515714

## Sheet: Total_results_graph
	Molecular fingerprints	Avg. Accuracy		Molecular fingerprints	Avg. F1-score		Molecular fingerprints	Avg. MCC
	NC-MFP	0.833971		NC-MFP	0.848329		NC-MFP	0.724286
	MACCS	0.747957		MACCS	0.785571		MACCS	0.525714
	PubChem	0.7256		PubChem	0.765857		PubChem	0.488571
	GraphFP	0.723529		GraphFP	0.7618		GraphFP	0.46
	APFP	0.666029		APFP	0.651971		APFP	0.374286
	ECFP 6	0.744657		ECFP 6	0.782986		ECFP 6	0.515714

## Sheet: Results of NPT_178
	External validation		NC-MFP					MACCS					PubChemFP					GraphFP					APFP					ECFP 6
	1			true 1	true 0	class precision			true 1	true 0	class precision			true 1	true 0	class precision			true 1	true 0	class precision			true 1	true 0	class precision			true 1	true 0	class precision
			pred. 1	23	9	0.7188		pred. 1	13	7	0.65		pred. 1	18	9	0.6667		pred. 1	16	11	0.5926		pred. 1	23	20	0.5349		pred. 1	12	6	0.6667
			pred. 0	1	25	0.9615		pred. 0	11	27	0.7105		pred. 0	6	25	0.8065		pred. 0	8	23	0.7419		pred. 0	1	14	0.9333		pred. 0	12	28	0.7
			class recall	0.9583	0.7353			class recall	0.5417	0.7941			class recall	0.75	0.7353			class recall	0.6667	0.6765			class recall	0.9583	0.4118			class recall	0.5	0.8235
	External validation		NC-MFP					MACCS					PubChemFP					GraphFP					APFP					ECFP 6
	2			true 1	true 0	class precision			true 1	true 0	class precision			true 1	true 0	class precision			true 1	true 0	class precision			true 1	true 0	class precision			true 1	true 0	class precision
			pred. 1	19	9	0.6786		pred. 1	16	8	0.6667		pred. 1	14	8	0.6364		pred. 1	18	11	0.6207		pred. 1	21	14	0.6		pred. 1	12	4	0.75
			pred. 0	5	25	0.8333		pred. 0	8	26	0.7647		pred. 0	10	26	0.7222		pred. 0	6	23	0.7931		pred. 0	3	20	0.8696		pred. 0	12	30	0.7143
			class recall	0.7917	0.7353			class recall	0.6667	0.7647			class recall	0.5833	0.7647			class recall	0.75	0.6765			class recall	0.875	0.5882			class recall	0.5	0.8824
	External validation		NC-MFP					MACCS					PubChemFP					GraphFP					APFP					ECFP 6
	3			true 1	true 0	class precision			true 1	true 0	class precision			true 1	true 0	class precision			true 1	true 0	class precision			true 1	true 0	class precision			true 1	true 0	class precision
			pred. 1	20	9	0.6897		pred. 1	14	9	0.6087		pred. 1	15	9	0.625		pred. 1	14	11	0.56		pred. 1	22	20	0.5238		pred. 1	14	6	0.7
			pred. 0	4	25	0.8621		pred. 0	10	25	0.7143		pred. 0	9	25	0.7353		pred. 0	10	23	0.697		pred. 0	2	14	0.875		pred. 0	10	28	0.7368
			class recall	0.8333	0.7353			class recall	0.5833	0.7353			class recall	0.625	0.7353			class recall	0.5833	0.6765			class recall	0.9167	0.4118			class recall	0.5833	0.8235
	External validation		NC-MFP					MACCS					PubChemFP					GraphFP					APFP					ECFP 6
	4			true 1	true 0	class precision			true 1	true 0	class precision			true 1	true 0	class precision			true 1	true 0	class precision			true 1	true 0	class precision			true 1	true 0	class precision
			pred. 1	18	7	0.72		pred. 1	10	10	0.5		pred. 1	15	11	0.5769		pred. 1	15	14	0.5172		pred. 1	15	18	0.4545		pred. 1	13	7	0.65
			pred. 0	6	27	0.8182		pred. 0	14	24	0.6316		pred. 0	9	23	0.7188		pred. 0	9	20	0.6897		pred. 0	9	16	0.64		pred. 0	11	27	0.7105
			class recall	0.75	0.7941			class recall	0.4167	0.7059			class recall	0.625	0.6765			class recall	0.625	0.5882			class recall	0.625	0.4706			class recall	0.5417	0.7941
	External validation		NC-MFP					MACCS					PubChemFP					GraphFP					APFP					ECFP 6
	5			true 1	true 0	class precision			true 1	true 0	class precision			true 1	true 0	class precision			true 1	true 0	class precision			true 1	true 0	class precision			true 1	true 0	class precision
			pred. 1	21	9	0.7		pred. 1	14	8	0.6364		pred. 1	16	8	0.6667		pred. 1	15	9	0.625		pred. 1	17	19	0.4722		pred. 1	12	8	0.6
			pred. 0	3	25	0.8929		pred. 0	10	26	0.7222		pred. 0	8	26	0.7647		pred. 0	9	25	0.7353		pred. 0	7	15	0.6818		pred. 0	12	26	0.6842
			class recall	0.875	0.7353			class recall	0.5833	0.7647			class recall	0.6667	0.7647			class recall	0.625	0.7353			class recall	0.7083	0.4412			class recall	0.5	0.7647
	External validation		NC-MFP					MACCS					PubChemFP					GraphFP					APFP					ECFP 6
	6			true 1	true 0	class precision			true 1	true 0	class precision			true 1	true 0	class precision			true 1	true 0	class precision			true 1	true 0	class precision			true 1	true 0	class precision
			pred. 1	20	8	0.7143		pred. 1	12	7	0.6316		pred. 1	12	6	0.6667		pred. 1	11	8	0.5789		pred. 1	22	23	0.4889		pred. 1	16	3	0.8421
			pred. 0	4	26	0.8667		pred. 0	12	27	0.6923		pred. 0	12	28	0.7		pred. 0	13	26	0.6667		pred. 0	2	11	0.8462		pred. 0	8	31	0.7949
			class recall	0.8333	0.7647			class recall	0.5	0.7941			class recall	0.5	0.8235			class recall	0.4583	0.7647			class recall	0.9167	0.3235			class recall	0.6667	0.9118
	External validation		NC-MFP					MACCS					PubChemFP					GraphFP					APFP					ECFP 6
	7			true 1	true 0	class precision			true 1	true 0	class precision			true 1	true 0	class precision			true 1	true 0	class precision			true 1	true 0	class precision			true 1	true 0	class precision
			pred. 1	20	9	0.6897		pred. 1	14	10	0.5833		pred. 1	14	7	0.6667		pred. 1	13	8	0.619		pred. 1	18	18	0.5		pred. 1	12	2	0.8571
			pred. 0	4	25	0.8621		pred. 0	10	24	0.7059		pred. 0	10	27	0.7297		pred. 0	11	26	0.7027		pred. 0	6	16	0.7273		pred. 0	12	32	0.7273
			class recall	0.8333	0.7353			class recall	0.5833	0.7059			class recall	0.5833	0.7941			class recall	0.5417	0.7647			class recall	0.75	0.4706			class recall	0.5	0.9412
	External validation		NC-MFP					MACCS					PubChemFP					GraphFP					APFP					ECFP 6
	8			true 1	true 0	class precision			true 1	true 0	class precision			true 1	true 0	class precision			true 1	true 0	class precision			true 1	true 0	class precision			true 1	true 0	class precision
			pred. 1	19	7	0.7308		pred. 1	13	8	0.619		pred. 1	14	9	0.6087		pred. 1	15	11	0.5769		pred. 1	21	18	0.5385		pred. 1	14	7	0.6667
			pred. 0	5	27	0.8438		pred. 0	11	26	0.7027		pred. 0	10	25	0.7143		pred. 0	9	23	0.7188		pred. 0	3	16	0.8421		pred. 0	10	27	0.7297
			class recall	0.7917	0.7941			class recall	0.5417	0.7647			class recall	0.5833	0.7353			class recall	0.625	0.6765			class recall	0.875	0.4706			class recall	0.5833	0.7941
	External validation		NC-MFP					MACCS					PubChemFP					GraphFP					APFP					ECFP 6
	9			true 1	true 0	class precision			true 1	true 0	class precision			true 1	true 0	class precision			true 1	true 0	class precision			true 1	true 0	class precision			true 1	true 0	class precision
			pred. 1	17	9	0.6538		pred. 1	11	9	0.55		pred. 1	14	10	0.5833		pred. 1	12	7	0.6316		pred. 1	17	16	0.5152		pred. 1	14	6	0.7
			pred. 0	7	25	0.7812		pred. 0	13	25	0.6579		pred. 0	10	24	0.7059		pred. 0	12	27	0.6923		pred. 0	7	18	0.72		pred. 0	10	28	0.7368
			class recall	0.7083	0.7353			class recall	0.4583	0.7353			class recall	0.5833	0.7059			class recall	0.5	0.7941			class recall	0.7083	0.5294			class recall	0.5833	0.8235
	External validation		NC-MFP					MACCS					PubChemFP					GraphFP					APFP					ECFP 6
	10			true 1	true 0	class precision			true 1	true 0	class precision			true 1	true 0	class precision			true 1	true 0	class precision			true 1	true 0	class precision			true 1	true 0	class precision
			pred. 1	22	9	0.7097		pred. 1	15	8	0.6522		pred. 1	16	7	0.6957		pred. 1	17	6	0.7391		pred. 1	20	16	0.5556		pred. 1	12	6	0.6667
			pred. 0	2	25	0.9259		pred. 0	9	26	0.7429		pred. 0	8	27	0.7714		pred. 0	7	28	0.8		pred. 0	4	18	0.8182		pred. 0	12	28	0.7
			class recall	0.9167	0.7353			class recall	0.625	0.7647			class recall	0.6667	0.7941			class recall	0.7083	0.8235			class recall	0.8333	0.5294			class recall	0.5	0.8235
	Average		NC-MFP					MACCS					PubChemFP					GraphFP					APFP					ECFP 6
				True 1	True 0	class precision			True 1	True 0	class precision			True 1	True 0	class precision			True 1	True 0	class precision			True 1	True 0	class precision			True 1	True 0	class precision
			pred. 1	19	8	0.70054		pred. 1	13	8	0.60979		pred. 1	14	8	0.63928		pred. 1	14	9	0.6061		pred. 1	19	18	0.51836		pred. 1	13	5	0.70993
			pred. 0	4	25	0.86477		pred. 0	10	25	0.7045		pred. 0	9	25	0.73688		pred. 0	9	24	0.72375		pred. 0	4	15	0.79535		pred. 0	10	28	0.72345
			class recall	0.82916	0.75			class recall	0.55	0.75294			class recall	0.61666	0.75294			class recall	0.60833	0.71765			class recall	0.81666	0.46471			class recall	0.54583	0.83823
			MCC	0.574648				MCC	0.328021				MCC	0.368955				MCC	0.335968				MCC	0.291596				MCC	0.435793
			External validation set	NC-MFP				External validation set	MACCS				External validation set	PubChemFP				External validation set	GraphFP				External validation set	APFP				External validation set	ECFP 6
				ACC	F1				ACC	F1				ACC	F1				ACC	F1				ACC	F1				ACC	F1
			1	82.76	83.33			1	68.97	75			1	74.14	76.92			1	67.24	70.77			1	63.79	57.14			1	68.97	75.68
			2	75.86	78.12			2	72.41	76.47			2	68.97	74.29			2	70.69	73.02			2	70.69	70.18			2	72.41	78.95
			3	77.59	79.37			3	67.24	70.77			3	68.97	73.53			3	63.79	68.66			3	62.07	56			3	72.41	77.78
			4	77.59	80.6			4	58.62	66.67			4	65.52	69.7			4	60.34	63.49			4	53.45	54.24			4	68.97	75
			5	79.31	80.65			5	68.97	74.29			5	72.41	76.47			5	68.97	73.53			5	55.17	53.57			5	65.52	72.22
			6	79.31	81.25			6	67.24	73.79			6	68.97	75.68			6	63.79	71.23			6	56.9	46.81			6	81.03	84.93
			7	77.59	79.37			7	65.52	70.59			7	70.69	76.06			7	67.24	73.24			7	58.62	57.14			7	75.86	82.05
			8	79.31	81.82			8	67.24	73.24			8	67.24	72.46			8	65.52	69.7			8	63.79	60.38			8	70.69	76.06
			9	79.31	80			9	62.07	69.44			9	65.52	70.59			9	67.24	73.97			9	60.34	61.02			9	72.41	77.78
			10	81.03	81.97			10	70.69	75.36			10	74.14	78.26			10	77.59	81.16			10	65.52	64.26			10	68.97	75.68
			Avg	78.966	80.648			Avg	66.897	72.562			Avg	69.657	74.396			Avg	67.241	71.877			Avg	61.034	58.074			Avg	71.724	77.613
			Final average	78.97	80.65			Final average	66.9	72.56			Final average	69.66	74.4			Final average	67.24	71.88			Final average	61.03	58.07			Final average	71.72	77.61

## Sheet: Results of NPT_204
	External validation		NC-MFP					MACCS					PubChemFP					GraphFP					APFP					ECFP 6
	1			true 1	true 0	class precision			true 1	true 0	class precision			true 1	true 0	class precision			true 1	true 0	class precision			true 1	true 0	class precision			true 1	true 0	class precision
			pred. 1	12	7	0.6316		pred. 1	10	4	0.7143		pred. 1	7	2	0.7778		pred. 1	11	8	0.5789		pred. 1	9	8	0.5294		pred. 1	9	2	0.8182
			pred. 0	4	15	0.7895		pred. 0	6	18	0.75		pred. 0	9	20	0.6897		pred. 0	5	14	0.7368		pred. 0	7	14	0.6667		pred. 0	7	20	0.7407
			class recall	0.75	0.6818			class recall	0.625	0.8182			class recall	0.4375	0.9091			class recall	0.6875	0.6364			class recall	0.5625	0.6364			class recall	0.5625	0.9091
	External validation		NC-MFP					MACCS					PubChemFP					GraphFP					APFP					ECFP 6
	2			true 1	true 0	class precision			true 1	true 0	class precision			true 1	true 0	class precision			true 1	true 0	class precision			true 1	true 0	class precision			true 1	true 0	class precision
			pred. 1	12	5	0.7059		pred. 1	13	6	0.6842		pred. 1	9	3	0.75		pred. 1	10	5	0.6667		pred. 1	10	9	0.5263		pred. 1	10	4	0.7143
			pred. 0	4	17	0.8095		pred. 0	3	16	0.8421		pred. 0	7	19	0.7308		pred. 0	6	17	0.7391		pred. 0	6	13	0.6842		pred. 0	6	18	0.75
			class recall	0.75	0.7727			class recall	0.8125	0.7273			class recall	0.5625	0.8636			class recall	0.625	0.7727			class recall	0.625	0.5909			class recall	0.625	0.8182
	External validation		NC-MFP					MACCS					PubChemFP					GraphFP					APFP					ECFP 6
	3			true 1	true 0	class precision			true 1	true 0	class precision			true 1	true 0	class precision			true 1	true 0	class precision			true 1	true 0	class precision			true 1	true 0	class precision
			pred. 1	12	6	0.6667		pred. 1	9	3	0.75		pred. 1	8	0	1		pred. 1	10	4	0.7143		pred. 1	10	8	0.5556		pred. 1	5	2	0.7143
			pred. 0	4	16	0.8		pred. 0	7	19	0.7308		pred. 0	8	22	0.7333		pred. 0	6	18	0.75		pred. 0	6	14	0.7		pred. 0	11	20	0.6452
			class recall	0.75	0.7273			class recall	0.5625	0.8636			class recall	0.5	1			class recall	0.625	0.8182			class recall	0.625	0.6364			class recall	0.3125	0.9091
	External validation		NC-MFP					MACCS					PubChemFP					GraphFP					APFP					ECFP 6
	4			true 1	true 0	class precision			true 1	true 0	class precision			true 1	true 0	class precision			true 1	true 0	class precision			true 1	true 0	class precision			true 1	true 0	class precision
			pred. 1	11	6	0.6471		pred. 1	7	4	0.6364		pred. 1	6	2	0.75		pred. 1	8	5	0.6154		pred. 1	10	7	0.5882		pred. 1	7	4	0.6364
			pred. 0	5	16	0.7619		pred. 0	9	18	0.6667		pred. 0	10	20	0.6667		pred. 0	8	17	0.68		pred. 0	6	15	0.7143		pred. 0	9	18	0.6667
			class recall	0.6875	0.7273			class recall	0.4375	0.8182			class recall	0.375	0.9091			class recall	0.5	0.7727			class recall	0.625	0.6818			class recall	0.4375	0.8182
	External validation		NC-MFP					MACCS					PubChemFP					GraphFP					APFP					ECFP 6
	5			true 1	true 0	class precision			true 1	true 0	class precision			true 1	true 0	class precision			true 1	true 0	class precision			true 1	true 0	class precision			true 1	true 0	class precision
			pred. 1	10	4	0.7143		pred. 1	8	2	0.8		pred. 1	7	3	0.7		pred. 1	6	4	0.6		pred. 1	9	11	0.45		pred. 1	6	4	0.6
			pred. 0	6	18	0.75		pred. 0	8	20	0.7143		pred. 0	9	19	0.6786		pred. 0	10	18	0.6429		pred. 0	7	11	0.6111		pred. 0	10	18	0.6429
			class recall	0.625	0.8182			class recall	0.5	0.9091			class recall	0.4375	0.8636			class recall	0.375	0.8182			class recall	0.5625	0.5			class recall	0.375	0.8182
	External validation		NC-MFP					MACCS					PubChemFP					GraphFP					APFP					ECFP 6
	6			true 1	true 0	class precision			true 1	true 0	class precision			true 1	true 0	class precision			true 1	true 0	class precision			true 1	true 0	class precision			true 1	true 0	class precision
			pred. 1	12	5	0.7059		pred. 1	10	7	0.5882		pred. 1	10	8	0.5556		pred. 1	12	7	0.6316		pred. 1	9	9	0.5		pred. 1	11	5	0.6875
			pred. 0	4	17	0.8095		pred. 0	6	15	0.7143		pred. 0	6	14	0.7		pred. 0	4	15	0.7895		pred. 0	7	13	0.65		pred. 0	5	17	0.7727
			class recall	0.75	0.7727			class recall	0.625	0.6818			class recall	0.625	0.6364			class recall	0.75	0.6818			class recall	0.5625	0.5909			class recall	0.6875	0.7727
	External validation		NC-MFP					MACCS					PubChemFP					GraphFP					APFP					ECFP 6
	7			true 1	true 0	class precision			true 1	true 0	class precision			true 1	true 0	class precision			true 1	true 0	class precision			true 1	true 0	class precision			true 1	true 0	class precision
			pred. 1	11	6	0.6471		pred. 1	10	7	0.5882		pred. 1	10	4	0.7143		pred. 1	11	7	0.6111		pred. 1	8	8	0.5		pred. 1	10	4	0.7143
			pred. 0	5	16	0.7619		pred. 0	6	15	0.7143		pred. 0	6	18	0.75		pred. 0	5	15	0.75		pred. 0	8	14	0.6364		pred. 0	6	18	0.75
			class recall	0.6875	0.7273			class recall	0.625	0.6818			class recall	0.625	0.8182			class recall	0.6875	0.6818			class recall	0.5	0.6364			class recall	0.625	0.8182
	External validation		NC-MFP					MACCS					PubChemFP					GraphFP					APFP					ECFP 6
	8			true 1	true 0	class precision			true 1	true 0	class precision			true 1	true 0	class precision			true 1	true 0	class precision			true 1	true 0	class precision			true 1	true 0	class precision
			pred. 1	12	5	0.7059		pred. 1	12	6	0.6667		pred. 1	10	3	0.7692		pred. 1	7	6	0.5385		pred. 1	11	6	0.6471		pred. 1	7	4	0.6364
			pred. 0	4	17	0.8095		pred. 0	4	16	0.8		pred. 0	6	19	0.76		pred. 0	9	16	0.64		pred. 0	5	16	0.7619		pred. 0	9	18	0.6667
			class recall	0.75	0.7727			class recall	0.75	0.7273			class recall	0.625	0.8636			class recall	0.4375	0.7273			class recall	0.6875	0.7273			class recall	0.4375	0.8182
	External validation		NC-MFP					MACCS					PubChemFP					GraphFP					APFP					ECFP 6
	9			true 1	true 0	class precision			true 1	true 0	class precision			true 1	true 0	class precision			true 1	true 0	class precision			true 1	true 0	class precision			true 1	true 0	class precision
			pred. 1	13	7	0.65		pred. 1	10	4	0.7143		pred. 1	9	5	0.6429		pred. 1	8	3	0.7273		pred. 1	9	4	0.6923		pred. 1	8	4	0.6667
			pred. 0	3	15	0.8333		pred. 0	6	18	0.75		pred. 0	7	17	0.7083		pred. 0	8	19	0.7037		pred. 0	7	18	0.72		pred. 0	8	18	0.6923
			class recall	0.8125	0.6818			class recall	0.625	0.8182			class recall	0.5625	0.7727			class recall	0.5	0.8636			class recall	0.5625	0.8182			class recall	0.5	0.8182
	External validation		NC-MFP					MACCS					PubChemFP					GraphFP					APFP					ECFP 6
	10			true 1	true 0	class precision			true 1	true 0	class precision			true 1	true 0	class precision			true 1	true 0	class precision			true 1	true 0	class precision			true 1	true 0	class precision
			pred. 1	10	5	0.6667		pred. 1	6	3	0.6667		pred. 1	6	6	0.5		pred. 1	6	7	0.4615		pred. 1	5	13	0.2778		pred. 1	9	6	0.6
			pred. 0	6	17	0.7391		pred. 0	10	19	0.6552		pred. 0	10	16	0.6154		pred. 0	10	15	0.6		pred. 0	11	9	0.45		pred. 0	7	16	0.6957
			class recall	0.625	0.7727			class recall	0.375	0.8636			class recall	0.375	0.7273			class recall	0.375	0.6818			class recall	0.3125	0.4091			class recall	0.5625	0.7273
	Average		NC-MFP					MACCS					PubChemFP					GraphFP					APFP					ECFP 6
				True 1	True 0	class precision			True 1	True 0	class precision			True 1	True 0	class precision			True 1	True 0	class precision			True 1	True 0	class precision			True 1	True 0	class precision
			pred. 1	11	5	0.67412		pred. 1	9	4	0.6809		pred. 1	8	3	0.71598		pred. 1	8	5	0.61453		pred. 1	9	8	0.52667		pred. 1	8.2	3.9	0.67881
			pred. 0	4	16	0.78642		pred. 0	6	17	0.73377		pred. 0	7	18	0.70328		pred. 0	7	16	0.7032		pred. 0	7	13	0.65946		pred. 0	7.8	18.1	0.70229
			class recall	0.71875	0.74545			class recall	0.59375	0.79091			class recall	0.5125	0.83636			class recall	0.55625	0.74545			class recall	0.5625	0.62274			class recall	0.5125	0.82274
			MCC	0.491354				MCC	0.420338				MCC	0.417911				MCC	0.303035				MCC	0.180477				MCC	0.355278
			External validation set	NC-MFP				External validation set	MACCS				External validation set	PubChemFP				External validation set	GraphFP				External validation set	APFP				External validation set	ECFP 6
				ACC	F1				ACC	F1				ACC	F1				ACC	F1				ACC	F1				ACC	F1
			1	71.05	73.17			1	73.68	78.26			1	71.05	78.43			1	65.79	68.29			1	60.53	65.12			1	76.32	81.63
			2	76.32	79.07			2	76.32	78.05			2	73.68	79.17			2	71.05	75.56			2	60.53	63.41			2	73.68	78.26
			3	73.68	76.19			3	73.68	79.17			3	78.95	84.62			3	73.68	78.26			3	63.16	66.67			3	65.79	75.47
			4	71.05	74.42			4	65.79	73.47			4	68.42	76.92			4	65.79	72.34			4	65.79	69.77			4	65.79	73.47
			5	73.68	78.26			5	73.68	80			5	68.42	76			5	63.16	72			5	52.63	55			5	63.16	72
			6	76.32	79.07			6	65.79	69.77			6	63.16	66.67			6	71.05	73.17			6	57.89	61.9			6	73.68	77.27
			7	71.05	74.42			7	65.79	69.77			7	73.68	78.26			7	68.42	71.43			7	57.89	63.64			7	73.68	78.26
			8	76.32	79.07			8	73.68	76.19			8	76.32	80.85			8	60.53	68.09			8	71.05	74.42			8	65.79	73.47
			9	73.68	75			9	73.68	78.26			9	68.42	73.91			9	71.05	77.55			9	71.05	76.6			9	68.42	75
			10	71.05	75.56			10	65.79	74.51			10	57.89	66.67			10	55.26	63.83			10	36.84	42.86			10	65.79	71.11
			Avg	73.42	76.423			Avg	70.788	75.745			Avg	69.999	76.15			Avg	66.578	72.052			Avg	59.736	63.939			Avg	69.21	75.594
			Final average	73.42	76.42			Final average	70.79	75.75			Final average	70	76.15			Final average	66.58	72.05			Final average	59.74	63.94			Final average	69.21	75.59

## Sheet: Results of NPT_68
	External validation		NC-MFP					MACCS					PubChemFP					GraphFP					APFP					ECFP 6
	1			true 1	true 0	class precision			true 1	true 0	class precision			true 1	true 0	class precision			true 1	true 0	class precision			true 1	true 0	class precision			true 1	true 0	class precision
			pred. 1	10	4	0.7143		pred. 1	10	4	0.7143		pred. 1	10	5	0.6667		pred. 1	8	5	0.6154		pred. 1	9	7	0.5625		pred. 1	14	4	0.7778
			pred. 0	1	10	0.9091		pred. 0	1	10	0.9091		pred. 0	1	9	0.9		pred. 0	3	9	0.75		pred. 0	2	7	0.7778		pred. 0	3	10	0.7692
			class recall	0.9091	0.7143			class recall	0.9091	0.7143			class recall	0.9091	0.6429			class recall	0.7273	0.6429			class recall	0.8182	0.5			class recall	0.8235	0.7143
	External validation		NC-MFP					MACCS					PubChemFP					GraphFP					APFP					ECFP 6
	2			true 1	true 0	class precision			true 1	true 0	class precision			true 1	true 0	class precision			true 1	true 0	class precision			true 1	true 0	class precision			true 1	true 0	class precision
			pred. 1	10	3	0.7692		pred. 1	8	3	0.7273		pred. 1	10	5	0.6667		pred. 1	5	4	0.5556		pred. 1	10	11	0.4762		pred. 1	12	3	0.8
			pred. 0	1	11	0.9167		pred. 0	3	11	0.7857		pred. 0	1	9	0.9		pred. 0	6	10	0.625		pred. 0	1	3	0.75		pred. 0	5	11	0.6875
			class recall	0.9091	0.7857			class recall	0.7273	0.7857			class recall	0.9091	0.6429			class recall	0.4545	0.7143			class recall	0.9091	0.2143			class recall	0.7059	0.7857
	External validation		NC-MFP					MACCS					PubChemFP					GraphFP					APFP					ECFP 6
	3			true 1	true 0	class precision			true 1	true 0	class precision			true 1	true 0	class precision			true 1	true 0	class precision			true 1	true 0	class precision			true 1	true 0	class precision
			pred. 1	10	4	0.7143		pred. 1	8	7	0.5333		pred. 1	8	4	0.6667		pred. 1	8	5	0.6154		pred. 1	10	11	0.4762		pred. 1	15	6	0.7143
			pred. 0	1	10	0.9091		pred. 0	3	7	0.7		pred. 0	3	10	0.7692		pred. 0	3	9	0.75		pred. 0	1	3	0.75		pred. 0	2	8	0.8
			class recall	0.9091	0.7143			class recall	0.7273	0.5			class recall	0.7273	0.7143			class recall	0.7273	0.6429			class recall	0.9091	0.2143			class recall	0.8824	0.5714
	External validation		NC-MFP					MACCS					PubChemFP					GraphFP					APFP					ECFP 6
	4			true 1	true 0	class precision			true 1	true 0	class precision			true 1	true 0	class precision			true 1	true 0	class precision			true 1	true 0	class precision			true 1	true 0	class precision
			pred. 1	11	4	0.7333		pred. 1	9	3	0.75		pred. 1	10	6	0.625		pred. 1	9	3	0.75		pred. 1	10	7	0.5882		pred. 1	14	3	0.8235
			pred. 0	0	10	1		pred. 0	2	11	0.8462		pred. 0	1	8	0.8889		pred. 0	2	11	0.8462		pred. 0	1	7	0.875		pred. 0	3	11	0.7857
			class recall	1	0.7143			class recall	0.8182	0.7857			class recall	0.9091	0.5714			class recall	0.8182	0.7857			class recall	0.9091	0.5			class recall	0.8235	0.7857
	External validation		NC-MFP					MACCS					PubChemFP					GraphFP					APFP					ECFP 6
	5			true 1	true 0	class precision			true 1	true 0	class precision			true 1	true 0	class precision			true 1	true 0	class precision			true 1	true 0	class precision			true 1	true 0	class precision
			pred. 1	10	4	0.7143		pred. 1	8	3	0.7273		pred. 1	10	3	0.7692		pred. 1	10	7	0.5882		pred. 1	11	13	0.4583		pred. 1	14	3	0.8235
			pred. 0	1	10	0.9091		pred. 0	3	11	0.7857		pred. 0	1	11	0.9167		pred. 0	1	7	0.875		pred. 0	0	1	1		pred. 0	3	11	0.7857
			class recall	0.9091	0.7143			class recall	0.7273	0.7857			class recall	0.9091	0.7857			class recall	0.9091	0.5			class recall	1	0.0714			class recall	0.8235	0.7857
	External validation		NC-MFP					MACCS					PubChemFP					GraphFP					APFP					ECFP 6
	6			true 1	true 0	class precision			true 1	true 0	class precision			true 1	true 0	class precision			true 1	true 0	class precision			true 1	true 0	class precision			true 1	true 0	class precision
			pred. 1	10	3	0.7692		pred. 1	9	1	0.9		pred. 1	9	3	0.75		pred. 1	7	4	0.6364		pred. 1	10	7	0.5882		pred. 1	11	1	0.9167
			pred. 0	1	11	0.9167		pred. 0	2	13	0.8667		pred. 0	2	11	0.8462		pred. 0	4	10	0.7143		pred. 0	1	7	0.875		pred. 0	6	13	0.6842
			class recall	0.9091	0.7857			class recall	0.8182	0.9286			class recall	0.8182	0.7857			class recall	0.6364	0.7143			class recall	0.9091	0.5			class recall	0.6471	0.9286
	External validation		NC-MFP					MACCS					PubChemFP					GraphFP					APFP					ECFP 6
	7			true 1	true 0	class precision			true 1	true 0	class precision			true 1	true 0	class precision			true 1	true 0	class precision			true 1	true 0	class precision			true 1	true 0	class precision
			pred. 1	10	3	0.7692		pred. 1	11	4	0.7333		pred. 1	10	5	0.6667		pred. 1	10	3	0.7692		pred. 1	9	8	0.5294		pred. 1	12	2	0.8571
			pred. 0	1	11	0.9167		pred. 0	0	10	1		pred. 0	1	9	0.9		pred. 0	1	11	0.9167		pred. 0	2	6	0.75		pred. 0	5	12	0.7059
			class recall	0.9091	0.7857			class recall	1	0.7143			class recall	0.9091	0.6429			class recall	0.9091	0.7857			class recall	0.8182	0.4286			class recall	0.7059	0.8571
	External validation		NC-MFP					MACCS					PubChemFP					GraphFP					APFP					ECFP 6
	8			true 1	true 0	class precision			true 1	true 0	class precision			true 1	true 0	class precision			true 1	true 0	class precision			true 1	true 0	class precision			true 1	true 0	class precision
			pred. 1	10	2	0.8333		pred. 1	9	2	0.8182		pred. 1	10	5	0.6667		pred. 1	8	4	0.6667		pred. 1	10	8	0.5556		pred. 1	13	1	0.9286
			pred. 0	1	12	0.9231		pred. 0	2	12	0.8571		pred. 0	1	9	0.9		pred. 0	3	10	0.7692		pred. 0	1	6	0.8571		pred. 0	4	13	0.7647
			class recall	0.9091	0.8571			class recall	0.8182	0.8571			class recall	0.9091	0.6429			class recall	0.7273	0.7143			class recall	0.9091	0.4286			class recall	0.7647	0.9286
	External validation		NC-MFP					MACCS					PubChemFP					GraphFP					APFP					ECFP 6
	9			true 1	true 0	class precision			true 1	true 0	class precision			true 1	true 0	class precision			true 1	true 0	class precision			true 1	true 0	class precision			true 1	true 0	class precision
			pred. 1	9	2	0.8182		pred. 1	8	3	0.7273		pred. 1	9	4	0.6923		pred. 1	7	4	0.6364		pred. 1	10	8	0.5556		pred. 1	14	1	0.9333
			pred. 0	2	12	0.8571		pred. 0	3	11	0.7857		pred. 0	2	10	0.8333		pred. 0	4	10	0.7143		pred. 0	1	6	0.8571		pred. 0	3	13	0.8125
			class recall	0.8182	0.8571			class recall	0.7273	0.7857			class recall	0.8182	0.7143			class recall	0.6364	0.7143			class recall	0.9091	0.4286			class recall	0.8235	0.9286
	External validation		NC-MFP					MACCS					PubChemFP					GraphFP					APFP					ECFP 6
	10			true 1	true 0	class precision			true 1	true 0	class precision			true 1	true 0	class precision			true 1	true 0	class precision			true 1	true 0	class precision			true 1	true 0	class precision
			pred. 1	11	4	0.7333		pred. 1	6	6	0.5		pred. 1	10	7	0.5882		pred. 1	8	7	0.5333		pred. 1	10	11	0.4762		pred. 1	11	4	0.7333
			pred. 0	0	10	1		pred. 0	5	8	0.6154		pred. 0	1	7	0.875		pred. 0	3	7	0.7		pred. 0	1	3	0.75		pred. 0	6	10	0.625
			class recall	1	0.7143			class recall	0.5455	0.5714			class recall	0.9091	0.5			class recall	0.7273	0.5			class recall	0.9091	0.2143			class recall	0.6471	0.7143
	Average		NC-MFP					MACCS					PubChemFP					GraphFP					APFP					ECFP 6
				True 1	True 0	class precision			True 1	True 0	class precision			True 1	True 0	class precision			True 1	True 0	class precision			True 1	True 0	class precision			True 1	True 0	class precision
			pred. 1	10	3	0.75686		pred. 1	8	3	0.7131		pred. 1	9	4	0.67582		pred. 1	8	4	0.63666		pred. 1	9	9	0.52664		pred. 1	13	2	0.83081
			pred. 0	0	10	0.92576		pred. 0	2	10	0.81516		pred. 0	1	9	0.87293		pred. 0	3	9	0.76607		pred. 0	1	4	0.8242		pred. 0	4	11	0.74204
			class recall	0.91819	0.76428			class recall	0.78184	0.74285			class recall	0.87274	0.6643			class recall	0.72729	0.67144			class recall	0.90001	0.35001			class recall	0.76471	0.8
			MCC	0.769231				MCC	0.564902				MCC	0.592308				MCC	0.418121				MCC	0.249615				MCC	0.605406
			External validation set	NC-MFP				External validation set	MACCS				External validation set	PubChemFP				External validation set	GraphFP				External validation set	APFP				External validation set	ECFP 6
				ACC	F1				ACC	F1				ACC	F1				ACC	F1				ACC	F1				ACC	F1
			1	80	80			1	80	80			1	76	75			1	68	69.23			1	64	60.87			1	77.42	74.07
			2	84	84.62			2	76	78.57			2	76	75			2	60	66.67			2	52	33.33			2	74.19	73.33
			3	80	80			3	60	58.33			3	72	74.07			3	68	69.23			3	52	33.33			3	74.19	66.67
			4	84	83.33			4	80	81.48			4	72	69.57			4	80	81.48			4	68	63.64			4	80.65	78.57
			5	80	80			5	76	78.57			5	84	84.62			5	68	63.64			5	48	13.33			5	80.65	78.57
			6	84	84.62			6	88	89.66			6	80	81.48			6	68	71.43			6	68	63.64			6	77.42	78.79
			7	84	84.62			7	84	83.33			7	76	75			7	84	84.62			7	60	54.55			7	77.42	77.42
			8	88	88.89			8	84	85.71			8	76	75			8	72	74.07			8	64	57.14			8	83.87	83.87
			9	84	85.71			9	76	78.57			9	76	76.92			9	68	71.43			9	64	57.14			9	87.1	86.67
			10	84	83.33			10	56	59.26			10	68	63.65			10	60	58.33			10	52	33.33			10	67.74	66.67
			Avg	83.2	83.512			Avg	76	77.348			Avg	75.6	75.031			Avg	69.6	71.013			Avg	59.2	47.03			Avg	78.065	76.463
			Final average	83.2	83.51			Final average	76	77.35			Final average	75.6	75.03			Final average	69.6	71.01			Final average	59.2	47.03			Final average	78.07	76.46

## Sheet: Results of NPT_740
	External validation		NC-MFP					MACCS					PubChemFP					GraphFP					APFP					ECFP 6
	1			true 1	true 0	class precision			true 1	true 0	class precision			true 1	true 0	class precision			true 1	true 0	class precision			true 1	true 0	class precision			true 1	true 0	class precision
			pred. 1	9	3	0.75		pred. 1	7	2	0.7778		pred. 1	7	1	0.875		pred. 1	7	2	0.7778		pred. 1	8	2	0.8		pred. 1	3	1	0.75
			pred. 0	1	12	0.9231		pred. 0	3	13	0.8125		pred. 0	3	14	0.8235		pred. 0	3	13	0.8125		pred. 0	2	13	0.8667		pred. 0	7	14	0.6667
			class recall	0.9	0.8			class recall	0.7	0.8667			class recall	0.7	0.9333			class recall	0.7	0.8667			class recall	0.8	0.8667			class recall	0.3	0.9333
	External validation		NC-MFP					MACCS					PubChemFP					GraphFP					APFP					ECFP 6
	2			true 1	true 0	class precision			true 1	true 0	class precision			true 1	true 0	class precision			true 1	true 0	class precision			true 1	true 0	class precision			true 1	true 0	class precision
			pred. 1	8	1	0.8889		pred. 1	7	3	0.7		pred. 1	6	3	0.6667		pred. 1	7	2	0.7778		pred. 1	6	4	0.6		pred. 1	5	3	0.625
			pred. 0	2	14	0.875		pred. 0	3	12	0.8		pred. 0	4	12	0.75		pred. 0	3	13	0.8125		pred. 0	4	11	0.7333		pred. 0	5	12	0.7059
			class recall	0.8	0.9333			class recall	0.7	0.8			class recall	0.6	0.8			class recall	0.7	0.8667			class recall	0.6	0.7333			class recall	0.5	0.8
	External validation		NC-MFP					MACCS					PubChemFP					GraphFP					APFP					ECFP 6
	3			true 1	true 0	class precision			true 1	true 0	class precision			true 1	true 0	class precision			true 1	true 0	class precision			true 1	true 0	class precision			true 1	true 0	class precision
			pred. 1	10	2	0.8333		pred. 1	8	2	0.8		pred. 1	6	3	0.6667		pred. 1	7	3	0.7		pred. 1	6	6	0.5		pred. 1	6	3	0.6667
			pred. 0	0	13	1		pred. 0	2	13	0.8667		pred. 0	4	12	0.75		pred. 0	3	12	0.8		pred. 0	4	9	0.6923		pred. 0	4	12	0.75
			class recall	1	0.8667			class recall	0.8	0.8667			class recall	0.6	0.8			class recall	0.7	0.8			class recall	0.6	0.6			class recall	0.6	0.8
	External validation		NC-MFP					MACCS					PubChemFP					GraphFP					APFP					ECFP 6
	4			true 1	true 0	class precision			true 1	true 0	class precision			true 1	true 0	class precision			true 1	true 0	class precision			true 1	true 0	class precision			true 1	true 0	class precision
			pred. 1	10	4	0.7143		pred. 1	8	3	0.7273		pred. 1	7	5	0.5833		pred. 1	7	4	0.6364		pred. 1	10	6	0.625		pred. 1	6	3	0.6667
			pred. 0	0	11	1		pred. 0	2	12	0.8571		pred. 0	3	10	0.7692		pred. 0	3	11	0.7857		pred. 0	0	9	1		pred. 0	4	12	0.75
			class recall	1	0.7333			class recall	0.8	0.8			class recall	0.7	0.6667			class recall	0.7	0.7333			class recall	1	0.6			class recall	0.6	0.8
	External validation		NC-MFP					MACCS					PubChemFP					GraphFP					APFP					ECFP 6
	5			true 1	true 0	class precision			true 1	true 0	class precision			true 1	true 0	class precision			true 1	true 0	class precision			true 1	true 0	class precision			true 1	true 0	class precision
			pred. 1	8	2	0.8		pred. 1	8	5	0.6154		pred. 1	8	5	0.6154		pred. 1	7	1	0.875		pred. 1	8	5	0.6154		pred. 1	6	2	0.75
			pred. 0	2	13	0.8667		pred. 0	2	10	0.8333		pred. 0	2	10	0.8333		pred. 0	3	14	0.8235		pred. 0	2	10	0.8333		pred. 0	4	13	0.7647
			class recall	0.8	0.8667			class recall	0.8	0.6667			class recall	0.8	0.6667			class recall	0.7	0.9333			class recall	0.8	0.6667			class recall	0.6	0.8667
	External validation		NC-MFP					MACCS					PubChemFP					GraphFP					APFP					ECFP 6
	6			true 1	true 0	class precision			true 1	true 0	class precision			true 1	true 0	class precision			true 1	true 0	class precision			true 1	true 0	class precision			true 1	true 0	class precision
			pred. 1	10	2	0.8333		pred. 1	7	5	0.5833		pred. 1	6	5	0.5455		pred. 1	7	1	0.875		pred. 1	6	5	0.5455		pred. 1	5	2	0.7143
			pred. 0	0	13	1		pred. 0	3	10	0.7692		pred. 0	4	10	0.7143		pred. 0	3	14	0.8235		pred. 0	4	10	0.7143		pred. 0	5	13	0.7222
			class recall	1	0.8667			class recall	0.7	0.6667			class recall	0.6	0.6667			class recall	0.7	0.9333			class recall	0.6	0.6667			class recall	0.5	0.8667
	External validation		NC-MFP					MACCS					PubChemFP					GraphFP					APFP					ECFP 6
	7			true 1	true 0	class precision			true 1	true 0	class precision			true 1	true 0	class precision			true 1	true 0	class precision			true 1	true 0	class precision			true 1	true 0	class precision
			pred. 1	9	1	0.9		pred. 1	6	2	0.75		pred. 1	5	2	0.7143		pred. 1	6	2	0.75		pred. 1	8	4	0.6667		pred. 1	5	3	0.625
			pred. 0	1	14	0.9333		pred. 0	4	13	0.7647		pred. 0	5	13	0.7222		pred. 0	4	13	0.7647		pred. 0	2	11	0.8462		pred. 0	5	12	0.7059
			class recall	0.9	0.9333			class recall	0.6	0.8667			class recall	0.5	0.8667			class recall	0.6	0.8667			class recall	0.8	0.7333			class recall	0.5	0.8
	External validation		NC-MFP					MACCS					PubChemFP					GraphFP					APFP					ECFP 6
	8			true 1	true 0	class precision			true 1	true 0	class precision			true 1	true 0	class precision			true 1	true 0	class precision			true 1	true 0	class precision			true 1	true 0	class precision
			pred. 1	10	2	0.8333		pred. 1	8	2	0.8		pred. 1	7	4	0.6364		pred. 1	7	4	0.6364		pred. 1	10	7	0.5882		pred. 1	6	4	0.6
			pred. 0	0	13	1		pred. 0	2	13	0.8667		pred. 0	3	11	0.7857		pred. 0	3	11	0.7857		pred. 0	0	8	1		pred. 0	4	11	0.7333
			class recall	1	0.8667			class recall	0.8	0.8667			class recall	0.7	0.7333			class recall	0.7	0.7333			class recall	1	0.5333			class recall	0.6	0.7333
	External validation		NC-MFP					MACCS					PubChemFP					GraphFP					APFP					ECFP 6
	9			true 1	true 0	class precision			true 1	true 0	class precision			true 1	true 0	class precision			true 1	true 0	class precision			true 1	true 0	class precision			true 1	true 0	class precision
			pred. 1	9	4	0.6923		pred. 1	7	5	0.5833		pred. 1	6	3	0.6667		pred. 1	6	3	0.6667		pred. 1	7	5	0.5833		pred. 1	8	3	0.7273
			pred. 0	1	11	0.9167		pred. 0	3	10	0.7692		pred. 0	4	12	0.75		pred. 0	4	12	0.75		pred. 0	3	10	0.7692		pred. 0	2	12	0.8571
			class recall	0.9	0.7333			class recall	0.7	0.6667			class recall	0.6	0.8			class recall	0.6	0.8			class recall	0.7	0.6667			class recall	0.8	0.8
	External validation		NC-MFP					MACCS					PubChemFP					GraphFP					APFP					ECFP 6
	10			true 1	true 0	class precision			true 1	true 0	class precision			true 1	true 0	class precision			true 1	true 0	class precision			true 1	true 0	class precision			true 1	true 0	class precision
			pred. 1	9	3	0.75		pred. 1	8	2	0.8		pred. 1	9	3	0.75		pred. 1	6	2	0.75		pred. 1	7	4	0.6364		pred. 1	4	1	0.8
			pred. 0	1	12	0.9231		pred. 0	2	13	0.8667		pred. 0	1	12	0.9231		pred. 0	4	13	0.7647		pred. 0	3	11	0.7857		pred. 0	6	14	0.7
			class recall	0.9	0.8			class recall	0.8	0.8667			class recall	0.9	0.8			class recall	0.6	0.8667			class recall	0.7	0.7333			class recall	0.4	0.9333
	Average		NC-MFP					MACCS					PubChemFP					GraphFP					APFP					ECFP 6
				True 1	True 0	class precision			True 1	True 0	class precision			True 1	True 0	class precision			True 1	True 0	class precision			True 1	True 0	class precision			True 1	True 0	class precision
			pred. 1	9	2	0.79954		pred. 1	7	3	0.71371		pred. 1	6	3	0.672		pred. 1	6	2	0.74451		pred. 1	7	4	0.61605		pred. 1	5	2	0.6925
			pred. 0	0	12	0.94379		pred. 0	2	11	0.82061		pred. 0	3	11	0.78213		pred. 0	3	12	0.79228		pred. 0	2	10	0.8241		pred. 0	4	12	0.73558
			class recall	0.92	0.84			class recall	0.74	0.79336			class recall	0.67	0.77334			class recall	0.67	0.84			class recall	0.76	0.68			class recall	0.54	0.83333
			MCC	0.837436				MCC	0.554755				MCC	0.452381				MCC	0.536745				MCC	0.48075				MCC	0.437733
			External validation set	NC-MFP				External validation set	MACCS				External validation set	PubChemFP				External validation set	GraphFP				External validation set	APFP				External validation set	ECFP 6
				ACC	F1				ACC	F1				ACC	F1				ACC	F1				ACC	F1				ACC	F1
			1	84	85.71			1	80	83.87			1	84	87.5			1	80	83.87			1	84	86.67			1	68	77.78
			2	88	90.32			2	76	80			2	72	77.42			2	80	83.87			2	68	73.33			2	68	75
			3	92	92.86			3	84	86.67			3	72	77.42			3	76	80			3	60	64.29			3	72	77.42
			4	84	84.62			4	80	82.76			4	68	71.43			4	72	75.86			4	76	75			4	72	77.42
			5	84	86.67			5	72	74.02			5	72	74.07			5	84	87.5			5	72	84.07			5	76	81.25
			6	92	92.86			6	68	71.43			6	64	68.97			6	84	87.5			6	64	68.97			6	72	78.79
			7	92	93.33			7	76	81.25			7	72	78.79			7	76	81.25			7	76	78.57			7	68	75
			8	92	92.86			8	84	86.67			8	72	75.86			8	72	75.86			8	72	69.57			8	68	73.33
			9	80	81.48			9	68	71.43			9	72	77.42			9	72	77.42			9	68	71.43			9	80	82.76
			10	84	85.71			10	84	86.67			10	84	85.71			10	76	81.25			10	72	75.86			10	72	80
			Avg	87.2	88.642			Avg	77.2	80.477			Avg	73.2	77.459			Avg	77.2	81.438			Avg	71.2	74.776			Avg	71.6	77.875
			Final average	87.2	88.64			Final average	77.2	80.48			Final average	73.2	77.46			Final average	77.2	81.44			Final average	71.2	74.78			Final average	71.6	77.88

## Sheet: Results of NPT_31
	External validation		NC-MFP					MACCS					PubChemFP					GraphFP					APFP					ECFP 6
	1			true 1	true 0	class precision			true 1	true 0	class precision			true 1	true 0	class precision			true 1	true 0	class precision			true 1	true 0	class precision			true 1	true 0	class precision
			pred. 1	7	2	0.7778		pred. 1	2	1	0.6667		pred. 1	3	1	0.75		pred. 1	3	2	0.6		pred. 1	5	5	0.5		pred. 1	5	1	0.8333
			pred. 0	2	10	0.8333		pred. 0	7	11	0.6111		pred. 0	6	11	0.6471		pred. 0	6	10	0.625		pred. 0	4	7	0.6364		pred. 0	4	11	0.7333
			class recall	0.7778	0.8333			class recall	0.2222	0.9167			class recall	0.3333	0.9167			class recall	0.3333	0.8333			class recall	0.5556	0.5833			class recall	0.5556	0.9167
	External validation		NC-MFP					MACCS					PubChemFP					GraphFP					APFP					ECFP 6
	2			true 1	true 0	class precision			true 1	true 0	class precision			true 1	true 0	class precision			true 1	true 0	class precision			true 1	true 0	class precision			true 1	true 0	class precision
			pred. 1	7	2	0.7778		pred. 1	3	2	0.6		pred. 1	3	4	0.4286		pred. 1	3	3	0.5		pred. 1	6	5	0.5455		pred. 1	5	2	0.7143
			pred. 0	2	10	0.8333		pred. 0	6	10	0.625		pred. 0	6	8	0.5714		pred. 0	6	9	0.6		pred. 0	3	7	0.7		pred. 0	4	10	0.7143
			class recall	0.7778	0.8333			class recall	0.3333	0.8333			class recall	0.3333	0.6667			class recall	0.3333	0.75			class recall	0.6667	0.5833			class recall	0.5556	0.8333
	External validation		NC-MFP					MACCS					PubChemFP					GraphFP					APFP					ECFP 6
	3			true 1	true 0	class precision			true 1	true 0	class precision			true 1	true 0	class precision			true 1	true 0	class precision			true 1	true 0	class precision			true 1	true 0	class precision
			pred. 1	6	1	0.8571		pred. 1	4	2	0.6667		pred. 1	5	1	0.8333		pred. 1	6	2	0.75		pred. 1	7	6	0.5385		pred. 1	7	2	0.7778
			pred. 0	3	11	0.7857		pred. 0	5	10	0.6667		pred. 0	4	11	0.7333		pred. 0	3	10	0.7692		pred. 0	2	6	0.75		pred. 0	2	10	0.8333
			class recall	0.6667	0.9167			class recall	0.4444	0.8333			class recall	0.5556	0.9167			class recall	0.6667	0.8333			class recall	0.7778	0.5			class recall	0.7778	0.8333
	External validation		NC-MFP					MACCS					PubChemFP					GraphFP					APFP					ECFP 6
	4			true 1	true 0	class precision			true 1	true 0	class precision			true 1	true 0	class precision			true 1	true 0	class precision			true 1	true 0	class precision			true 1	true 0	class precision
			pred. 1	9	2	0.8182		pred. 1	5	2	0.7143		pred. 1	5	4	0.5556		pred. 1	7	3	0.7		pred. 1	8	7	0.5333		pred. 1	7	2	0.7778
			pred. 0	0	10	1		pred. 0	4	10	0.7143		pred. 0	4	8	0.6667		pred. 0	2	9	0.8182		pred. 0	1	5	0.8333		pred. 0	2	10	0.8333
			class recall	1	0.8333			class recall	0.5556	0.8333			class recall	0.5556	0.6667			class recall	0.7778	0.75			class recall	0.8889	0.4167			class recall	0.7778	0.8333
	External validation		NC-MFP					MACCS					PubChemFP					GraphFP					APFP					ECFP 6
	5			true 1	true 0	class precision			true 1	true 0	class precision			true 1	true 0	class precision			true 1	true 0	class precision			true 1	true 0	class precision			true 1	true 0	class precision
			pred. 1	8	2	0.8		pred. 1	7	2	0.7778		pred. 1	7	3	0.7		pred. 1	7	4	0.6364		pred. 1	9	7	0.5625		pred. 1	7	1	0.875
			pred. 0	1	10	0.9091		pred. 0	2	10	0.8333		pred. 0	2	9	0.8182		pred. 0	2	8	0.8		pred. 0	0	5	1		pred. 0	2	11	0.8462
			class recall	0.8889	0.8333			class recall	0.7778	0.8333			class recall	0.7778	0.75			class recall	0.7778	0.6667			class recall	1	0.4167			class recall	0.7778	0.9167
	External validation		NC-MFP					MACCS					PubChemFP					GraphFP					APFP					ECFP 6
	6			true 1	true 0	class precision			true 1	true 0	class precision			true 1	true 0	class precision			true 1	true 0	class precision			true 1	true 0	class precision			true 1	true 0	class precision
			pred. 1	8	2	0.8		pred. 1	7	3	0.7		pred. 1	6	1	0.8571		pred. 1	7	1	0.875		pred. 1	9	6	0.6		pred. 1	7	2	0.7778
			pred. 0	1	10	0.9091		pred. 0	2	9	0.8182		pred. 0	3	11	0.7857		pred. 0	2	11	0.8462		pred. 0	0	6	1		pred. 0	2	10	0.8333
			class recall	0.8889	0.8333			class recall	0.7778	0.75			class recall	0.6667	0.9167			class recall	0.7778	0.9167			class recall	1	0.5			class recall	0.7778	0.8333
	External validation		NC-MFP					MACCS					PubChemFP					GraphFP					APFP					ECFP 6
	7			true 1	true 0	class precision			true 1	true 0	class precision			true 1	true 0	class precision			true 1	true 0	class precision			true 1	true 0	class precision			true 1	true 0	class precision
			pred. 1	8	2	0.8		pred. 1	7	2	0.7778		pred. 1	6	4	0.6		pred. 1	7	3	0.7		pred. 1	9	7	0.5625		pred. 1	7	2	0.7778
			pred. 0	1	10	0.9091		pred. 0	2	10	0.8333		pred. 0	3	8	0.7273		pred. 0	2	9	0.8182		pred. 0	0	5	1		pred. 0	2	10	0.8333
			class recall	0.8889	0.8333			class recall	0.7778	0.8333			class recall	0.6667	0.6667			class recall	0.7778	0.75			class recall	1	0.4167			class recall	0.7778	0.8333
	External validation		NC-MFP					MACCS					PubChemFP					GraphFP					APFP					ECFP 6
	8			true 1	true 0	class precision			true 1	true 0	class precision			true 1	true 0	class precision			true 1	true 0	class precision			true 1	true 0	class precision			true 1	true 0	class precision
			pred. 1	9	3	0.75		pred. 1	7	2	0.7778		pred. 1	6	1	0.8571		pred. 1	7	1	0.875		pred. 1	9	8	0.5294		pred. 1	7	1	0.875
			pred. 0	0	9	1		pred. 0	2	10	0.8333		pred. 0	3	11	0.7857		pred. 0	2	11	0.8462		pred. 0	0	4	1		pred. 0	2	11	0.8462
			class recall	1	0.75			class recall	0.7778	0.8333			class recall	0.6667	0.9167			class recall	0.7778	0.9167			class recall	1	0.3333			class recall	0.7778	0.9167
	External validation		NC-MFP					MACCS					PubChemFP					GraphFP					APFP					ECFP 6
	9			true 1	true 0	class precision			true 1	true 0	class precision			true 1	true 0	class precision			true 1	true 0	class precision			true 1	true 0	class precision			true 1	true 0	class precision
			pred. 1	8	2	0.8		pred. 1	7	2	0.7778		pred. 1	6	3	0.6667		pred. 1	7	3	0.7		pred. 1	9	5	0.6429		pred. 1	7	1	0.875
			pred. 0	1	10	0.9091		pred. 0	2	10	0.8333		pred. 0	3	9	0.75		pred. 0	2	9	0.8182		pred. 0	0	7	1		pred. 0	2	11	0.8462
			class recall	0.8889	0.8333			class recall	0.7778	0.8333			class recall	0.6667	0.75			class recall	0.7778	0.75			class recall	1	0.5833			class recall	0.7778	0.9167
	External validation		NC-MFP					MACCS					PubChemFP					GraphFP					APFP					ECFP 6
	10			true 1	true 0	class precision			true 1	true 0	class precision			true 1	true 0	class precision			true 1	true 0	class precision			true 1	true 0	class precision			true 1	true 0	class precision
			pred. 1	7	1	0.875		pred. 1	5	0	1		pred. 1	4	3	0.5714		pred. 1	5	3	0.625		pred. 1	5	6	0.4545		pred. 1	5	0	1
			pred. 0	2	11	0.8462		pred. 0	4	12	0.75		pred. 0	5	9	0.6429		pred. 0	4	9	0.6923		pred. 0	4	6	0.6		pred. 0	4	12	0.75
			class recall	0.7778	0.9167			class recall	0.5556	1			class recall	0.4444	0.75			class recall	0.5556	0.75			class recall	0.5556	0.5			class recall	0.5556	1
	Average		NC-MFP					MACCS					PubChemFP					GraphFP					APFP					ECFP 6
				True 1	True 0	class precision			True 1	True 0	class precision			True 1	True 0	class precision			True 1	True 0	class precision			True 1	True 0	class precision			True 1	True 0	class precision
			pred. 1	7	1	0.80559		pred. 1	5	1	0.74589		pred. 1	5	2	0.68198		pred. 1	5	2	0.69614		pred. 1	7	6	0.54691		pred. 1	6	1	0.82838
			pred. 0	1	10	0.89349		pred. 0	3	10	0.75185		pred. 0	3	9	0.71283		pred. 0	3	9	0.76335		pred. 0	1	5	0.85197		pred. 0	2	10	0.80694
			class recall	0.85557	0.84165			class recall	0.60001	0.84998			class recall	0.56668	0.79169			class recall	0.65557	0.79167			class recall	0.84446	0.48333			class recall	0.71114	0.88333
			MCC	0.784091				MCC	0.567295				MCC	0.453611				MCC	0.453611				MCC	0.350033				MCC	0.674601
			External validation set	NC-MFP				External validation set	MACCS				External validation set	PubChemFP				External validation set	GraphFP				External validation set	APFP				External validation set	ECFP 6
				ACC	F1				ACC	F1				ACC	F1				ACC	F1				ACC	F1				ACC	F1
			1	80.95	83.33			1	61.9	73.33			1	66.67	75.86			1	61.9	71.43			1	57.14	60.87			1	76.19	81.48
			2	80.95	83.33			2	61.9	71.43			2	52.38	61.54			2	57.14	66.67			2	61.9	63.64			2	71.43	76.92
			3	80.95	84.62			3	66.67	74.07			3	76.19	81.48			3	76.19	80			3	61.9	60			3	80.95	83.33
			4	90.48	90.91			4	71.43	76.92			4	61.9	66.67			4	76.19	78.26			4	61.9	55.56			4	80.95	83.33
			5	85.71	86.96			5	80.95	83.33			5	76.19	78.26			5	71.43	72.73			5	66.67	58.82			5	85.17	88
			6	85.71	86.96			6	76.19	78.26			6	80.95	84.62			6	85.71	88			6	71.43	66.67			6	80.95	83.33
			7	85.71	86.96			7	80.95	83.33			7	66.67	69.57			7	76.19	78.26			7	66.67	58.82			7	80.95	83.33
			8	85.71	85.71			8	80.95	83.33			8	80.95	84.62			8	85.71	88			8	61.9	50			8	85.71	88
			9	85.71	86.96			9	80.95	83.33			9	71.43	75			9	76.19	78.26			9	76.19	73.68			9	85.71	88
			10	85.71	88			10	80.95	85.71			10	61.9	69.23			10	66.67	72			10	52.38	54.55			10	80.95	85.71
			Avg	84.759	86.374			Avg	74.284	79.304			Avg	69.523	74.685			Avg	73.332	77.361			Avg	63.808	60.261			Avg	80.896	84.143
			Final average	84.76	86.37			Final average	74.28	79.3			Final average	69.52	74.69			Final average	73.33	77.36			Final average	63.81	60.26			Final average	80.9	84.14

## Sheet: Results of NPT_439
	External validation		NC-MFP					MACCS					PubChemFP					GraphFP					APFP					ECFP 6
	1			true 1	true 0	class precision			true 1	true 0	class precision			true 1	true 0	class precision			true 1	true 0	class precision			true 1	true 0	class precision			true 1	true 0	class precision
			pred. 1	7	2	0.7778		pred. 1	6	2	0.75		pred. 1	4	2	0.6667		pred. 1	5	2	0.7143		pred. 1	6	2	0.75		pred. 1	5	3	0.625
			pred. 0	1	9	0.9		pred. 0	2	9	0.8182		pred. 0	4	9	0.6923		pred. 0	3	9	0.75		pred. 0	2	9	0.8182		pred. 0	3	8	0.7273
			class recall	0.875	0.8182			class recall	0.75	0.8182			class recall	0.5	0.8182			class recall	0.625	0.8182			class recall	0.75	0.8182			class recall	0.625	0.7273
	External validation		NC-MFP					MACCS					PubChemFP					GraphFP					APFP					ECFP 6
	2			true 1	true 0	class precision			true 1	true 0	class precision			true 1	true 0	class precision			true 1	true 0	class precision			true 1	true 0	class precision			true 1	true 0	class precision
			pred. 1	8	3	0.7273		pred. 1	6	3	0.6667		pred. 1	4	3	0.5714		pred. 1	6	4	0.6		pred. 1	6	5	0.5455		pred. 1	4	6	0.4
			pred. 0	0	8	1		pred. 0	2	8	0.8		pred. 0	4	8	0.6667		pred. 0	2	7	0.7778		pred. 0	2	6	0.75		pred. 0	4	5	0.5556
			class recall	1	0.7273			class recall	0.75	0.7273			class recall	0.5	0.7273			class recall	0.75	0.6364			class recall	0.75	0.5455			class recall	0.5	0.4545
	External validation		NC-MFP					MACCS					PubChemFP					GraphFP					APFP					ECFP 6
	3			true 1	true 0	class precision			true 1	true 0	class precision			true 1	true 0	class precision			true 1	true 0	class precision			true 1	true 0	class precision			true 1	true 0	class precision
			pred. 1	6	1	0.8571		pred. 1	6	1	0.8571		pred. 1	5	3	0.625		pred. 1	5	2	0.7143		pred. 1	5	3	0.625		pred. 1	3	2	0.6
			pred. 0	2	10	0.8333		pred. 0	2	10	0.8333		pred. 0	3	8	0.7273		pred. 0	3	9	0.75		pred. 0	3	8	0.7273		pred. 0	5	9	0.6429
			class recall	0.75	0.9091			class recall	0.75	0.9091			class recall	0.625	0.7273			class recall	0.625	0.8182			class recall	0.625	0.7273			class recall	0.375	0.8182
	External validation		NC-MFP					MACCS					PubChemFP					GraphFP					APFP					ECFP 6
	4			true 1	true 0	class precision			true 1	true 0	class precision			true 1	true 0	class precision			true 1	true 0	class precision			true 1	true 0	class precision			true 1	true 0	class precision
			pred. 1	8	2	0.8		pred. 1	7	2	0.7778		pred. 1	6	2	0.75		pred. 1	6	2	0.75		pred. 1	7	2	0.7778		pred. 1	7	3	0.7
			pred. 0	0	9	1		pred. 0	1	9	0.9		pred. 0	2	9	0.8182		pred. 0	2	9	0.8182		pred. 0	1	9	0.9		pred. 0	1	8	0.8889
			class recall	1	0.8182			class recall	0.875	0.8182			class recall	0.75	0.8182			class recall	0.75	0.8182			class recall	0.875	0.8182			class recall	0.875	0.7273
	External validation		NC-MFP					MACCS					PubChemFP					GraphFP					APFP					ECFP 6
	5			true 1	true 0	class precision			true 1	true 0	class precision			true 1	true 0	class precision			true 1	true 0	class precision			true 1	true 0	class precision			true 1	true 0	class precision
			pred. 1	8	2	0.8		pred. 1	5	1	0.8333		pred. 1	6	2	0.75		pred. 1	6	2	0.75		pred. 1	7	2	0.7778		pred. 1	5	3	0.625
			pred. 0	0	9	1		pred. 0	3	10	0.7692		pred. 0	2	9	0.8182		pred. 0	2	9	0.8182		pred. 0	1	9	0.9		pred. 0	3	8	0.7273
			class recall	1	0.8182			class recall	0.625	0.9091			class recall	0.75	0.8182			class recall	0.75	0.8182			class recall	0.875	0.8182			class recall	0.625	0.7273
	External validation		NC-MFP					MACCS					PubChemFP					GraphFP					APFP					ECFP 6
	6			true 1	true 0	class precision			true 1	true 0	class precision			true 1	true 0	class precision			true 1	true 0	class precision			true 1	true 0	class precision			true 1	true 0	class precision
			pred. 1	8	3	0.7273		pred. 1	5	4	0.5556		pred. 1	6	1	0.8571		pred. 1	6	5	0.5455		pred. 1	7	3	0.7		pred. 1	5	2	0.7143
			pred. 0	0	8	1		pred. 0	3	7	0.7		pred. 0	2	10	0.8333		pred. 0	2	6	0.75		pred. 0	1	8	0.8889		pred. 0	3	9	0.75
			class recall	1	0.7273			class recall	0.625	0.6364			class recall	0.75	0.9091			class recall	0.75	0.5455			class recall	0.875	0.7273			class recall	0.625	0.8182
	External validation		NC-MFP					MACCS					PubChemFP					GraphFP					APFP					ECFP 6
	7			true 1	true 0	class precision			true 1	true 0	class precision			true 1	true 0	class precision			true 1	true 0	class precision			true 1	true 0	class precision			true 1	true 0	class precision
			pred. 1	8	1	0.8889		pred. 1	7	2	0.7778		pred. 1	6	4	0.6		pred. 1	6	2	0.75		pred. 1	7	2	0.7778		pred. 1	7	4	0.6364
			pred. 0	0	10	1		pred. 0	1	9	0.9		pred. 0	2	7	0.7778		pred. 0	2	9	0.8182		pred. 0	1	9	0.9		pred. 0	1	7	0.875
			class recall	1	0.9091			class recall	0.875	0.8182			class recall	0.75	0.6364			class recall	0.75	0.8182			class recall	0.875	0.8182			class recall	0.875	0.6364
	External validation		NC-MFP					MACCS					PubChemFP					GraphFP					APFP					ECFP 6
	8			true 1	true 0	class precision			true 1	true 0	class precision			true 1	true 0	class precision			true 1	true 0	class precision			true 1	true 0	class precision			true 1	true 0	class precision
			pred. 1	7	1	0.875		pred. 1	6	1	0.8571		pred. 1	5	3	0.625		pred. 1	5	2	0.7143		pred. 1	7	3	0.7		pred. 1	4	3	0.5714
			pred. 0	1	10	0.9091		pred. 0	2	10	0.8333		pred. 0	3	8	0.7273		pred. 0	3	9	0.75		pred. 0	1	8	0.8889		pred. 0	4	8	0.6667
			class recall	0.875	0.9091			class recall	0.75	0.9091			class recall	0.625	0.7273			class recall	0.625	0.8182			class recall	0.875	0.7273			class recall	0.5	0.7273
	External validation		NC-MFP					MACCS					PubChemFP					GraphFP					APFP					ECFP 6
	9			true 1	true 0	class precision			true 1	true 0	class precision			true 1	true 0	class precision			true 1	true 0	class precision			true 1	true 0	class precision			true 1	true 0	class precision
			pred. 1	8	1	0.8889		pred. 1	7	2	0.7778		pred. 1	4	4	0.5		pred. 1	8	3	0.7273		pred. 1	8	3	0.7273		pred. 1	6	3	0.6667
			pred. 0	0	10	1		pred. 0	1	9	0.9		pred. 0	4	7	0.6364		pred. 0	0	8	1		pred. 0	0	8	1		pred. 0	2	8	0.8
			class recall	1	0.9091			class recall	0.875	0.8182			class recall	0.5	0.6364			class recall	1	0.7273			class recall	1	0.7273			class recall	0.75	0.7273
	External validation		NC-MFP					MACCS					PubChemFP					GraphFP					APFP					ECFP 6
	10			true 1	true 0	class precision			true 1	true 0	class precision			true 1	true 0	class precision			true 1	true 0	class precision			true 1	true 0	class precision			true 1	true 0	class precision
			pred. 1	7	2	0.7778		pred. 1	6	3	0.6667		pred. 1	6	3	0.6667		pred. 1	7	4	0.6364		pred. 1	7	5	0.5833		pred. 1	4	6	0.4
			pred. 0	1	9	0.9		pred. 0	2	8	0.8		pred. 0	2	8	0.8		pred. 0	1	7	0.875		pred. 0	1	6	0.8571		pred. 0	4	5	0.5556
			class recall	0.875	0.8182			class recall	0.75	0.7273			class recall	0.75	0.7273			class recall	0.875	0.6364			class recall	0.875	0.5455			class recall	0.5	0.4545
	Average		NC-MFP					MACCS					PubChemFP					GraphFP					APFP					ECFP 6
				True 1	True 0	class precision			True 1	True 0	class precision			True 1	True 0	class precision			True 1	True 0	class precision			True 1	True 0	class precision			True 1	True 0	class precision
			pred. 1	7	1	0.81201		pred. 1	6	2	0.75199		pred. 1	5	2	0.66119		pred. 1	6	2	0.69021		pred. 1	6	3	0.69645		pred. 1	5	3	0.59388
			pred. 0	0	9	0.95424		pred. 0	1	8	0.8254		pred. 0	2	8	0.74975		pred. 0	2	8	0.81074		pred. 0	1	8	0.86304		pred. 0	3	7	0.71893
			class recall	0.9375	0.83638			class recall	0.7625	0.80911			class recall	0.65	0.75457			class recall	0.75	0.74548			class recall	0.8375	0.7273			class recall	0.625	0.68183
			MCC	0.887412				MCC	0.647952				MCC	0.514286				MCC	0.55				MCC	0.569803				MCC	0.325
			External validation set	NC-MFP				External validation set	MACCS				External validation set	PubChemFP				External validation set	GraphFP				External validation set	APFP				External validation set	ECFP 6
				ACC	F1				ACC	F1				ACC	F1				ACC	F1				ACC	F1				ACC	F1
			1	84.21	85.71			1	78.95	81.82			1	68.42	75			1	73.68	78.26			1	78.95	81.82			1	68.42	72.73
			2	84.21	84.21			2	73.68	76.19			2	63.16	69.57			2	68.42	70			2	63.16	63.16			2	47.37	50
			3	84.21	86.96			3	84.21	86.96			3	68.42	72.73			3	73.68	78.26			3	68.42	72.73			3	63.16	72
			4	89.47	90			4	84.21	85.71			4	78.95	81.82			4	78.95	81.82			4	84.21	85.71			4	78.95	80
			5	89.47	90			5	78.95	83.33			5	78.95	81.82			5	78.95	81.82			5	84.21	85.71			5	68.42	72.73
			6	84.21	84.21			6	63.16	66.67			6	84.21	86.96			6	63.16	63.16			6	78.95	80			6	73.68	78.26
			7	94.74	95.24			7	84.21	85.71			7	68.42	70			7	78.95	81.82			7	84.21	85.71			7	73.68	73.68
			8	89.47	90.91			8	84.21	86.96			8	68.42	72.73			8	73.68	78.26			8	78.95	80			8	63.16	69.57
			9	94.74	95.24			9	84.21	85.71			9	57.89	63.64			9	84.21	84.21			9	84.21	84.21			9	73.68	76.19
			10	84.21	85.71			10	73.68	76.19			10	73.68	76.19			10	73.68	73.68			10	68.24	66.67			10	47.37	50
			Avg	87.894	88.819			Avg	78.947	81.525			Avg	71.052	75.046			Avg	74.736	77.129			Avg	77.351	78.572			Avg	65.789	69.516
			Final average	87.89	88.82			Final average	78.95	81.53			Final average	71.05	75.05			Final average	74.74	77.13			Final average	77.35	78.57			Final average	65.79	69.52

## Sheet: Results of NPT_324
	External validation		NC-MFP					MACCS					PubChemFP					GraphFP					APFP					ECFP 6
	1			true 1	true 0	class precision			true 1	true 0	class precision			true 1	true 0	class precision			true 1	true 0	class precision			true 1	true 0	class precision			true 1	true 0	class precision
			pred. 1	7	1	0.875		pred. 1	5	1	0.8333		pred. 1	5	0	1		pred. 1	4	0	1		pred. 1	7	3	0.7		pred. 1	5	0	1
			pred. 0	1	9	0.9		pred. 0	3	9	0.75		pred. 0	3	10	0.7692		pred. 0	4	10	0.7143		pred. 0	1	7	0.875		pred. 0	3	10	0.7692
			class recall	0.875	0.9			class recall	0.625	0.9			class recall	0.625	1			class recall	0.5	1			class recall	0.875	0.7			class recall	0.625	1
	External validation		NC-MFP					MACCS					PubChemFP					GraphFP					APFP					ECFP 6
	2			true 1	true 0	class precision			true 1	true 0	class precision			true 1	true 0	class precision			true 1	true 0	class precision			true 1	true 0	class precision			true 1	true 0	class precision
			pred. 1	7	1	0.875		pred. 1	5	1	0.8333		pred. 1	4	0	1		pred. 1	4	0	1		pred. 1	6	2	0.75		pred. 1	5	0	1
			pred. 0	1	9	0.9		pred. 0	3	9	0.75		pred. 0	4	10	0.7143		pred. 0	4	10	0.7143		pred. 0	2	8	0.8		pred. 0	3	10	0.7692
			class recall	0.875	0.9			class recall	0.625	0.9			class recall	0.5	1			class recall	0.5	1			class recall	0.75	0.8			class recall	0.625	1
	External validation		NC-MFP					MACCS					PubChemFP					GraphFP					APFP					ECFP 6
	3			true 1	true 0	class precision			true 1	true 0	class precision			true 1	true 0	class precision			true 1	true 0	class precision			true 1	true 0	class precision			true 1	true 0	class precision
			pred. 1	7	1	0.875		pred. 1	5	1	0.8333		pred. 1	5	0	1		pred. 1	5	0	1		pred. 1	7	2	0.7778		pred. 1	6	0	1
			pred. 0	1	9	0.9		pred. 0	3	9	0.75		pred. 0	3	10	0.7692		pred. 0	3	10	0.7692		pred. 0	1	8	0.8889		pred. 0	2	10	0.8333
			class recall	0.875	0.9			class recall	0.625	0.9			class recall	0.625	1			class recall	0.625	1			class recall	0.875	0.8			class recall	0.75	1
	External validation		NC-MFP					MACCS					PubChemFP					GraphFP					APFP					ECFP 6
	4			true 1	true 0	class precision			true 1	true 0	class precision			true 1	true 0	class precision			true 1	true 0	class precision			true 1	true 0	class precision			true 1	true 0	class precision
			pred. 1	7	1	0.875		pred. 1	5	1	0.8333		pred. 1	5	1	0.8333		pred. 1	5	1	0.8333		pred. 1	7	4	0.6364		pred. 1	6	0	1
			pred. 0	1	9	0.9		pred. 0	3	9	0.75		pred. 0	3	9	0.75		pred. 0	3	9	0.75		pred. 0	1	6	0.8571		pred. 0	2	10	0.8333
			class recall	0.875	0.9			class recall	0.625	0.9			class recall	0.625	0.9			class recall	0.625	0.9			class recall	0.875	0.6			class recall	0.75	1
	External validation		NC-MFP					MACCS					PubChemFP					GraphFP					APFP					ECFP 6
	5			true 1	true 0	class precision			true 1	true 0	class precision			true 1	true 0	class precision			true 1	true 0	class precision			true 1	true 0	class precision			true 1	true 0	class precision
			pred. 1	7	1	0.875		pred. 1	5	1	0.8333		pred. 1	4	1	0.8		pred. 1	4	1	0.8		pred. 1	7	4	0.6364		pred. 1	5	0	1
			pred. 0	1	9	0.9		pred. 0	3	9	0.75		pred. 0	4	9	0.6923		pred. 0	4	9	0.6923		pred. 0	1	6	0.8571		pred. 0	3	10	0.7692
			class recall	0.875	0.9			class recall	0.625	0.9			class recall	0.5	0.9			class recall	0.5	0.9			class recall	0.875	0.6			class recall	0.625	1
	External validation		NC-MFP					MACCS					PubChemFP					GraphFP					APFP					ECFP 6
	6			true 1	true 0	class precision			true 1	true 0	class precision			true 1	true 0	class precision			true 1	true 0	class precision			true 1	true 0	class precision			true 1	true 0	class precision
			pred. 1	7	2	0.7778		pred. 1	6	2	0.75		pred. 1	5	1	0.8333		pred. 1	5	2	0.7143		pred. 1	7	5	0.5833		pred. 1	6	0	1
			pred. 0	1	8	0.8889		pred. 0	2	8	0.8		pred. 0	3	9	0.75		pred. 0	3	8	0.7273		pred. 0	1	5	0.8333		pred. 0	2	10	0.8333
			class recall	0.875	0.8			class recall	0.75	0.8			class recall	0.625	0.9			class recall	0.625	0.8			class recall	0.875	0.5			class recall	0.75	1
	External validation		NC-MFP					MACCS					PubChemFP					GraphFP					APFP					ECFP 6
	7			true 1	true 0	class precision			true 1	true 0	class precision			true 1	true 0	class precision			true 1	true 0	class precision			true 1	true 0	class precision			true 1	true 0	class precision
			pred. 1	7	1	0.875		pred. 1	5	0	1		pred. 1	5	1	0.8333		pred. 1	5	1	0.8333		pred. 1	7	4	0.6364		pred. 1	4	0	1
			pred. 0	1	9	0.9		pred. 0	3	10	0.7692		pred. 0	3	9	0.75		pred. 0	3	9	0.75		pred. 0	1	6	0.8571		pred. 0	4	10	0.7143
			class recall	0.875	0.9			class recall	0.625	1			class recall	0.625	0.9			class recall	0.625	0.9			class recall	0.875	0.6			class recall	0.5	1
	External validation		NC-MFP					MACCS					PubChemFP					GraphFP					APFP					ECFP 6
	8			true 1	true 0	class precision			true 1	true 0	class precision			true 1	true 0	class precision			true 1	true 0	class precision			true 1	true 0	class precision			true 1	true 0	class precision
			pred. 1	7	1	0.875		pred. 1	5	1	0.8333		pred. 1	4	1	0.8		pred. 1	4	1	0.8		pred. 1	6	3	0.6667		pred. 1	5	1	0.8333
			pred. 0	1	9	0.9		pred. 0	3	9	0.75		pred. 0	4	9	0.6923		pred. 0	4	9	0.6923		pred. 0	2	7	0.7778		pred. 0	3	9	0.75
			class recall	0.875	0.9			class recall	0.625	0.9			class recall	0.5	0.9			class recall	0.5	0.9			class recall	0.75	0.7			class recall	0.625	0.9
	External validation		NC-MFP					MACCS					PubChemFP					GraphFP					APFP					ECFP 6
	9			true 1	true 0	class precision			true 1	true 0	class precision			true 1	true 0	class precision			true 1	true 0	class precision			true 1	true 0	class precision			true 1	true 0	class precision
			pred. 1	7	1	0.875		pred. 1	6	1	0.8571		pred. 1	5	0	1		pred. 1	5	0	1		pred. 1	6	3	0.6667		pred. 1	6	0	1
			pred. 0	1	9	0.9		pred. 0	2	9	0.8182		pred. 0	3	10	0.7692		pred. 0	3	10	0.7692		pred. 0	2	7	0.7778		pred. 0	2	10	0.8333
			class recall	0.875	0.9			class recall	0.75	0.9			class recall	0.625	1			class recall	0.625	1			class recall	0.75	0.7			class recall	0.75	1
	External validation		NC-MFP					MACCS					PubChemFP					GraphFP					APFP					ECFP 6
	10			true 1	true 0	class precision			true 1	true 0	class precision			true 1	true 0	class precision			true 1	true 0	class precision			true 1	true 0	class precision			true 1	true 0	class precision
			pred. 1	7	1	0.875		pred. 1	6	1	0.8571		pred. 1	5	0	1		pred. 1	5	0	1		pred. 1	6	3	0.6667		pred. 1	6	3	0.6667
			pred. 0	1	9	0.9		pred. 0	2	9	0.8182		pred. 0	3	10	0.7692		pred. 0	3	10	0.7692		pred. 0	2	7	0.7778		pred. 0	2	7	0.7778
			class recall	0.875	0.9			class recall	0.75	0.9			class recall	0.625	1			class recall	0.625	1			class recall	0.75	0.7			class recall	0.75	0.7
	Average		NC-MFP					MACCS					PubChemFP					GraphFP					APFP					ECFP 6
				True 1	True 0	class precision			True 1	True 0	class precision			True 1	True 0	class precision			True 1	True 0	class precision			True 1	True 0	class precision			True 1	True 0	class precision
			pred. 1	7	1	0.86528		pred. 1	5	1	0.8464		pred. 1	4	0	0.90999		pred. 1	4	0	0.89809		pred. 1	6	3	0.67204		pred. 1	5	0	0.95
			pred. 0	1	8	0.89889		pred. 0	2	9	0.77056		pred. 0	3	9	0.74257		pred. 0	3	9	0.73481		pred. 0	1	6	0.83019		pred. 0	2	9	0.78829
			class recall	0.875	0.89			class recall	0.6625	0.9			class recall	0.5875	0.95			class recall	0.575	0.94			class recall	0.825	0.67			class recall	0.675	0.96
			MCC	0.763889				MCC	0.632627				MCC	0.654654				MCC	0.654654				MCC	0.52381				MCC	0.764471
			External validation set	NC-MFP				External validation set	MACCS				External validation set	PubChemFP				External validation set	GraphFP				External validation set	APFP				External validation set	ECFP 6
				ACC	F1				ACC	F1				ACC	F1				ACC	F1				ACC	F1				ACC	F1
			1	88.89	90			1	77.78	81.82			1	83.33	86.96			1	77.78	83.33			1	77.78	77.78			1	83.33	86.96
			2	88.89	90			2	77.78	81.82			2	77.78	83.33			2	77.78	83.33			2	77.78	80			2	83.33	86.96
			3	88.89	90			3	77.78	81.82			3	83.33	86.96			3	83.33	86.96			3	83.33	84.21			3	88.89	90.91
			4	88.89	90			4	77.78	81.82			4	77.78	81.82			4	77.78	81.82			4	72.22	70.59			4	88.89	90.91
			5	88.89	90			5	77.78	81.82			5	72.22	78.26			5	72.22	78.26			5	72.22	70.59			5	83.33	86.96
			6	83.33	84.21			6	77.78	80			6	77.78	81.82			6	72.22	76.19			6	66.67	62.5			6	88.89	90.91
			7	88.89	90			7	83.33	86.96			7	77.78	81.82			7	77.78	81.82			7	72.22	70.59			7	77.78	83.33
			8	88.89	90			8	77.78	81.82			8	72.22	78.26			8	72.22	78.26			8	72.22	73.68			8	77.78	81.82
			9	88.89	90			9	83.33	85.71			9	83.33	86.96			9	83.33	86.96			9	72.22	73.68			9	88.89	90.91
			10	88.89	90			10	83.33	85.71			10	83.33	86.96			10	83.33	86.96			10	72.22	73.68			10	72.22	73.68
			Avg	88.334	89.421			Avg	79.445	82.93			Avg	78.888	83.315			Avg	77.777	82.389			Avg	73.888	73.73			Avg	83.333	86.335
			Final average	88.33	89.42			Final average	79.45	82.93			Final average	78.89	83.32			Final average	77.78	82.39			Final average	73.89	73.73			Final average	83.33	86.34
