# Supplementary material for: Development of Natural Compound Molecular Fingerprint (NC-MFP) with the Dictionary of Natural Products (DNP) for natural product-based drug development
Source: J Cheminform. 2020 Jan 22;12:6. doi: 10.1186/s13321-020-0410-3 (PMC6977316; doi:10.1186/s13321-020-0410-3)
Supplement: Supplementary file 12 — Additional file 12. Y-randomization results of the binary classification task II. [file 13321_2020_410_MOESM12_ESM.xlsx]

## Sheet: Result
	No.	Molecular fingerprints	Performance evaluation of NPT 178 (Protein-tyrosine phosphatase 1B inhibitors)
			Z-score (ACC)	Z-score (MCC)	Evaluation (Z-score > 3)	The absence of chance correlation in the classification model
	1	NC-MFP	3.976	4.255	TRUE	TRUE
	2	MACCS	4.679	4.451	TRUE	TRUE
	3	PubChemFP	4.919	4.885	TRUE	TRUE
	4	GraphFP	3.137	3.255	TRUE	TRUE
	5	APFP	4.427	3.554	TRUE	TRUE
	No.	Molecular fingerprints	Performance evalutation of NPT 204 (Acetylcholinesterase inhibitors)
			Z-score (ACC)	Z-score (MCC)	Evaluation (Z-score > 3)	The absence of chance correlation in the classification model
	1	NC-MFP	4.982	3.948	TRUE	TRUE
	2	MACCS	7.425	4.306	TRUE	TRUE
	3	PubChemFP	10.946	7.461	TRUE	TRUE
	4	GraphFP	3.166	3.487	TRUE	TRUE
	5	APFP	3.487	3.975	TRUE	TRUE
	No.	Molecular fingerprints	Performance evaluation of NPT 68 (Aldose reductase inhibitors)
			Z-score (ACC)	Z-score (MCC)	Evaluation (Z-score > 3)	The absence of chance correlation in the classification model
	1	NC-MFP	10.163	9.092	TRUE	TRUE
	2	MACCS	10.761	12.468	TRUE	TRUE
	3	PubChemFP	11.936	12.899	TRUE	TRUE
	4	GraphFP	6.548	7.348	TRUE	TRUE
	5	APFP	4.508	3.485	TRUE	TRUE
	No.	Molecular fingerprints	Performance evaluation of NPT 740 (Beta-secretase 1 inhibitors)
			Z-score (ACC)	Z-score (MCC)	Evaluation (Z-score > 3)	The absence of chance correlation in the classification model
	1	NC-MFP	9.934	7.113	TRUE	TRUE
	2	MACCS	4.524	5.443	TRUE	TRUE
	3	PubChemFP	3.991	4.966	TRUE	TRUE
	4	GraphFP	7.516	6.734	TRUE	TRUE
	5	APFP	4.387	3.205	TRUE	TRUE
	No.	Molecular fingerprints	Performance evaluation of NPT 31 (Cyclooxygenase-2 inhibitors)
			Z-score (ACC)	Z-score (MCC)	Evaluation (Z-score > 3)	The absence of chance correlation in the classification model
	1	NC-MFP	3.885	4.328	TRUE	TRUE
	2	MACCS	4.336	3.853	TRUE	TRUE
	3	PubChemFP	3.163	3.312	TRUE	TRUE
	4	GraphFP	3.058	4.823	TRUE	TRUE
	5	APFP	5.78	3.746	TRUE	TRUE
	No.	Molecular fingerprints	Performance evaluation of NPT 439 (Butyrylcholinesterase inhibitors)
			Z-score (ACC)	Z-score (MCC)	Evaluation (Z-score > 3)	The absence of chance correlation in the classification model
	1	NC-MFP	3.459	3.767	TRUE	TRUE
	2	MACCS	3.38	3.464	TRUE	TRUE
	3	PubChemFP	4.491	4.138	TRUE	TRUE
	4	GraphFP	3.704	3.159	TRUE	TRUE
	5	APFP	3.354	3.143	TRUE	TRUE
	No.	Molecular fingerprints	Performance evaluation of NPT 324 (Cyclooxygenase-1 inhibitors)
			Z-score (ACC)	Z-score (MCC)	Evaluation (Z-score > 3)	The absence of chance correlation in the classification model
	1	NC-MFP	4.743	5.965	TRUE	TRUE
	2	MACCS	4.034	4.328	TRUE	TRUE
	3	PubChemFP	3.801	4.407	TRUE	TRUE
	4	GraphFP	5.516	6.048	TRUE	TRUE
	5	APFP	4.416	4.845	TRUE	TRUE

## Sheet: NPT_178 (Y-randomization)
	Internal validation (10-fold cross-validation)		NC-MFP					MACCS					PubChemFP					GraphFP					APFP
	Origin data model			true 1	true 0	class precision			true 1	true 0	class precision			true 1	true 0	class precision			true 1	true 0	class precision			true 1	true 0	class precision
			pred. 1	43	39	0.5244		pred. 1	34	26	0.5667		pred. 1	37	21	0.6379		pred. 1	29	34	0.4603		pred. 1	46	57	0.4466
			pred. 0	14	98	0.875		pred. 0	23	111	0.8284		pred. 0	20	116	0.8529		pred. 0	28	103	0.7863		pred. 0	11	80	0.8791
			class recall	0.7544	0.7153			class recall	0.5965	0.8102			class recall	0.6491	0.8467			class recall	0.5088	0.7518			class recall	0.807	0.5839
			ACC	0.726804	MCC	0.433127		ACC	0.747423	MCC	0.400825		ACC	0.78866	MCC	0.493349		ACC	0.680412	MCC	0.25349		ACC	0.649485	MCC	0.356853
	Internal validation (10-fold cross-validation)		NC-MFP					MACCS					PubChemFP					GraphFP					APFP
	reshuffled data model 1			true 1	true 0	class precision			true 1	true 0	class precision			true 1	true 0	class precision			true 1	true 0	class precision			true 1	true 0	class precision
			pred. 1	26	79	0.2476		pred. 1	21	41	0.3387		pred. 1	18	57	0.24		pred. 1	20	56	0.2632		pred. 1	41	105	0.2808
			pred. 0	31	58	0.6517		pred. 0	36	96	0.7273		pred. 0	39	80	0.6723		pred. 0	37	81	0.6864		pred. 0	16	32	0.6667
			class recall	0.4561	0.4234			class recall	0.3684	0.7007			class recall	0.3158	0.5839			class recall	0.3509	0.5912			class recall	0.7193	0.2336
			ACC	0.43299	MCC	-0.110155		ACC	0.603093	MCC	0.0675481		ACC	0.505155	MCC	-0.0937907		ACC	0.520619	MCC	-0.0540123		ACC	0.376289	MCC	-0.0497454
	Internal validation (10-fold cross-validation)		NC-MFP					MACCS					PubChemFP					GraphFP					APFP
	reshuffled data model 2			true 1	true 0	class precision			true 1	true 0	class precision			true 1	true 0	class precision			true 1	true 0	class precision			true 1	true 0	class precision
			pred. 1	23	70	0.2473		pred. 1	18	47	0.2769		pred. 1	14	44	0.2414		pred. 1	14	44	0.2414		pred. 1	37	103	0.2643
			pred. 0	34	67	0.6634		pred. 0	39	90	0.6977		pred. 0	43	93	0.6838		pred. 0	43	93	0.6838		pred. 0	20	34	0.6296
			class recall	0.4035	0.4891			class recall	0.3158	0.6569			class recall	0.2456	0.6788			class recall	0.2456	0.6788			class recall	0.6491	0.2482
			ACC	0.463918	MCC	-0.097963		ACC	0.556701	MCC	-0.0263227		ACC	0.551546	MCC	-0.0751746		ACC	0.551546	MCC	-0.0751746		ACC	0.365979	MCC	-0.10438
	Internal validation (10-fold cross-validation)		NC-MFP					MACCS					PubChemFP					GraphFP					APFP
	reshuffled data model 3			true 1	true 0	class precision			true 1	true 0	class precision			true 1	true 0	class precision			true 1	true 0	class precision			true 1	true 0	class precision
			pred. 1	28	61	0.3146		pred. 1	23	36	0.3898		pred. 1	23	40	0.3651		pred. 1	26	44	0.3714		pred. 1	42	85	0.3307
			pred. 0	29	76	0.7238		pred. 0	34	101	0.7481		pred. 0	34	97	0.7405		pred. 0	31	93	0.75		pred. 0	15	52	0.7761
			class recall	0.4912	0.5547			class recall	0.4035	0.7372			class recall	0.4035	0.708			class recall	0.4561	0.6788			class recall	0.7368	0.3796
			ACC	0.536082	MCC	0.0420249		ACC	0.639175	MCC	0.13935		ACC	0.618557	MCC	0.108496		ACC	0.613402	MCC	0.128022		ACC	0.484536	MCC	0.111513
	Internal validation (10-fold cross-validation)		NC-MFP					MACCS					PubChemFP					GraphFP					APFP
	reshuffled data model 4			true 1	true 0	class precision			true 1	true 0	class precision			true 1	true 0	class precision			true 1	true 0	class precision			true 1	true 0	class precision
			pred. 1	33	62	0.3474		pred. 1	25	44	0.3623		pred. 1	26	46	0.3611		pred. 1	21	60	0.2593		pred. 1	45	96	0.3191
			pred. 0	24	75	0.7576		pred. 0	32	93	0.744		pred. 0	31	91	0.7459		pred. 0	36	77	0.6814		pred. 0	12	41	0.7736
			class recall	0.5789	0.5474			class recall	0.4386	0.6788			class recall	0.4561	0.6642			class recall	0.3684	0.562			class recall	0.7895	0.2993
			ACC	0.556701	MCC	0.11517		ACC	0.608247	MCC	0.111736		ACC	0.603093	MCC	0.113497		ACC	0.505155	MCC	-0.0642274		ACC	0.443299	MCC	0.0907169
	Internal validation (10-fold cross-validation)		NC-MFP					MACCS					PubChemFP					GraphFP					APFP
	reshuffled data model 5			true 1	true 0	class precision			true 1	true 0	class precision			true 1	true 0	class precision			true 1	true 0	class precision			true 1	true 0	class precision
			pred. 1	29	60	0.3258		pred. 1	27	44	0.3803		pred. 1	22	50	0.3056		pred. 1	23	61	0.2738		pred. 1	39	106	0.269
			pred. 0	28	77	0.7333		pred. 0	30	93	0.7561		pred. 0	35	87	0.7131		pred. 0	34	76	0.6909		pred. 0	18	31	0.6327
			class recall	0.5088	0.562			class recall	0.4737	0.6788			class recall	0.386	0.635			class recall	0.4035	0.5547			class recall	0.6842	0.2263
			ACC	0.546392	MCC	0.0647348		ACC	0.618557	MCC	0.144222		ACC	0.561856	MCC	0.0198016		ACC	0.510309	MCC	-0.0383781		ACC	0.360825	MCC	-0.093842
	Z-score		NC-MFP					MACCS					PubChemFP					GraphFP					APFP
			Z-score (ACC)	3.97593	Z-score (MCC)	4.25533		Z-score (ACC)	4.67864	Z-score (MCC)	4.45091		Z-score (ACC)	4.91922	Z-score (MCC)	4.88451		Z-score (ACC)	3.13661	Z-score (MCC)	3.25454		Z-score (ACC)	4.42651	Z-score (MCC)	3.55397

## Sheet: NPT_204 (Y-randomization)
	Internal validation (10-fold cross-validation)		NC-MFP					MACCS					PubChemFP					GraphFP					APFP
	Origin data model			true 1	true 0	class precision			true 1	true 0	class precision			true 1	true 0	class precision			true 1	true 0	class precision			true 1	true 0	class precision
			pred. 1	27	27	0.5		pred. 1	20	18	0.5263		pred. 1	22	15	0.5946		pred. 1	23	15	0.6053		pred. 1	25	30	0.4545
			pred. 0	11	59	0.8429		pred. 0	18	68	0.7907		pred. 0	16	71	0.8161		pred. 0	15	71	0.8256		pred. 0	13	56	0.8116
			class recall	0.7105	0.686			class recall	0.5263	0.7907			class recall	0.5789	0.8256			class recall	0.6053	0.8256			class recall	0.6579	0.6512
			ACC	0.693548	MCC	0.368738		ACC	0.709677	MCC	0.317013		ACC	0.75	MCC	0.407596		ACC	0.758065	MCC	0.430845		ACC	0.653226	MCC	0.286797
	Internal validation (10-fold cross-validation)		NC-MFP					MACCS					PubChemFP					GraphFP					APFP
	reshuffled data model 1			true 1	true 0	class precision			true 1	true 0	class precision			true 1	true 0	class precision			true 1	true 0	class precision			true 1	true 0	class precision
			pred. 1	16	48	0.25		pred. 1	16	28	0.3636		pred. 1	14	25	0.359		pred. 1	19	35	0.3519		pred. 1	22	56	0.2821
			pred. 0	22	38	0.6333		pred. 0	22	58	0.725		pred. 0	24	61	0.7176		pred. 0	19	51	0.7286		pred. 0	16	30	0.6522
			class recall	0.4211	0.4419			class recall	0.4211	0.6744			class recall	0.3684	0.7093			class recall	0.5	0.593			class recall	0.5789	0.3488
			ACC	0.435484	MCC	-0.126465		ACC	0.596774	MCC	0.0919903		ACC	0.604839	MCC	0.0771704		ACC	0.564516	MCC	0.0864941		ACC	0.419355	MCC	-0.0689199
	Internal validation (10-fold cross-validation)		NC-MFP					MACCS					PubChemFP					GraphFP					APFP
	reshuffled data model 2			true 1	true 0	class precision			true 1	true 0	class precision			true 1	true 0	class precision			true 1	true 0	class precision			true 1	true 0	class precision
			pred. 1	19	53	0.2639		pred. 1	20	29	0.4082		pred. 1	15	26	0.3659		pred. 1	18	24	0.4286		pred. 1	22	46	0.3235
			pred. 0	19	33	0.6346		pred. 0	18	57	0.76		pred. 0	23	60	0.7229		pred. 0	20	62	0.7561		pred. 0	16	40	0.7143
			class recall	0.5	0.3837			class recall	0.5263	0.6628			class recall	0.3947	0.6977			class recall	0.4737	0.7209			class recall	0.5789	0.4651
			ACC	0.419355	MCC	-0.108636		ACC	0.620968	MCC	0.178328		ACC	0.604839	MCC	0.0905597		ACC	0.645161	MCC	0.189577		ACC	0.5	MCC	0.04082
	Internal validation (10-fold cross-validation)		NC-MFP					MACCS					PubChemFP					GraphFP					APFP
	reshuffled data model 3			true 1	true 0	class precision			true 1	true 0	class precision			true 1	true 0	class precision			true 1	true 0	class precision			true 1	true 0	class precision
			pred. 1	24	45	0.3478		pred. 1	20	29	0.4082		pred. 1	17	25	0.4048		pred. 1	15	29	0.3409		pred. 1	21	55	0.2763
			pred. 0	14	41	0.7455		pred. 0	18	57	0.76		pred. 0	21	61	0.7439		pred. 0	23	57	0.7125		pred. 0	17	31	0.6458
			class recall	0.6316	0.4767			class recall	0.5263	0.6628			class recall	0.4474	0.7093			class recall	0.3947	0.6628			class recall	0.5526	0.3605
			ACC	0.524194	MCC	0.100521		ACC	0.620968	MCC	0.178328		ACC	0.629032	MCC	0.152615		ACC	0.580645	MCC	0.0554301		ACC	0.419355	MCC	-0.0822527
	Internal validation (10-fold cross-validation)		NC-MFP					MACCS					PubChemFP					GraphFP					APFP
	reshuffled data model 4			true 1	true 0	class precision			true 1	true 0	class precision			true 1	true 0	class precision			true 1	true 0	class precision			true 1	true 0	class precision
			pred. 1	16	51	0.2388		pred. 1	20	29	0.4082		pred. 1	10	20	0.3333		pred. 1	13	20	0.3939		pred. 1	17	49	0.2576
			pred. 0	22	35	0.614		pred. 0	18	57	0.76		pred. 0	28	66	0.7021		pred. 0	25	66	0.7253		pred. 0	21	37	0.6379
			class recall	0.4211	0.407			class recall	0.5263	0.6628			class recall	0.2632	0.7674			class recall	0.3421	0.7674			class recall	0.4474	0.4302
			ACC	0.41129	MCC	-0.159082		ACC	0.620968	MCC	0.178328		ACC	0.612903	MCC	0.0329408		ACC	0.637097	MCC	0.114278		ACC	0.435484	MCC	-0.113092
	Internal validation (10-fold cross-validation)		NC-MFP					MACCS					PubChemFP					GraphFP					APFP
	reshuffled data model 5			true 1	true 0	class precision			true 1	true 0	class precision			true 1	true 0	class precision			true 1	true 0	class precision			true 1	true 0	class precision
			pred. 1	21	47	0.3088		pred. 1	20	32	0.3846		pred. 1	12	20	0.375		pred. 1	11	33	0.25		pred. 1	20	39	0.339
			pred. 0	17	39	0.6964		pred. 0	18	54	0.75		pred. 0	26	66	0.7174		pred. 0	27	53	0.6625		pred. 0	18	47	0.7231
			class recall	0.5526	0.4535			class recall	0.5263	0.6279			class recall	0.3158	0.7674			class recall	0.2895	0.6163			class recall	0.5263	0.5465
			ACC	0.483871	MCC	0.00566944		ACC	0.596774	MCC	0.144086		ACC	0.629032	MCC	0.0876918		ACC	0.516129	MCC	-0.090811		ACC	0.540323	MCC	0.0672285
	Z-score		NC-MFP					MACCS					PubChemFP					GraphFP					APFP
			Z-score (ACC)	4.98201	Z-score (MCC)	3.94778		Z-score (ACC)	7.42468	Z-score (MCC)	4.30564		Z-score (ACC)	10.9457	Z-score (MCC)	7.4611		Z-score (ACC)	3.16587	Z-score (MCC)	3.48702		Z-score (ACC)	3.48722	Z-score (MCC)	3.97468

## Sheet: NPT_68 (Y-randomization)
	Internal validation (10-fold cross-validation)		NC-MFP					MACCS					PubChemFP					GraphFP					APFP
	Origin data model			true 1	true 0	class precision			true 1	true 0	class precision			true 1	true 0	class precision			true 1	true 0	class precision			true 1	true 0	class precision
			pred. 1	37	19	0.6607		pred. 1	36	9	0.8		pred. 1	37	11	0.7708		pred. 1	30	10	0.75		pred. 1	36	22	0.6207
			pred. 0	3	35	0.9211		pred. 0	4	45	0.9184		pred. 0	3	43	0.9348		pred. 0	10	44	0.8148		pred. 0	4	32	0.8889
			class recall	0.925	0.6481			class recall	0.9	0.8333			class recall	0.925	0.7963			class recall	0.75	0.8148			class recall	0.9	0.5926
			ACC	0.765957	MCC	0.577441		ACC	0.861702	MCC	0.725812		ACC	0.851064	MCC	0.713413		ACC	0.787234	MCC	0.564815		ACC	0.723404	MCC	0.501014
	Internal validation (10-fold cross-validation)		NC-MFP					MACCS					PubChemFP					GraphFP					APFP
	reshuffled data model 1			true 1	true 0	class precision			true 1	true 0	class precision			true 1	true 0	class precision			true 1	true 0	class precision			true 1	true 0	class precision
			pred. 1	30	39	0.4348		pred. 1	18	27	0.4		pred. 1	16	30	0.3478		pred. 1	20	35	0.3636		pred. 1	30	44	0.4054
			pred. 0	10	15	0.6		pred. 0	22	27	0.551		pred. 0	24	24	0.5		pred. 0	20	19	0.4872		pred. 0	10	10	0.5
			class recall	0.75	0.2778			class recall	0.45	0.5			class recall	0.4	0.4444			class recall	0.5	0.3519			class recall	0.75	0.1852
			ACC	0.478723	MCC	0.0310835		ACC	0.478723	MCC	-0.0494872		ACC	0.425532	MCC	-0.153855		ACC	0.414894	MCC	-0.148665		ACC	0.425532	MCC	-0.0783015
	Internal validation (10-fold cross-validation)		NC-MFP					MACCS					PubChemFP					GraphFP					APFP
	reshuffled data model 2			true 1	true 0	class precision			true 1	true 0	class precision			true 1	true 0	class precision			true 1	true 0	class precision			true 1	true 0	class precision
			pred. 1	23	33	0.4107		pred. 1	15	23	0.3947		pred. 1	17	23	0.425		pred. 1	17	20	0.4595		pred. 1	28	43	0.3944
			pred. 0	17	21	0.5526		pred. 0	25	31	0.5536		pred. 0	23	31	0.5741		pred. 0	23	34	0.5965		pred. 0	12	11	0.4783
			class recall	0.575	0.3889			class recall	0.375	0.5741			class recall	0.425	0.5741			class recall	0.425	0.6296			class recall	0.7	0.2037
			ACC	0.468085	MCC	-0.0363816		ACC	0.489362	MCC	-0.0513074		ACC	0.510638	MCC	-0.000925926		ACC	0.542553	MCC	0.0552862		ACC	0.414894	MCC	-0.11075
	Internal validation (10-fold cross-validation)		NC-MFP					MACCS					PubChemFP					GraphFP					APFP
	reshuffled data model 3			true 1	true 0	class precision			true 1	true 0	class precision			true 1	true 0	class precision			true 1	true 0	class precision			true 1	true 0	class precision
			pred. 1	25	34	0.4237		pred. 1	19	26	0.4222		pred. 1	20	29	0.4082		pred. 1	13	27	0.325		pred. 1	36	38	0.4865
			pred. 0	15	20	0.5714		pred. 0	21	28	0.5714		pred. 0	20	25	0.5556		pred. 0	27	27	0.5		pred. 0	4	16	0.8
			class recall	0.625	0.3704			class recall	0.475	0.5185			class recall	0.5	0.463			class recall	0.325	0.5			class recall	0.9	0.2963
			ACC	0.478723	MCC	-0.00473492		ACC	0.5	MCC	-0.006415		ACC	0.478723	MCC	-0.0366572		ACC	0.425532	MCC	-0.175		ACC	0.553191	MCC	0.237142
	Internal validation (10-fold cross-validation)		NC-MFP					MACCS					PubChemFP					GraphFP					APFP
	reshuffled data model 4			true 1	true 0	class precision			true 1	true 0	class precision			true 1	true 0	class precision			true 1	true 0	class precision			true 1	true 0	class precision
			pred. 1	26	34	0.4333		pred. 1	18	31	0.3673		pred. 1	16	28	0.3636		pred. 1	17	29	0.3696		pred. 1	30	46	0.3947
			pred. 0	14	20	0.5882		pred. 0	22	23	0.5111		pred. 0	24	26	0.52		pred. 0	23	25	0.5208		pred. 0	10	8	0.4444
			class recall	0.65	0.3704			class recall	0.45	0.4259			class recall	0.4	0.4815			class recall	0.425	0.463			class recall	0.75	0.1481
			ACC	0.489362	MCC	0.0209609		ACC	0.43617	MCC	-0.122801		ACC	0.446809	MCC	-0.117436		ACC	0.446809	MCC	-0.110813		ACC	0.404255	MCC	-0.127983
	Internal validation (10-fold cross-validation)		NC-MFP					MACCS					PubChemFP					GraphFP					APFP
	reshuffled data model 5			true 1	true 0	class precision			true 1	true 0	class precision			true 1	true 0	class precision			true 1	true 0	class precision			true 1	true 0	class precision
			pred. 1	23	38	0.377		pred. 1	18	22	0.45		pred. 1	17	28	0.3778		pred. 1	15	27	0.3571		pred. 1	29	44	0.3973
			pred. 0	17	16	0.4848		pred. 0	22	32	0.5926		pred. 0	23	26	0.5306		pred. 0	25	27	0.5192		pred. 0	11	10	0.4762
			class recall	0.575	0.2963			class recall	0.45	0.5926			class recall	0.425	0.4815			class recall	0.375	0.5			class recall	0.725	0.1852
			ACC	0.414894	MCC	-0.13332		ACC	0.531915	MCC	0.0425926		ACC	0.457447	MCC	-0.0925593		ACC	0.446809	MCC	-0.124311		ACC	0.414894	MCC	-0.106611
	Z-score		NC-MFP					MACCS					PubChemFP					GraphFP					APFP
			Z-score (ACC)	10.1626	Z-score (MCC)	9.09241		Z-score (ACC)	10.761	Z-score (MCC)	12.468		Z-score (ACC)	11.936	Z-score (MCC)	12.899		Z-score (ACC)	6.5485	Z-score (MCC)	7.34798		Z-score (ACC)	4.50772	Z-score (MCC)	3.48532

## Sheet: NPT_740 (Y-randomization)
	Internal validation (10-fold cross-validation)		NC-MFP					MACCS					PubChemFP					GraphFP					APFP
	Origin data model			true 1	true 0	class precision			true 1	true 0	class precision			true 1	true 0	class precision			true 1	true 0	class precision			true 1	true 0	class precision
			pred. 1	16	15	0.5161		pred. 1	17	13	0.5667		pred. 1	17	13	0.5667		pred. 1	15	9	0.625		pred. 1	20	20	0.5
			pred. 0	9	43	0.8269		pred. 0	8	45	0.8491		pred. 0	8	45	0.8491		pred. 0	10	49	0.8305		pred. 0	5	38	0.8837
			class recall	0.64	0.7414			class recall	0.68	0.7759			class recall	0.68	0.7759			class recall	0.6	0.8448			class recall	0.8	0.6552
			ACC	0.710843	MCC	0.361708		ACC	0.746988	MCC	0.43533		ACC	0.746988	MCC	0.43533		ACC	0.771084	MCC	0.450136		ACC	0.698795	MCC	0.417922
	Internal validation (10-fold cross-validation)		NC-MFP					MACCS					PubChemFP					GraphFP					APFP
	reshuffled data model 1			true 1	true 0	class precision			true 1	true 0	class precision			true 1	true 0	class precision			true 1	true 0	class precision			true 1	true 0	class precision
			pred. 1	15	34	0.3061		pred. 1	10	24	0.2941		pred. 1	10	23	0.303		pred. 1	6	23	0.2069		pred. 1	12	38	0.24
			pred. 0	10	24	0.7059		pred. 0	15	34	0.6939		pred. 0	15	35	0.7		pred. 0	19	35	0.6481		pred. 0	13	20	0.6061
			class recall	0.6	0.4138			class recall	0.4	0.5862			class recall	0.4	0.6034			class recall	0.24	0.6034			class recall	0.48	0.3448
			ACC	0.46988	MCC	0.0128679		ACC	0.53012	MCC	-0.0128679		ACC	0.542169	MCC	0.00323254		ACC	0.493976	MCC	-0.150642		ACC	0.385542	MCC	-0.164213
	Internal validation (10-fold cross-validation)		NC-MFP					MACCS					PubChemFP					GraphFP					APFP
	reshuffled data model 2			true 1	true 0	class precision			true 1	true 0	class precision			true 1	true 0	class precision			true 1	true 0	class precision			true 1	true 0	class precision
			pred. 1	18	36	0.3333		pred. 1	11	21	0.3438		pred. 1	11	24	0.3143		pred. 1	5	20	0.2		pred. 1	17	33	0.34
			pred. 0	7	22	0.7586		pred. 0	14	37	0.7255		pred. 0	14	34	0.7083		pred. 0	20	38	0.6552		pred. 0	8	25	0.7576
			class recall	0.72	0.3793			class recall	0.44	0.6379			class recall	0.44	0.5862			class recall	0.2	0.6552			class recall	0.68	0.431
			ACC	0.481928	MCC	0.0955614		ACC	0.578313	MCC	0.0734572		ACC	0.542169	MCC	0.024347		ACC	0.518072	MCC	-0.144828		ACC	0.506024	MCC	0.104088
	Internal validation (10-fold cross-validation)		NC-MFP					MACCS					PubChemFP					GraphFP					APFP
	reshuffled data model 3			true 1	true 0	class precision			true 1	true 0	class precision			true 1	true 0	class precision			true 1	true 0	class precision			true 1	true 0	class precision
			pred. 1	15	35	0.3		pred. 1	8	24	0.25		pred. 1	8	18	0.3077		pred. 1	3	14	0.1765		pred. 1	19	35	0.3519
			pred. 0	10	23	0.697		pred. 0	17	34	0.6667		pred. 0	17	40	0.7018		pred. 0	22	44	0.6667		pred. 0	6	23	0.7931
			class recall	0.6	0.3966			class recall	0.32	0.5862			class recall	0.32	0.6897			class recall	0.12	0.7586			class recall	0.76	0.3966
			ACC	0.457831	MCC	-0.00323254		ACC	0.506024	MCC	-0.0884087		ACC	0.578313	MCC	0.00955036		ACC	0.566265	MCC	-0.137985		ACC	0.506024	MCC	0.150642
	Internal validation (10-fold cross-validation)		NC-MFP					MACCS					PubChemFP					GraphFP					APFP
	reshuffled data model 4			true 1	true 0	class precision			true 1	true 0	class precision			true 1	true 0	class precision			true 1	true 0	class precision			true 1	true 0	class precision
			pred. 1	20	43	0.3175		pred. 1	10	17	0.3704		pred. 1	8	27	0.2286		pred. 1	11	25	0.3056		pred. 1	11	30	0.2683
			pred. 0	5	15	0.75		pred. 0	15	41	0.7321		pred. 0	17	31	0.6458		pred. 0	14	33	0.7021		pred. 0	14	28	0.6667
			class recall	0.8	0.2586			class recall	0.4	0.7069			class recall	0.32	0.5345			class recall	0.44	0.569			class recall	0.44	0.4828
			ACC	0.421687	MCC	0.0628854		ACC	0.614458	MCC	0.104682		ACC	0.46988	MCC	-0.13519		ACC	0.53012	MCC	0.00829964		ACC	0.46988	MCC	-0.070879
	Internal validation (10-fold cross-validation)		NC-MFP					MACCS					PubChemFP					GraphFP					APFP
	reshuffled data model 5			true 1	true 0	class precision			true 1	true 0	class precision			true 1	true 0	class precision			true 1	true 0	class precision			true 1	true 0	class precision
			pred. 1	13	31	0.2955		pred. 1	8	20	0.2857		pred. 1	11	19	0.3667		pred. 1	8	19	0.2963		pred. 1	14	38	0.2692
			pred. 0	12	27	0.6923		pred. 0	17	38	0.6909		pred. 0	14	39	0.7358		pred. 0	17	39	0.6964		pred. 0	11	20	0.6452
			class recall	0.52	0.4655			class recall	0.32	0.6552			class recall	0.44	0.6724			class recall	0.32	0.6724			class recall	0.56	0.3448
			ACC	0.481928	MCC	-0.013313		ACC	0.554217	MCC	-0.0240912		ACC	0.60241	MCC	0.107351		ACC	0.566265	MCC	-0.00742904		ACC	0.409639	MCC	-0.0902636
	Z-score		NC-MFP					MACCS					PubChemFP					GraphFP					APFP
			Z-score (ACC)	9.9342	Z-score (MCC)	7.11295		Z-score (ACC)	4.52353	Z-score (MCC)	5.44323		Z-score (ACC)	3.99103	Z-score (MCC)	4.96593		Z-score (ACC)	7.51626	Z-score (MCC)	6.7337		Z-score (ACC)	4.38716	Z-score (MCC)	3.20548

## Sheet: NPT_31 (Y-randomization)
	Internal validation (10-fold cross-validation)		NC-MFP					MACCS					PubChemFP					GraphFP					APFP
	Origin data model			true 1	true 0	class precision			true 1	true 0	class precision			true 1	true 0	class precision			true 1	true 0	class precision			true 1	true 0	class precision
			pred. 1	18	15	0.5455		pred. 1	10	7	0.5882		pred. 1	12	10	0.5455		pred. 1	15	12	0.5556		pred. 1	14	23	0.3784
			pred. 0	4	35	0.8974		pred. 0	12	43	0.7818		pred. 0	10	40	0.8		pred. 0	7	38	0.8444		pred. 0	8	27	0.7714
			class recall	0.8182	0.7			class recall	0.4545	0.86			class recall	0.5455	0.8			class recall	0.6818	0.76			class recall	0.6364	0.54
			ACC	0.736111	MCC	0.479059		ACC	0.736111	MCC	0.341172		ACC	0.722222	MCC	0.345455		ACC	0.736111	MCC	0.420389		ACC	0.569444	MCC	0.162544
	Internal validation (10-fold cross-validation)		NC-MFP					MACCS					PubChemFP					GraphFP					APFP
	reshuffled data model 1			true 1	true 0	class precision			true 1	true 0	class precision			true 1	true 0	class precision			true 1	true 0	class precision			true 1	true 0	class precision
			pred. 1	11	24	0.3143		pred. 1	9	29	0.2368		pred. 1	9	24	0.2727		pred. 1	9	18	0.3333		pred. 1	16	37	0.3019
			pred. 0	11	26	0.7027		pred. 0	13	21	0.6176		pred. 0	13	26	0.6667		pred. 0	13	32	0.7111		pred. 0	6	13	0.6842
			class recall	0.5	0.52			class recall	0.4091	0.42			class recall	0.4091	0.52			class recall	0.4091	0.64			class recall	0.7273	0.26
			ACC	0.513889	MCC	0.0184328		ACC	0.416667	MCC	-0.157699		ACC	0.486111	MCC	-0.0655555		ACC	0.569444	MCC	0.0467099		ACC	0.402778	MCC	-0.013302
	Internal validation (10-fold cross-validation)		NC-MFP					MACCS					PubChemFP					GraphFP					APFP
	reshuffled data model 2			true 1	true 0	class precision			true 1	true 0	class precision			true 1	true 0	class precision			true 1	true 0	class precision			true 1	true 0	class precision
			pred. 1	11	23	0.3235		pred. 1	10	25	0.2857		pred. 1	11	16	0.4074		pred. 1	10	19	0.3448		pred. 1	13	33	0.2826
			pred. 0	11	27	0.7105		pred. 0	12	25	0.6757		pred. 0	11	34	0.7556		pred. 0	12	31	0.7209		pred. 0	9	17	0.6538
			class recall	0.5	0.54			class recall	0.4545	0.5			class recall	0.5	0.68			class recall	0.4545	0.62			class recall	0.5909	0.34
			ACC	0.527778	MCC	0.0369084		ACC	0.486111	MCC	-0.0418927		ACC	0.625	MCC	0.17127		ACC	0.569444	MCC	0.0700139		ACC	0.416667	MCC	-0.06626
	Internal validation (10-fold cross-validation)		NC-MFP					MACCS					PubChemFP					GraphFP					APFP
	reshuffled data model 3			true 1	true 0	class precision			true 1	true 0	class precision			true 1	true 0	class precision			true 1	true 0	class precision			true 1	true 0	class precision
			pred. 1	8	33	0.1951		pred. 1	10	31	0.2439		pred. 1	9	26	0.2571		pred. 1	10	26	0.2778		pred. 1	14	40	0.2593
			pred. 0	14	17	0.5484		pred. 0	12	19	0.6129		pred. 0	13	24	0.6486		pred. 0	12	24	0.6667		pred. 0	8	10	0.5556
			class recall	0.3636	0.34			class recall	0.4545	0.38			class recall	0.4091	0.48			class recall	0.4545	0.48			class recall	0.6364	0.2
			ACC	0.347222	MCC	-0.275707		ACC	0.402778	MCC	-0.153923		ACC	0.458333	MCC	-0.102218		ACC	0.472222	MCC	-0.0603023		ACC	0.333333	MCC	-0.174078
	Internal validation (10-fold cross-validation)		NC-MFP					MACCS					PubChemFP					GraphFP					APFP
	reshuffled data model 4			true 1	true 0	class precision			true 1	true 0	class precision			true 1	true 0	class precision			true 1	true 0	class precision			true 1	true 0	class precision
			pred. 1	9	27	0.25		pred. 1	12	22	0.3529		pred. 1	6	18	0.25		pred. 1	8	16	0.3333		pred. 1	17	40	0.2982
			pred. 0	13	23	0.6389		pred. 0	10	28	0.7368		pred. 0	16	32	0.6667		pred. 0	14	34	0.7083		pred. 0	5	10	0.6667
			class recall	0.4091	0.46			class recall	0.5455	0.56			class recall	0.2727	0.64			class recall	0.3636	0.68			class recall	0.7727	0.2
			ACC	0.444444	MCC	-0.120605		ACC	0.555556	MCC	0.0973039		ACC	0.527778	MCC	-0.0852803		ACC	0.583333	MCC	0.0426401		ACC	0.375	MCC	-0.0309344
	Internal validation (10-fold cross-validation)		NC-MFP					MACCS					PubChemFP					GraphFP					APFP
	reshuffled data model 5			true 1	true 0	class precision			true 1	true 0	class precision			true 1	true 0	class precision			true 1	true 0	class precision			true 1	true 0	class precision
			pred. 1	12	29	0.2927		pred. 1	10	30	0.25		pred. 1	9	23	0.2812		pred. 1	9	28	0.2432		pred. 1	15	39	0.2778
			pred. 0	10	21	0.6774		pred. 0	12	20	0.625		pred. 0	13	27	0.675		pred. 0	13	22	0.6286		pred. 0	7	11	0.6111
			class recall	0.5455	0.42			class recall	0.4545	0.4			class recall	0.4091	0.54			class recall	0.4091	0.44			class recall	0.6818	0.22
			ACC	0.458333	MCC	-0.0321377		ACC	0.416667	MCC	-0.13484		ACC	0.5	MCC	-0.047194		ACC	0.430556	MCC	-0.139084		ACC	0.361111	MCC	-0.104447
	Z-score		NC-MFP					MACCS					PubChemFP					GraphFP					APFP
			Z-score (ACC)	3.88514	Z-score (MCC)	4.32838		Z-score (ACC)	4.33632	Z-score (MCC)	3.85331		Z-score (ACC)	3.16347	Z-score (MCC)	3.31221		Z-score (ACC)	3.05841	Z-score (MCC)	4.82269		Z-score (ACC)	5.78018	Z-score (MCC)	3.74574

## Sheet: NPT_439 (Y-randomization)
	Internal validation (10-fold cross-validation)		NC-MFP					MACCS					PubChemFP					GraphFP					APFP
	Origin data model			true 1	true 0	class precision			true 1	true 0	class precision			true 1	true 0	class precision			true 1	true 0	class precision			true 1	true 0	class precision
			pred. 1	16	9	0.64		pred. 1	15	9	0.625		pred. 1	15	9	0.625		pred. 1	14	11	0.56		pred. 1	14	8	0.6364
			pred. 0	4	33	0.8919		pred. 0	5	33	0.8684		pred. 0	5	33	0.8684		pred. 0	6	31	0.8378		pred. 0	6	34	0.85
			class recall	0.8	0.7857			class recall	0.75	0.7857			class recall	0.75	0.7857			class recall	0.7	0.7381			class recall	0.7	0.8095
			ACC	0.790323	MCC	0.558155		ACC	0.774194	MCC	0.514133		ACC	0.774194	MCC	0.514133		ACC	0.725806	MCC	0.417482		ACC	0.774194	MCC	0.497809
	Internal validation (10-fold cross-validation)		NC-MFP					MACCS					PubChemFP					GraphFP					APFP
	reshuffled data model 1			true 1	true 0	class precision			true 1	true 0	class precision			true 1	true 0	class precision			true 1	true 0	class precision			true 1	true 0	class precision
			pred. 1	11	20	0.3548		pred. 1	6	12	0.3333		pred. 1	7	9	0.4375		pred. 1	5	15	0.25		pred. 1	7	23	0.2333
			pred. 0	9	22	0.7097		pred. 0	14	30	0.6818		pred. 0	13	33	0.7174		pred. 0	15	27	0.6429		pred. 0	13	19	0.5938
			class recall	0.55	0.5238			class recall	0.3	0.7143			class recall	0.35	0.7857			class recall	0.25	0.6429			class recall	0.35	0.4524
			ACC	0.532258	MCC	0.0690066		ACC	0.580645	MCC	0.0147122		ACC	0.645161	MCC	0.144986		ACC	0.516129	MCC	-0.107143		ACC	0.419355	MCC	-0.184856
	Internal validation (10-fold cross-validation)		NC-MFP					MACCS					PubChemFP					GraphFP					APFP
	reshuffled data model 2			true 1	true 0	class precision			true 1	true 0	class precision			true 1	true 0	class precision			true 1	true 0	class precision			true 1	true 0	class precision
			pred. 1	9	25	0.2647		pred. 1	10	15	0.4		pred. 1	7	11	0.3889		pred. 1	12	21	0.3636		pred. 1	12	21	0.3636
			pred. 0	11	17	0.6071		pred. 0	10	27	0.7297		pred. 0	13	31	0.7045		pred. 0	8	21	0.7241		pred. 0	8	21	0.7241
			class recall	0.45	0.4048			class recall	0.5	0.6429			class recall	0.35	0.7381			class recall	0.6	0.5			class recall	0.6	0.5
			ACC	0.419355	MCC	-0.136427		ACC	0.596774	MCC	0.136135		ACC	0.612903	MCC	0.0907255		ACC	0.532258	MCC	0.0936879		ACC	0.532258	MCC	0.0936879
	Internal validation (10-fold cross-validation)		NC-MFP					MACCS					PubChemFP					GraphFP					APFP
	reshuffled data model 3			true 1	true 0	class precision			true 1	true 0	class precision			true 1	true 0	class precision			true 1	true 0	class precision			true 1	true 0	class precision
			pred. 1	11	26	0.2973		pred. 1	10	23	0.303		pred. 1	11	15	0.4231		pred. 1	8	13	0.381		pred. 1	8	27	0.2286
			pred. 0	9	16	0.64		pred. 0	10	19	0.6552		pred. 0	9	27	0.75		pred. 0	12	29	0.7073		pred. 0	12	15	0.5556
			class recall	0.55	0.381			class recall	0.5	0.4524			class recall	0.55	0.6429			class recall	0.4	0.6905			class recall	0.4	0.3571
			ACC	0.435484	MCC	-0.0657987		ACC	0.467742	MCC	-0.0446133		ACC	0.612903	MCC	0.1827		ACC	0.596774	MCC	0.089366		ACC	0.370968	MCC	-0.228968
	Internal validation (10-fold cross-validation)		NC-MFP					MACCS					PubChemFP					GraphFP					APFP
	reshuffled data model 4			true 1	true 0	class precision			true 1	true 0	class precision			true 1	true 0	class precision			true 1	true 0	class precision			true 1	true 0	class precision
			pred. 1	12	20	0.375		pred. 1	3	19	0.1364		pred. 1	5	13	0.2778		pred. 1	3	17	0.15		pred. 1	10	23	0.303
			pred. 0	8	22	0.7333		pred. 0	17	23	0.575		pred. 0	15	29	0.6591		pred. 0	17	25	0.5952		pred. 0	10	19	0.6552
			class recall	0.6	0.5238			class recall	0.15	0.5476			class recall	0.25	0.6905			class recall	0.15	0.5952			class recall	0.5	0.4524
			ACC	0.548387	MCC	0.115813		ACC	0.419355	MCC	-0.295429		ACC	0.548387	MCC	-0.061301		ACC	0.451613	MCC	-0.254762		ACC	0.467742	MCC	-0.0446133
	Internal validation (10-fold cross-validation)		NC-MFP					MACCS					PubChemFP					GraphFP					APFP
	reshuffled data model 5			true 1	true 0	class precision			true 1	true 0	class precision			true 1	true 0	class precision			true 1	true 0	class precision			true 1	true 0	class precision
			pred. 1	12	16	0.4286		pred. 1	5	19	0.2083		pred. 1	5	12	0.2941		pred. 1	6	19	0.24		pred. 1	6	33	0.1538
			pred. 0	8	26	0.7647		pred. 0	15	23	0.6053		pred. 0	15	30	0.6667		pred. 0	14	23	0.6216		pred. 0	14	9	0.3913
			class recall	0.6	0.619			class recall	0.25	0.5476			class recall	0.25	0.7143			class recall	0.3	0.5476			class recall	0.3	0.2143
			ACC	0.612903	MCC	0.205759		ACC	0.451613	MCC	-0.194228		ACC	0.564516	MCC	-0.0374241		ACC	0.467742	MCC	-0.145211		ACC	0.241935	MCC	-0.470029
	Z-score		NC-MFP					MACCS					PubChemFP					GraphFP					APFP
			Z-score (ACC)	3.45931	Z-score (MCC)	3.76712		Z-score (ACC)	3.38034	Z-score (MCC)	3.46433		Z-score (ACC)	4.49073	Z-score (MCC)	4.13783		Z-score (ACC)	3.70401	Z-score (MCC)	3.1591		Z-score (ACC)	3.35439	Z-score (MCC)	3.14316

## Sheet: NPT_324 (Y-randomization)
	Internal validation (10-fold cross-validation)		NC-MFP					MACCS					PubChemFP					GraphFP					APFP
	Origin data model			true 1	true 0	class precision			true 1	true 0	class precision			true 1	true 0	class precision			true 1	true 0	class precision			true 1	true 0	class precision
			pred. 1	17	8	0.68		pred. 1	14	7	0.6667		pred. 1	13	6	0.6842		pred. 1	13	6	0.6842		pred. 1	15	14	0.5172
			pred. 0	2	31	0.9394		pred. 0	5	32	0.8649		pred. 0	6	33	0.8462		pred. 0	6	33	0.8462		pred. 0	4	25	0.8621
			class recall	0.8947	0.7949			class recall	0.7368	0.8205			class recall	0.6842	0.8462			class recall	0.6842	0.8462			class recall	0.7895	0.641
			ACC	0.827586	MCC	0.653559		ACC	0.793103	MCC	0.54429		ACC	0.793103	MCC	0.530364		ACC	0.793103	MCC	0.530364		ACC	0.689655	MCC	0.404095
	Internal validation (10-fold cross-validation)		NC-MFP					MACCS					PubChemFP					GraphFP					APFP
	reshuffled data model 1			true 1	true 0	class precision			true 1	true 0	class precision			true 1	true 0	class precision			true 1	true 0	class precision			true 1	true 0	class precision
			pred. 1	10	14	0.4167		pred. 1	6	18	0.25		pred. 1	7	19	0.2692		pred. 1	7	12	0.3684		pred. 1	13	27	0.325
			pred. 0	9	25	0.7353		pred. 0	13	21	0.6176		pred. 0	12	20	0.625		pred. 0	12	27	0.6923		pred. 0	6	12	0.6667
			class recall	0.5263	0.641			class recall	0.3158	0.5385			class recall	0.3684	0.5128			class recall	0.3684	0.6923			class recall	0.6842	0.3077
			ACC	0.603448	MCC	0.159466		ACC	0.465517	MCC	-0.13889		ACC	0.465517	MCC	-0.112076		ACC	0.586207	MCC	0.0607287		ACC	0.431034	MCC	-0.0082144
	Internal validation (10-fold cross-validation)		NC-MFP					MACCS					PubChemFP					GraphFP					APFP
	reshuffled data model 2			true 1	true 0	class precision			true 1	true 0	class precision			true 1	true 0	class precision			true 1	true 0	class precision			true 1	true 0	class precision
			pred. 1	9	19	0.3214		pred. 1	9	14	0.3913		pred. 1	8	14	0.3636		pred. 1	5	16	0.2381		pred. 1	12	27	0.3077
			pred. 0	10	20	0.6667		pred. 0	10	25	0.7143		pred. 0	11	25	0.6944		pred. 0	14	23	0.6216		pred. 0	7	12	0.6316
			class recall	0.4737	0.5128			class recall	0.4737	0.641			class recall	0.4211	0.641			class recall	0.2632	0.5897			class recall	0.6316	0.3077
			ACC	0.5	MCC	-0.0126751		ACC	0.586207	MCC	0.110056		ACC	0.568966	MCC	0.0600463		ACC	0.482759	MCC	-0.14365		ACC	0.413793	MCC	-0.0607287
	Internal validation (10-fold cross-validation)		NC-MFP					MACCS					PubChemFP					GraphFP					APFP
	reshuffled data model 3			true 1	true 0	class precision			true 1	true 0	class precision			true 1	true 0	class precision			true 1	true 0	class precision			true 1	true 0	class precision
			pred. 1	10	18	0.3571		pred. 1	7	13	0.35		pred. 1	8	12	0.4		pred. 1	7	12	0.3684		pred. 1	12	22	0.3529
			pred. 0	9	21	0.7		pred. 0	12	26	0.6842		pred. 0	11	27	0.7105		pred. 0	12	27	0.6923		pred. 0	7	17	0.7083
			class recall	0.5263	0.5385			class recall	0.3684	0.6667			class recall	0.4211	0.6923			class recall	0.3684	0.6923			class recall	0.6316	0.4359
			ACC	0.534483	MCC	0.0608405		ACC	0.568966	MCC	0.0346463		ACC	0.603448	MCC	0.111934		ACC	0.586207	MCC	0.0607287		ACC	0.5	MCC	0.0643007
	Internal validation (10-fold cross-validation)		NC-MFP					MACCS					PubChemFP					GraphFP					APFP
	reshuffled data model 4			true 1	true 0	class precision			true 1	true 0	class precision			true 1	true 0	class precision			true 1	true 0	class precision			true 1	true 0	class precision
			pred. 1	10	12	0.4545		pred. 1	9	12	0.4286		pred. 1	6	14	0.3		pred. 1	5	14	0.2632		pred. 1	5	14	0.2632
			pred. 0	9	27	0.75		pred. 0	10	27	0.7297		pred. 0	13	25	0.6579		pred. 0	14	25	0.641		pred. 0	14	25	0.641
			class recall	0.5263	0.6923			class recall	0.4737	0.6923			class recall	0.3158	0.641			class recall	0.2632	0.641			class recall	0.2632	0.641
			ACC	0.637931	MCC	0.211467		ACC	0.62069	MCC	0.162101		ACC	0.534483	MCC	-0.0426417		ACC	0.517241	MCC	-0.0958165
	Internal validation (10-fold cross-validation)		NC-MFP					MACCS					PubChemFP					GraphFP					APFP
	reshuffled data model 5			true 1	true 0	class precision			true 1	true 0	class precision			true 1	true 0	class precision			true 1	true 0	class precision			true 1	true 0	class precision
			pred. 1	12	18	0.4		pred. 1	6	14	0.3		pred. 1	9	12	0.4286		pred. 1	8	17	0.32		pred. 1	13	22	0.3714
			pred. 0	7	21	0.75		pred. 0	13	25	0.6579		pred. 0	10	27	0.7297		pred. 0	11	22	0.6667		pred. 0	6	17	0.7391
			class recall	0.6316	0.5385			class recall	0.3158	0.641			class recall	0.4737	0.6923			class recall	0.4211	0.5641			class recall	0.6842	0.4359
			ACC	0.568966	MCC	0.159706		ACC	0.534483	MCC	-0.0426417		ACC	0.62069	MCC	0.162101		ACC	0.517241	MCC	-0.0140688		ACC	0.517241	MCC	0.115235
	Z-score		NC-MFP					MACCS					PubChemFP					GraphFP					APFP
			Z-score (ACC)	4.74342	Z-score (MCC)	5.96513		Z-score (ACC)	4.03447	Z-score (MCC)	4.32849		Z-score (ACC)	3.80132	Z-score (MCC)	4.40718		Z-score (ACC)	5.51563	Z-score (MCC)	6.04792		Z-score (ACC)	4.41588	Z-score (MCC)	4.84494
